# Supplementary material for: Variation in phenotype, genotype, and somatic diversity among asexual Schmidtea mediterranea planarians
Source: iScience. 2025 Jul 1;28(8):113035. doi: 10.1016/j.isci.2025.113035 (PMC12284295; doi:10.1016/j.isci.2025.113035)
Supplement: Dataset S1. Raw population data [file mmc2.xlsx]

## Sheet: Dataset S1A
Family	Worm	Birth.Month	Birth.Day	Div.Month	Div.Day	Birth.Date	Div.Date	TtD	Length.Gen	T.Gen	H.Gen	Middles	FamilyName
1	Aw0	4	27	5	14	2009-04-27	2009-05-14	17	1	1	0	0	F
1	Aw1	4	27	6	5	2009-04-27	2009-06-05	39	1	0	1	0	F
1	Aw00	5	14	6	5	2009-05-14	2009-06-05	22	2	2	0	1	F
1	Aw11	6	5	6	29	2009-06-05	2009-06-29	24	2	0	2	1	F
1	Aw01	5	14	7	29	2009-05-14	2009-07-29	76	2	0	1	1	F
1	Aw001	6	5	6	5	2009-06-05	2009-06-05	0	3	0	1	0	F
1	Aw111	6	29	6	29	2009-06-29	2009-06-29	0	3	0	3	0	F
1	Aw011	7	29	8	3	2009-07-29	2009-08-03	5	3	0	2	0	F
1	Aw010	7	29	8	16	2009-07-29	2009-08-16	18	3	1	0	0	F
1	Aw110	6	29	8	16	2009-06-29	2009-08-16	48	3	1	0	0	F
1	Aw1110	6	29	7	24	2009-06-29	2009-07-24	25	4	1	0	0	F
1	Aw1111	6	29	8	3	2009-06-29	2009-08-03	35	4	0	4	1	F
1	Aw0010	6	5	8	3	2009-06-05	2009-08-03	59	4	1	0	0	F
1	Aw0110	8	3	8	26	2009-08-03	2009-08-26	23	4	1	0	0	F
1	Aw0011	6	5	9	21	2009-06-05	2009-09-21	108	4	0	2	1	F
1	Aw0111	8	3	10	16	2009-08-03	2009-10-16	74	4	0	3	1	F
1	Aw0100	8	16	10	20	2009-08-16	2009-10-20	65	4	2	0	0	F
1	Aw0101	8	16	10	26	2009-08-16	2009-10-26	71	4	0	1	2	F
1	Aw1100	8	16	10	26	2009-08-16	2009-10-26	71	4	2	0	1	F
1	Aw11111	8	3	8	7	2009-08-03	2009-08-07	4	5	0	5	0	F
1	Aw11101	7	24	8	16	2009-07-24	2009-08-16	23	5	0	1	0	F
1	Aw00101	8	3	9	21	2009-08-03	2009-09-21	49	5	0	1	1	F
1	Aw00111	9	21	9	25	2009-09-21	2009-09-25	4	5	0	3	0	F
1	Aw11110	8	3	10	4	2009-08-03	2009-10-04	62	5	1	0	0	F
1	Aw01101	8	26	10	6	2009-08-26	2009-10-06	41	5	0	1	0	F
1	Aw11100	7	24	10	11	2009-07-24	2009-10-11	79	5	2	0	0	F
1	Aw01111	10	16	10	20	2009-10-16	2009-10-20	4	5	0	4	0	F
1	Aw01011	10	26	10	26	2009-10-26	2009-10-26	0	5	0	2	0	F
1	Aw01001	10	20	10	26	2009-10-20	2009-10-26	6	5	0	1	0	F
1	Aw11001	10	26	10	28	2009-10-26	2009-10-28	2	5	0	1	0	F
1	Aw01110	10	16	11	11	2009-10-16	2009-11-11	26	5	1	0	0	F
1	Aw01100	8	26	11	17	2009-08-26	2009-11-17	83	5	2	0	1	F
1	Aw00110	9	21	12	15	2009-09-21	2009-12-15	85	5	1	0	1	F
1	Aw00100	8	3	12	30	2009-08-03	2009-12-30	149	5	2	0	0	F
1	Aw01000	10	20	13	19	2009-10-20	2010-01-19	91	5	3	0	3	F
1	Aw111011	8	16	9	7	2009-08-16	2009-09-07	22	6	0	2	0	F
1	Aw001011	9	21	9	21	2009-09-21	2009-09-21	0	6	0	2	0	F
1	Aw111110	8	7	9	25	2009-08-07	2009-09-25	49	6	1	0	0	F
1	Aw111111	8	7	9	28	2009-08-07	2009-09-28	52	6	0	6	0	F
1	Aw001110	9	25	10	8	2009-09-25	2009-10-08	13	6	1	0	0	F
1	Aw011011	10	6	10	26	2009-10-06	2009-10-26	20	6	0	2	1	F
1	Aw111100	10	4	10	26	2009-10-04	2009-10-26	22	6	2	0	1	F
1	Aw001111	9	25	10	26	2009-09-25	2009-10-26	31	6	0	4	0	F
1	Aw010111	10	26	10	28	2009-10-26	2009-10-28	2	6	0	3	0	F
1	Aw111001	10	11	10	28	2009-10-11	2009-10-28	17	6	0	1	1	F
1	Aw011110	10	20	11	4	2009-10-20	2009-11-04	15	6	1	0	0	F
1	Aw011001	11	17	11	22	2009-11-17	2009-11-22	5	6	0	1	0	F
1	Aw111101	10	4	11	22	2009-10-04	2009-11-22	49	6	0	1	0	F
1	Aw110010	10	28	12	3	2009-10-28	2009-12-03	36	6	1	0	0	F
1	Aw011111	10	20	12	10	2009-10-20	2009-12-10	51	6	0	5	0	F
1	Aw011010	10	6	12	15	2009-10-06	2009-12-15	70	6	1	0	0	F
1	Aw010011	10	26	12	17	2009-10-26	2009-12-17	52	6	0	2	0	F
1	Aw001010	9	21	12	17	2009-09-21	2009-12-17	87	6	1	0	1	F
1	Aw001101	12	15	12	20	2009-12-15	2009-12-20	5	6	0	1	0	F
1	Aw110011	10	28	12	20	2009-10-28	2009-12-20	53	6	0	2	0	F
1	Aw011101	11	11	12	30	2009-11-11	2009-12-30	49	6	0	1	0	F
1	Aw111010	8	16	13	5	2009-08-16	2010-01-05	142	6	1	0	0	F
1	Aw001001	12	30	13	24	2009-12-30	2010-01-24	25	6	0	1	0	F
1	Aw010001	13	19	13	24	2010-01-19	2010-01-24	5	6	0	1	0	F
1	Aw011000	11	17	13	30	2009-11-17	2010-01-30	74	6	3	0	1	F
1	Aw010010	10	26	15	2	2009-10-26	2010-03-02	127	6	1	0	0	F
1	Aw011100	11	11	15	25	2009-11-11	2010-03-25	134	6	2	0	2	F
1	Aw010000	13	19	15	29	2010-01-19	2010-03-29	69	6	4	0	1	F
1	Aw1110110	9	7	9	21	2009-09-07	2009-09-21	14	7	1	0	0	F
1	Aw1111111	9	28	10	11	2009-09-28	2009-10-11	13	7	0	7	0	F
1	Aw0010110	9	21	10	11	2009-09-21	2009-10-11	20	7	1	0	0	F
1	Aw1110111	9	7	10	18	2009-09-07	2009-10-18	41	7	0	3	0	F
1	Aw1111101	9	25	10	22	2009-09-25	2009-10-22	27	7	0	1	1	F
1	Aw1111001	10	26	10	26	2009-10-26	2009-10-26	0	7	0	1	0	F
1	Aw0110111	10	26	10	28	2009-10-26	2009-10-28	2	7	0	3	0	F
1	Aw1110011	10	28	11	1	2009-10-28	2009-11-01	4	7	0	2	0	F
1	Aw0011100	10	8	11	9	2009-10-08	2009-11-09	32	7	2	0	0	F
1	Aw0111101	11	4	11	11	2009-11-04	2009-11-11	7	7	0	1	0	F
1	Aw0101111	10	28	11	11	2009-10-28	2009-11-11	14	7	0	4	0	F
1	Aw0010111	9	21	11	15	2009-09-21	2009-11-15	55	7	0	3	1	F
1	Aw1111110	9	28	11	29	2009-09-28	2009-11-29	62	7	1	0	0	F
1	Aw0110011	11	22	12	1	2009-11-22	2009-12-01	9	7	0	2	0	F
1	Aw1111100	9	25	12	15	2009-09-25	2009-12-15	81	7	2	0	1	F
1	Aw0010101	12	17	12	17	2009-12-17	2009-12-17	0	7	0	1	0	F
1	Aw0111111	12	10	12	17	2009-12-10	2009-12-17	7	7	0	6	1	F
1	Aw0011101	10	8	12	20	2009-10-08	2009-12-20	73	7	0	1	0	F
1	Aw0011011	12	20	12	26	2009-12-20	2009-12-26	6	7	0	2	0	F
1	Aw1111010	11	22	12	30	2009-11-22	2009-12-30	38	7	1	0	0	F
1	Aw0111110	12	10	13	3	2009-12-10	2010-01-03	24	7	1	0	0	F
1	Aw1100101	12	3	13	3	2009-12-03	2010-01-03	31	7	0	1	1	F
1	Aw1111011	11	22	13	3	2009-11-22	2010-01-03	42	7	0	2	0	F
1	Aw0101110	10	28	13	5	2009-10-28	2010-01-05	69	7	1	0	0	F
1	Aw0011010	12	20	13	9	2009-12-20	2010-01-09	20	7	1	0	0	F
1	Aw0110101	12	15	13	11	2009-12-15	2010-01-11	27	7	0	1	0	F
1	Aw0011111	10	26	13	15	2009-10-26	2010-01-15	81	7	0	5	2	F
1	Aw0100111	12	17	13	15	2009-12-17	2010-01-15	29	7	0	3	1	F
1	Aw0111011	12	30	13	17	2009-12-30	2010-01-17	18	7	0	2	0	F
1	Aw1110010	10	28	13	24	2009-10-28	2010-01-24	88	7	1	0	0	F
1	Aw0100011	13	24	13	28	2010-01-24	2010-01-28	4	7	0	2	0	F
1	Aw0110000	13	30	14	4	2010-01-30	2010-02-04	5	7	4	0	0	F
1	Aw0110010	11	22	14	8	2009-11-22	2010-02-08	78	7	1	0	1	F
1	Aw1100100	12	3	14	21	2009-12-03	2010-02-21	80	7	2	0	1	F
1	Aw0010011	13	24	14	28	2010-01-24	2010-02-28	35	7	0	2	0	F
1	Aw1100111	12	20	15	2	2009-12-20	2010-03-02	72	7	0	3	2	F
1	Aw0010010	13	24	15	29	2010-01-24	2010-03-29	64	7	1	0	0	F
1	Aw0111001	15	25	15	29	2010-03-25	2010-03-29	4	7	0	1	0	F
1	Aw0110100	12	15	16	1	2009-12-15	2010-04-01	107	7	2	0	3	F
1	Aw0111100	11	4	16	3	2009-11-04	2010-04-03	150	7	2	0	0	F
1	Aw0100100	15	2	16	3	2010-03-02	2010-04-03	32	7	2	0	0	F
1	Aw0100101	15	2	16	3	2010-03-02	2010-04-03	32	7	0	1	1	F
1	Aw0100001	15	29	16	3	2010-03-29	2010-04-03	5	7	0	1	0	F
1	Aw0100010	13	24	16	5	2010-01-24	2010-04-05	71	7	1	0	0	F
1	Aw0110001	13	30	16	8	2010-01-30	2010-04-08	68	7	0	1	0	F
1	Aw0100000	15	29	18	11	2010-03-29	2010-06-11	74	7	5	0	1	F
1	Aw0111000	15	25	18	17	2010-03-25	2010-06-17	84	7	3	0	0	F
1	Aw11111011	10	22	10	26	2009-10-22	2009-10-26	4	8	0	2	0	F
1	Aw11101111	10	18	10	26	2009-10-18	2009-10-26	8	8	0	4	0	F
1	Aw11101100	9	21	11	1	2009-09-21	2009-11-01	41	8	2	0	0	F
1	Aw00101101	10	11	11	4	2009-10-11	2009-11-04	24	8	0	1	0	F
1	Aw11101101	9	21	11	4	2009-09-21	2009-11-04	44	8	0	1	0	F
1	Aw11111111	10	11	11	9	2009-10-11	2009-11-09	29	8	0	8	0	F
1	Aw00101111	11	15	11	17	2009-11-15	2009-11-17	2	8	0	4	0	F
1	Aw11111110	10	11	11	22	2009-10-11	2009-11-22	42	8	1	0	0	F
1	Aw11100110	11	1	12	6	2009-11-01	2009-12-06	35	8	1	0	0	F
1	Aw11111101	11	29	12	15	2009-11-29	2009-12-15	16	8	0	1	1	F
1	Aw01111111	12	17	12	17	2009-12-17	2009-12-17	0	8	0	7	0	F
1	Aw11111001	12	15	12	20	2009-12-15	2009-12-20	5	8	0	1	0	F
1	Aw01111010	11	11	12	20	2009-11-11	2009-12-20	39	8	1	0	0	F
1	Aw01101110	10	28	12	20	2009-10-28	2009-12-20	53	8	1	0	1	F
1	Aw11110011	10	26	12	20	2009-10-26	2009-12-20	55	8	0	2	0	F
1	Aw00111001	11	9	12	24	2009-11-09	2009-12-24	45	8	0	1	0	F
1	Aw11001011	13	3	13	3	2010-01-03	2010-01-03	0	8	0	2	0	F
1	Aw01011110	11	11	13	3	2009-11-11	2010-01-03	53	8	1	0	0	F
1	Aw01101111	10	28	13	3	2009-10-28	2010-01-03	67	8	0	4	1	F
1	Aw11111010	10	22	13	3	2009-10-22	2010-01-03	73	8	1	0	0	F
1	Aw01100111	12	1	13	5	2009-12-01	2010-01-05	35	8	0	3	0	F
1	Aw00111011	12	20	13	9	2009-12-20	2010-01-09	20	8	0	2	0	F
1	Aw01011101	13	5	13	11	2010-01-05	2010-01-11	6	8	0	1	0	F
1	Aw11101110	10	18	13	11	2009-10-18	2010-01-11	85	8	1	0	0	F
1	Aw11110111	13	3	13	15	2010-01-03	2010-01-15	12	8	0	3	1	F
1	Aw01001111	13	15	13	17	2010-01-15	2010-01-17	2	8	0	4	0	F
1	Aw00111111	13	15	13	17	2010-01-15	2010-01-17	2	8	0	6	0	F
1	Aw11100111	11	1	13	19	2009-11-01	2010-01-19	79	8	0	3	1	F
1	Aw01101011	13	11	13	21	2010-01-11	2010-01-21	10	8	0	2	0	F
1	Aw01110111	13	17	13	24	2010-01-17	2010-01-24	7	8	0	3	1	F
1	Aw01111110	12	17	13	24	2009-12-17	2010-01-24	38	8	1	0	0	F
1	Aw01011111	11	11	13	24	2009-11-11	2010-01-24	74	8	0	5	0	F
1	Aw01111011	11	11	13	28	2009-11-11	2010-01-28	78	8	0	2	0	F
1	Aw00101010	12	17	13	30	2009-12-17	2010-01-30	44	8	1	0	0	F
1	Aw11110101	12	30	13	30	2009-12-30	2010-01-30	31	8	0	1	0	F
1	Aw01000110	13	28	13	30	2010-01-28	2010-01-30	2	8	1	0	0	F
1	Aw11110010	10	26	14	1	2009-10-26	2010-02-01	98	8	1	0	0	F
1	Aw11100101	13	24	14	8	2010-01-24	2010-02-08	15	8	0	1	2	F
1	Aw01100101	14	8	14	11	2010-02-08	2010-02-11	3	8	0	1	0	F
1	Aw01100001	14	4	14	13	2010-02-04	2010-02-13	9	8	0	1	0	F
1	Aw11001001	14	21	14	21	2010-02-21	2010-02-21	0	8	0	1	0	F
1	Aw00101011	12	17	14	23	2009-12-17	2010-02-23	68	8	0	2	0	F
1	Aw00110111	12	26	14	23	2009-12-26	2010-02-23	59	8	0	3	0	F
1	Aw11111000	12	15	14	28	2009-12-15	2010-02-28	75	8	3	0	0	F
1	Aw11001111	15	2	15	7	2010-03-02	2010-03-07	5	8	0	4	0	F
1	Aw11111100	11	29	15	9	2009-11-29	2010-03-09	100	8	2	0	0	F
1	Aw01100110	12	1	15	16	2009-12-01	2010-03-16	105	8	1	0	3	F
1	Aw00110101	13	9	15	18	2010-01-09	2010-03-18	68	8	0	1	0	F
1	Aw11110100	12	30	15	20	2009-12-30	2010-03-20	80	8	2	0	1	F
1	Aw00110110	12	26	15	25	2009-12-26	2010-03-25	89	8	1	0	1	F
1	Aw01100100	14	8	15	28	2010-02-08	2010-03-28	48	8	2	0	0	F
1	Aw01011100	13	5	15	29	2010-01-05	2010-03-29	83	8	2	0	1	F
1	Aw00100111	14	28	15	30	2010-02-28	2010-03-30	30	8	0	3	1	F
1	Aw01101001	16	1	16	3	2010-04-01	2010-04-03	2	8	0	1	0	F
1	Aw11001110	15	2	16	3	2010-03-02	2010-04-03	32	8	1	0	0	F
1	Aw01110011	15	29	16	3	2010-03-29	2010-04-03	5	8	0	2	0	F
1	Aw00100101	15	29	16	5	2010-03-29	2010-04-05	7	8	0	1	0	F
1	Aw01100000	14	4	16	5	2010-02-04	2010-04-05	60	8	5	0	0	F
1	Aw01001011	16	3	16	8	2010-04-03	2010-04-08	5	8	0	2	0	F
1	Aw01101000	16	1	16	10	2010-04-01	2010-04-10	9	8	3	0	0	F
1	Aw01001000	16	3	16	12	2010-04-03	2010-04-12	9	8	3	0	0	F
1	Aw00100110	14	28	16	15	2010-02-28	2010-04-15	46	8	1	0	0	F
1	Aw01000100	16	5	16	15	2010-04-05	2010-04-15	10	8	2	0	0	F
1	Aw01000010	16	3	16	19	2010-04-03	2010-04-19	16	8	1	0	0	F
1	Aw01100011	16	8	17	7	2010-04-08	2010-05-07	29	8	0	2	0	F
1	Aw01000101	16	5	17	16	2010-04-05	2010-05-16	41	8	0	1	0	F
1	Aw01000011	16	3	17	18	2010-04-03	2010-05-18	45	8	0	2	2	F
1	Aw01111001	16	3	18	9	2010-04-03	2010-06-09	67	8	0	1	4	F
1	Aw00100100	15	29	18	11	2010-03-29	2010-06-11	74	8	2	0	0	F
1	Aw01001010	16	3	18	14	2010-04-03	2010-06-14	72	8	1	0	0	F
1	Aw01110010	15	29	18	14	2010-03-29	2010-06-14	77	8	1	0	0	F
1	Aw01001001	16	3	18	14	2010-04-03	2010-06-14	72	8	0	1	2	F
1	Aw01000001	18	11	18	14	2010-06-11	2010-06-14	3	8	0	1	0	F
1	Aw01110001	18	17	18	23	2010-06-17	2010-06-23	6	8	0	1	1	F
1	Aw111111000	15	9	18	19	2010-03-09	2010-06-19	102	9	3	0	0	F
1	Aw111111111	11	9	11	22	2009-11-09	2009-11-22	13	9	0	9	0	F
1	Aw111011011	11	4	11	22	2009-11-04	2009-11-22	18	9	0	2	1	F
1	Aw111111101	11	22	11	29	2009-11-22	2009-11-29	7	9	0	1	0	F
1	Aw001011111	11	17	12	3	2009-11-17	2009-12-03	16	9	0	5	0	F
1	Aw111111110	11	9	12	3	2009-11-09	2009-12-03	24	9	1	0	0	F
1	Aw111011111	10	26	12	3	2009-10-26	2009-12-03	38	9	0	5	0	F
1	Aw001011011	11	4	12	8	2009-11-04	2009-12-08	34	9	0	2	0	F
1	Aw111011000	11	1	12	12	2009-11-01	2009-12-12	41	9	3	0	0	F
1	Aw001011010	11	4	12	17	2009-11-04	2009-12-17	43	9	1	0	0	F
1	Aw111110111	10	26	12	17	2009-10-26	2009-12-17	52	9	0	3	1	F
1	Aw111111011	12	15	12	20	2009-12-15	2009-12-20	5	9	0	2	0	F
1	Aw011011101	12	20	12	24	2009-12-20	2009-12-24	4	9	0	1	0	F
1	Aw011011111	13	3	13	3	2010-01-03	2010-01-03	0	9	0	5	0	F
1	Aw011110101	12	20	13	3	2009-12-20	2010-01-03	14	9	0	1	0	F
1	Aw111011001	11	1	13	3	2009-11-01	2010-01-03	63	9	0	1	1	F
1	Aw111111010	12	15	13	3	2009-12-15	2010-01-03	19	9	1	0	0	F
1	Aw111110010	12	20	13	5	2009-12-20	2010-01-05	16	9	1	0	0	F
1	Aw111100111	12	20	13	7	2009-12-20	2010-01-07	18	9	0	3	1	F
1	Aw001110011	12	24	13	11	2009-12-24	2010-01-11	18	9	0	2	2	F
1	Aw001110111	13	9	13	15	2010-01-09	2010-01-15	6	9	0	3	0	F
1	Aw111110110	10	26	13	15	2009-10-26	2010-01-15	81	9	1	0	0	F
1	Aw111110100	13	3	13	15	2010-01-03	2010-01-15	12	9	2	0	0	F
1	Aw011001111	13	5	13	15	2010-01-05	2010-01-15	10	9	0	4	1	F
1	Aw111101111	13	15	13	17	2010-01-15	2010-01-17	2	9	0	4	0	F
1	Aw011111111	12	17	13	17	2009-12-17	2010-01-17	31	9	0	8	0	F
1	Aw111001111	13	19	13	19	2010-01-19	2010-01-19	0	9	0	4	0	F
1	Aw001111111	13	17	13	19	2010-01-17	2010-01-19	2	9	0	7	0	F
1	Aw011101111	13	24	13	24	2010-01-24	2010-01-24	0	9	0	4	0	F
1	Aw111101110	13	15	13	24	2010-01-15	2010-01-24	9	9	1	0	0	F
1	Aw111110101	13	3	13	24	2010-01-03	2010-01-24	21	9	0	1	0	F
1	Aw011111110	12	17	13	24	2009-12-17	2010-01-24	38	9	1	0	0	F
1	Aw111011101	13	11	13	24	2010-01-11	2010-01-24	13	9	0	1	0	F
1	Aw010111101	13	3	13	24	2010-01-03	2010-01-24	21	9	0	1	1	F
1	Aw010111010	13	11	13	24	2010-01-11	2010-01-24	13	9	1	0	0	F
1	Aw011010110	13	21	14	1	2010-01-21	2010-02-01	11	9	1	0	0	F
1	Aw111001101	12	6	14	4	2009-12-06	2010-02-04	60	9	0	1	3	F
1	Aw111001110	13	19	14	4	2010-01-19	2010-02-04	16	9	1	0	0	F
1	Aw001010101	13	30	14	6	2010-01-30	2010-02-06	7	9	0	1	1	F
1	Aw011110111	13	28	14	8	2010-01-28	2010-02-08	11	9	0	3	1	F
1	Aw011101110	13	24	14	11	2010-01-24	2010-02-11	18	9	1	0	0	F
1	Aw111001011	14	8	14	11	2010-02-08	2010-02-11	3	9	0	2	0	F
1	Aw110010111	13	3	14	13	2010-01-03	2010-02-13	41	9	0	3	1	F
1	Aw111101011	13	30	14	13	2010-01-30	2010-02-13	14	9	0	2	2	F
1	Aw111110011	12	20	14	13	2009-12-20	2010-02-13	55	9	0	2	0	F
1	Aw010111011	13	11	14	25	2010-01-11	2010-02-25	45	9	0	2	0	F
1	Aw110010011	14	21	14	28	2010-02-21	2010-02-28	7	9	0	2	0	F
1	Aw111011100	13	11	14	28	2010-01-11	2010-02-28	48	9	2	0	0	F
1	Aw010111111	13	24	14	28	2010-01-24	2010-02-28	35	9	0	6	0	F
1	Aw111100101	14	1	15	2	2010-02-01	2010-03-02	29	9	0	1	2	F
1	Aw011001010	14	11	15	2	2010-02-11	2010-03-02	19	9	1	0	0	F
1	Aw011010111	13	21	15	4	2010-01-21	2010-03-04	42	9	0	3	0	F
1	Aw110011111	15	7	15	7	2010-03-07	2010-03-07	0	9	0	5	0	F
1	Aw010011110	13	17	15	7	2010-01-17	2010-03-07	49	9	1	0	0	F
1	Aw001101111	14	23	15	7	2010-02-23	2010-03-07	12	9	0	4	0	F
1	Aw110010110	13	3	15	9	2010-01-03	2010-03-09	65	9	1	0	1	F
1	Aw111111001	15	9	15	16	2010-03-09	2010-03-16	7	9	0	1	0	F
1	Aw111110000	14	28	15	16	2010-02-28	2010-03-16	16	9	4	0	0	F
1	Aw010011111	13	17	15	20	2010-01-17	2010-03-20	62	9	0	5	1	F
1	Aw011001101	15	16	15	20	2010-03-16	2010-03-20	4	9	0	1	0	F
1	Aw001111110	13	17	15	22	2010-01-17	2010-03-22	64	9	1	0	0	F
1	Aw111101001	15	20	15	22	2010-03-20	2010-03-22	2	9	0	1	0	F
1	Aw011111101	13	24	15	22	2010-01-24	2010-03-22	57	9	0	1	0	F
1	Aw011001011	14	11	15	27	2010-02-11	2010-03-27	44	9	0	2	0	F
1	Aw001101101	15	25	15	27	2010-03-25	2010-03-27	2	9	0	1	0	F
1	Aw010001101	13	30	15	28	2010-01-30	2010-03-28	57	9	0	1	1	F
1	Aw011000011	14	13	15	29	2010-02-13	2010-03-29	44	9	0	2	0	F
1	Aw010001100	13	30	15	29	2010-01-30	2010-03-29	58	9	2	0	1	F
1	Aw111001010	14	8	15	29	2010-02-08	2010-03-29	49	9	1	0	0	F
1	Aw011111100	13	24	15	29	2010-01-24	2010-03-29	64	9	2	0	3	F
1	Aw011110110	13	28	16	1	2010-01-28	2010-04-01	63	9	1	0	1	F
1	Aw001101110	14	23	16	1	2010-02-23	2010-04-01	37	9	1	0	1	F
1	Aw001001111	15	30	16	3	2010-03-30	2010-04-03	4	9	0	4	0	F
1	Aw010111001	15	29	16	3	2010-03-29	2010-04-03	5	9	0	1	0	F
1	Aw111001100	12	6	16	5	2009-12-06	2010-04-05	120	9	2	0	1	F
1	Aw011110100	12	20	16	5	2009-12-20	2010-04-05	106	9	2	0	1	F
1	Aw010111100	13	3	16	8	2010-01-03	2010-04-08	95	9	2	0	0	F
1	Aw001101100	15	25	16	8	2010-03-25	2010-04-08	14	9	2	0	1	F
1	Aw011010011	16	3	16	8	2010-04-03	2010-04-08	5	9	0	2	0	F
1	Aw011000001	16	5	16	15	2010-04-05	2010-04-15	10	9	0	1	0	F
1	Aw001001110	15	30	16	17	2010-03-30	2010-04-17	18	9	1	0	0	F
1	Aw011001001	15	28	16	17	2010-03-28	2010-04-17	20	9	0	1	1	F
1	Aw011100110	16	3	16	19	2010-04-03	2010-04-19	16	9	1	0	0	F
1	Aw001101010	15	18	16	22	2010-03-18	2010-04-22	35	9	1	0	0	F
1	Aw001101011	15	18	16	30	2010-03-18	2010-04-30	43	9	0	2	0	F
1	Aw001010100	13	30	16	30	2010-01-30	2010-04-30	90	9	2	0	0	F
1	Aw011011100	12	20	17	13	2009-12-20	2010-05-13	144	9	2	0	0	F
1	Aw010010111	16	8	17	16	2010-04-08	2010-05-16	38	9	0	3	1	F
1	Aw111110001	14	28	17	23	2010-02-28	2010-05-23	84	9	0	1	1	F
1	Aw011100111	16	3	17	23	2010-04-03	2010-05-23	50	9	0	3	2	F
1	Aw001001101	16	15	17	23	2010-04-15	2010-05-23	38	9	0	1	1	F
1	Aw010000111	17	18	17	23	2010-05-18	2010-05-23	5	9	0	3	0	F
1	Aw010001011	17	16	17	25	2010-05-16	2010-05-25	9	9	0	2	1	F
1	Aw111101000	15	20	17	25	2010-03-20	2010-05-25	66	9	3	0	0	F
1	Aw011000010	14	13	17	30	2010-02-13	2010-05-30	106	9	1	0	1	F
1	Aw011000111	17	7	17	30	2010-05-07	2010-05-30	23	9	0	3	1	F
1	Aw001001011	16	5	18	1	2010-04-05	2010-06-01	57	9	0	2	1	F
1	Aw110011101	16	3	18	3	2010-04-03	2010-06-03	61	9	0	1	0	F
1	Aw011001000	15	28	18	5	2010-03-28	2010-06-05	69	9	3	0	0	F
1	Aw111100100	14	1	18	5	2010-02-01	2010-06-05	124	9	2	0	1	F
1	Aw011001100	15	16	18	7	2010-03-16	2010-06-07	83	9	2	0	2	F
1	Aw010010110	16	8	18	11	2010-04-08	2010-06-11	64	9	1	0	0	F
1	Aw011110011	18	9	18	11	2010-06-09	2010-06-11	2	9	0	2	0	F
1	Aw011010001	16	10	18	11	2010-04-10	2010-06-11	62	9	0	1	1	F
1	Aw011010000	16	10	18	14	2010-04-10	2010-06-14	65	9	4	0	1	F
1	Aw010111000	15	29	18	14	2010-03-29	2010-06-14	77	9	3	0	1	F
1	Aw010000101	16	19	18	14	2010-04-19	2010-06-14	56	9	0	1	0	F
1	Aw011010010	16	3	18	17	2010-04-03	2010-06-17	75	9	1	0	1	F
1	Aw010010011	18	14	18	17	2010-06-14	2010-06-17	3	9	0	2	0	F
1	Aw001001001	18	11	18	17	2010-06-11	2010-06-17	6	9	0	1	0	F
1	Aw010000100	16	19	18	17	2010-04-19	2010-06-17	59	9	2	0	0	F
1	Aw011100011	18	23	18	23	2010-06-23	2010-06-23	0	9	0	2	0	F
1	Aw010000010	18	14	18	25	2010-06-14	2010-06-25	11	9	1	0	0	F
1	Aw010001000	16	15	18	25	2010-04-15	2010-06-25	71	9	3	0	2	F
1	Aw1111100010	17	23	19	16	2010-05-23	2010-07-16	54	10	1	0	0	F
1	Aw1110110111	11	22	11	22	2009-11-22	2009-11-22	0	10	0	3	0	F
1	Aw1110110110	11	22	12	10	2009-11-22	2009-12-10	18	10	1	0	0	F
1	Aw0010111110	12	3	12	17	2009-12-03	2009-12-17	14	10	1	0	1	F
1	Aw1111101111	12	17	12	20	2009-12-17	2009-12-20	3	10	0	4	0	F
1	Aw0010110111	12	8	12	20	2009-12-08	2009-12-20	12	10	0	3	0	F
1	Aw1111111110	11	22	12	20	2009-11-22	2009-12-20	28	10	1	0	0	F
1	Aw1110110011	13	3	13	3	2010-01-03	2010-01-03	0	10	0	2	0	F
1	Aw1111001111	13	7	13	7	2010-01-07	2010-01-07	0	10	0	4	0	F
1	Aw0010111111	12	3	13	7	2009-12-03	2010-01-07	35	10	0	6	0	F
1	Aw1111111011	11	29	13	7	2009-11-29	2010-01-07	39	10	0	2	0	F
1	Aw1111111101	12	3	13	7	2009-12-03	2010-01-07	35	10	0	1	0	F
1	Aw1110111111	12	3	13	11	2009-12-03	2010-01-11	39	10	0	6	1	F
1	Aw0011100111	13	11	13	15	2010-01-11	2010-01-15	4	10	0	3	0	F
1	Aw0110011111	13	15	13	15	2010-01-15	2010-01-15	0	10	0	5	0	F
1	Aw1111001110	13	7	13	17	2010-01-07	2010-01-17	10	10	1	0	0	F
1	Aw1111111111	11	22	13	17	2009-11-22	2010-01-17	56	10	0	10	2	F
1	Aw1110110001	12	12	13	19	2009-12-12	2010-01-19	38	10	0	1	0	F
1	Aw0011101111	13	15	13	21	2010-01-15	2010-01-21	6	10	0	4	1	F
1	Aw0101111011	13	24	13	26	2010-01-24	2010-01-26	2	10	0	2	0	F
1	Aw0110011110	13	15	13	30	2010-01-15	2010-01-30	15	10	1	0	0	F
1	Aw1110011011	14	4	14	4	2010-02-04	2010-02-04	0	10	0	2	0	F
1	Aw1111011111	13	17	14	4	2010-01-17	2010-02-04	18	10	0	5	0	F
1	Aw0111111101	13	24	14	4	2010-01-24	2010-02-04	11	10	0	1	0	F
1	Aw0010110101	12	17	14	4	2009-12-17	2010-02-04	49	10	0	1	1	F
1	Aw1111101101	13	15	14	6	2010-01-15	2010-02-06	22	10	0	1	0	F
1	Aw0011111111	13	19	14	6	2010-01-19	2010-02-06	18	10	0	8	0	F
1	Aw0111111111	13	17	14	8	2010-01-17	2010-02-08	22	10	0	9	0	F
1	Aw1110011111	13	19	14	8	2010-01-19	2010-02-08	20	10	0	5	0	F
1	Aw0111101111	14	8	14	8	2010-02-08	2010-02-08	0	10	0	4	0	F
1	Aw1110111011	13	24	14	11	2010-01-24	2010-02-11	18	10	0	2	0	F
1	Aw1111110110	12	20	14	11	2009-12-20	2010-02-11	53	10	1	0	0	F
1	Aw0010101011	14	6	14	11	2010-02-06	2010-02-11	5	10	0	2	0	F
1	Aw1110010111	14	11	14	11	2010-02-11	2010-02-11	0	10	0	3	0	F
1	Aw1111101001	13	15	14	13	2010-01-15	2010-02-13	29	10	0	1	0	F
1	Aw0110111011	12	24	14	15	2009-12-24	2010-02-15	53	10	0	2	0	F
1	Aw1100101111	14	13	14	15	2010-02-13	2010-02-15	2	10	0	4	0	F
1	Aw1111010111	14	13	14	18	2010-02-13	2010-02-18	5	10	0	3	0	F
1	Aw0110101100	14	1	14	21	2010-02-01	2010-02-21	20	10	2	0	0	F
1	Aw1111111010	11	29	14	21	2009-11-29	2010-02-21	84	10	1	0	0	F
1	Aw1111011110	13	17	14	23	2010-01-17	2010-02-23	37	10	1	0	0	F
1	Aw1110011101	14	4	14	23	2010-02-04	2010-02-23	19	10	0	1	0	F
1	Aw0111011111	13	24	14	23	2010-01-24	2010-02-23	30	10	0	5	0	F
1	Aw0101110101	13	24	14	28	2010-01-24	2010-02-28	35	10	0	1	1	F
1	Aw0011100110	13	11	14	28	2010-01-11	2010-02-28	48	10	1	0	0	F
1	Aw1111110101	13	3	15	2	2010-01-03	2010-03-02	58	10	0	1	0	F
1	Aw1111100111	14	13	15	2	2010-02-13	2010-03-02	17	10	0	3	0	F
1	Aw0111101011	13	3	15	4	2010-01-03	2010-03-04	60	10	0	2	0	F
1	Aw1111001011	15	2	15	4	2010-03-02	2010-03-04	2	10	0	2	0	F
1	Aw1111100101	13	5	15	7	2010-01-05	2010-03-07	61	10	0	1	0	F
1	Aw0111101110	14	8	15	7	2010-02-08	2010-03-07	27	10	1	0	0	F
1	Aw1110111001	14	28	15	7	2010-02-28	2010-03-07	7	10	0	1	0	F
1	Aw1111101011	13	24	15	7	2010-01-24	2010-03-07	42	10	0	2	0	F
1	Aw1111111100	12	3	15	7	2009-12-03	2010-03-07	94	10	2	0	1	F
1	Aw0101111111	14	28	15	7	2010-02-28	2010-03-07	7	10	0	7	1	F
1	Aw0110111111	13	3	15	9	2010-01-03	2010-03-09	65	10	0	6	0	F
1	Aw0110111010	12	24	15	11	2009-12-24	2010-03-11	77	10	1	0	0	F
1	Aw1100101101	15	9	15	14	2010-03-09	2010-03-14	5	10	0	1	0	F
1	Aw1111110111	12	20	15	16	2009-12-20	2010-03-16	86	10	0	3	0	F
1	Aw1111100100	13	5	15	16	2010-01-05	2010-03-16	70	10	2	0	0	F
1	Aw0110101111	15	4	15	16	2010-03-04	2010-03-16	12	10	0	4	0	F
1	Aw1111100001	15	16	15	22	2010-03-16	2010-03-22	6	10	0	1	0	F
1	Aw1111101010	13	24	15	22	2010-01-24	2010-03-22	57	10	1	0	0	F
1	Aw0110101110	15	4	15	22	2010-03-04	2010-03-22	18	10	1	0	0	F
1	Aw0010110110	12	8	15	22	2009-12-08	2010-03-22	104	10	1	0	0	F
1	Aw1100101110	14	13	15	22	2010-02-13	2010-03-22	37	10	1	0	0	F
1	Aw0110011011	15	20	15	22	2010-03-20	2010-03-22	2	10	0	2	0	F
1	Aw0111011110	13	24	15	22	2010-01-24	2010-03-22	57	10	1	0	0	F
1	Aw0011011111	15	7	15	22	2010-03-07	2010-03-22	15	10	0	5	0	F
1	Aw0100111111	15	20	15	25	2010-03-20	2010-03-25	5	10	0	6	0	F
1	Aw1110011010	14	4	15	25	2010-02-04	2010-03-25	49	10	1	0	0	F
1	Aw1111011101	13	24	15	25	2010-01-24	2010-03-25	60	10	0	1	0	F
1	Aw0101110111	14	25	15	27	2010-02-25	2010-03-27	30	10	0	3	1	F
1	Aw1110011110	13	19	15	27	2010-01-19	2010-03-27	67	10	1	0	1	F
1	Aw0111011101	14	11	15	27	2010-02-11	2010-03-27	44	10	0	1	0	F
1	Aw0100011011	15	28	15	28	2010-03-28	2010-03-28	0	10	0	2	0	F
1	Aw0111111011	15	22	15	29	2010-03-22	2010-03-29	7	10	0	2	0	F
1	Aw0100011001	15	29	15	29	2010-03-29	2010-03-29	0	10	0	1	0	F
1	Aw1110011100	14	4	15	29	2010-02-04	2010-03-29	53	10	2	0	1	F
1	Aw1111010011	15	22	15	29	2010-03-22	2010-03-29	7	10	0	2	0	F
1	Aw0111111001	15	29	15	29	2010-03-29	2010-03-29	0	10	0	1	0	F
1	Aw1100100111	14	28	15	29	2010-02-28	2010-03-29	29	10	0	3	1	F
1	Aw0111111110	13	17	15	29	2010-01-17	2010-03-29	71	10	1	0	0	F
1	Aw0110010101	15	2	15	29	2010-03-02	2010-03-29	27	10	0	1	0	F
1	Aw1100101100	15	9	15	30	2010-03-09	2010-03-30	21	10	2	0	0	F
1	Aw0011011101	16	1	16	1	2010-04-01	2010-04-01	0	10	0	1	0	F
1	Aw0011111101	15	22	16	1	2010-03-22	2010-04-01	10	10	0	1	0	F
1	Aw0011111110	13	19	16	3	2010-01-19	2010-04-03	74	10	1	0	0	F
1	Aw0111101101	16	1	16	3	2010-04-01	2010-04-03	2	10	0	1	0	F
1	Aw0101111010	13	24	16	3	2010-01-24	2010-04-03	69	10	1	0	0	F
1	Aw0110101101	14	1	16	3	2010-02-01	2010-04-03	61	10	0	1	0	F
1	Aw0100111101	15	7	16	3	2010-03-07	2010-04-03	27	10	0	1	1	F
1	Aw1111101000	13	15	16	3	2010-01-15	2010-04-03	78	10	3	0	1	F
1	Aw1110010101	15	29	16	5	2010-03-29	2010-04-05	7	10	0	1	0	F
1	Aw0100111100	15	7	16	5	2010-03-07	2010-04-05	29	10	2	0	0	F
1	Aw1110111010	13	24	16	5	2010-01-24	2010-04-05	71	10	1	0	1	F
1	Aw1111110010	15	16	16	5	2010-03-16	2010-04-05	20	10	1	0	0	F
1	Aw0110010111	15	27	16	8	2010-03-27	2010-04-08	12	10	0	3	0	F
1	Aw0010101010	14	6	16	8	2010-02-06	2010-04-08	61	10	1	0	0	F
1	Aw0011011001	16	8	16	8	2010-04-08	2010-04-08	0	10	0	1	0	F
1	Aw1110011001	16	5	16	8	2010-04-05	2010-04-08	3	10	0	1	0	F
1	Aw1111010010	15	22	16	10	2010-03-22	2010-04-10	19	10	1	0	0	F
1	Aw0110100111	16	8	16	10	2010-04-08	2010-04-10	2	10	0	3	0	F
1	Aw0111101001	16	5	16	10	2010-04-05	2010-04-10	5	10	0	1	0	F
1	Aw0011111100	15	22	16	15	2010-03-22	2010-04-15	24	10	2	0	0	F
1	Aw0011011110	15	7	16	15	2010-03-07	2010-04-15	39	10	1	0	0	F
1	Aw0110000110	15	29	16	15	2010-03-29	2010-04-15	17	10	1	0	0	F
1	Aw0110011010	15	20	16	15	2010-03-20	2010-04-15	26	10	1	0	0	F
1	Aw0010011110	16	3	16	17	2010-04-03	2010-04-17	14	10	1	0	0	F
1	Aw0110010011	16	17	16	17	2010-04-17	2010-04-17	0	10	0	2	0	F
1	Aw0101111001	16	8	16	19	2010-04-08	2010-04-19	11	10	0	1	0	F
1	Aw1100111111	15	7	16	22	2010-03-07	2010-04-22	46	10	0	6	0	F
1	Aw0010011111	16	3	17	4	2010-04-03	2010-05-04	31	10	0	5	0	F
1	Aw0011011010	15	27	17	6	2010-03-27	2010-05-06	40	10	1	0	0	F
1	Aw0110010110	15	27	17	6	2010-03-27	2010-05-06	40	10	1	0	0	F
1	Aw0011011011	15	27	17	6	2010-03-27	2010-05-06	40	10	0	2	0	F
1	Aw0111111010	15	22	17	7	2010-03-22	2010-05-07	46	10	1	0	1	F
1	Aw0011010101	16	22	17	13	2010-04-22	2010-05-13	21	10	0	1	0	F
1	Aw0111001101	16	19	17	13	2010-04-19	2010-05-13	24	10	0	1	0	F
1	Aw0010011101	16	17	17	13	2010-04-17	2010-05-13	26	10	0	1	0	F
1	Aw0101110010	16	3	17	13	2010-04-03	2010-05-13	40	10	1	0	0	F
1	Aw0100101111	17	16	17	16	2010-05-16	2010-05-16	0	10	0	4	0	F
1	Aw0101110110	14	25	17	20	2010-02-25	2010-05-20	84	10	1	0	0	F
1	Aw1111100011	17	23	17	23	2010-05-23	2010-05-23	0	10	0	2	0	F
1	Aw0010011011	17	23	17	23	2010-05-23	2010-05-23	0	10	0	2	0	F
1	Aw0110100110	16	8	17	23	2010-04-08	2010-05-23	45	10	1	0	2	F
1	Aw1110010110	14	11	17	23	2010-02-11	2010-05-23	101	10	1	0	0	F
1	Aw1111110011	15	16	17	23	2010-03-16	2010-05-23	68	10	0	2	0	F
1	Aw0100010111	17	25	17	25	2010-05-25	2010-05-25	0	10	0	3	0	F
1	Aw0111111100	13	24	17	27	2010-01-24	2010-05-27	123	10	2	0	1	F
1	Aw0111001111	17	23	17	27	2010-05-23	2010-05-27	4	10	0	4	0	F
1	Aw0100001111	17	23	17	27	2010-05-23	2010-05-27	4	10	0	4	0	F
1	Aw0110000101	17	30	17	30	2010-05-30	2010-05-30	0	10	0	1	0	F
1	Aw0110001111	17	30	17	30	2010-05-30	2010-05-30	0	10	0	4	0	F
1	Aw1100111110	15	7	17	30	2010-03-07	2010-05-30	84	10	1	0	0	F
1	Aw0010010111	18	1	18	1	2010-06-01	2010-06-01	0	10	0	3	0	F
1	Aw1111010110	14	13	18	1	2010-02-13	2010-06-01	108	10	1	0	0	F
1	Aw0101110100	13	24	18	3	2010-01-24	2010-06-03	130	10	2	0	0	F
1	Aw0011011100	16	1	18	5	2010-04-01	2010-06-05	65	10	2	0	0	F
1	Aw0100111110	15	20	18	5	2010-03-20	2010-06-05	77	10	1	0	0	F
1	Aw0101110011	16	3	18	7	2010-04-03	2010-06-07	65	10	0	2	0	F
1	Aw0011010111	16	30	18	9	2010-04-30	2010-06-09	40	10	0	3	0	F
1	Aw0100011000	15	29	18	9	2010-03-29	2010-06-09	72	10	3	0	0	F
1	Aw1100111011	18	3	18	9	2010-06-03	2010-06-09	6	10	0	2	0	F
1	Aw1111001001	18	5	18	9	2010-06-05	2010-06-09	4	10	0	1	0	F
1	Aw0110011001	18	7	18	9	2010-06-07	2010-06-09	2	10	0	1	0	F
1	Aw0110000011	16	15	18	11	2010-04-15	2010-06-11	57	10	0	2	0	F
1	Aw0100010110	17	25	18	11	2010-05-25	2010-06-11	17	10	1	0	0	F
1	Aw1111010001	17	25	18	11	2010-05-25	2010-06-11	17	10	0	1	0	F
1	Aw0101111000	16	8	18	11	2010-04-08	2010-06-11	64	10	3	0	0	F
1	Aw1110011000	16	5	18	11	2010-04-05	2010-06-11	67	10	3	0	0	F
1	Aw1100100110	14	28	18	14	2010-02-28	2010-06-14	106	10	1	0	0	F
1	Aw0110100011	18	11	18	14	2010-06-11	2010-06-14	3	10	0	2	0	F
1	Aw0111100111	18	11	18	14	2010-06-11	2010-06-14	3	10	0	3	0	F
1	Aw0110100001	18	14	18	17	2010-06-14	2010-06-17	3	10	0	1	0	F
1	Aw0110111001	17	13	18	17	2010-05-13	2010-06-17	35	10	0	1	0	F
1	Aw1111010000	17	25	18	17	2010-05-25	2010-06-17	23	10	4	0	0	F
1	Aw0100100111	18	17	18	17	2010-06-17	2010-06-17	0	10	0	3	0	F
1	Aw0010101001	16	30	18	17	2010-04-30	2010-06-17	48	10	0	1	2	F
1	Aw0101110001	18	14	18	19	2010-06-14	2010-06-19	5	10	0	1	0	F
1	Aw1110010100	15	29	18	19	2010-03-29	2010-06-19	82	10	2	0	0	F
1	Aw0110010001	18	5	18	21	2010-06-05	2010-06-21	16	10	0	1	0	F
1	Aw0110100101	18	17	18	21	2010-06-17	2010-06-21	4	10	0	1	0	F
1	Aw0100101101	18	11	18	21	2010-06-11	2010-06-21	10	10	0	1	0	F
1	Aw0110011000	18	7	18	23	2010-06-07	2010-06-23	16	10	3	0	0	F
1	Aw0111101100	16	1	18	25	2010-04-01	2010-06-25	85	10	2	0	0	F
1	Aw0011010110	16	30	18	25	2010-04-30	2010-06-25	56	10	1	0	0	F
1	Aw0100001011	18	14	18	25	2010-06-14	2010-06-25	11	10	0	2	0	F
1	Aw0100010001	18	25	18	28	2010-06-25	2010-06-28	3	10	0	1	0	F
1	Aw00101111101	12	17	12	17	2009-12-17	2009-12-17	0	11	0	1	0	F
1	Aw11101101110	11	22	12	24	2009-11-22	2009-12-24	32	11	1	0	0	F
1	Aw11101101111	11	22	13	7	2009-11-22	2010-01-07	46	11	0	4	0	F
1	Aw11101101100	12	10	13	11	2009-12-10	2010-01-11	32	11	2	0	0	F
1	Aw11111110111	13	7	13	15	2010-01-07	2010-01-15	8	11	0	3	1	F
1	Aw11101111111	13	11	13	15	2010-01-11	2010-01-15	4	11	0	7	0	F
1	Aw00111001111	13	15	13	17	2010-01-15	2010-01-17	2	11	0	4	0	F
1	Aw11111111111	13	17	13	19	2010-01-17	2010-01-19	2	11	0	11	0	F
1	Aw00111011111	13	21	13	24	2010-01-21	2010-01-24	3	11	0	5	0	F
1	Aw11111011111	12	20	13	24	2009-12-20	2010-01-24	35	11	0	5	0	F
1	Aw11101100111	13	3	13	26	2010-01-03	2010-01-26	23	11	0	3	0	F
1	Aw11101100011	13	19	13	26	2010-01-19	2010-01-26	7	11	0	2	0	F
1	Aw11111110110	13	7	13	30	2010-01-07	2010-01-30	23	11	1	0	0	F
1	Aw11111111011	13	7	13	30	2010-01-07	2010-01-30	23	11	0	2	0	F
1	Aw01011110111	13	26	14	4	2010-01-26	2010-02-04	9	11	0	3	1	F
1	Aw11101101101	12	10	14	4	2009-12-10	2010-02-04	56	11	0	1	0	F
1	Aw00101101011	14	4	14	6	2010-02-04	2010-02-06	2	11	0	2	0	F
1	Aw11100110111	14	4	14	6	2010-02-04	2010-02-06	2	11	0	3	0	F
1	Aw11111111010	13	7	14	6	2010-01-07	2010-02-06	30	11	1	0	0	F
1	Aw00101111111	13	7	14	15	2010-01-07	2010-02-15	39	11	0	7	0	F
1	Aw11111011011	14	6	14	18	2010-02-06	2010-02-18	12	11	0	2	0	F
1	Aw01101110111	14	15	14	21	2010-02-15	2010-02-21	6	11	0	3	0	F
1	Aw11110101111	14	18	14	21	2010-02-18	2010-02-21	3	11	0	4	0	F
1	Aw00101101111	12	20	14	23	2009-12-20	2010-02-23	65	11	0	4	0	F
1	Aw00101101010	14	4	14	28	2010-02-04	2010-02-28	24	11	1	0	0	F
1	Aw01011101011	14	28	14	28	2010-02-28	2010-02-28	0	11	0	2	0	F
1	Aw01111111011	14	4	15	4	2010-02-04	2010-03-04	28	11	0	2	0	F
1	Aw11110010111	15	4	15	4	2010-03-04	2010-03-04	0	11	0	3	0	F
1	Aw11111101101	14	11	15	4	2010-02-11	2010-03-04	21	11	0	1	0	F
1	Aw11111011110	12	20	15	4	2009-12-20	2010-03-04	74	11	1	0	0	F
1	Aw01111111111	14	8	15	7	2010-02-08	2010-03-07	27	11	0	10	0	F
1	Aw11111111001	15	7	15	7	2010-03-07	2010-03-07	0	11	0	1	0	F
1	Aw01011111111	15	7	15	7	2010-03-07	2010-03-07	0	11	0	8	0	F
1	Aw01110111110	14	23	15	18	2010-02-23	2010-03-18	23	11	1	0	0	F
1	Aw11111001111	15	2	15	18	2010-03-02	2010-03-18	16	11	0	4	1	F
1	Aw11110111101	14	23	15	20	2010-02-23	2010-03-20	25	11	0	1	1	F
1	Aw11111001011	15	7	15	22	2010-03-07	2010-03-22	15	11	0	2	0	F
1	Aw11100101111	14	11	15	22	2010-02-11	2010-03-22	39	11	0	4	0	F
1	Aw11111101011	15	2	15	22	2010-03-02	2010-03-22	20	11	0	2	1	F
1	Aw01100110111	15	22	15	22	2010-03-22	2010-03-22	0	11	0	3	0	F
1	Aw11111101111	15	16	15	22	2010-03-16	2010-03-22	6	11	0	4	1	F
1	Aw01100111101	13	30	15	25	2010-01-30	2010-03-25	54	11	0	1	1	F
1	Aw01011101111	15	27	15	27	2010-03-27	2010-03-27	0	11	0	4	0	F
1	Aw01110111111	14	23	15	28	2010-02-23	2010-03-28	33	11	0	6	0	F
1	Aw01111110011	15	29	15	29	2010-03-29	2010-03-29	0	11	0	2	0	F
1	Aw11001001111	15	29	15	29	2010-03-29	2010-03-29	0	11	0	4	0	F
1	Aw11111010101	15	22	15	31	2010-03-22	2010-03-31	9	11	0	1	0	F
1	Aw11111000010	15	22	15	31	2010-03-22	2010-03-31	9	11	1	0	0	F
1	Aw11110111011	15	25	15	31	2010-03-25	2010-03-31	6	11	0	2	0	F
1	Aw00110111111	15	22	15	31	2010-03-22	2010-03-31	9	11	0	6	0	F
1	Aw11001011101	15	22	15	31	2010-03-22	2010-03-31	9	11	0	1	0	F
1	Aw11100111101	15	27	16	1	2010-03-27	2010-04-01	5	11	0	1	0	F
1	Aw11100111011	14	23	16	3	2010-02-23	2010-04-03	39	11	0	2	0	F
1	Aw11100111001	15	29	16	3	2010-03-29	2010-04-03	5	11	0	1	0	F
1	Aw01001111011	16	3	16	3	2010-04-03	2010-04-03	0	11	0	2	0	F
1	Aw11111010001	16	3	16	3	2010-04-03	2010-04-03	0	11	0	1	0	F
1	Aw11101110101	16	5	16	5	2010-04-05	2010-04-05	0	11	0	1	0	F
1	Aw11100111110	14	8	16	5	2010-02-08	2010-04-05	56	11	1	0	0	F
1	Aw11100110101	15	25	16	8	2010-03-25	2010-04-08	14	11	0	1	0	F
1	Aw11100111000	15	29	16	12	2010-03-29	2010-04-12	14	11	3	0	0	F
1	Aw11100111111	14	8	16	12	2010-02-08	2010-04-12	63	11	0	6	0	F
1	Aw01101011011	16	3	16	12	2010-04-03	2010-04-12	9	11	0	2	0	F
1	Aw00101010110	14	11	16	19	2010-02-11	2010-04-19	67	11	1	0	1	F
1	Aw11111001110	15	2	17	2	2010-03-02	2010-05-02	61	11	1	0	0	F
1	Aw01111110101	17	7	17	9	2010-05-07	2010-05-09	2	11	0	1	0	F
1	Aw11001111110	16	22	17	13	2010-04-22	2010-05-13	21	11	1	0	0	F
1	Aw00110111011	16	1	17	16	2010-04-01	2010-05-16	45	11	0	2	0	F
1	Aw01101001101	17	23	17	23	2010-05-23	2010-05-23	0	11	0	1	0	F
1	Aw01111111001	17	27	17	27	2010-05-27	2010-05-27	0	11	0	1	0	F
1	Aw01110011111	17	27	17	27	2010-05-27	2010-05-27	0	11	0	5	0	F
1	Aw00110111101	16	15	17	30	2010-04-15	2010-05-30	45	11	0	1	1	F
1	Aw00101010101	16	8	17	30	2010-04-08	2010-05-30	52	11	0	1	0	F
1	Aw01100110011	18	9	18	9	2010-06-09	2010-06-09	0	11	0	2	0	F
1	Aw11100111010	14	23	18	11	2010-02-23	2010-06-11	108	11	1	0	1	F
1	Aw00110110101	17	6	18	14	2010-05-06	2010-06-14	39	11	0	1	2	F
1	Aw01111001111	18	14	18	14	2010-06-14	2010-06-14	0	11	0	4	0	F
1	Aw00101010011	18	17	18	19	2010-06-17	2010-06-19	2	11	0	2	0	F
1	Aw01000100011	18	28	18	28	2010-06-28	2010-06-28	0	11	0	2	0	F
1	Aw001110011111	13	17	15	11	2010-01-17	2010-03-11	53	12	0	5	0	F
1	Aw111011011101	12	24	13	15	2009-12-24	2010-01-15	22	12	0	1	0	F
1	Aw111111101111	13	15	13	17	2010-01-15	2010-01-17	2	12	0	4	0	F
1	Aw111111111111	13	19	13	21	2010-01-19	2010-01-21	2	12	0	12	0	F
1	Aw111111111110	13	19	14	1	2010-01-19	2010-02-01	13	12	1	0	0	F
1	Aw111011011110	13	7	14	1	2010-01-07	2010-02-01	25	12	1	0	0	F
1	Aw111011001111	13	26	14	6	2010-01-26	2010-02-06	11	12	0	4	0	F
1	Aw001011111011	12	17	14	6	2009-12-17	2010-02-06	51	12	0	2	0	F
1	Aw111011011001	13	11	14	6	2010-01-11	2010-02-06	26	12	0	1	1	F
1	Aw010111101111	14	4	14	8	2010-02-04	2010-02-08	4	12	0	4	0	F
1	Aw111001101111	14	6	14	8	2010-02-06	2010-02-08	2	12	0	4	0	F
1	Aw001011011110	14	23	15	7	2010-02-23	2010-03-07	12	12	1	0	0	F
1	Aw111101111011	15	20	15	20	2010-03-20	2010-03-20	0	12	0	2	0	F
1	Aw111111010111	15	22	15	22	2010-03-22	2010-03-22	0	12	0	3	0	F
1	Aw111110011111	15	18	15	22	2010-03-18	2010-03-22	4	12	0	5	0	F
1	Aw111111011111	15	22	15	22	2010-03-22	2010-03-22	0	12	0	5	0	F
1	Aw011001111011	15	25	15	25	2010-03-25	2010-03-25	0	12	0	2	0	F
1	Aw111110110111	14	18	15	29	2010-02-18	2010-03-29	39	12	0	3	1	F
1	Aw111110111110	13	24	15	30	2010-01-24	2010-03-30	65	12	1	0	0	F
1	Aw111110010111	15	22	15	31	2010-03-22	2010-03-31	9	12	0	3	0	F
1	Aw011111100111	15	29	16	3	2010-03-29	2010-04-03	5	12	0	3	0	F
1	Aw111001111101	16	5	16	15	2010-04-05	2010-04-15	10	12	0	1	0	F
1	Aw010111011111	15	27	16	17	2010-03-27	2010-04-17	21	12	0	5	0	F
1	Aw111001110111	16	3	16	19	2010-04-03	2010-04-19	16	12	0	3	0	F
1	Aw111001110110	16	3	16	22	2010-04-03	2010-04-22	19	12	1	0	0	F
1	Aw001010101101	16	19	16	24	2010-04-19	2010-04-24	5	12	0	1	0	F
1	Aw111001111110	16	12	16	30	2010-04-12	2010-04-30	18	12	1	0	0	F
1	Aw111001111010	16	1	17	16	2010-04-01	2010-05-16	45	12	1	0	0	F
1	Aw111001110011	16	3	17	18	2010-04-03	2010-05-18	45	12	0	2	0	F
1	Aw001011010101	14	28	17	23	2010-02-28	2010-05-23	84	12	0	1	1	F
1	Aw011010011011	17	23	17	23	2010-05-23	2010-05-23	0	12	0	2	0	F
1	Aw001101111011	17	30	17	30	2010-05-30	2010-05-30	0	12	0	2	0	F
1	Aw110010011111	15	29	17	30	2010-03-29	2010-05-30	62	12	0	5	0	F
1	Aw111001111011	16	1	18	7	2010-04-01	2010-06-07	67	12	0	2	0	F
1	Aw111001110001	16	12	18	9	2010-04-12	2010-06-09	58	12	0	1	0	F
1	Aw001101101011	18	14	18	14	2010-06-14	2010-06-14	0	12	0	2	0	F
1	Aw111001110101	18	11	18	14	2010-06-11	2010-06-14	3	12	0	1	0	F
1	Aw011110011111	18	14	18	14	2010-06-14	2010-06-14	0	12	0	5	0	F
1	Aw011111101011	17	9	18	17	2010-05-09	2010-06-17	39	12	0	2	0	F
1	Aw111001110000	16	12	18	19	2010-04-12	2010-06-19	68	12	4	0	0	F
1	Aw011010110110	16	12	18	21	2010-04-12	2010-06-21	70	12	1	0	0	F
1	Aw001010100111	18	19	18	23	2010-06-19	2010-06-23	4	12	0	3	0	F
1	Aw111001110100	18	11	18	25	2010-06-11	2010-06-25	14	12	2	0	0	F
1	Aw111001110010	16	3	16	22	2010-04-03	2010-04-22	19	12	1	0	0	F
1	Aw1110110111011	13	15	13	21	2010-01-15	2010-01-21	6	13	0	2	0	F
1	Aw1110110110011	14	6	14	6	2010-02-06	2010-02-06	0	13	0	2	0	F
1	Aw1111111111111	13	21	14	28	2010-01-21	2010-02-28	38	13	0	13	1	F
1	Aw1111110101111	15	22	15	31	2010-03-22	2010-03-31	9	13	0	4	0	F
1	Aw1111101101111	15	29	16	1	2010-03-29	2010-04-01	3	13	0	4	0	F
1	Aw0010101011011	16	24	17	9	2010-04-24	2010-05-09	15	13	0	2	0	F
1	Aw1111101111101	15	30	17	9	2010-03-30	2010-05-09	40	13	0	1	0	F
1	Aw111001111100	16	5	17	13	2010-04-05	2010-05-13	38	12	2	0	0	F
1	Aw0010110101011	17	23	17	23	2010-05-23	2010-05-23	0	13	0	2	0	F
1	Aw1110011100101	16	22	17	30	2010-04-22	2010-05-30	38	13	0	1	0	F
1	Aw1110011101111	16	19	18	11	2010-04-19	2010-06-11	53	13	0	4	0	F
1	Aw0011011010111	18	14	18	14	2010-06-14	2010-06-14	0	13	0	3	0	F
1	Aw0111111001111	16	3	18	14	2010-04-03	2010-06-14	72	13	0	4	2	F
1	Aw1100100111111	17	30	18	14	2010-05-30	2010-06-14	15	13	0	6	0	F
1	Aw0010101011010	16	24	18	25	2010-04-24	2010-06-25	62	13	1	0	1	F
1	Aw11111111111111	14	28	14	28	2010-02-28	2010-02-28	0	14	0	14	0	F
1	Aw11101101100110	14	6	16	5	2010-02-06	2010-04-05	58	14	1	0	0	F
1	Aw11111011011111	16	1	17	7	2010-04-01	2010-05-07	36	14	0	5	0	F
1	Aw00101010110110	17	9	18	14	2010-05-09	2010-06-14	36	14	1	0	1	F
1	Aw11100111001010	17	30	18	17	2010-05-30	2010-06-17	18	14	1	0	0	F
1	Aw01111110011111	18	14	18	17	2010-06-14	2010-06-17	3	14	0	5	0	F
1	Aw00101010110101	18	25	18	30	2010-06-25	2010-06-30	5	14	0	1	0	F
1	Aw111111111111111	14	28	15	30	2010-02-28	2010-03-30	30	15	0	15	0	F
1	Aw001010101101101	18	14	18	14	2010-06-14	2010-06-14	0	15	0	1	0	F
1	Aw111011011001100	16	5	18	14	2010-04-05	2010-06-14	70	15	2	0	1	F
1	Aw111110110111110	17	7	18	14	2010-05-07	2010-06-14	38	15	1	0	1	F
1	Aw011111100111111	18	17	18	17	2010-06-17	2010-06-17	0	15	0	6	0	F
1	Aw1111111111111111	15	30	16	17	2010-03-30	2010-04-17	18	16	0	16	0	F
1	Aw1110110110011001	18	14	18	17	2010-06-14	2010-06-17	3	16	0	1	0	F
1	Aw1111101101111101	18	14	18	17	2010-06-14	2010-06-17	3	16	0	1	0	F
1	Aw11111111111111111	16	17	18	17	2010-04-17	2010-06-17	61	17	0	17	2	F
1	Aw111111111111111111	18	17	18	17	2010-06-17	2010-06-17	0	18	0	18	0	F
1	Aw1111111111111111111	18	17	18	17	2010-06-17	2010-06-17	0	19	0	19	0	F
1	Aw0011010100	16	22	19	9	2010-04-22	2010-07-09	78	10	2	0	2	F
1	Aw00110101001	19	9	19	9	2010-07-09	2010-07-09	0	11	0	1	0	F
1	Aw001101010011	19	9	19	9	2010-07-09	2010-07-09	0	12	0	2	0	F
1	Aw1111001010	15	2	19	14	2010-03-02	2010-07-14	134	10	1	0	0	F
1	Aw0010110111101	15	7	19	16	2010-03-07	2010-07-16	131	13	0	1	0	F
1	Aw0110111000	17	13	19	21	2010-05-13	2010-07-21	69	10	3	0	0	F
1	Aw011000000	16	5	20	2	2010-04-05	2010-08-02	119	9	6	0	0	F
1	Aw010010101	18	14	19	30	2010-06-14	2010-07-30	46	9	0	1	0	F
1	Aw01100010	16	8	20	4	2010-04-08	2010-08-04	118	8	1	0	0	F
1	Aw0110100010	18	11	20	30	2010-06-11	2010-08-30	80	10	1	0	0	F
1	Aw11111011111010	17	9	20	30	2010-05-09	2010-08-30	113	14	1	0	3	F
1	Aw111110111110101	20	30	20	30	2010-08-30	2010-08-30	0	15	0	1	0	F
1	Aw1111101111101011	20	30	20	30	2010-08-30	2010-08-30	0	16	0	2	0	F
1	Aw11111011111010111	20	30	20	30	2010-08-30	2010-08-30	0	17	0	3	0	F
1	Aw0100000100	18	25	21	8	2010-06-25	2010-09-08	75	10	2	0	0	F
1	Aw0100101011	19	30	21	20	2010-07-30	2010-09-20	52	10	0	2	0	F
1	Aw01000001001	21	8	21	20	2010-09-08	2010-09-20	12	11	0	1	0	F
1	Aw0010101011011011	18	14	21	29	2010-06-14	2010-09-29	107	16	0	2	0	F
1	Aw01001010111	21	20	21	29	2010-09-20	2010-09-29	9	11	0	3	0	F
1	Aw001010101101011	18	30	22	1	2010-06-30	2010-10-01	93	15	0	2	2	F
1	Aw010000011	18	14	22	1	2010-06-14	2010-10-01	109	9	0	2	0	F
1	Aw0010101011010111	22	1	22	3	2010-10-01	2010-10-03	2	16	0	3	0	F
1	Aw00101010110101111	22	3	22	6	2010-10-03	2010-10-06	3	17	0	4	0	F
1	Aw0011010100111	19	9	22	6	2010-07-09	2010-10-06	89	13	0	3	0	F
1	Aw00101101010111	17	23	22	8	2010-05-23	2010-10-08	138	14	0	3	3	F
1	Aw001011010101111	22	8	22	13	2010-10-08	2010-10-13	5	15	0	4	0	F
1	Aw0100000111	22	1	22	13	2010-10-01	2010-10-13	12	10	0	3	0	F
1	Aw01001010110	21	20	22	15	2010-09-20	2010-10-15	25	11	1	0	0	F
1	Aw001010101101011111	22	6	22	17	2010-10-06	2010-10-17	11	18	0	5	0	F
1	Aw0010110101011111	22	13	22	17	2010-10-13	2010-10-17	4	16	0	5	0	F
1	Aw111110111110100	20	30	22	20	2010-08-30	2010-10-20	51	15	2	0	0	F
1	Aw00101101010111111	22	17	22	20	2010-10-17	2010-10-20	3	17	0	6	0	F
1	Aw11111011011111011	18	17	22	27	2010-06-17	2010-10-27	132	17	0	2	0	F
1	Aw11110010101	19	14	22	27	2010-07-14	2010-10-27	105	11	0	1	0	F
1	Aw00101101111011	19	16	22	29	2010-07-16	2010-10-29	105	14	0	2	3	F
1	Aw001011011110111	22	29	22	29	2010-10-29	2010-10-29	0	15	0	3	0	F
1	Aw01000001110	22	13	22	31	2010-10-13	2010-10-31	18	11	1	0	0	F
1	Aw0010110111101111	22	29	23	3	2010-10-29	2010-11-03	5	16	0	4	0	F
1	Aw00101101111011111	23	3	23	5	2010-11-03	2010-11-05	2	17	0	5	0	F
1	Aw01101000101	20	30	23	5	2010-08-30	2010-11-05	67	11	0	1	0	F
1	Aw011100101	18	14	23	7	2010-06-14	2010-11-07	146	9	0	1	0	F
1	Aw111100101011	22	27	23	7	2010-10-27	2010-11-07	11	12	0	2	0	F
1	Aw1111101111101001	22	20	23	7	2010-10-20	2010-11-07	18	16	0	1	0	F
1	Aw001011011110111111	23	5	23	12	2010-11-05	2010-11-12	7	18	0	6	0	F
1	Aw0100000101	18	25	23	14	2010-06-25	2010-11-14	142	10	0	1	0	F
1	Aw111110111110101111	20	30	23	14	2010-08-30	2010-11-14	76	18	0	4	0	F
1	Aw00101010110110111	21	29	23	14	2010-09-29	2010-11-14	46	17	0	3	3	F
1	Aw00110101001111	22	6	23	14	2010-10-06	2010-11-14	39	14	0	4	2	F
1	Aw011010001011	23	5	23	16	2010-11-05	2010-11-16	11	12	0	2	2	F
1	Aw0110100010111	23	16	23	16	2010-11-16	2010-11-16	0	13	0	3	0	F
1	Aw111110110111110111	22	27	23	16	2010-10-27	2010-11-16	20	18	0	3	1	F
1	Aw0111001011	23	7	23	18	2010-11-07	2010-11-18	11	10	0	2	1	F
1	Aw01110010111	23	18	23	18	2010-11-18	2010-11-18	0	11	0	3	0	F
1	Aw010010101111	21	29	23	18	2010-09-29	2010-11-18	50	12	0	4	0	F
1	Aw001010101101101111	23	14	23	18	2010-11-14	2010-11-18	4	18	0	4	0	F
1	Aw001101010011111	23	14	23	18	2010-11-14	2010-11-18	4	15	0	5	0	F
1	Aw0011010100111111	23	18	23	18	2010-11-18	2010-11-18	0	16	0	6	0	F
1	Aw01101000101111	23	16	23	20	2010-11-16	2010-11-20	4	14	0	4	0	F
1	Aw1111101101111101111	23	16	23	20	2010-11-16	2010-11-20	4	19	0	4	0	F
1	Aw0010101011011011111	23	18	23	22	2010-11-18	2010-11-22	4	19	0	5	0	F
1	Aw00101010110110111111	23	22	23	24	2010-11-22	2010-11-24	2	20	0	6	0	F
1	Aw00110101001111111	23	18	23	26	2010-11-18	2010-11-26	8	17	0	7	0	F
1	Aw011010001011111	23	20	23	26	2010-11-20	2010-11-26	6	15	0	5	0	F
1	Aw1111110001	18	19	23	26	2010-06-19	2010-11-26	160	10	0	1	3	F
1	Aw11111100011	23	26	23	26	2010-11-26	2010-11-26	0	11	0	2	0	F
1	Aw010000010011	21	20	23	29	2010-09-20	2010-11-29	70	12	0	2	2	F
1	Aw0100000100111	23	29	23	29	2010-11-29	2010-11-29	0	13	0	3	0	F
1	Aw111111000111	23	26	23	29	2010-11-26	2010-11-29	3	12	0	3	0	F
1	Aw1111110001111	23	29	23	29	2010-11-29	2010-11-29	0	13	0	4	0	F
1	Aw001011011110111110	23	5	24	2	2010-11-05	2010-12-02	27	18	1	0	0	F
1	Aw0110100110111	17	23	24	2	2010-05-23	2010-12-02	193	13	0	3	0	F
1	Aw01000001111	22	13	24	2	2010-10-13	2010-12-02	50	11	0	4	0	F
1	Aw010010101101	22	15	24	2	2010-10-15	2010-12-02	48	12	0	1	0	F
1	Aw0110100010111111	23	26	24	2	2010-11-26	2010-12-02	6	16	0	6	0	F
1	Aw1111001010110	23	7	24	2	2010-11-07	2010-12-02	25	13	1	0	0	F
1	Aw0010101011010111110	22	17	24	2	2010-10-17	2010-12-02	46	19	1	0	1	F
1	Aw00101010110101111101	24	2	24	2	2010-12-02	2010-12-02	0	20	0	1	0	F
1	Aw11111011111010011	23	7	24	2	2010-11-07	2010-12-02	25	17	0	2	1	F
1	Aw111110111110100111	24	2	24	2	2010-12-02	2010-12-02	0	18	0	3	0	F
1	Aw1111001010111	23	7	24	2	2010-11-07	2010-12-02	25	13	0	3	1	F
1	Aw11110010101111	24	2	24	2	2010-12-02	2010-12-02	0	14	0	4	0	F
1	Aw01000001001111	23	29	24	4	2010-11-29	2010-12-04	5	14	0	4	0	F
1	Aw01000001011	23	14	24	7	2010-11-14	2010-12-07	23	11	0	2	0	F
1	Aw1111101101111101110	23	16	24	7	2010-11-16	2010-12-07	21	19	1	0	0	F
1	Aw0100101011111	23	18	24	7	2010-11-18	2010-12-07	19	13	0	5	0	F
1	Aw010010101110	21	29	24	9	2010-09-29	2010-12-09	71	12	1	0	0	F
1	Aw1111101111101011111	23	14	24	9	2010-11-14	2010-12-09	25	19	0	5	0	F
1	Aw11111100011111	23	29	24	11	2010-11-29	2010-12-11	12	14	0	5	0	F
1	Aw01000100010	18	28	24	11	2010-06-28	2010-12-11	166	11	1	0	0	F
1	Aw111110111110101110	20	30	24	19	2010-08-30	2010-12-19	111	18	1	0	0	F
1	Aw010000010110	24	7	24	21	2010-12-07	2010-12-21	14	12	1	0	0	F
1	Aw010000011100	22	31	24	21	2010-10-31	2010-12-21	51	12	2	0	0	F
1	Aw010001000101	24	11	24	24	2010-12-11	2010-12-24	13	12	0	1	1	F
1	Aw01101001101111	24	2	24	26	2010-12-02	2010-12-26	24	14	0	4	0	F
1	Aw0100010001011	24	24	24	26	2010-12-24	2010-12-26	2	13	0	2	0	F
1	Aw001010101101011110	22	6	24	26	2010-10-06	2010-12-26	81	18	1	0	0	F
1	Aw010000010111	24	7	24	28	2010-12-07	2010-12-28	21	12	0	3	0	F
1	Aw00101010110110111110	23	22	24	30	2010-11-22	2010-12-30	38	20	1	0	0	F
1	Aw1111101111101011110	23	14	25	2	2010-11-14	2011-01-02	49	19	1	0	0	F
1	Aw0010110101011110	22	13	25	2	2010-10-13	2011-01-02	81	16	1	0	0	F
1	Aw01101000100	20	30	25	2	2010-08-30	2011-01-02	125	11	2	0	0	F
1	Aw0100101011100	24	9	25	2	2010-12-09	2011-01-02	24	13	2	0	0	F
1	Aw01000100010111	24	26	25	4	2010-12-26	2011-01-04	9	14	0	3	0	F
1	Aw11111011111010111111	24	9	25	4	2010-12-09	2011-01-04	26	20	0	6	0	F
1	Aw011010011011111	24	26	25	4	2010-12-26	2011-01-04	9	15	0	5	0	F
1	Aw11110010100	19	14	25	6	2010-07-14	2011-01-06	176	11	2	0	1	F
1	Aw1111101111101011101	24	19	25	9	2010-12-19	2011-01-09	21	19	0	1	1	F
1	Aw11111011111010111011	25	9	25	9	2011-01-09	2011-01-09	0	20	0	2	0	F
1	Aw111100101001	25	6	25	9	2011-01-06	2011-01-09	3	12	0	1	0	F
1	Aw001010101101101111111	23	24	25	9	2010-11-24	2011-01-09	46	21	0	7	0	F
1	Aw001101010011111111	23	26	25	17	2010-11-26	2011-01-17	52	18	0	8	0	F
1	Aw00101101111011110	23	3	25	19	2010-11-03	2011-01-19	77	17	1	0	0	F
1	Aw010001000101111	25	4	25	19	2011-01-04	2011-01-19	15	15	0	4	0	F
1	Aw0010110111101111111	23	12	25	19	2010-11-12	2011-01-19	68	19	0	7	2	F
1	Aw00101101111011111111	25	19	25	19	2011-01-19	2011-01-19	0	20	0	8	0	F
1	Aw111100101011111	24	2	25	19	2010-12-02	2011-01-19	48	15	0	5	0	F
1	Aw011100101111	23	18	25	19	2010-11-18	2011-01-19	62	12	0	4	2	F
1	Aw001011010101111111	22	20	25	19	2010-10-20	2011-01-19	91	18	0	7	0	F
1	Aw0010101011011011111111	25	9	25	19	2011-01-09	2011-01-19	10	22	0	8	0	F
1	Aw001010101101011111011	24	2	25	21	2010-12-02	2011-01-21	50	21	0	2	0	F
1	Aw011010001001	25	2	25	21	2011-01-02	2011-01-21	19	12	0	1	0	F
1	Aw0110100110111111	25	4	25	21	2011-01-04	2011-01-21	17	16	0	6	1	F
1	Aw0111001011111	25	19	25	24	2011-01-19	2011-01-24	5	13	0	5	0	F
1	Aw01110010111111	25	24	25	24	2011-01-24	2011-01-24	0	14	0	6	0	F
1	Aw001011011110111111111	25	19	25	24	2011-01-19	2011-01-24	5	21	0	9	0	F
1	Aw11111011111010111010	25	9	25	24	2011-01-09	2011-01-24	15	20	1	0	0	F
1	Aw01001010111111	24	7	25	24	2010-12-07	2011-01-24	48	14	0	6	0	F
1	Aw01101001101111111	25	21	25	24	2011-01-21	2011-01-24	3	17	0	7	0	F
1	Aw010000011111	24	2	25	24	2010-12-02	2011-01-24	53	12	0	5	0	F
1	Aw010000011101	22	31	25	24	2010-10-31	2011-01-24	85	12	0	1	2	F
1	Aw111100101000	25	6	25	24	2011-01-06	2011-01-24	18	12	3	0	0	F
1	Aw1111101111101010	20	30	25	26	2010-08-30	2011-01-26	149	16	1	0	0	F
1	Aw0100000111011	25	24	25	26	2011-01-24	2011-01-26	2	13	0	2	0	F
1	Aw01000001110111	25	26	25	26	2011-01-26	2011-01-26	0	14	0	3	0	F
1	Aw0100101011101	24	9	25	26	2010-12-09	2011-01-26	48	13	0	1	2	F
1	Aw1111101111101011100	24	19	25	28	2010-12-19	2011-01-28	40	19	2	0	0	F
1	Aw0100000111001	24	21	25	28	2010-12-21	2011-01-28	38	13	0	1	0	F
1	Aw01001010111011	25	26	25	30	2011-01-26	2011-01-30	4	14	0	2	0	F
1	Aw0100000111111	25	24	26	1	2011-01-24	2011-02-01	8	13	0	6	0	F
1	Aw111110110111110110	22	27	26	1	2010-10-27	2011-02-01	97	18	1	0	0	F
1	Aw0100010001011110	25	19	26	1	2011-01-19	2011-02-01	13	16	1	0	0	F
1	Aw010010101110111	25	30	26	3	2011-01-30	2011-02-03	4	15	0	3	0	F
1	Aw11111011111010101	25	26	26	3	2011-01-26	2011-02-03	8	17	0	1	0	F
1	Aw0110100010010	25	21	26	5	2011-01-21	2011-02-05	15	13	1	0	0	F
1	Aw1111101111101001111	24	2	26	5	2010-12-02	2011-02-05	65	19	0	4	1	F
1	Aw11111011011111011111	23	20	26	5	2010-11-20	2011-02-05	77	20	0	5	0	F
1	Aw010010101111110	25	24	26	7	2011-01-24	2011-02-07	14	15	1	0	0	F
1	Aw1111101101111101101	26	1	26	7	2011-02-01	2011-02-07	6	19	0	1	0	F
1	Aw111111000111110	24	11	26	7	2010-12-11	2011-02-07	58	15	1	0	0	F
1	Aw11111011111010011111	26	5	26	9	2011-02-05	2011-02-09	4	20	0	5	0	F
1	Aw111111000111111	24	11	26	9	2010-12-11	2011-02-09	60	15	0	6	2	F
1	Aw001011011110111111110	25	19	26	9	2011-01-19	2011-02-09	21	21	1	0	0	F
1	Aw111110111110101111111	25	4	26	11	2011-01-04	2011-02-11	38	21	0	7	0	F
1	Aw00101010110101110	22	3	26	13	2010-10-03	2011-02-13	133	17	1	0	3	F
1	Aw1111110001111111	26	9	26	13	2011-02-09	2011-02-13	4	16	0	7	0	F
1	Aw11111100011111111	26	13	26	13	2011-02-13	2011-02-13	0	17	0	8	0	F
1	Aw0010110101011111111	25	19	26	13	2011-01-19	2011-02-13	25	19	0	8	2	F
1	Aw001101010011111110	23	26	26	13	2010-11-26	2011-02-13	79	18	1	0	0	F
1	Aw001010101101101110	23	14	26	13	2010-11-14	2011-02-13	91	18	1	0	0	F
1	Aw0010101011010111110110	25	21	26	13	2011-01-21	2011-02-13	23	22	1	0	0	F
1	Aw111110110111110111111	26	5	26	13	2011-02-05	2011-02-13	8	21	0	6	1	F
1	Aw00101010110110111111111	25	19	26	13	2011-01-19	2011-02-13	25	23	0	9	0	F
1	Aw0011010100111111111	25	17	26	16	2011-01-17	2011-02-16	30	19	0	9	1	F
1	Aw00110101001111111111	26	16	26	16	2011-02-16	2011-02-16	0	20	0	10	0	F
1	Aw00101101010111111111	26	13	26	16	2011-02-13	2011-02-16	3	20	0	9	0	F
1	Aw001011010101111111111	26	16	26	16	2011-02-16	2011-02-16	0	21	0	10	0	F
1	Aw010000010011111	24	4	26	16	2010-12-04	2011-02-16	74	15	0	5	0	F
1	Aw0100000111010	25	24	26	16	2011-01-24	2011-02-16	23	13	1	0	0	F
1	Aw0010110111101111101	24	2	26	16	2010-12-02	2011-02-16	76	19	0	1	1	F
1	Aw00101101111011111011	26	16	26	18	2011-02-16	2011-02-18	2	20	0	2	0	F
1	Aw01000001110011	25	28	26	18	2011-01-28	2011-02-18	21	14	0	2	3	F
1	Aw1111101101111101111111	26	13	26	18	2011-02-13	2011-02-18	5	22	0	7	0	F
1	Aw001010101101011101	26	13	26	18	2011-02-13	2011-02-18	5	18	0	1	0	F
1	Aw0010101011010111011	26	18	26	18	2011-02-18	2011-02-18	0	19	0	2	0	F
1	Aw011010001011110	23	20	26	18	2010-11-20	2011-02-18	90	15	1	0	0	F
1	Aw0010110111101111111111	25	24	26	20	2011-01-24	2011-02-20	27	22	0	10	0	F
1	Aw011100101111111	25	24	26	20	2011-01-24	2011-02-20	27	15	0	7	0	F
1	Aw11111011011111011101	24	7	26	20	2010-12-07	2011-02-20	75	20	0	1	1	F
1	Aw0100010001010	24	24	26	20	2010-12-24	2011-02-20	58	13	1	0	0	F
1	Aw01101000101111110	24	2	26	20	2010-12-02	2011-02-20	80	17	1	0	2	F
1	Aw011010001011111101	26	20	26	23	2011-02-20	2011-02-23	3	18	0	1	0	F
1	Aw1111001010111111	25	19	26	23	2011-01-19	2011-02-23	35	16	0	6	0	F
1	Aw00101010110101110111	26	18	26	23	2011-02-18	2011-02-23	5	20	0	3	0	F
1	Aw010000011100111	26	18	26	23	2011-02-18	2011-02-23	5	15	0	3	0	F
1	Aw001010101101101111111111	26	13	26	23	2011-02-13	2011-02-23	10	24	0	10	0	F
1	Aw111110110111110111011	26	20	26	23	2011-02-20	2011-02-23	3	21	0	2	0	F
1	Aw001101010011111111111	26	16	26	23	2011-02-16	2011-02-23	7	21	0	11	0	F
1	Aw0010101011011011101	26	13	26	23	2011-02-13	2011-02-23	10	19	0	1	0	F
1	Aw0010101011011011110	23	18	26	23	2010-11-18	2011-02-23	97	19	1	0	0	F
1	Aw0100000111001111	26	23	26	23	2011-02-23	2011-02-23	0	16	0	4	0	F
1	Aw01000001110011111	26	23	26	23	2011-02-23	2011-02-23	0	17	0	5	0	F
1	Aw01101001101111110	25	21	26	16	2011-01-21	2011-02-16	26	17	1	0	0	F
1	Aw111111000110	23	26	26	25	2010-11-26	2011-02-25	91	12	1	0	1	F
1	Aw1111110001101	26	25	26	25	2011-02-25	2011-02-25	0	13	0	1	0	F
1	Aw1111110001111101	26	7	26	25	2011-02-07	2011-02-25	18	16	0	1	0	F
1	Aw111110111110101011	26	3	26	25	2011-02-03	2011-02-25	22	18	0	2	0	F
1	Aw11111100011110	23	29	26	25	2010-11-29	2011-02-25	88	14	1	0	1	F
1	Aw11110010101101	24	2	26	25	2010-12-02	2011-02-25	85	14	0	1	1	F
1	Aw111110111110101110101	25	24	26	25	2011-01-24	2011-02-25	32	21	0	1	1	F
1	Aw0011010100111111101	26	13	26	25	2011-02-13	2011-02-25	12	19	0	1	0	F
1	Aw0100010001011111	25	19	26	25	2011-01-19	2011-02-25	37	16	0	5	0	F
1	Aw1111001010011	25	9	26	25	2011-01-09	2011-02-25	47	13	0	2	0	F
1	Aw0100000101111	24	28	26	25	2010-12-28	2011-02-25	59	13	0	4	0	F
1	Aw111111000111101	26	25	26	25	2011-02-25	2011-02-25	0	15	0	1	0	F
1	Aw011010011011111111	25	24	26	27	2011-01-24	2011-02-27	34	18	0	8	0	F
1	Aw0110100010111111011	26	23	26	27	2011-02-23	2011-02-27	4	19	0	2	0	F
1	Aw11111011011111011010	26	7	26	27	2011-02-07	2011-02-27	20	20	1	0	0	F
1	Aw01001010111000	25	2	25	30	2011-01-02	2011-01-30	28	14	3	0	0	F
1	Aw010010101110001	25	30	26	27	2011-01-30	2011-02-27	28	15	0	1	0	F
1	Aw1111110001111100	26	7	27	2	2011-02-07	2011-03-02	23	16	2	0	0	F
1	Aw1111101111101011101011	26	25	27	2	2011-02-25	2011-03-02	5	22	0	2	0	F
1	Aw111100101011011	26	25	27	2	2011-02-25	2011-03-02	5	15	0	2	0	F
1	Aw01101000101111111	24	2	27	2	2010-12-02	2011-03-02	90	17	0	7	0	F
1	Aw0010101011010111111	22	17	27	2	2010-10-17	2011-03-02	136	19	0	6	0	F
1	Aw001011011110111100	25	19	27	2	2011-01-19	2011-03-02	42	18	2	0	0	F
1	Aw11110010100111	26	25	27	4	2011-02-25	2011-03-04	7	14	0	3	0	F
1	Aw01000001011111	26	25	27	4	2011-02-25	2011-03-04	7	14	0	5	0	F
1	Aw0100000110	22	1	27	4	2010-10-01	2011-03-04	154	10	1	0	0	F
1	Aw0100000101101	24	21	27	6	2010-12-21	2011-03-06	75	13	0	1	1	F
1	Aw010001000100	24	11	27	9	2010-12-11	2011-03-09	88	12	2	0	0	F
1	Aw00110101001111111011	26	25	27	9	2011-02-25	2011-03-09	12	20	0	2	0	F
1	Aw010010101111111	25	24	27	9	2011-01-24	2011-03-09	44	15	0	7	1	F
1	Aw01000001011011	27	6	27	9	2011-03-06	2011-03-09	3	14	0	2	0	F
1	Aw0110100010011	25	21	27	9	2011-01-21	2011-03-09	47	13	0	2	0	F
1	Aw011010001011111111	27	2	27	9	2011-03-02	2011-03-09	7	18	0	8	1	F
1	Aw0110100010111111111	27	9	27	9	2011-03-09	2011-03-09	0	19	0	9	0	F
1	Aw1111101111101011111111	26	11	27	9	2011-02-11	2011-03-09	26	22	0	8	1	F
1	Aw11111011111010111111111	27	9	27	9	2011-03-09	2011-03-09	0	23	0	9	0	F
1	Aw011010011011111100	26	16	27	9	2011-02-16	2011-03-09	21	18	2	0	0	F
1	Aw01000100010111111	26	25	27	9	2011-02-25	2011-03-09	12	17	0	6	1	F
1	Aw010001000101111111	27	9	27	9	2011-03-09	2011-03-09	0	18	0	7	0	F
1	Aw0010101011011011100	26	13	27	9	2011-02-13	2011-03-09	24	19	2	0	0	F
1	Aw00101010110101111111	27	2	27	9	2011-03-02	2011-03-09	7	20	0	7	1	F
1	Aw001010101101011111111	27	9	27	9	2011-03-09	2011-03-09	0	21	0	8	0	F
1	Aw0100101011111111	27	9	27	11	2011-03-09	2011-03-11	2	16	0	8	0	F
1	Aw0100000111000	24	21	27	13	2010-12-21	2011-03-13	82	13	3	0	0	F
1	Aw1111001010001	25	24	27	13	2011-01-24	2011-03-13	48	13	0	1	1	F
1	Aw11110010100011	27	13	27	16	2011-03-13	2011-03-16	3	14	0	2	0	F
1	Aw01101000101111111111	27	9	27	16	2011-03-09	2011-03-16	7	20	0	10	0	F
1	Aw00101101111011111110	25	19	27	16	2011-01-19	2011-03-16	56	20	1	0	0	F
1	Aw01000001110101	26	16	27	16	2011-02-16	2011-03-16	28	14	0	1	0	F
1	Aw01000100010101	26	20	27	18	2011-02-20	2011-03-18	26	14	0	1	1	F
1	Aw01001010111111111	27	11	27	18	2011-03-11	2011-03-18	7	17	0	9	0	F
1	Aw01000001011010	27	6	27	18	2011-03-06	2011-03-18	12	14	1	0	0	F
1	Aw0011010100111111111111	26	23	27	20	2011-02-23	2011-03-20	25	22	0	12	1	F
1	Aw00101101111011111111111	26	20	27	20	2011-02-20	2011-03-20	28	23	0	11	0	F
1	Aw010001000101011	27	18	27	23	2011-03-18	2011-03-23	5	15	0	2	0	F
1	Aw001010101101011100	26	13	27	23	2011-02-13	2011-03-23	38	18	2	0	0	F
1	Aw0100010001001	27	9	27	23	2011-03-09	2011-03-23	14	13	0	1	0	F
1	Aw111110111110101111110	25	4	27	23	2011-01-04	2011-03-23	78	21	1	0	0	F
1	Aw0010110111101111001	27	2	27	23	2011-03-02	2011-03-23	21	19	0	1	0	F
1	Aw0111001011111111	26	20	27	25	2011-02-20	2011-03-25	33	16	0	8	0	F
1	Aw001010101101101111100	24	30	27	25	2010-12-30	2011-03-25	85	21	2	0	0	F
1	Aw0010101011011011111111111	26	23	27	25	2011-02-23	2011-03-25	30	25	0	11	0	F
1	Aw011010001011111100	26	20	27	25	2011-02-20	2011-03-25	33	18	2	0	0	F
1	Aw00110101001111111111111	27	20	27	25	2011-03-20	2011-03-25	5	23	0	13	0	F
1	Aw0110100110111111111	26	27	27	30	2011-02-27	2011-03-30	31	19	0	9	1	F
1	Aw001011011110111111111111	27	20	27	30	2011-03-20	2011-03-30	10	24	0	12	1	F
1	Aw0010110111101111111111111	27	30	27	30	2011-03-30	2011-03-30	0	25	0	13	0	F
1	Aw0100000100111111	26	16	27	30	2011-02-16	2011-03-30	42	16	0	6	1	F
1	Aw01101001101111111111	27	30	28	1	2011-03-30	2011-04-01	2	20	0	10	0	F
1	Aw01000100010011	27	23	28	1	2011-03-23	2011-04-01	9	14	0	2	0	F
1	Aw111111000111111111	26	13	28	1	2011-02-13	2011-04-01	47	18	0	9	0	F
1	Aw010000011101011	27	16	28	1	2011-03-16	2011-04-01	16	15	0	2	0	F
1	Aw11111011011111011111111	26	18	28	3	2011-02-18	2011-04-03	44	23	0	8	1	F
1	Aw01000001001111111	27	30	28	3	2011-03-30	2011-04-03	4	17	0	7	0	F
1	Aw010000010110101	27	18	28	3	2011-03-18	2011-04-03	16	15	0	1	0	F
1	Aw00101101010111110	22	17	28	6	2010-10-17	2011-04-06	171	17	1	0	1	F
1	Aw111100101000111	27	16	28	6	2011-03-16	2011-04-06	21	15	0	3	0	F
1	Aw111110110111110111111111	28	3	28	6	2011-04-03	2011-04-06	3	24	0	9	0	F
1	Aw01110010111110	25	24	28	8	2011-01-24	2011-04-08	74	14	1	0	0	F
1	Aw1111101111101011111101	27	23	28	8	2011-03-23	2011-04-08	16	22	0	1	1	F
1	Aw111110111110101010	26	3	28	8	2011-02-03	2011-04-08	64	18	1	0	1	F
1	Aw01000001001111110	27	30	28	10	2011-03-30	2011-04-10	11	17	1	0	0	F
1	Aw001011010101111101	28	6	28	10	2011-04-06	2011-04-10	4	18	0	1	0	F
1	Aw0010110111101111111111110	27	30	28	10	2011-03-30	2011-04-10	11	25	1	0	0	F
1	Aw00101101111011110011	27	23	28	12	2011-03-23	2011-04-12	20	20	0	2	0	F
1	Aw0100000111110	25	24	28	12	2011-01-24	2011-04-12	78	13	1	0	0	F
1	Aw11111011111010111111011	28	8	28	12	2011-04-08	2011-04-12	4	23	0	2	0	F
1	Aw0010110101011111111111	26	16	28	12	2011-02-16	2011-04-12	55	22	0	11	0	F
1	Aw1111101111101010101	28	8	28	12	2011-04-08	2011-04-12	4	19	0	1	0	F
1	Aw010000010111111	27	4	28	14	2011-03-04	2011-04-14	41	15	0	6	0	F
1	Aw010000010110100	27	18	28	16	2011-03-18	2011-04-16	29	15	2	0	0	F
1	Aw11110010101111111	26	23	28	22	2011-02-23	2011-04-22	58	17	0	7	2	F
1	Aw111110111110101111111111	27	9	28	22	2011-03-09	2011-04-22	44	24	0	10	0	F
1	Aw01000001111101	28	12	28	25	2011-04-12	2011-04-25	13	14	0	1	0	F
1	Aw111100101011111111	28	22	28	25	2011-04-22	2011-04-25	3	18	0	8	0	F
1	Aw1111001010111111111	28	25	28	25	2011-04-25	2011-04-25	0	19	0	9	0	F
1	Aw1111101101111101100	26	1	28	26	2011-02-01	2011-04-26	84	19	2	0	0	F
1	Aw01000001111110	26	1	28	28	2011-02-01	2011-04-28	86	14	1	0	0	F
1	Aw00101101111011111111111100	28	10	28	28	2011-04-10	2011-04-28	18	26	2	0	0	F
1	Aw011010001011111111110	27	16	28	28	2011-03-16	2011-04-28	43	21	1	0	0	F
1	Aw00101101010111111111111	28	12	28	28	2011-04-12	2011-04-28	16	23	0	12	1	F
1	Aw00101101111011111111111110	27	30	28	28	2011-03-30	2011-04-28	29	26	1	0	0	F
1	Aw1111110001111011	26	25	28	28	2011-02-25	2011-04-28	62	16	0	2	0	F
1	Aw0011010100111111100	26	13	28	28	2011-02-13	2011-04-28	74	19	2	0	0	F
1	Aw001011010101111111111111	28	28	29	1	2011-04-28	2011-05-01	3	24	0	13	0	F
1	Aw0100101011101110	26	3	29	3	2011-02-03	2011-05-03	89	16	1	0	2	F
1	Aw011100101111101	28	8	29	5	2011-04-08	2011-05-05	27	15	0	1	0	F
1	Aw11111100011011	26	25	29	5	2011-02-25	2011-05-05	69	14	0	2	0	F
1	Aw0110100010111111010	26	23	29	5	2011-02-23	2011-05-05	71	19	1	0	1	F
1	Aw00101010110110111111111111	27	25	29	5	2011-03-25	2011-05-05	41	26	0	12	1	F
1	Aw01001010111011101	29	3	29	7	2011-05-03	2011-05-07	4	17	0	1	0	F
1	Aw1111001010110110	27	2	29	7	2011-03-02	2011-05-07	66	16	1	0	0	F
1	Aw00101101111011111111111111	27	30	29	7	2011-03-30	2011-05-07	38	26	0	14	0	F
1	Aw00101101010111100	25	2	29	7	2011-01-02	2011-05-07	125	17	2	0	0	F
1	Aw0100010001000	27	9	29	7	2011-03-09	2011-05-07	59	13	3	0	1	F
1	Aw010010101111111111	27	18	29	10	2011-03-18	2011-05-10	53	18	0	10	0	F
1	Aw0100000101111111	28	14	29	10	2011-04-14	2011-05-10	26	16	0	7	0	F
1	Aw001010101101101111111111111	29	5	29	10	2011-05-05	2011-05-10	5	27	0	13	0	F
1	Aw01000100010111110	26	25	29	10	2011-02-25	2011-05-10	74	17	1	0	0	F
1	Aw01000100010001	29	7	29	10	2011-05-07	2011-05-10	3	14	0	1	0	F
1	Aw01101000101111110101	29	5	29	10	2011-05-05	2011-05-10	5	20	0	1	0	F
1	Aw01000001110100	26	16	29	10	2011-02-16	2011-05-10	83	14	2	0	0	F
1	Aw001011011110111100111	28	12	29	10	2011-04-12	2011-05-10	28	21	0	3	0	F
1	Aw0010101011010111001	27	23	29	10	2011-03-23	2011-05-10	48	19	0	1	0	F
1	Aw011100101111100	28	8	29	10	2011-04-08	2011-05-10	32	15	2	0	0	F
1	Aw0111001011111011	29	5	29	12	2011-05-05	2011-05-12	7	16	0	2	0	F
1	Aw111110111110101110100	25	24	29	12	2011-01-24	2011-05-12	108	21	2	0	0	F
1	Aw1111101111101011111111110	28	22	29	12	2011-04-22	2011-05-12	20	25	1	0	0	F
1	Aw00101010110110111000	27	9	29	12	2011-03-09	2011-05-12	64	20	3	0	0	F
1	Aw111110110111110111010	26	20	29	12	2011-02-20	2011-05-12	81	21	1	0	0	F
1	Aw010010101110111011	29	7	29	12	2011-05-07	2011-05-12	5	18	0	2	0	F
1	Aw00101010110101111101100	26	13	29	15	2011-02-13	2011-05-15	91	23	2	0	0	F
1	Aw010000011111101	28	28	29	15	2011-04-28	2011-05-15	17	15	0	1	1	F
1	Aw001011011110111111111111111	29	7	29	15	2011-05-07	2011-05-15	8	27	0	15	0	F
1	Aw00101010110101110011	29	10	29	17	2011-05-10	2011-05-17	7	20	0	2	1	F
1	Aw001010101101011100111	29	17	29	17	2011-05-17	2011-05-17	0	21	0	3	0	F
1	Aw010000011101001	29	10	29	17	2011-05-10	2011-05-17	7	15	0	1	0	F
1	Aw0100000111111011	29	15	29	17	2011-05-15	2011-05-17	2	16	0	2	0	F
1	Aw010001000101111101	29	10	29	17	2011-05-10	2011-05-17	7	18	0	1	0	F
1	Aw011010001011111111111	27	16	29	17	2011-03-16	2011-05-17	62	21	0	11	0	F
1	Aw11111100011110111	28	28	29	19	2011-04-28	2011-05-19	21	17	0	3	0	F
1	Aw0010101011010111100	24	26	29	19	2010-12-26	2011-05-19	144	19	2	0	0	F
1	Aw1111110001111111111	28	1	29	19	2011-04-01	2011-05-19	48	19	0	10	0	F
1	Aw01000001011111110	29	10	29	19	2011-05-10	2011-05-19	9	17	1	0	0	F
1	Aw01000001110010	25	28	29	21	2011-01-28	2011-05-21	113	14	1	0	1	F
1	Aw111111000110111	29	5	29	21	2011-05-05	2011-05-21	16	15	0	3	0	F
1	Aw010000011100101	29	21	29	21	2011-05-21	2011-05-21	0	15	0	1	0	F
1	Aw0111001011111010	29	5	29	23	2011-05-05	2011-05-23	18	16	1	0	0	F
1	Aw011010011011111111111	28	1	29	25	2011-04-01	2011-05-25	54	21	0	11	0	F
1	Aw00101010110101111001	29	19	29	25	2011-05-19	2011-05-25	6	20	0	1	0	F
1	Aw111110110111110110100	26	27	29	27	2011-02-27	2011-05-27	89	21	2	0	0	F
1	Aw111111000111100	26	25	29	30	2011-02-25	2011-05-30	94	15	2	0	1	F
1	Aw001010101101011111011000	29	15	30	1	2011-05-15	2011-06-01	17	24	3	0	0	F
1	Aw010000010011111100	28	10	30	1	2011-04-10	2011-06-01	52	18	2	0	0	F
1	Aw0010101011010111111111	27	9	30	3	2011-03-09	2011-06-03	86	22	0	9	0	F
1	Aw1111101101111101111111111	28	6	30	3	2011-04-06	2011-06-03	58	25	0	10	0	F
1	Aw11111100011111111111	29	19	30	3	2011-05-19	2011-06-03	15	20	0	11	0	F
1	Aw0010101011011011111000	27	25	30	3	2011-03-25	2011-06-03	70	22	3	0	0	F
1	Aw1111110001111001	29	30	30	3	2011-05-30	2011-06-03	4	16	0	1	0	F
1	Aw010010101110000	25	30	30	3	2011-01-30	2011-06-03	124	15	4	0	0	F
1	Aw01000001110000	27	13	30	6	2011-03-13	2011-06-06	85	14	4	0	0	F
1	Aw00101010110101111000	29	19	30	6	2011-05-19	2011-06-06	18	20	3	0	0	F
1	Aw011100101111110	25	24	30	6	2011-01-24	2011-06-06	133	15	1	0	1	F
1	Aw0111001011111101	30	6	30	6	2011-06-06	2011-06-06	0	16	0	1	0	F
1	Aw0111001011111001	29	10	30	6	2011-05-10	2011-06-06	27	16	0	1	1	F
1	Aw0010110111101111001111	29	10	30	6	2011-05-10	2011-06-06	27	22	0	4	1	F
1	Aw00101101111011110011111	30	6	30	6	2011-06-06	2011-06-06	0	23	0	5	0	F
1	Aw001010101101011110010	29	25	30	8	2011-05-25	2011-06-08	14	21	1	0	0	F
1	Aw001101010011111111111111	27	25	30	8	2011-03-25	2011-06-08	75	24	0	14	0	F
1	Aw01110010111110011	30	6	30	8	2011-06-06	2011-06-08	2	17	0	2	0	F
1	Aw010000011111011	28	25	30	8	2011-04-25	2011-06-08	44	15	0	2	0	F
1	Aw11111011011111011111111111	30	3	30	10	2011-06-03	2011-06-10	7	26	0	11	1	F
1	Aw0110100010111111111100	28	28	30	13	2011-04-28	2011-06-13	46	22	2	0	0	F
1	Aw0110100010111111111111	29	17	30	13	2011-05-17	2011-06-13	27	22	0	12	0	F
1	Aw010000010011111111	28	3	30	13	2011-04-03	2011-06-13	71	18	0	8	0	F
1	Aw0110100110111111000	27	9	30	13	2011-03-09	2011-06-13	96	19	3	0	0	F
1	Aw0100101011100000	30	3	30	15	2011-06-03	2011-06-15	12	16	5	0	0	F
1	Aw0010110101011111111111111	29	1	30	15	2011-05-01	2011-06-15	45	25	0	14	0	F
1	Aw1111001010111111110	28	25	30	15	2011-04-25	2011-06-15	51	19	1	0	0	F
1	Aw11111011111010111111111101	29	12	30	15	2011-05-12	2011-06-15	34	26	0	1	0	F
1	Aw001010101101011101110	26	23	30	15	2011-02-23	2011-06-15	112	21	1	0	0	F
1	Aw111110110111110110101	26	27	30	15	2011-02-27	2011-06-15	108	21	0	1	0	F
1	Aw0100101011100001	30	3	30	15	2011-06-03	2011-06-15	12	16	0	1	0	F
1	Aw111110110111110111111111111	30	10	30	15	2011-06-10	2011-06-15	5	27	0	12	0	F
1	Aw001010101101011111011001	29	15	30	15	2011-05-15	2011-06-15	31	24	0	1	0	F
1	Aw0100101011111111111	29	10	30	15	2011-05-10	2011-06-15	36	19	0	11	0	F
1	Aw010000011111100	28	28	30	15	2011-04-28	2011-06-15	48	15	2	0	0	F
1	Aw01000100010111100	26	1	30	15	2011-02-01	2011-06-15	134	17	2	0	1	F
1	Aw010001000101111001	30	15	30	15	2011-06-15	2011-06-15	0	18	0	1	0	F
1	Aw0110100110111111111111	29	25	30	15	2011-05-25	2011-06-15	21	22	0	12	0	F
1	Aw001011011110111111100	27	16	30	15	2011-03-16	2011-06-15	91	21	2	0	0	F
1	Aw11111011111010100	25	26	30	17	2011-01-26	2011-06-17	142	17	2	0	1	F
1	Aw00101010110101111111111	30	3	30	17	2011-06-03	2011-06-17	14	23	0	10	1	F
1	Aw1111101101111101101001	29	27	30	20	2011-05-27	2011-06-20	24	22	0	1	0	F
1	Aw11110010101111111111	28	25	30	20	2011-04-25	2011-06-20	56	20	0	10	0	F
1	Aw0011010100111111111111111	30	8	30	20	2011-06-08	2011-06-20	12	25	0	15	0	F
1	Aw00101010110110111110001	30	3	30	20	2011-06-03	2011-06-20	17	23	0	1	0	F
1	Aw001010101101011111111111	30	17	30	20	2011-06-17	2011-06-20	3	24	0	11	0	F
1	Aw0100000111110111	30	8	30	20	2011-06-08	2011-06-20	12	16	0	3	1	F
1	Aw1111101111101011101000	29	12	30	20	2011-05-12	2011-06-20	39	22	3	0	0	F
1	Aw01110010111110110	29	12	30	20	2011-05-12	2011-06-20	39	17	1	0	0	F
1	Aw111110111110101001	30	17	30	22	2011-06-17	2011-06-22	5	18	0	1	0	F
1	Aw0010101011011011111111111111	29	10	30	22	2011-05-10	2011-06-22	43	28	0	14	0	F
1	Aw0010101011010111011101	30	15	30	22	2011-06-15	2011-06-22	7	22	0	1	0	F
1	Aw01101001101111111111111	30	15	30	22	2011-06-15	2011-06-22	7	23	0	13	0	F
1	Aw010000010111111100	29	19	30	22	2011-05-19	2011-06-22	34	18	2	0	0	F
1	Aw0010110111101111111000	30	15	30	22	2011-06-15	2011-06-22	7	22	3	0	0	F
1	Aw00110101001111111000	28	28	30	22	2011-04-28	2011-06-22	55	20	3	0	0	F
1	Aw01000001111101111	30	20	30	22	2011-06-20	2011-06-22	2	17	0	4	0	F
1	Aw0010101011010111110110011	30	15	30	24	2011-06-15	2011-06-24	9	25	0	2	0	F
1	Aw010000011101010	27	16	30	27	2011-03-16	2011-06-27	103	15	1	0	0	F
1	Aw0110100010111100	26	18	30	27	2011-02-18	2011-06-27	129	16	2	0	0	F
1	Aw1111110001101111	29	21	30	27	2011-05-21	2011-06-27	37	16	0	4	1	F
1	Aw11111100011011111	30	27	30	27	2011-06-27	2011-06-27	0	17	0	5	0	F
1	Aw1111101101111101101000	29	27	30	27	2011-05-27	2011-06-27	31	22	3	0	0	F
1	Aw0010101011010111110110000	30	1	30	27	2011-06-01	2011-06-27	26	25	4	0	0	F
1	Aw01001010111111111111	30	15	30	27	2011-06-15	2011-06-27	12	20	0	12	0	F
1	Aw111110111110101111110111	28	12	30	29	2011-04-12	2011-06-29	78	24	0	3	0	F
1	Aw111110111110101000	30	17	31	1	2011-06-17	2011-07-01	14	18	3	0	0	F
1	Aw0100010001011110010	30	15	31	1	2011-06-15	2011-07-01	16	19	1	0	0	F
1	Aw0100000100111111000	30	1	31	6	2011-06-01	2011-07-06	35	19	3	0	1	F
1	Aw01000001001111110001	31	6	31	6	2011-07-06	2011-07-06	0	20	0	1	0	F
1	Aw01000100010000	29	7	31	6	2011-05-07	2011-07-06	60	14	4	0	2	F
1	Aw1111001010000	25	24	31	6	2011-01-24	2011-07-06	163	13	4	0	1	F
1	Aw11110010100001	31	6	31	6	2011-07-06	2011-07-06	0	14	0	1	0	F
1	Aw001010101101011100110	29	17	31	8	2011-05-17	2011-07-08	52	21	1	0	1	F
1	Aw0010110111101111111100	26	9	31	8	2011-02-09	2011-07-08	149	22	2	0	0	F
1	Aw00101010110110111110000	30	3	31	8	2011-06-03	2011-07-08	35	23	4	0	0	F
1	Aw01101000101111111111111	30	13	31	8	2011-06-13	2011-07-08	25	23	0	13	0	F
1	Aw111100101011111111111	30	20	31	8	2011-06-20	2011-07-08	18	21	0	11	0	F
1	Aw111111000111111111111	30	3	31	8	2011-06-03	2011-07-08	35	21	0	12	1	F
1	Aw1111110001111111111111	31	8	31	8	2011-07-08	2011-07-08	0	22	0	13	0	F
1	Aw1111101111101010010	30	22	31	8	2011-06-22	2011-07-08	16	19	1	0	0	F
1	Aw00101101010111111111111111	30	15	31	11	2011-06-15	2011-07-11	26	26	0	15	0	F
1	Aw00101010110101111101100110	30	24	31	11	2011-06-24	2011-07-11	17	26	1	0	0	F
1	Aw010001000100001	31	6	31	11	2011-07-06	2011-07-11	5	15	0	1	0	F
1	Aw0100010001000011	31	11	31	11	2011-07-11	2011-07-11	0	16	0	2	0	F
1	Aw0010101011010111001101	31	8	31	11	2011-07-08	2011-07-11	3	22	0	1	0	F
1	Aw01000100010111100101	31	1	31	11	2011-07-01	2011-07-11	10	20	0	1	0	F
1	Aw1111110001111000	29	30	31	11	2011-05-30	2011-07-11	42	16	3	0	0	F
1	Aw0100000111010100	30	27	31	11	2011-06-27	2011-07-11	14	16	2	0	1	F
1	Aw01000001110101001	31	11	31	11	2011-07-11	2011-07-11	0	17	0	1	0	F
1	Aw1111101111101011101001	29	12	31	11	2011-05-12	2011-07-11	60	22	0	1	0	F
1	Aw0010101011010111001111	29	17	31	13	2011-05-17	2011-07-13	57	22	0	4	0	F
1	Aw00101010110101110111010	30	22	31	15	2011-06-22	2011-07-15	23	23	1	0	0	F
1	Aw001011011110111100111110	30	6	31	15	2011-06-06	2011-07-15	39	24	1	0	0	F
1	Aw0100000111010010	29	17	31	15	2011-05-17	2011-07-15	59	16	1	0	1	F
1	Aw01000001110100101	31	15	31	18	2011-07-15	2011-07-18	3	17	0	1	0	F
1	Aw001010101101011110000	30	6	31	18	2011-06-06	2011-07-18	42	21	4	0	0	F
1	Aw001011010101111111111111111	31	11	31	18	2011-07-11	2011-07-18	7	27	0	16	0	F
1	Aw11111011011111011000	28	26	31	18	2011-04-26	2011-07-18	83	20	3	0	1	F
1	Aw111100101000010	31	6	31	18	2011-07-06	2011-07-18	12	15	1	0	0	F
1	Aw0100000111111000	30	15	31	18	2011-06-15	2011-07-18	33	16	3	0	0	F
1	Aw01110010111110100	29	23	31	18	2011-05-23	2011-07-18	56	17	2	0	0	F
1	Aw1111101111101010000	31	1	31	18	2011-07-01	2011-07-18	17	19	4	0	0	F
1	Aw11111011111010111010011	31	11	31	18	2011-07-11	2011-07-18	7	23	0	2	0	F
1	Aw01101000101111000	30	27	31	20	2011-06-27	2011-07-20	23	17	3	0	0	F
1	Aw111110110111110110001	31	18	31	20	2011-07-18	2011-07-20	2	21	0	1	0	F
1	Aw01110010111110101	29	23	31	22	2011-05-23	2011-07-22	60	17	0	1	0	F
1	Aw0010101011010111100100	30	8	31	25	2011-06-08	2011-07-25	47	22	2	0	0	F
1	Aw00101010110110111111111111111	30	22	31	25	2011-06-22	2011-07-25	33	29	0	15	0	F
1	Aw1111101101111101111111111111	30	15	31	25	2011-06-15	2011-07-25	40	28	0	13	1	F
1	Aw11111011011111011111111111111	31	25	31	25	2011-07-25	2011-07-25	0	29	0	14	0	F
1	Aw00101101111011111111000	31	8	31	25	2011-07-08	2011-07-25	17	23	3	0	0	F
1	Aw00101101111011110011110	30	6	31	25	2011-06-06	2011-07-25	49	23	1	0	1	F
1	Aw001011011110111100111101	31	25	31	25	2011-07-25	2011-07-25	0	24	0	1	0	F
1	Aw0100000111010011	29	17	31	25	2011-05-17	2011-07-25	69	16	0	2	1	F
1	Aw01000001110100111	31	25	31	25	2011-07-25	2011-07-25	0	17	0	3	0	F
1	Aw011010001011111111111111	31	8	31	27	2011-07-08	2011-07-27	19	24	0	14	0	F
1	Aw011100101111101001	31	18	31	27	2011-07-18	2011-07-27	9	18	0	1	0	F
1	Aw111111000110111111	30	27	31	27	2011-06-27	2011-07-27	30	18	0	6	0	F
1	Aw011100101111101100	30	20	31	29	2011-06-20	2011-07-29	39	18	2	0	0	F
1	Aw0100000101101000	28	16	31	29	2011-04-16	2011-07-29	104	16	3	0	0	F
1	Aw11111100011011110	30	27	31	29	2011-06-27	2011-07-29	32	17	1	0	0	F
1	Aw01000001111100	28	12	32	1	2011-04-12	2011-08-01	111	14	2	0	0	F
1	Aw011100101111101011	31	22	32	1	2011-07-22	2011-08-01	10	18	0	2	0	F
1	Aw00110101001111111111111111	30	20	32	5	2011-06-20	2011-08-05	46	26	0	16	0	F
1	Aw001011010101111100	28	6	32	5	2011-04-06	2011-08-05	121	18	2	0	0	F
1	Aw01110010111111010	30	6	32	8	2011-06-06	2011-08-08	63	17	1	0	0	F
1	Aw01000001111110001	31	18	32	8	2011-07-18	2011-08-08	21	17	0	1	0	F
1	Aw001101010011111110000	30	22	32	8	2011-06-22	2011-08-08	47	21	4	0	0	F
1	Aw010001000100000	31	6	32	8	2011-07-06	2011-08-08	33	15	5	0	0	F
1	Aw111111000110111101	31	29	32	8	2011-07-29	2011-08-08	10	18	0	1	0	F
1	Aw01001010111000000	30	15	32	8	2011-06-15	2011-08-08	54	17	6	0	0	F
1	Aw0010101011010111111111111	30	20	32	10	2011-06-20	2011-08-10	51	25	0	12	0	F
1	Aw010010101111111111111	30	27	32	10	2011-06-27	2011-08-10	44	21	0	13	0	F
1	Aw001010101101101110000	29	12	32	10	2011-05-12	2011-08-10	90	21	4	0	1	F
1	Aw0110100010111111111111111	31	27	32	12	2011-07-27	2011-08-12	16	25	0	15	1	F
1	Aw01101000101111001	30	27	32	12	2011-06-27	2011-08-12	46	17	0	1	0	F
1	Aw00101010110101110011111	31	13	32	12	2011-07-13	2011-08-12	30	23	0	5	1	F
1	Aw010000011111010	28	25	32	12	2011-04-25	2011-08-12	109	15	1	0	1	F
1	Aw0100000111110101	32	12	32	15	2011-08-12	2011-08-15	3	16	0	1	0	F
1	Aw010010101110000001	32	8	32	15	2011-08-08	2011-08-15	7	18	0	1	0	F
1	Aw11111100011111111111111	31	8	32	15	2011-07-08	2011-08-15	38	23	0	14	0	F
1	Aw010000011111001	32	1	32	15	2011-08-01	2011-08-15	14	15	0	1	1	F
1	Aw0100000111110011	32	15	32	15	2011-08-15	2011-08-15	0	16	0	2	0	F
1	Aw001101010011111111111111111	32	5	32	15	2011-08-05	2011-08-15	10	27	0	17	0	F
1	Aw01000001011010001	31	29	32	15	2011-07-29	2011-08-15	17	17	0	1	1	F
1	Aw0010101011011011100001	32	10	32	15	2011-08-10	2011-08-15	5	22	0	1	0	F
1	Aw01101000101111111111111111	32	12	32	15	2011-08-12	2011-08-15	3	26	0	16	0	F
1	Aw01000001001111110000	31	6	32	15	2011-07-06	2011-08-15	40	20	4	0	1	F
1	Aw010000010011111100001	32	15	32	15	2011-08-15	2011-08-15	0	21	0	1	0	F
1	Aw0100010001000010	31	11	32	15	2011-07-11	2011-08-15	35	16	1	0	0	F
1	Aw001010101101011100111111	32	12	32	15	2011-08-12	2011-08-15	3	24	0	6	0	F
1	Aw001011011110111111110000	31	25	32	15	2011-07-25	2011-08-15	21	24	4	0	0	F
1	Aw11110010100000	31	6	32	15	2011-07-06	2011-08-15	40	14	5	0	0	F
1	Aw00101010110101111111111111	32	10	32	17	2011-08-10	2011-08-17	7	26	0	13	0	F
1	Aw010001000101111000	30	15	32	17	2011-06-15	2011-08-17	63	18	3	0	0	F
1	Aw0111001011111100	30	6	32	17	2011-06-06	2011-08-17	72	16	2	0	0	F
1	Aw010000010110100011	32	15	32	19	2011-08-15	2011-08-19	4	18	0	2	0	F
1	Aw0010101011010111110110010	30	15	32	19	2011-06-15	2011-08-19	65	25	1	0	0	F
1	Aw0100000111010101	30	27	32	22	2011-06-27	2011-08-22	56	16	0	1	0	F
1	Aw11111011111010100100	31	8	32	22	2011-07-08	2011-08-22	45	20	2	0	0	F
1	Aw010000011100000	30	6	32	22	2011-06-06	2011-08-22	77	15	5	0	0	F
1	Aw01000001011010000	31	29	32	22	2011-07-29	2011-08-22	24	17	4	0	0	F
1	Aw11111011111010111111010	28	8	32	22	2011-04-08	2011-08-22	136	23	1	0	0	F
1	Aw111110110111110111111111111111	31	25	32	26	2011-07-25	2011-08-26	32	30	0	15	0	F
1	Aw111100101000011	31	6	32	26	2011-07-06	2011-08-26	51	15	0	2	0	F
1	Aw0010101011010111001100	31	8	32	28	2011-07-08	2011-08-28	51	22	2	0	0	F
1	Aw01000001110101011	32	22	32	28	2011-08-22	2011-08-28	6	17	0	2	1	F
1	Aw010000011101010111	32	28	32	28	2011-08-28	2011-08-28	0	18	0	3	0	F
1	Aw01000100010000111	31	11	32	28	2011-07-11	2011-08-28	48	17	0	3	0	F
1	Aw11111100011110001	31	11	32	28	2011-07-11	2011-08-28	48	17	0	1	0	F
1	Aw0100000111000001	32	22	32	30	2011-08-22	2011-08-30	8	16	0	1	0	F
1	Aw0010110101011111111111111111	31	18	32	30	2011-07-18	2011-08-30	43	28	0	17	0	F
1	Aw001010101101011111011001101	31	11	33	2	2011-07-11	2011-09-02	53	27	0	1	2	F
1	Aw0010101011010111110110011011	33	2	33	2	2011-09-02	2011-09-02	0	28	0	2	0	F
1	Aw01101000101111111111000	30	13	33	2	2011-06-13	2011-09-02	81	23	3	0	0	F
1	Aw010000011111011110	30	22	33	2	2011-06-22	2011-09-02	72	18	1	0	1	F
1	Aw11111011111010111010000	30	20	33	4	2011-06-20	2011-09-04	76	23	4	0	0	F
1	Aw0100101011111111111111	32	10	33	4	2011-08-10	2011-09-04	25	22	0	14	0	F
1	Aw011010011011111111111111	30	22	33	4	2011-06-22	2011-09-04	74	24	0	14	0	F
1	Aw111111000111111111111111	32	15	33	4	2011-08-15	2011-09-04	20	24	0	15	0	F
1	Aw010001000100001111	32	28	33	4	2011-08-28	2011-09-04	7	18	0	4	0	F
1	Aw1111101101111101111111111111111	32	26	33	4	2011-08-26	2011-09-04	9	31	0	16	0	F
1	Aw111111000110111110	30	27	33	4	2011-06-27	2011-09-04	69	18	1	0	0	F
1	Aw00101010110101111101100110111	33	2	33	6	2011-09-02	2011-09-06	4	29	0	3	0	F
1	Aw0100000111110111101	33	2	33	6	2011-09-02	2011-09-06	4	19	0	1	0	F
1	Aw11111011111010111111111100	29	12	33	6	2011-05-12	2011-09-06	117	26	2	0	0	F
1	Aw01110010111111000	32	17	33	6	2011-08-17	2011-09-06	20	17	3	0	0	F
1	Aw001010101101101111111111111111	31	25	33	9	2011-07-25	2011-09-09	46	30	0	16	1	F
1	Aw0010101011011011111111111111111	33	9	33	9	2011-09-09	2011-09-09	0	31	0	17	0	F
1	Aw00101101111011111110000	30	22	33	9	2011-06-22	2011-09-09	79	23	4	0	0	F
1	Aw001010101101011111111111111	32	17	33	9	2011-08-17	2011-09-09	23	27	0	14	0	F
1	Aw01000100010000101	32	15	33	9	2011-08-15	2011-09-09	25	17	0	1	0	F
1	Aw1111001010000111	32	26	33	9	2011-08-26	2011-09-09	14	16	0	3	0	F
1	Aw01000100010111100100	31	1	33	12	2011-07-01	2011-09-12	73	20	2	0	0	F
1	Aw01101001101111110000	30	13	33	12	2011-06-13	2011-09-12	91	20	4	0	0	F
1	Aw0100010001000001	32	8	33	12	2011-08-08	2011-09-12	35	16	0	1	1	F
1	Aw01000100010000011	33	12	33	12	2011-09-12	2011-09-12	0	17	0	2	0	F
1	Aw011010001011110000	31	20	33	12	2011-07-20	2011-09-12	54	18	4	0	0	F
1	Aw1111001010111111111111	31	8	33	12	2011-07-08	2011-09-12	66	22	0	12	0	F
1	Aw111110110111110110000	31	18	33	12	2011-07-18	2011-09-12	56	21	4	0	0	F
1	Aw001010101101011101110100	31	15	33	12	2011-07-15	2011-09-12	59	24	2	0	1	F
1	Aw0010101011010111011101001	33	12	33	12	2011-09-12	2011-09-12	0	25	0	1	0	F
1	Aw011010001011111111110001	33	2	33	12	2011-09-02	2011-09-12	10	24	0	1	0	F
1	Aw111100101000000	32	15	33	12	2011-08-15	2011-09-12	28	15	6	0	0	F
1	Aw1111110001111111111111110	33	4	33	14	2011-09-04	2011-09-14	10	25	1	0	0	F
1	Aw01000001111100111	32	15	33	19	2011-08-15	2011-09-19	35	17	0	3	0	F
1	Aw0111001011111010011	31	27	33	19	2011-07-27	2011-09-19	54	19	0	2	1	F
1	Aw01110010111110100111	33	19	33	19	2011-09-19	2011-09-19	0	20	0	3	0	F
1	Aw01000001111101011	32	15	33	19	2011-08-15	2011-09-19	35	17	0	2	0	F
1	Aw011100101111110000	33	6	33	19	2011-09-06	2011-09-19	13	18	4	0	0	F
1	Aw011100101111101000	31	18	33	19	2011-07-18	2011-09-19	63	18	3	0	0	F
1	Aw1111001010000101	31	18	33	21	2011-07-18	2011-09-21	65	16	0	1	0	F
1	Aw01000001111100110	32	15	33	26	2011-08-15	2011-09-26	42	17	1	0	0	F
1	Aw01000001111110000	31	18	33	26	2011-07-18	2011-09-26	70	17	4	0	1	F
1	Aw010000011111100001	33	26	33	26	2011-09-26	2011-09-26	0	18	0	1	0	F
1	Aw011100101111101001111	33	19	33	26	2011-09-19	2011-09-26	7	21	0	4	1	F
1	Aw01000100010000010	33	12	33	28	2011-09-12	2011-09-28	16	17	1	0	0	F
1	Aw011010001011111111111111111	32	15	33	28	2011-08-15	2011-09-28	44	27	0	17	0	F
1	Aw1111001010000110	32	26	33	28	2011-08-26	2011-09-28	33	16	1	0	0	F
1	Aw0111001011111010011111	33	26	33	30	2011-09-26	2011-09-30	4	22	0	5	0	F
1	Aw11110010100001011	33	21	34	3	2011-09-21	2011-10-03	12	17	0	2	1	F
1	Aw11110010100001110	33	9	34	3	2011-09-09	2011-10-03	24	17	1	0	0	F
1	Aw01000001110000011	32	30	34	3	2011-08-30	2011-10-03	34	17	0	2	1	F
1	Aw1111101101111101100000	33	12	34	5	2011-09-12	2011-10-05	23	22	5	0	0	F
1	Aw0110100010111111111111111111	33	28	34	5	2011-09-28	2011-10-05	7	28	0	18	0	F
1	Aw11110010100001010	33	21	34	5	2011-09-21	2011-10-05	14	17	1	0	0	F
1	Aw010000011100000111	34	3	34	7	2011-10-03	2011-10-07	4	18	0	3	0	F
1	Aw111100101000010111	34	3	34	7	2011-10-03	2011-10-07	4	18	0	3	0	F
1	Aw00101101010111111111111111111	32	30	34	10	2011-08-30	2011-10-10	41	29	0	18	0	F
1	Aw0110100110111111111111111	33	4	34	10	2011-09-04	2011-10-10	36	25	0	15	1	F
1	Aw01101001101111111111111111	34	10	34	10	2011-10-10	2011-10-10	0	26	0	16	0	F
1	Aw1111110001101111111	31	27	34	12	2011-07-27	2011-10-12	77	19	0	7	3	F
1	Aw11111100011011111111	34	12	34	12	2011-10-12	2011-10-12	0	20	0	8	0	F
1	Aw111111000110111111111	34	12	34	12	2011-10-12	2011-10-12	0	21	0	9	0	F
1	Aw0011010100111111111111111111	32	15	34	12	2011-08-15	2011-10-12	58	28	0	18	0	F
1	Aw1111110001101111011	32	8	34	12	2011-08-08	2011-10-12	65	19	0	2	0	F
1	Aw001010101101011101110101	31	15	34	14	2011-07-15	2011-10-14	91	24	0	1	0	F
1	Aw0100010001000000	32	8	34	14	2011-08-08	2011-10-14	67	16	6	0	0	F
1	Aw01000001111101010	32	15	34	14	2011-08-15	2011-10-14	60	17	1	0	0	F
1	Aw01110010111110010	30	6	34	14	2011-06-06	2011-10-14	130	17	1	0	1	F
1	Aw011100101111100101	34	14	34	17	2011-10-14	2011-10-17	3	18	0	1	0	F
1	Aw1111110001101111111111	34	12	34	17	2011-10-12	2011-10-17	5	22	0	10	0	F
1	Aw11110010100001111	33	9	34	19	2011-09-09	2011-10-19	40	17	0	4	0	F
1	Aw01000100010000001	34	14	34	24	2011-10-14	2011-10-24	10	17	0	1	0	F
1	Aw0111001011111100000	33	19	34	31	2011-09-19	2011-10-31	42	19	5	0	0	F
1	Aw0100000111000000	32	22	34	31	2011-08-22	2011-10-31	70	16	6	0	0	F
1	Aw010000011101001111	31	25	34	31	2011-07-25	2011-10-31	98	18	0	4	0	F
1	Aw0010101011010111100000	31	18	34	31	2011-07-18	2011-10-31	105	22	5	0	0	F
1	Aw01000100010000110	31	11	34	31	2011-07-11	2011-10-31	112	17	1	0	0	F
1	Aw010000011111000	32	1	35	2	2011-08-01	2011-11-02	93	15	3	0	0	F
1	Aw0010101011010111001111111	32	15	35	2	2011-08-15	2011-11-02	79	25	0	7	1	F
1	Aw11111011011111011111111111111111	33	4	35	2	2011-09-04	2011-11-02	59	32	0	17	0	F
1	Aw1111110001111111111111111	33	4	35	4	2011-09-04	2011-11-04	61	25	0	16	0	F
1	Aw0100000111110100	32	12	35	7	2011-08-12	2011-11-07	87	16	2	0	1	F
1	Aw00101010110101111000001	34	31	35	7	2011-10-31	2011-11-07	7	23	0	1	0	F
1	Aw1111110001101111101	33	4	35	7	2011-09-04	2011-11-07	64	19	0	1	2	F
1	Aw0100000111010011111	34	31	35	7	2011-10-31	2011-11-07	7	19	0	5	0	F
1	Aw00101010110101110011111111	35	2	35	7	2011-11-02	2011-11-07	5	26	0	8	0	F
1	Aw01001010111111111111111	33	4	35	7	2011-09-04	2011-11-07	64	23	0	15	1	F
1	Aw010010101111111111111111	35	7	35	7	2011-11-07	2011-11-07	0	24	0	16	0	F
1	Aw00101010110110111111111111111111	33	9	35	9	2011-09-09	2011-11-09	61	32	0	18	0	F
1	Aw0100000111110001	35	2	35	9	2011-11-02	2011-11-09	7	16	0	1	1	F
1	Aw01000001111100011	35	9	35	9	2011-11-09	2011-11-09	0	17	0	2	0	F
1	Aw01101000101111111111111111111	34	5	35	11	2011-10-05	2011-11-11	37	29	0	19	0	F
1	Aw0111001011111011000	31	29	35	11	2011-07-29	2011-11-11	105	19	3	0	0	F
1	Aw01000001111101001	35	7	35	11	2011-11-07	2011-11-11	4	17	0	1	0	F
1	Aw11111100011011111011	35	7	35	11	2011-11-07	2011-11-11	4	20	0	2	0	F
1	Aw01000001110100111111	35	7	35	14	2011-11-07	2011-11-14	7	20	0	6	0	F
1	Aw111111000110111110111	35	11	35	14	2011-11-11	2011-11-14	3	21	0	3	0	F
1	Aw111110110111110111111111111111111	35	2	35	14	2011-11-02	2011-11-14	12	33	0	18	0	F
1	Aw1111001010000100	31	18	35	14	2011-07-18	2011-11-14	119	16	2	0	0	F
1	Aw0100000111010101111	32	28	35	14	2011-08-28	2011-11-14	78	19	0	4	0	F
1	Aw011010001011111111111111111111	35	11	35	21	2011-11-11	2011-11-21	10	30	0	20	0	F
1	Aw011100101111110100	32	8	35	28	2011-08-08	2011-11-28	112	18	2	0	0	F
1	Aw11111011011111011000000	34	5	35	28	2011-10-05	2011-11-28	54	23	6	0	0	F
1	Aw11111100011111111111111111	35	4	35	28	2011-11-04	2011-11-28	24	26	0	17	1	F
1	Aw00101010110101110011000	32	28	35	28	2011-08-28	2011-11-28	92	23	3	0	0	F
1	Aw0010101011011011100000	32	10	35	28	2011-08-10	2011-11-28	110	22	5	0	1	F
1	Aw00101010110110111000001	35	28	35	28	2011-11-28	2011-11-28	0	23	0	1	0	F
1	Aw0100010001000011111	33	4	35	28	2011-09-04	2011-11-28	85	19	0	5	2	F
1	Aw01000100010000111111	35	28	35	28	2011-11-28	2011-11-28	0	20	0	6	0	F
1	Aw010001000100001111111	35	28	35	28	2011-11-28	2011-11-28	0	21	0	7	0	F
2	Bw1	5	4	5	11	2009-05-04	2009-05-11	7	1	0	1	0	H
2	Bw0	5	4	6	15	2009-05-04	2009-06-15	42	1	1	0	0	H
2	Bw01	6	15	7	22	2009-06-15	2009-07-22	37	2	0	1	2	H
2	Bw11	5	11	8	7	2009-05-11	2009-08-07	88	2	0	2	0	H
2	Bw00	6	15	9	7	2009-06-15	2009-09-07	84	2	2	0	0	H
2	Bw011	7	22	7	22	2009-07-22	2009-07-22	0	3	0	2	0	H
2	Bw111	8	7	9	14	2009-08-07	2009-09-14	38	3	0	3	1	H
2	Bw001	9	7	9	23	2009-09-07	2009-09-23	16	3	0	1	0	H
2	Bw010	7	22	10	8	2009-07-22	2009-10-08	78	3	1	0	0	H
2	Bw110	8	7	10	11	2009-08-07	2009-10-11	65	3	1	0	0	H
2	Bw000	9	7	12	17	2009-09-07	2009-12-17	101	3	3	0	0	H
2	Bw0111	7	22	7	22	2009-07-22	2009-07-22	0	4	0	3	0	H
2	Bw0110	7	22	8	7	2009-07-22	2009-08-07	16	4	1	0	0	H
2	Bw1111	9	14	9	14	2009-09-14	2009-09-14	0	4	0	4	0	H
2	Bw0011	9	23	9	30	2009-09-23	2009-09-30	7	4	0	2	0	H
2	Bw0010	9	23	10	13	2009-09-23	2009-10-13	20	4	1	0	0	H
2	Bw0101	10	8	10	22	2009-10-08	2009-10-22	14	4	0	1	1	H
2	Bw0100	10	8	10	26	2009-10-08	2009-10-26	18	4	2	0	0	H
2	Bw1110	9	14	10	26	2009-09-14	2009-10-26	42	4	1	0	0	H
2	Bw1101	10	11	10	30	2009-10-11	2009-10-30	19	4	0	1	1	H
2	Bw0001	12	17	13	24	2009-12-17	2010-01-24	38	4	0	1	1	H
2	Bw01111	7	22	7	31	2009-07-22	2009-07-31	9	5	0	4	0	H
2	Bw01101	8	7	9	10	2009-08-07	2009-09-10	34	5	0	1	0	H
2	Bw11111	9	14	9	21	2009-09-14	2009-09-21	7	5	0	5	1	H
2	Bw00111	9	30	10	11	2009-09-30	2009-10-11	11	5	0	3	0	H
2	Bw11110	9	14	10	20	2009-09-14	2009-10-20	36	5	1	0	0	H
2	Bw01011	10	22	10	22	2009-10-22	2009-10-22	0	5	0	2	0	H
2	Bw01100	8	7	10	26	2009-08-07	2009-10-26	80	5	2	0	0	H
2	Bw01110	7	22	10	28	2009-07-22	2009-10-28	98	5	1	0	0	H
2	Bw11011	10	30	10	30	2009-10-30	2009-10-30	0	5	0	2	0	H
2	Bw01010	10	22	11	1	2009-10-22	2009-11-01	10	5	1	0	0	H
2	Bw00110	9	30	11	6	2009-09-30	2009-11-06	37	5	1	0	0	H
2	Bw00101	10	13	11	9	2009-10-13	2009-11-09	27	5	0	1	0	H
2	Bw11101	10	26	11	15	2009-10-26	2009-11-15	20	5	0	1	2	H
2	Bw01001	10	26	13	3	2009-10-26	2010-01-03	69	5	0	1	0	H
2	Bw00100	10	13	13	3	2009-10-13	2010-01-03	82	5	2	0	0	H
2	Bw00011	13	24	13	26	2010-01-24	2010-01-26	2	5	0	2	0	H
2	Bw11100	10	26	14	13	2009-10-26	2010-02-13	110	5	2	0	0	H
2	Bw00010	13	24	17	17	2010-01-24	2010-05-17	113	5	1	0	5	H
2	Bw011110	7	31	8	16	2009-07-31	2009-08-16	16	6	1	0	0	H
2	Bw011111	7	31	8	18	2009-07-31	2009-08-18	18	6	0	5	1	H
2	Bw111111	9	21	9	21	2009-09-21	2009-09-21	0	6	0	6	0	H
2	Bw111110	9	21	10	6	2009-09-21	2009-10-06	15	6	1	0	0	H
2	Bw111101	10	20	10	28	2009-10-20	2009-10-28	8	6	0	1	0	H
2	Bw011010	9	10	11	1	2009-09-10	2009-11-01	52	6	1	0	0	H
2	Bw011101	10	28	11	4	2009-10-28	2009-11-04	7	6	0	1	1	H
2	Bw011001	10	26	11	9	2009-10-26	2009-11-09	14	6	0	1	0	H
2	Bw001101	11	6	11	15	2009-11-06	2009-11-15	9	6	0	1	0	H
2	Bw111011	11	15	11	19	2009-11-15	2009-11-19	4	6	0	2	0	H
2	Bw110111	10	30	11	22	2009-10-30	2009-11-22	23	6	0	3	1	H
2	Bw001010	11	9	11	24	2009-11-09	2009-11-24	15	6	1	0	0	H
2	Bw010111	10	22	11	29	2009-10-22	2009-11-29	38	6	0	3	0	H
2	Bw001111	10	11	12	1	2009-10-11	2009-12-01	51	6	0	4	0	H
2	Bw011100	10	28	12	17	2009-10-28	2009-12-17	50	6	2	0	1	H
2	Bw001011	11	9	12	20	2009-11-09	2009-12-20	41	6	0	2	0	H
2	Bw010101	11	1	12	20	2009-11-01	2009-12-20	49	6	0	1	0	H
2	Bw011011	9	10	12	27	2009-09-10	2009-12-27	108	6	0	2	0	H
2	Bw011000	10	26	13	3	2009-10-26	2010-01-03	69	6	3	0	0	H
2	Bw010011	13	3	13	11	2010-01-03	2010-01-11	8	6	0	2	0	H
2	Bw111100	10	20	14	1	2009-10-20	2010-02-01	104	6	2	0	0	H
2	Bw111010	11	15	14	1	2009-11-15	2010-02-01	78	6	1	0	0	H
2	Bw001001	13	3	14	1	2010-01-03	2010-02-01	29	6	0	1	3	H
2	Bw010100	11	1	14	4	2009-11-01	2010-02-04	95	6	2	0	2	H
2	Bw001100	11	6	14	28	2009-11-06	2010-02-28	114	6	2	0	3	H
2	Bw000111	13	26	15	8	2010-01-26	2010-03-08	41	6	0	3	4	H
2	Bw111001	14	13	15	11	2010-02-13	2010-03-11	26	6	0	1	1	H
2	Bw000110	13	26	15	21	2010-01-26	2010-03-21	54	6	1	0	0	H
2	Bw000101	17	17	17	17	2010-05-17	2010-05-17	0	6	0	1	0	H
2	Bw000100	17	17	18	29	2010-05-17	2010-06-29	43	6	2	0	0	H
2	Bw0111111	8	18	8	20	2009-08-18	2009-08-20	2	7	0	6	0	H
2	Bw0111101	8	16	9	25	2009-08-16	2009-09-25	40	7	0	1	0	H
2	Bw0111110	8	18	10	18	2009-08-18	2009-10-18	61	7	1	0	0	H
2	Bw0111100	8	16	10	18	2009-08-16	2009-10-18	63	7	2	0	0	H
2	Bw0111011	11	4	11	6	2009-11-04	2009-11-06	2	7	0	2	0	H
2	Bw1111101	10	6	11	6	2009-10-06	2009-11-06	31	7	0	1	0	H
2	Bw1111111	9	21	11	9	2009-09-21	2009-11-09	49	7	0	7	0	H
2	Bw0111010	11	4	11	15	2009-11-04	2009-11-15	11	7	1	0	0	H
2	Bw1110111	11	19	11	22	2009-11-19	2009-11-22	3	7	0	3	0	H
2	Bw0110101	11	1	11	22	2009-11-01	2009-11-22	21	7	0	1	1	H
2	Bw1101111	11	22	11	26	2009-11-22	2009-11-26	4	7	0	4	0	H
2	Bw1111011	10	28	11	26	2009-10-28	2009-11-26	29	7	0	2	0	H
2	Bw1111110	9	21	12	3	2009-09-21	2009-12-03	73	7	1	0	1	H
2	Bw1111010	10	28	12	6	2009-10-28	2009-12-06	39	7	1	0	0	H
2	Bw0011111	12	1	12	8	2009-12-01	2009-12-08	7	7	0	5	0	H
2	Bw0110011	11	9	12	8	2009-11-09	2009-12-08	29	7	0	2	1	H
2	Bw0111001	12	17	12	20	2009-12-17	2009-12-20	3	7	0	1	0	H
2	Bw0101111	11	29	12	20	2009-11-29	2009-12-20	21	7	0	4	0	H
2	Bw0010101	11	24	12	20	2009-11-24	2009-12-20	26	7	0	1	0	H
2	Bw1111100	10	6	12	20	2009-10-06	2009-12-20	75	7	2	0	0	H
2	Bw0010111	12	20	13	5	2009-12-20	2010-01-05	16	7	0	3	2	H
2	Bw0110111	12	27	13	9	2009-12-27	2010-01-09	13	7	0	3	1	H
2	Bw0101011	12	20	13	15	2009-12-20	2010-01-15	26	7	0	2	1	H
2	Bw0011011	11	15	13	17	2009-11-15	2010-01-17	63	7	0	2	0	H
2	Bw0010100	11	24	13	21	2009-11-24	2010-01-21	58	7	2	0	0	H
2	Bw0111000	12	17	13	24	2009-12-17	2010-01-24	38	7	3	0	0	H
2	Bw0110001	13	3	13	30	2010-01-03	2010-01-30	27	7	0	1	0	H
2	Bw0100111	13	11	13	30	2010-01-11	2010-01-30	19	7	0	3	2	H
2	Bw0101110	11	29	14	6	2009-11-29	2010-02-06	69	7	1	0	0	H
2	Bw0010011	14	1	14	6	2010-02-01	2010-02-06	5	7	0	2	0	H
2	Bw1110101	14	1	14	8	2010-02-01	2010-02-08	7	7	0	1	0	H
2	Bw0101001	14	4	14	8	2010-02-04	2010-02-08	4	7	0	1	0	H
2	Bw0110100	11	1	14	18	2009-11-01	2010-02-18	109	7	2	0	3	H
2	Bw1111001	14	1	14	25	2010-02-01	2010-02-25	24	7	0	1	1	H
2	Bw0011001	14	28	15	2	2010-02-28	2010-03-02	2	7	0	1	0	H
2	Bw1110110	11	19	15	6	2009-11-19	2010-03-06	107	7	1	0	0	H
2	Bw0001111	15	8	15	8	2010-03-08	2010-03-08	0	7	0	4	0	H
2	Bw0011110	12	1	15	8	2009-12-01	2010-03-08	97	7	1	0	0	H
2	Bw0110010	11	9	15	8	2009-11-09	2010-03-08	119	7	1	0	0	H
2	Bw0110110	12	27	15	13	2009-12-27	2010-03-13	76	7	1	0	0	H
2	Bw1101110	11	22	15	15	2009-11-22	2010-03-15	113	7	1	0	1	H
2	Bw1110011	15	11	15	15	2010-03-11	2010-03-15	4	7	0	2	0	H
2	Bw1111000	14	1	15	21	2010-02-01	2010-03-21	48	7	3	0	1	H
2	Bw0100110	13	11	15	30	2010-01-11	2010-03-30	78	7	1	0	3	H
2	Bw0001101	15	21	15	30	2010-03-21	2010-03-30	9	7	0	1	0	H
2	Bw1110100	14	1	16	18	2010-02-01	2010-04-18	76	7	2	0	0	H
2	Bw0001110	15	8	16	20	2010-03-08	2010-04-20	43	7	1	0	1	H
2	Bw0101000	14	4	17	4	2010-02-04	2010-05-04	89	7	3	0	2	H
2	Bw0001011	17	17	17	22	2010-05-17	2010-05-22	5	7	0	2	0	H
2	Bw0001010	17	17	18	1	2010-05-17	2010-06-01	15	7	1	0	0	H
2	Bw01111111	8	20	9	25	2009-08-20	2009-09-25	36	8	0	7	0	H
2	Bw01111110	8	20	9	30	2009-08-20	2009-09-30	41	8	1	0	0	H
2	Bw01111011	9	25	10	6	2009-09-25	2009-10-06	11	8	0	2	1	H
2	Bw01111010	9	25	10	16	2009-09-25	2009-10-16	21	8	1	0	0	H
2	Bw01111101	10	18	10	26	2009-10-18	2009-10-26	8	8	0	1	1	H
2	Bw01111001	10	18	10	26	2009-10-18	2009-10-26	8	8	0	1	1	H
2	Bw11111011	11	6	11	17	2009-11-06	2009-11-17	11	8	0	2	0	H
2	Bw11111111	11	9	11	19	2009-11-09	2009-11-19	10	8	0	8	0	H
2	Bw01101011	11	22	11	24	2009-11-22	2009-11-24	2	8	0	2	0	H
2	Bw11111110	11	9	11	29	2009-11-09	2009-11-29	20	8	1	0	0	H
2	Bw11111101	12	3	12	8	2009-12-03	2009-12-08	5	8	0	1	0	H
2	Bw11110111	11	26	12	8	2009-11-26	2009-12-08	12	8	0	3	0	H
2	Bw01100111	12	8	12	12	2009-12-08	2009-12-12	4	8	0	3	0	H
2	Bw01110111	11	6	12	12	2009-11-06	2009-12-12	36	8	0	3	1	H
2	Bw01110101	11	15	12	20	2009-11-15	2009-12-20	35	8	0	1	2	H
2	Bw00111111	12	8	12	26	2009-12-08	2009-12-26	18	8	0	6	0	H
2	Bw11111001	12	20	12	26	2009-12-20	2009-12-26	6	8	0	1	0	H
2	Bw00101011	12	20	13	5	2009-12-20	2010-01-05	16	8	0	2	2	H
2	Bw00101111	13	5	13	5	2010-01-05	2010-01-05	0	8	0	4	0	H
2	Bw01011110	12	20	13	7	2009-12-20	2010-01-07	18	8	1	0	0	H
2	Bw01101111	13	9	13	11	2010-01-09	2010-01-11	2	8	0	4	0	H
2	Bw11110101	12	6	13	11	2009-12-06	2010-01-11	36	8	0	1	1	H
2	Bw11011111	11	26	13	15	2009-11-26	2010-01-15	50	8	0	5	0	H
2	Bw11101110	11	22	13	15	2009-11-22	2010-01-15	54	8	1	0	0	H
2	Bw01011111	12	20	13	15	2009-12-20	2010-01-15	26	8	0	5	0	H
2	Bw01111100	10	18	13	15	2009-10-18	2010-01-15	89	8	2	0	2	H
2	Bw01010111	13	15	13	15	2010-01-15	2010-01-15	0	8	0	3	0	H
2	Bw11011110	11	26	13	17	2009-11-26	2010-01-17	52	8	1	0	0	H
2	Bw11101111	11	22	13	21	2009-11-22	2010-01-21	60	8	0	4	2	H
2	Bw11110110	11	26	13	24	2009-11-26	2010-01-24	59	8	1	0	0	H
2	Bw11111010	11	6	13	24	2009-11-06	2010-01-24	79	8	1	0	0	H
2	Bw01110011	12	20	13	26	2009-12-20	2010-01-26	37	8	0	2	0	H
2	Bw00101001	13	21	13	30	2010-01-21	2010-01-30	9	8	0	1	0	H
2	Bw01101010	11	22	14	1	2009-11-22	2010-02-01	71	8	1	0	1	H
2	Bw01001111	13	30	14	4	2010-01-30	2010-02-04	5	8	0	4	0	H
2	Bw01100011	13	30	14	6	2010-01-30	2010-02-06	7	8	0	2	0	H
2	Bw01010011	14	8	14	8	2010-02-08	2010-02-08	0	8	0	2	0	H
2	Bw00100111	14	6	14	8	2010-02-06	2010-02-08	2	8	0	3	0	H
2	Bw01110100	11	15	14	11	2009-11-15	2010-02-11	88	8	2	0	0	H
2	Bw01011101	14	6	14	13	2010-02-06	2010-02-13	7	8	0	1	0	H
2	Bw11101011	14	8	14	18	2010-02-08	2010-02-18	10	8	0	2	0	H
2	Bw01101001	14	18	14	21	2010-02-18	2010-02-21	3	8	0	1	0	H
2	Bw11101010	14	8	14	25	2010-02-08	2010-02-25	17	8	1	0	0	H
2	Bw11110011	14	25	14	25	2010-02-25	2010-02-25	0	8	0	2	0	H
2	Bw01110110	11	6	14	28	2009-11-06	2010-02-28	114	8	1	0	1	H
2	Bw00110011	15	2	15	4	2010-03-02	2010-03-04	2	8	0	2	0	H
2	Bw00011111	15	8	15	8	2010-03-08	2010-03-08	0	8	0	5	0	H
2	Bw11110100	12	6	15	8	2009-12-06	2010-03-08	92	8	2	0	3	H
2	Bw00111110	12	8	15	13	2009-12-08	2010-03-13	95	8	1	0	0	H
2	Bw11011101	15	15	15	15	2010-03-15	2010-03-15	0	8	0	1	0	H
2	Bw00110111	13	17	15	15	2010-01-17	2010-03-15	57	8	0	3	0	H
2	Bw11101101	15	6	15	15	2010-03-06	2010-03-15	9	8	0	1	1	H
2	Bw01100110	12	8	15	15	2009-12-08	2010-03-15	97	8	1	0	0	H
2	Bw11111000	12	20	15	15	2009-12-20	2010-03-15	85	8	3	0	0	H
2	Bw11100111	15	15	15	21	2010-03-15	2010-03-21	6	8	0	3	1	H
2	Bw11110001	15	21	15	21	2010-03-21	2010-03-21	0	8	0	1	0	H
2	Bw00101110	13	5	15	21	2010-01-05	2010-03-21	75	8	1	0	2	H
2	Bw01101101	15	13	15	23	2010-03-13	2010-03-23	10	8	0	1	0	H
2	Bw01001101	15	30	15	30	2010-03-30	2010-03-30	0	8	0	1	0	H
2	Bw11111100	12	3	15	30	2009-12-03	2010-03-30	117	8	2	0	3	H
2	Bw01110001	13	24	16	1	2010-01-24	2010-04-01	67	8	0	1	1	H
2	Bw01101000	14	18	16	1	2010-02-18	2010-04-01	42	8	3	0	0	H
2	Bw01100101	15	8	16	8	2010-03-08	2010-04-08	31	8	0	1	0	H
2	Bw00100110	14	6	16	12	2010-02-06	2010-04-12	65	8	1	0	0	H
2	Bw00011011	15	30	16	15	2010-03-30	2010-04-15	16	8	0	2	3	H
2	Bw00101000	13	21	16	18	2010-01-21	2010-04-18	87	8	3	0	0	H
2	Bw01010010	14	8	16	18	2010-02-08	2010-04-18	69	8	1	0	0	H
2	Bw11101100	15	6	16	20	2010-03-06	2010-04-20	45	8	2	0	1	H
2	Bw11110010	14	25	16	20	2010-02-25	2010-04-20	54	8	1	0	1	H
2	Bw01001110	13	30	16	20	2010-01-30	2010-04-20	80	8	1	0	0	H
2	Bw01100010	13	30	16	22	2010-01-30	2010-04-22	82	8	1	0	0	H
2	Bw00110110	13	17	16	22	2010-01-17	2010-04-22	95	8	1	0	0	H
2	Bw00011101	16	20	16	24	2010-04-20	2010-04-24	4	8	0	1	0	H
2	Bw01110000	13	24	17	2	2010-01-24	2010-05-02	98	8	4	0	0	H
2	Bw01010001	17	4	17	4	2010-05-04	2010-05-04	0	8	0	1	0	H
2	Bw11011100	15	15	17	4	2010-03-15	2010-05-04	50	8	2	0	1	H
2	Bw01011100	14	6	17	6	2010-02-06	2010-05-06	89	8	2	0	3	H
2	Bw00011110	15	8	17	10	2010-03-08	2010-05-10	63	8	1	0	0	H
2	Bw11101001	16	18	17	13	2010-04-18	2010-05-13	25	8	0	1	3	H
2	Bw00101010	12	20	17	13	2009-12-20	2010-05-13	144	8	1	0	4	H
2	Bw00111101	15	8	17	17	2010-03-08	2010-05-17	70	8	0	1	1	H
2	Bw00010111	17	22	17	24	2010-05-22	2010-05-24	2	8	0	3	0	H
2	Bw00110010	15	2	17	30	2010-03-02	2010-05-30	89	8	1	0	0	H
2	Bw01110010	12	20	18	7	2009-12-20	2010-06-07	169	8	1	0	3	H
2	Bw11100110	15	15	18	7	2010-03-15	2010-06-07	84	8	1	0	0	H
2	Bw01100100	15	8	18	22	2010-03-08	2010-06-22	106	8	2	0	0	H
2	Bw01001100	15	30	18	22	2010-03-30	2010-06-22	84	8	2	0	0	H
2	Bw011110111	10	6	10	11	2009-10-06	2009-10-11	5	9	0	3	0	H
2	Bw011111110	9	25	10	18	2009-09-25	2009-10-18	23	9	1	0	0	H
2	Bw011111101	9	30	10	26	2009-09-30	2009-10-26	26	9	0	1	1	H
2	Bw011111100	9	30	10	26	2009-09-30	2009-10-26	26	9	2	0	0	H
2	Bw011111111	9	25	10	26	2009-09-25	2009-10-26	31	9	0	8	1	H
2	Bw011111011	10	26	10	30	2009-10-26	2009-10-30	4	9	0	2	0	H
2	Bw011110011	10	26	10	30	2009-10-26	2009-10-30	4	9	0	2	0	H
2	Bw111110111	11	17	11	26	2009-11-17	2009-11-26	9	9	0	3	0	H
2	Bw011110101	10	16	12	1	2009-10-16	2009-12-01	46	9	0	1	0	H
2	Bw011110110	10	6	12	15	2009-10-06	2009-12-15	70	9	1	0	0	H
2	Bw011101111	12	12	12	17	2009-12-12	2009-12-17	5	9	0	4	0	H
2	Bw011101011	12	20	12	20	2009-12-20	2009-12-20	0	9	0	2	0	H
2	Bw011001111	12	12	12	20	2009-12-12	2009-12-20	8	9	0	4	1	H
2	Bw111101110	12	8	13	5	2009-12-08	2010-01-05	28	9	1	0	0	H
2	Bw001010111	13	5	13	9	2010-01-05	2010-01-09	4	9	0	3	0	H
2	Bw111111011	12	8	13	9	2009-12-08	2010-01-09	32	9	0	2	0	H
2	Bw001011111	13	5	13	9	2010-01-05	2010-01-09	4	9	0	5	0	H
2	Bw111111111	11	19	13	11	2009-11-19	2010-01-11	53	9	0	9	0	H
2	Bw111111101	11	29	13	15	2009-11-29	2010-01-15	47	9	0	1	0	H
2	Bw111101011	13	11	13	15	2010-01-11	2010-01-15	4	9	0	2	0	H
2	Bw011110100	10	16	13	15	2009-10-16	2010-01-15	91	9	2	0	0	H
2	Bw111111110	11	19	13	15	2009-11-19	2010-01-15	57	9	1	0	1	H
2	Bw111110110	11	17	13	15	2009-11-17	2010-01-15	59	9	1	0	0	H
2	Bw011111001	13	15	13	15	2010-01-15	2010-01-15	0	9	0	1	0	H
2	Bw001111111	12	26	13	17	2009-12-26	2010-01-17	22	9	0	7	0	H
2	Bw011110010	10	26	13	17	2009-10-26	2010-01-17	83	9	1	0	0	H
2	Bw111011111	13	21	13	24	2010-01-21	2010-01-24	3	9	0	5	0	H
2	Bw111011100	13	15	13	24	2010-01-15	2010-01-24	9	9	2	0	0	H
2	Bw010111111	13	15	13	24	2010-01-15	2010-01-24	9	9	0	6	0	H
2	Bw111110010	12	26	13	28	2009-12-26	2010-01-28	33	9	1	0	0	H
2	Bw111101101	13	24	13	30	2010-01-24	2010-01-30	6	9	0	1	0	H
2	Bw011100111	13	26	14	4	2010-01-26	2010-02-04	9	9	0	3	0	H
2	Bw011010110	11	24	14	4	2009-11-24	2010-02-04	72	9	1	0	0	H
2	Bw010011111	14	4	14	4	2010-02-04	2010-02-04	0	9	0	5	0	H
2	Bw111111010	12	8	14	4	2009-12-08	2010-02-04	58	9	1	0	0	H
2	Bw111110011	12	26	14	6	2009-12-26	2010-02-06	42	9	0	2	2	H
2	Bw110111101	13	17	14	6	2010-01-17	2010-02-06	20	9	0	1	0	H
2	Bw011010101	14	1	14	6	2010-02-01	2010-02-06	5	9	0	1	0	H
2	Bw001001111	14	8	14	11	2010-02-08	2010-02-11	3	9	0	4	0	H
2	Bw011000111	14	6	14	13	2010-02-06	2010-02-13	7	9	0	3	1	H
2	Bw011011111	13	11	14	21	2010-01-11	2010-02-21	41	9	0	5	0	H
2	Bw001011110	13	5	14	21	2010-01-05	2010-02-21	47	9	1	0	0	H
2	Bw011010011	14	21	14	23	2010-02-21	2010-02-23	2	9	0	2	0	H
2	Bw011101001	14	11	14	25	2010-02-11	2010-02-25	14	9	0	1	0	H
2	Bw111110101	13	24	14	28	2010-01-24	2010-02-28	35	9	0	1	0	H
2	Bw110111111	13	15	14	28	2010-01-15	2010-02-28	44	9	0	6	0	H
2	Bw011101101	14	28	14	28	2010-02-28	2010-02-28	0	9	0	1	0	H
2	Bw111010111	14	18	14	28	2010-02-18	2010-02-28	10	9	0	3	0	H
2	Bw111101111	12	8	14	28	2009-12-08	2010-02-28	82	9	0	4	0	H
2	Bw010101111	13	15	15	2	2010-01-15	2010-03-02	46	9	0	4	0	H
2	Bw111101001	15	8	15	8	2010-03-08	2010-03-08	0	9	0	1	0	H
2	Bw001100111	15	4	15	8	2010-03-04	2010-03-08	4	9	0	3	0	H
2	Bw111101010	13	11	15	8	2010-01-11	2010-03-08	56	9	1	0	2	H
2	Bw001010011	13	30	15	11	2010-01-30	2010-03-11	40	9	0	2	0	H
2	Bw010111101	13	7	15	11	2010-01-07	2010-03-11	63	9	0	1	0	H
2	Bw010111011	14	13	15	11	2010-02-13	2010-03-11	26	9	0	2	1	H
2	Bw000111111	15	8	15	11	2010-03-08	2010-03-11	3	9	0	6	0	H
2	Bw001010010	13	30	15	15	2010-01-30	2010-03-15	44	9	1	0	0	H
2	Bw011001110	12	12	15	15	2009-12-12	2010-03-15	93	9	1	0	0	H
2	Bw011011110	13	11	15	15	2010-01-11	2010-03-15	63	9	1	0	0	H
2	Bw111011011	15	15	15	18	2010-03-15	2010-03-18	3	9	0	2	0	H
2	Bw001101111	15	15	15	21	2010-03-15	2010-03-21	6	9	0	4	2	H
2	Bw011001101	15	15	15	21	2010-03-15	2010-03-21	6	9	0	1	1	H
2	Bw0110011011	15	21	15	21	2010-03-21	2010-03-21	0	10	0	2	0	H
2	Bw010011110	14	4	15	21	2010-02-04	2010-03-21	45	9	1	0	1	H
2	Bw001011101	15	21	15	21	2010-03-21	2010-03-21	0	9	0	1	0	H
2	Bw111111100	11	29	15	21	2009-11-29	2010-03-21	112	9	2	0	0	H
2	Bw001111101	15	13	15	21	2010-03-13	2010-03-21	8	9	0	1	2	H
2	Bw010100111	14	8	15	23	2010-02-08	2010-03-23	43	9	0	3	2	H
2	Bw110111011	15	15	15	23	2010-03-15	2010-03-23	8	9	0	2	1	H
2	Bw011111000	13	15	15	23	2010-01-15	2010-03-23	67	9	3	0	1	H
2	Bw011010100	14	1	15	23	2010-02-01	2010-03-23	50	9	2	0	0	H
2	Bw111001111	15	21	15	25	2010-03-21	2010-03-25	4	9	0	4	0	H
2	Bw010111110	13	15	15	25	2010-01-15	2010-03-25	69	9	1	0	1	H
2	Bw111101100	13	24	15	30	2010-01-24	2010-03-30	65	9	2	0	1	H
2	Bw111110000	15	15	15	30	2010-03-15	2010-03-30	15	9	4	0	2	H
2	Bw010011011	15	30	15	30	2010-03-30	2010-03-30	0	9	0	2	0	H
2	Bw001010110	13	5	15	30	2010-01-05	2010-03-30	84	9	1	0	2	H
2	Bw010100110	14	8	15	30	2010-02-08	2010-03-30	50	9	1	0	0	H
2	Bw111111001	15	30	16	1	2010-03-30	2010-04-01	2	9	0	1	0	H
2	Bw111010101	14	25	16	1	2010-02-25	2010-04-01	35	9	0	1	2	H
2	Bw110111100	13	17	16	1	2010-01-17	2010-04-01	74	9	2	0	1	H
2	Bw011100011	16	1	16	4	2010-04-01	2010-04-04	3	9	0	2	0	H
2	Bw111100011	15	21	16	4	2010-03-21	2010-04-04	14	9	0	2	0	H
2	Bw011011011	15	23	16	4	2010-03-23	2010-04-04	12	9	0	2	1	H
2	Bw111010110	14	18	16	6	2010-02-18	2010-04-06	47	9	1	0	0	H
2	Bw111100111	14	25	16	6	2010-02-25	2010-04-06	40	9	0	3	0	H
2	Bw111011110	13	21	16	6	2010-01-21	2010-04-06	75	9	1	0	2	H
2	Bw011000110	14	6	16	8	2010-02-06	2010-04-08	61	9	1	0	1	H
2	Bw001001110	14	8	16	10	2010-02-08	2010-04-10	61	9	1	0	2	H
2	Bw110111110	13	15	16	15	2010-01-15	2010-04-15	90	9	1	0	1	H
2	Bw111101000	15	8	16	15	2010-03-08	2010-04-15	38	9	3	0	0	H
2	Bw011011010	15	23	16	15	2010-03-23	2010-04-15	23	9	1	0	0	H
2	Bw011001011	16	8	16	15	2010-04-08	2010-04-15	7	9	0	2	2	H
2	Bw000111110	15	8	16	15	2010-03-08	2010-04-15	38	9	1	0	0	H
2	Bw011100110	13	26	16	15	2010-01-26	2010-04-15	79	9	1	0	2	H
2	Bw010111100	13	7	16	18	2010-01-07	2010-04-18	101	9	2	0	0	H
2	Bw111100110	14	25	16	20	2010-02-25	2010-04-20	54	9	1	0	0	H
2	Bw000110111	16	15	16	20	2010-04-15	2010-04-20	5	9	0	3	0	H
2	Bw111100101	16	20	16	22	2010-04-20	2010-04-22	2	9	0	1	0	H
2	Bw001010001	16	18	16	24	2010-04-18	2010-04-24	6	9	0	1	2	H
2	Bw111011001	16	20	16	24	2010-04-20	2010-04-24	4	9	0	1	0	H
2	Bw010111010	14	13	16	24	2010-02-13	2010-04-24	70	9	1	0	0	H
2	Bw001101110	15	15	16	26	2010-03-15	2010-04-26	42	9	1	0	0	H
2	Bw001101101	16	22	16	28	2010-04-22	2010-04-28	6	9	0	1	1	H
2	Bw010100101	16	18	16	30	2010-04-18	2010-04-30	12	9	0	1	0	H
2	Bw011010001	16	1	16	30	2010-04-01	2010-04-30	29	9	0	1	1	H
2	Bw010100011	17	4	17	4	2010-05-04	2010-05-04	0	9	0	2	0	H
2	Bw011000101	16	22	17	4	2010-04-22	2010-05-04	12	9	0	1	2	H
2	Bw010011101	16	20	17	4	2010-04-20	2010-05-04	14	9	0	1	1	H
2	Bw110111001	17	4	17	4	2010-05-04	2010-05-04	0	9	0	1	0	H
2	Bw010101110	13	15	17	6	2010-01-15	2010-05-06	111	9	1	0	1	H
2	Bw010111001	17	6	17	10	2010-05-06	2010-05-10	4	9	0	1	0	H
2	Bw011010010	14	21	17	10	2010-02-21	2010-05-10	78	9	1	0	2	H
2	Bw001010101	17	13	17	13	2010-05-13	2010-05-13	0	9	0	1	0	H
2	Bw111010011	17	13	17	17	2010-05-13	2010-05-17	4	9	0	2	0	H
2	Bw000111101	17	10	17	17	2010-05-10	2010-05-17	7	9	0	1	0	H
2	Bw001111011	17	17	17	20	2010-05-17	2010-05-20	3	9	0	2	0	H
2	Bw111011101	13	15	17	20	2010-01-15	2010-05-20	125	9	0	1	1	H
2	Bw111110100	13	24	17	24	2010-01-24	2010-05-24	120	9	2	0	2	H
2	Bw000101111	17	24	17	27	2010-05-24	2010-05-27	3	9	0	4	0	H
2	Bw011101000	14	11	18	3	2010-02-11	2010-06-03	112	9	3	0	2	H
2	Bw111110001	15	15	18	5	2010-03-15	2010-06-05	82	9	0	1	1	H
2	Bw111011010	15	15	18	5	2010-03-15	2010-06-05	82	9	1	0	2	H
2	Bw011100101	18	7	18	9	2010-06-07	2010-06-09	2	9	0	1	0	H
2	Bw011100001	17	2	18	11	2010-05-02	2010-06-11	40	9	0	1	2	H
2	Bw000101110	17	24	18	14	2010-05-24	2010-06-14	21	9	1	0	0	H
2	Bw011100100	18	7	18	14	2010-06-07	2010-06-14	7	9	2	0	0	H
2	Bw011001010	16	8	18	14	2010-04-08	2010-06-14	67	9	1	0	0	H
2	Bw111100010	15	21	18	16	2010-03-21	2010-06-16	87	9	1	0	0	H
2	Bw000111011	16	24	18	18	2010-04-24	2010-06-18	55	9	0	2	1	H
2	Bw010100100	16	18	18	18	2010-04-18	2010-06-18	61	9	2	0	0	H
2	Bw001100101	17	30	18	18	2010-05-30	2010-06-18	19	9	0	1	1	H
2	Bw111001101	18	7	18	18	2010-06-07	2010-06-18	11	9	0	1	0	H
2	Bw011001100	15	15	18	20	2010-03-15	2010-06-20	97	9	2	0	2	H
2	Bw011100000	17	2	18	24	2010-05-02	2010-06-24	53	9	5	0	0	H
2	Bw010011001	18	22	18	29	2010-06-22	2010-06-29	7	9	0	1	1	H
2	Bw011001001	18	22	19	1	2010-06-22	2010-07-01	9	9	0	1	0	H
2	Bw111111000	15	30	19	1	2010-03-30	2010-07-01	93	9	3	0	2	H
2	Bw111100100	16	20	19	8	2010-04-20	2010-07-08	79	9	2	0	0	H
2	Bw0111111011	10	26	10	26	2009-10-26	2009-10-26	0	10	0	2	0	H
2	Bw0111111111	10	26	10	26	2009-10-26	2009-10-26	0	10	0	9	0	H
2	Bw0111110111	10	30	11	6	2009-10-30	2009-11-06	7	10	0	3	0	H
2	Bw0111101110	10	11	11	11	2009-10-11	2009-11-11	31	10	1	0	0	H
2	Bw0111100111	10	30	11	15	2009-10-30	2009-11-15	16	10	0	3	0	H
2	Bw0111101111	10	11	12	1	2009-10-11	2009-12-01	51	10	0	4	1	H
2	Bw0111101011	12	1	12	8	2009-12-01	2009-12-08	7	10	0	2	0	H
2	Bw0111100110	10	30	12	20	2009-10-30	2009-12-20	51	10	1	0	0	H
2	Bw0111111100	10	18	12	20	2009-10-18	2009-12-20	63	10	2	0	0	H
2	Bw0111010111	12	20	12	22	2009-12-20	2009-12-22	2	10	0	3	0	H
2	Bw0110011111	12	20	12	24	2009-12-20	2009-12-24	4	10	0	5	0	H
2	Bw0111101101	12	15	13	3	2009-12-15	2010-01-03	19	10	0	1	1	H
2	Bw0111101010	12	1	13	3	2009-12-01	2010-01-03	33	10	1	0	0	H
2	Bw0111111001	10	26	13	3	2009-10-26	2010-01-03	69	10	0	1	0	H
2	Bw1111101111	11	26	13	9	2009-11-26	2010-01-09	44	10	0	4	0	H
2	Bw0010101111	13	9	13	11	2010-01-09	2010-01-11	2	10	0	4	0	H
2	Bw1111111101	13	15	13	15	2010-01-15	2010-01-15	0	10	0	1	0	H
2	Bw1111111111	13	11	13	17	2010-01-11	2010-01-17	6	10	0	10	1	H
2	Bw0111110011	13	15	13	17	2010-01-15	2010-01-17	2	10	0	2	0	H
2	Bw0111111101	10	18	13	17	2009-10-18	2010-01-17	91	10	0	1	0	H
2	Bw1111101110	11	26	13	19	2009-11-26	2010-01-19	54	10	1	0	0	H
2	Bw0010111111	13	9	13	19	2010-01-09	2010-01-19	10	10	0	6	0	H
2	Bw0111111010	10	26	13	19	2009-10-26	2010-01-19	85	10	1	0	3	H
2	Bw1111101101	13	15	13	21	2010-01-15	2010-01-21	6	10	0	1	1	H
2	Bw1111110111	13	9	13	21	2010-01-09	2010-01-21	12	10	0	3	0	H
2	Bw0111111000	10	26	13	21	2009-10-26	2010-01-21	87	10	3	0	0	H
2	Bw1110111111	13	24	13	24	2010-01-24	2010-01-24	0	10	0	6	0	H
2	Bw0111100101	13	17	13	24	2010-01-17	2010-01-24	7	10	0	1	1	H
2	Bw0111101001	13	15	13	26	2010-01-15	2010-01-26	11	10	0	1	1	H
2	Bw1111011101	13	5	13	26	2010-01-05	2010-01-26	21	10	0	1	2	H
2	Bw0111011111	12	17	13	28	2009-12-17	2010-01-28	42	10	0	5	0	H
2	Bw1111111010	13	15	13	30	2010-01-15	2010-01-30	15	10	1	0	0	H
2	Bw1111010111	13	15	13	30	2010-01-15	2010-01-30	15	10	0	3	0	H
2	Bw1111111011	13	15	13	30	2010-01-15	2010-01-30	15	10	0	2	0	H
2	Bw0101111110	13	24	14	4	2010-01-24	2010-02-04	11	10	1	0	0	H
2	Bw0011111111	13	17	14	4	2010-01-17	2010-02-04	18	10	0	8	0	H
2	Bw1111011011	13	30	14	6	2010-01-30	2010-02-06	7	10	0	2	0	H
2	Bw0100111111	14	4	14	11	2010-02-04	2010-02-11	7	10	0	6	0	H
2	Bw1111100110	14	6	14	11	2010-02-06	2010-02-11	5	10	1	0	0	H
2	Bw0110001111	14	13	14	13	2010-02-13	2010-02-13	0	10	0	4	0	H
2	Bw1111110101	14	4	14	13	2010-02-04	2010-02-13	9	10	0	1	0	H
2	Bw1101111011	14	6	14	15	2010-02-06	2010-02-15	9	10	0	2	0	H
2	Bw1110111000	13	24	14	15	2010-01-24	2010-02-15	22	10	3	0	0	H
2	Bw0010011110	14	11	14	21	2010-02-11	2010-02-21	10	10	1	0	0	H
2	Bw1110111001	13	24	14	25	2010-01-24	2010-02-25	32	10	0	1	0	H
2	Bw1111100101	13	28	14	28	2010-01-28	2010-02-28	31	10	0	1	0	H
2	Bw0110100111	14	23	14	28	2010-02-23	2010-02-28	5	10	0	3	0	H
2	Bw0110111111	14	21	14	28	2010-02-21	2010-02-28	7	10	0	6	0	H
2	Bw1111111100	13	15	14	28	2010-01-15	2010-02-28	44	10	2	0	0	H
2	Bw0110101011	14	6	14	28	2010-02-06	2010-02-28	22	10	0	2	1	H
2	Bw0010011111	14	11	15	2	2010-02-11	2010-03-02	19	10	0	5	0	H
2	Bw0111011011	14	28	15	6	2010-02-28	2010-03-06	6	10	0	2	2	H
2	Bw0111001111	14	4	15	6	2010-02-04	2010-03-06	30	10	0	4	1	H
2	Bw1111011010	13	30	15	6	2010-01-30	2010-03-06	35	10	1	0	0	H
2	Bw0100111110	14	4	15	6	2010-02-04	2010-03-06	30	10	1	0	0	H
2	Bw1101111111	14	28	15	6	2010-02-28	2010-03-06	6	10	0	7	0	H
2	Bw1111101011	14	28	15	8	2010-02-28	2010-03-08	8	10	0	2	1	H
2	Bw1111010011	15	8	15	11	2010-03-08	2010-03-11	3	10	0	2	0	H
2	Bw0101110111	15	11	15	11	2010-03-11	2010-03-11	0	10	0	3	0	H
2	Bw0111101100	12	15	15	11	2009-12-15	2010-03-11	86	10	2	0	1	H
2	Bw1111010101	15	8	15	11	2010-03-08	2010-03-11	3	10	0	1	0	H
2	Bw0001111111	15	11	15	15	2010-03-11	2010-03-15	4	10	0	7	0	H
2	Bw0111010011	14	25	15	15	2010-02-25	2010-03-15	18	10	0	2	1	H
2	Bw0110101101	14	4	15	21	2010-02-04	2010-03-21	45	10	0	1	1	H
2	Bw0100111101	15	21	15	21	2010-03-21	2010-03-21	0	10	0	1	0	H
2	Bw0010111110	13	9	15	21	2010-01-09	2010-03-21	71	10	1	0	2	H
2	Bw0101111111	13	24	15	21	2010-01-24	2010-03-21	56	10	0	7	1	H
2	Bw0010100111	15	11	15	21	2010-03-11	2010-03-21	10	10	0	3	0	H
2	Bw1111110110	13	9	15	23	2010-01-09	2010-03-23	73	10	1	0	1	H
2	Bw0011111011	15	21	15	23	2010-03-21	2010-03-23	2	10	0	2	0	H
2	Bw0010111011	15	21	15	23	2010-03-21	2010-03-23	2	10	0	2	0	H
2	Bw0101001111	15	23	15	23	2010-03-23	2010-03-23	0	10	0	4	0	H
2	Bw1101110111	15	23	15	23	2010-03-23	2010-03-23	0	10	0	3	0	H
2	Bw0011011111	15	21	15	23	2010-03-21	2010-03-23	2	10	0	5	0	H
2	Bw1111011111	14	28	15	23	2010-02-28	2010-03-23	23	10	0	5	1	H
2	Bw0101011111	15	2	15	23	2010-03-02	2010-03-23	21	10	0	5	0	H
2	Bw0111110001	15	23	15	23	2010-03-23	2010-03-23	0	10	0	1	0	H
2	Bw1110110111	15	18	15	28	2010-03-18	2010-03-28	10	10	0	3	0	H
2	Bw0101111101	15	25	15	28	2010-03-25	2010-03-28	3	10	0	1	0	H
2	Bw0101111011	15	11	15	28	2010-03-11	2010-03-28	17	10	0	2	2	H
2	Bw0010111101	14	21	15	30	2010-02-21	2010-03-30	37	10	0	1	1	H
2	Bw0100110111	15	30	15	30	2010-03-30	2010-03-30	0	10	0	3	0	H
2	Bw0111100100	13	17	15	30	2010-01-17	2010-03-30	72	10	2	0	1	H
2	Bw0010101101	15	30	15	30	2010-03-30	2010-03-30	0	10	0	1	0	H
2	Bw01100110111	15	21	15	30	2010-03-21	2010-03-30	9	11	0	3	0	H
2	Bw1111100001	15	30	16	1	2010-03-30	2010-04-01	2	10	0	1	0	H
2	Bw1111011001	15	30	16	1	2010-03-30	2010-04-01	2	10	0	1	0	H
2	Bw0111110010	13	15	16	1	2010-01-15	2010-04-01	76	10	1	0	1	H
2	Bw1101111110	14	28	16	1	2010-02-28	2010-04-01	32	10	1	0	0	H
2	Bw1101111001	16	1	16	4	2010-04-01	2010-04-04	3	10	0	1	0	H
2	Bw1110101011	16	1	16	4	2010-04-01	2010-04-04	3	10	0	2	0	H
2	Bw0110101010	14	6	16	4	2010-02-06	2010-04-04	57	10	1	0	2	H
2	Bw0110110111	16	4	16	4	2010-04-04	2010-04-04	0	10	0	3	0	H
2	Bw1111110011	16	1	16	6	2010-04-01	2010-04-06	5	10	0	2	0	H
2	Bw1110101111	14	28	16	6	2010-02-28	2010-04-06	37	10	0	4	1	H
2	Bw0111101000	13	15	16	6	2010-01-15	2010-04-06	81	10	3	0	0	H
2	Bw1110111101	16	6	16	6	2010-04-06	2010-04-06	0	10	0	1	0	H
2	Bw1110101110	14	28	16	8	2010-02-28	2010-04-08	39	10	1	0	1	H
2	Bw0110111101	15	15	16	8	2010-03-15	2010-04-08	24	10	0	1	1	H
2	Bw0110001101	16	8	16	8	2010-04-08	2010-04-08	0	10	0	1	0	H
2	Bw0010100101	15	15	16	12	2010-03-15	2010-04-12	28	10	0	1	0	H
2	Bw0001111110	15	11	16	12	2010-03-11	2010-04-12	32	10	1	0	1	H
2	Bw1111111110	13	11	16	12	2010-01-11	2010-04-12	91	10	1	0	0	H
2	Bw0110001110	14	13	16	12	2010-02-13	2010-04-12	58	10	1	0	1	H
2	Bw1101111101	16	15	16	15	2010-04-15	2010-04-15	0	10	0	1	0	H
2	Bw1111001111	16	6	16	15	2010-04-06	2010-04-15	9	10	0	4	0	H
2	Bw0110010111	16	15	16	15	2010-04-15	2010-04-15	0	10	0	3	0	H
2	Bw0010011101	16	10	16	15	2010-04-10	2010-04-15	5	10	0	1	0	H
2	Bw0110011101	15	15	16	15	2010-03-15	2010-04-15	31	10	0	1	1	H
2	Bw0111001101	16	15	16	15	2010-04-15	2010-04-15	0	10	0	1	0	H
2	Bw0110100110	14	23	16	18	2010-02-23	2010-04-18	54	10	1	0	1	H
2	Bw1111000111	16	4	16	18	2010-04-04	2010-04-18	14	10	0	3	0	H
2	Bw0011001110	15	8	16	20	2010-03-08	2010-04-20	43	10	1	0	1	H
2	Bw0111000111	16	4	16	20	2010-04-04	2010-04-20	16	10	0	3	1	H
2	Bw1111100100	13	28	16	20	2010-01-28	2010-04-20	82	10	2	0	1	H
2	Bw1110011111	15	25	16	22	2010-03-25	2010-04-22	28	10	0	5	0	H
2	Bw0001101111	16	20	16	22	2010-04-20	2010-04-22	2	10	0	4	0	H
2	Bw0111110110	10	30	16	22	2009-10-30	2010-04-22	174	10	1	0	1	H
2	Bw0110101001	15	23	16	22	2010-03-23	2010-04-22	30	10	0	1	1	H
2	Bw1111111001	15	21	16	24	2010-03-21	2010-04-24	34	10	0	1	1	H
2	Bw0111001110	14	4	16	24	2010-02-04	2010-04-24	79	10	1	0	0	H
2	Bw0010100011	16	24	16	26	2010-04-24	2010-04-26	2	10	0	2	0	H
2	Bw0111011110	12	17	16	28	2009-12-17	2010-04-28	132	10	1	0	0	H
2	Bw1111010001	16	15	16	28	2010-04-15	2010-04-28	13	10	0	1	0	H
2	Bw0110011010	15	21	16	30	2010-03-21	2010-04-30	40	10	1	0	0	H
2	Bw0110100011	16	30	16	30	2010-04-30	2010-04-30	0	10	0	2	0	H
2	Bw0011011011	16	28	16	30	2010-04-28	2010-04-30	2	10	0	2	0	H
2	Bw0010100110	15	11	17	4	2010-03-11	2010-05-04	54	10	1	0	0	H
2	Bw1111100000	15	30	17	4	2010-03-30	2010-05-04	35	10	5	0	0	H
2	Bw0101001101	15	30	17	4	2010-03-30	2010-05-04	35	10	0	1	1	H
2	Bw01010011011	17	4	17	4	2010-05-04	2010-05-04	0	11	0	2	0	H
2	Bw0101011101	17	6	17	6	2010-05-06	2010-05-06	0	10	0	1	0	H
2	Bw0011011110	15	21	17	8	2010-03-21	2010-05-08	48	10	1	0	0	H
2	Bw0110001011	17	4	17	8	2010-05-04	2010-05-08	4	10	0	2	0	H
2	Bw0100111011	17	4	17	8	2010-05-04	2010-05-08	4	10	0	2	0	H
2	Bw0101000111	17	4	17	10	2010-05-04	2010-05-10	6	10	0	3	1	H
2	Bw0101110011	17	10	17	13	2010-05-10	2010-05-13	3	10	0	2	0	H
2	Bw0110100101	17	10	17	13	2010-05-10	2010-05-13	3	10	0	1	0	H
2	Bw0110110101	16	15	17	13	2010-04-15	2010-05-13	28	10	0	1	0	H
2	Bw0011001111	15	8	17	13	2010-03-08	2010-05-13	66	10	0	4	4	H
2	Bw0010101011	17	13	17	13	2010-05-13	2010-05-13	0	10	0	2	0	H
2	Bw1110100111	17	17	17	17	2010-05-17	2010-05-17	0	10	0	3	0	H
2	Bw0110110110	16	4	17	17	2010-04-04	2010-05-17	43	10	1	0	1	H
2	Bw1111001011	16	22	17	17	2010-04-22	2010-05-17	25	10	0	2	2	H
2	Bw0011011101	16	26	17	20	2010-04-26	2010-05-20	24	10	0	1	1	H
2	Bw0101001011	16	30	17	20	2010-04-30	2010-05-20	20	10	0	2	0	H
2	Bw0110011110	12	20	17	24	2009-12-20	2010-05-24	155	10	1	0	0	H
2	Bw1111010100	15	8	17	24	2010-03-08	2010-05-24	77	10	2	0	0	H
2	Bw1111001101	16	20	17	24	2010-04-20	2010-05-24	34	10	0	1	3	H
2	Bw1111101001	17	24	17	24	2010-05-24	2010-05-24	0	10	0	1	0	H
2	Bw1110111011	17	20	17	24	2010-05-20	2010-05-24	4	10	0	2	0	H
2	Bw0101110010	17	10	17	27	2010-05-10	2010-05-27	17	10	1	0	0	H
2	Bw0001011111	17	27	17	27	2010-05-27	2010-05-27	0	10	0	5	0	H
2	Bw0101111010	15	11	17	27	2010-03-11	2010-05-27	77	10	1	0	2	H
2	Bw0011110111	17	20	17	30	2010-05-20	2010-05-30	10	10	0	3	0	H
2	Bw1111010110	13	15	17	30	2010-01-15	2010-05-30	135	10	1	0	0	H
2	Bw0010101100	15	30	17	30	2010-03-30	2010-05-30	61	10	2	0	0	H
2	Bw0110100010	16	30	18	3	2010-04-30	2010-06-03	34	10	1	0	0	H
2	Bw1110110011	16	24	18	3	2010-04-24	2010-06-03	40	10	0	2	0	H
2	Bw0110001010	17	4	18	5	2010-05-04	2010-06-05	32	10	1	0	0	H
2	Bw0001111101	16	15	18	5	2010-04-15	2010-06-05	51	10	0	1	1	H
2	Bw1111110100	14	4	18	5	2010-02-04	2010-06-05	121	10	2	0	0	H
2	Bw1110110101	18	5	18	5	2010-06-05	2010-06-05	0	10	0	1	0	H
2	Bw0110111110	14	21	18	7	2010-02-21	2010-06-07	106	10	1	0	0	H
2	Bw0011111010	15	21	18	7	2010-03-21	2010-06-07	78	10	1	0	0	H
2	Bw1111100011	18	5	18	7	2010-06-05	2010-06-07	2	10	0	2	0	H
2	Bw0111010001	18	3	18	7	2010-06-03	2010-06-07	4	10	0	1	0	H
2	Bw0111001011	18	9	18	9	2010-06-09	2010-06-09	0	10	0	2	0	H
2	Bw1111001010	16	22	18	11	2010-04-22	2010-06-11	50	10	1	0	0	H
2	Bw0001111011	17	17	18	14	2010-05-17	2010-06-14	28	10	0	2	2	H
2	Bw0101111001	16	18	18	14	2010-04-18	2010-06-14	57	10	0	1	1	H
2	Bw0001101110	16	20	18	14	2010-04-20	2010-06-14	55	10	1	0	0	H
2	Bw0111000011	18	11	18	14	2010-06-11	2010-06-14	3	10	0	2	0	H
2	Bw0110010110	16	15	18	14	2010-04-15	2010-06-14	60	10	1	0	1	H
2	Bw0111011010	14	28	18	14	2010-02-28	2010-06-14	106	10	1	0	2	H
2	Bw0110111100	15	15	18	14	2010-03-15	2010-06-14	91	10	2	0	2	H
2	Bw1101110010	17	4	18	14	2010-05-04	2010-06-14	41	10	1	0	0	H
2	Bw0001011110	17	27	18	16	2010-05-27	2010-06-16	20	10	1	0	0	H
2	Bw1111000110	16	4	18	16	2010-04-04	2010-06-16	73	10	1	0	2	H
2	Bw1110111100	16	6	18	16	2010-04-06	2010-06-16	71	10	2	0	2	H
2	Bw1110011110	15	25	18	16	2010-03-25	2010-06-16	83	10	1	0	2	H
2	Bw0001110111	18	18	18	18	2010-06-18	2010-06-18	0	10	0	3	0	H
2	Bw0101110110	15	11	18	18	2010-03-11	2010-06-18	99	10	1	0	2	H
2	Bw0110011001	18	20	18	20	2010-06-20	2010-06-20	0	10	0	1	0	H
2	Bw0101011110	15	2	18	20	2010-03-02	2010-06-20	110	10	1	0	0	H
2	Bw1101110011	17	4	18	22	2010-05-04	2010-06-22	49	10	0	2	0	H
2	Bw0011001011	18	18	18	22	2010-06-18	2010-06-22	4	10	0	2	0	H
2	Bw0101001110	15	23	18	24	2010-03-23	2010-06-24	93	10	1	0	0	H
2	Bw0101110101	16	24	18	24	2010-04-24	2010-06-24	61	10	0	1	0	H
2	Bw1110101101	16	6	18	24	2010-04-06	2010-06-24	79	10	0	1	0	H
2	Bw1111110010	16	1	18	29	2010-04-01	2010-06-29	89	10	1	0	1	H
2	Bw0011011100	16	26	18	29	2010-04-26	2010-06-29	64	10	2	0	0	H
2	Bw0100110011	18	29	18	29	2010-06-29	2010-06-29	0	10	0	2	0	H
2	Bw1111100111	14	6	19	1	2010-02-06	2010-07-01	145	10	0	3	1	H
2	Bw1111101010	14	28	19	1	2010-02-28	2010-07-01	123	10	1	0	0	H
2	Bw1111110001	19	1	19	1	2010-07-01	2010-07-01	0	10	0	1	0	H
2	Bw0111000110	16	4	19	4	2010-04-04	2010-07-04	91	10	1	0	0	H
2	Bw1111101100	13	15	19	4	2010-01-15	2010-07-04	170	10	2	0	1	H
2	Bw1101111100	16	15	19	4	2010-04-15	2010-07-04	80	10	2	0	0	H
2	Bw0010111100	14	21	19	8	2010-02-21	2010-07-08	137	10	2	0	0	H
2	Bw0101001100	15	30	19	8	2010-03-30	2010-07-08	100	10	2	0	1	H
2	Bw0101000110	17	4	19	8	2010-05-04	2010-07-08	65	10	1	0	0	H
2	Bw0110010011	19	1	19	8	2010-07-01	2010-07-08	7	10	0	2	0	H
2	Bw01111111111	10	26	11	4	2009-10-26	2009-11-04	9	11	0	10	1	H
2	Bw01111110111	10	26	11	6	2009-10-26	2009-11-06	11	11	0	3	0	H
2	Bw01111011111	12	1	12	3	2009-12-01	2009-12-03	2	11	0	5	0	H
2	Bw01111101111	11	6	12	8	2009-11-06	2009-12-08	32	11	0	4	0	H
2	Bw01111110110	10	26	12	17	2009-10-26	2009-12-17	52	11	1	0	0	H
2	Bw01111011101	11	11	12	24	2009-11-11	2009-12-24	43	11	0	1	1	H
2	Bw01111101110	11	6	12	27	2009-11-06	2009-12-27	51	11	1	0	0	H
2	Bw01111011011	13	3	13	7	2010-01-03	2010-01-07	4	11	0	2	0	H
2	Bw01111110011	13	3	13	9	2010-01-03	2010-01-09	6	11	0	2	0	H
2	Bw01100111111	12	24	13	15	2009-12-24	2010-01-15	22	11	0	6	0	H
2	Bw01111010101	13	3	13	15	2010-01-03	2010-01-15	12	11	0	1	0	H
2	Bw01111111001	12	20	13	17	2009-12-20	2010-01-17	28	11	0	1	0	H
2	Bw01110101111	12	22	13	17	2009-12-22	2010-01-17	26	11	0	4	0	H
2	Bw01111010111	12	8	13	17	2009-12-08	2010-01-17	40	11	0	3	0	H
2	Bw01111011110	12	1	13	19	2009-12-01	2010-01-19	49	11	1	0	0	H
2	Bw11111111111	13	17	13	19	2010-01-17	2010-01-19	2	11	0	11	0	H
2	Bw11111011111	13	9	13	19	2010-01-09	2010-01-19	10	11	0	5	0	H
2	Bw01111010110	12	8	13	19	2009-12-08	2010-01-19	42	11	1	0	1	H
2	Bw01111110101	13	19	13	21	2010-01-19	2010-01-21	2	11	0	1	0	H
2	Bw01111111011	13	17	13	24	2010-01-17	2010-01-24	7	11	0	2	0	H
2	Bw01111001110	11	15	13	24	2009-11-15	2010-01-24	70	11	1	0	0	H
2	Bw11111011011	13	21	13	26	2010-01-21	2010-01-26	5	11	0	2	0	H
2	Bw01111011100	11	11	13	26	2009-11-11	2010-01-26	76	11	2	0	0	H
2	Bw11111011101	13	19	13	26	2010-01-19	2010-01-26	7	11	0	1	0	H
2	Bw01111001011	13	24	13	28	2010-01-24	2010-01-28	4	11	0	2	0	H
2	Bw00101111111	13	19	13	28	2010-01-19	2010-01-28	9	11	0	7	0	H
2	Bw01111001101	12	20	13	30	2009-12-20	2010-01-30	41	11	0	1	0	H
2	Bw01111111110	10	26	13	30	2009-10-26	2010-01-30	96	11	1	0	0	H
2	Bw01111010011	13	26	13	30	2010-01-26	2010-01-30	4	11	0	2	0	H
2	Bw11110111011	13	26	13	30	2010-01-26	2010-01-30	4	11	0	2	0	H
2	Bw11111101110	13	21	14	1	2010-01-21	2010-02-01	11	11	1	0	0	H
2	Bw01111110001	13	21	14	1	2010-01-21	2010-02-01	11	11	0	1	0	H
2	Bw00111111111	14	4	14	11	2010-02-04	2010-02-11	7	11	0	9	1	H
2	Bw11111001101	14	11	14	11	2010-02-11	2010-02-11	0	11	0	1	0	H
2	Bw11111111011	13	15	14	11	2010-01-15	2010-02-11	27	11	0	2	1	H
2	Bw01111001010	13	24	14	13	2010-01-24	2010-02-13	20	11	1	0	0	H
2	Bw01110111111	13	28	14	13	2010-01-28	2010-02-13	16	11	0	6	1	H
2	Bw01111001111	11	15	14	13	2009-11-15	2010-02-13	90	11	0	4	1	H
2	Bw01111100111	13	17	14	15	2010-01-17	2010-02-15	29	11	0	3	0	H
2	Bw00101011110	13	11	14	21	2010-01-11	2010-02-21	41	11	1	0	1	H
2	Bw11011110111	14	15	14	23	2010-02-15	2010-02-23	8	11	0	3	0	H
2	Bw11101111110	13	24	14	28	2010-01-24	2010-02-28	35	11	1	0	0	H
2	Bw11111101111	13	21	14	28	2010-01-21	2010-02-28	38	11	0	4	0	H
2	Bw01101010111	14	28	14	28	2010-02-28	2010-02-28	0	11	0	3	0	H
2	Bw11101111111	13	24	15	2	2010-01-24	2010-03-02	37	11	0	7	1	H
2	Bw01100111110	12	24	15	2	2009-12-24	2010-03-02	68	11	1	0	1	H
2	Bw01110110111	15	6	15	6	2010-03-06	2010-03-06	0	11	0	3	0	H
2	Bw01110011111	15	6	15	6	2010-03-06	2010-03-06	0	11	0	5	0	H
2	Bw11111001011	14	28	15	6	2010-02-28	2010-03-06	6	11	0	2	0	H
2	Bw01101001111	14	28	15	6	2010-02-28	2010-03-06	6	11	0	4	0	H
2	Bw01111100110	13	17	15	6	2010-01-17	2010-03-06	48	11	1	0	0	H
2	Bw01101111111	14	28	15	6	2010-02-28	2010-03-06	6	11	0	7	0	H
2	Bw11111010111	15	8	15	8	2010-03-08	2010-03-08	0	11	0	3	0	H
2	Bw11110101011	15	11	15	11	2010-03-11	2010-03-11	0	11	0	2	0	H
2	Bw01111011001	15	11	15	13	2010-03-11	2010-03-13	2	11	0	1	0	H
2	Bw01111010100	13	3	15	13	2010-01-03	2010-03-13	69	11	2	0	0	H
2	Bw11110100111	15	11	15	15	2010-03-11	2010-03-15	4	11	0	3	0	H
2	Bw01111110100	13	19	15	15	2010-01-19	2010-03-15	55	11	2	0	0	H
2	Bw00111111110	14	4	15	18	2010-02-04	2010-03-18	42	11	1	0	0	H
2	Bw01111110010	13	3	15	18	2010-01-03	2010-03-18	74	11	1	0	1	H
2	Bw01110100111	15	15	15	18	2010-03-15	2010-03-18	3	11	0	3	0	H
2	Bw00101111101	15	21	15	21	2010-03-21	2010-03-21	0	11	0	1	0	H
2	Bw01011101111	15	11	15	21	2010-03-11	2010-03-21	10	11	0	4	1	H
2	Bw00101011111	13	11	15	21	2010-01-11	2010-03-21	69	11	0	5	2	H
2	Bw01011111111	15	21	15	21	2010-03-21	2010-03-21	0	11	0	8	0	H
2	Bw11111110110	13	30	15	23	2010-01-30	2010-03-23	52	11	1	0	0	H
2	Bw11111111110	13	17	15	23	2010-01-17	2010-03-23	65	11	1	0	0	H
2	Bw01101001110	14	28	15	23	2010-02-28	2010-03-23	23	11	1	0	0	H
2	Bw11110111111	15	23	15	23	2010-03-23	2010-03-23	0	11	0	6	0	H
2	Bw01101011011	15	21	15	23	2010-03-21	2010-03-23	2	11	0	2	0	H
2	Bw11111101011	14	13	15	23	2010-02-13	2010-03-23	38	11	0	2	0	H
2	Bw11111101101	15	23	15	25	2010-03-23	2010-03-25	2	11	0	1	0	H
2	Bw00110111111	15	23	15	25	2010-03-23	2010-03-25	2	11	0	6	0	H
2	Bw00101001111	15	21	15	28	2010-03-21	2010-03-28	7	11	0	4	0	H
2	Bw01010011111	15	23	15	28	2010-03-23	2010-03-28	5	11	0	5	0	H
2	Bw01011111101	14	4	15	28	2010-02-04	2010-03-28	52	11	0	1	0	H
2	Bw00111110111	15	23	15	28	2010-03-23	2010-03-28	5	11	0	3	0	H
2	Bw01011110111	15	28	15	28	2010-03-28	2010-03-28	0	11	0	3	0	H
2	Bw00101111011	15	30	15	30	2010-03-30	2010-03-30	0	11	0	2	0	H
2	Bw11101110010	14	25	15	30	2010-02-25	2010-03-30	33	11	1	0	0	H
2	Bw01010111111	15	23	15	30	2010-03-23	2010-03-30	7	11	0	6	0	H
2	Bw01110111110	13	28	16	1	2010-01-28	2010-04-01	63	11	1	0	0	H
2	Bw01111100101	16	1	16	4	2010-04-01	2010-04-04	3	11	0	1	0	H
2	Bw11110111010	13	26	16	4	2010-01-26	2010-04-04	68	11	1	0	1	H
2	Bw01100011111	14	13	16	4	2010-02-13	2010-04-04	50	11	0	5	0	H
2	Bw01011111011	15	28	16	4	2010-03-28	2010-04-04	7	11	0	2	0	H
2	Bw11111000011	16	1	16	4	2010-04-01	2010-04-04	3	11	0	2	0	H
2	Bw11101010111	16	4	16	4	2010-04-04	2010-04-04	0	11	0	3	0	H
2	Bw01101010101	16	4	16	4	2010-04-04	2010-04-04	0	11	0	1	0	H
2	Bw00101011011	15	30	16	4	2010-03-30	2010-04-04	5	11	0	2	0	H
2	Bw01001111011	15	21	16	4	2010-03-21	2010-04-04	14	11	0	2	0	H
2	Bw01111001001	15	30	16	4	2010-03-30	2010-04-04	5	11	0	1	0	H
2	Bw01111100011	15	23	16	4	2010-03-23	2010-04-04	12	11	0	2	0	H
2	Bw11110110111	14	6	16	6	2010-02-06	2010-04-06	59	11	0	3	0	H
2	Bw11110110101	15	6	16	6	2010-03-06	2010-04-06	31	11	0	1	0	H
2	Bw11111010110	15	8	16	6	2010-03-08	2010-04-06	29	11	1	0	0	H
2	Bw01100011110	14	13	16	6	2010-02-13	2010-04-06	52	11	1	0	0	H
2	Bw11011111111	15	6	16	6	2010-03-06	2010-04-06	31	11	0	8	0	H
2	Bw11101101111	15	28	16	6	2010-03-28	2010-04-06	9	11	0	4	0	H
2	Bw11101111011	16	6	16	6	2010-04-06	2010-04-06	0	11	0	2	0	H
2	Bw01101111011	16	8	16	8	2010-04-08	2010-04-08	0	11	0	2	0	H
2	Bw11101011111	16	6	16	8	2010-04-06	2010-04-08	2	11	0	5	0	H
2	Bw01111010010	13	26	16	8	2010-01-26	2010-04-08	72	11	1	0	0	H
2	Bw01001111101	15	6	16	8	2010-03-06	2010-04-08	33	11	0	1	0	H
2	Bw11101011101	16	8	16	10	2010-04-08	2010-04-10	2	11	0	1	0	H
2	Bw01111100010	15	23	16	10	2010-03-23	2010-04-10	18	11	1	0	0	H
2	Bw11111100111	16	6	16	10	2010-04-06	2010-04-10	4	11	0	3	0	H
2	Bw11111011100	13	19	16	12	2010-01-19	2010-04-12	83	11	2	0	0	H
2	Bw00011111101	16	12	16	12	2010-04-12	2010-04-12	0	11	0	1	0	H
2	Bw11111111010	13	15	16	12	2010-01-15	2010-04-12	87	11	1	0	2	H
2	Bw01100101111	16	15	16	15	2010-04-15	2010-04-15	0	11	0	4	0	H
2	Bw00100111011	16	15	16	15	2010-04-15	2010-04-15	0	11	0	2	0	H
2	Bw01001111111	14	11	16	15	2010-02-11	2010-04-15	63	11	0	7	1	H
2	Bw01111110000	13	21	16	15	2010-01-21	2010-04-15	84	11	4	0	2	H
2	Bw11111001010	14	28	16	15	2010-02-28	2010-04-15	46	11	1	0	0	H
2	Bw01100011101	16	12	16	15	2010-04-12	2010-04-15	3	11	0	1	0	H
2	Bw11101110011	14	25	16	15	2010-02-25	2010-04-15	49	11	0	2	1	H
2	Bw01111010001	16	6	16	15	2010-04-06	2010-04-15	9	11	0	1	1	H
2	Bw01110100110	15	15	16	15	2010-03-15	2010-04-15	31	11	1	0	0	H
2	Bw00100111111	15	2	16	15	2010-03-02	2010-04-15	44	11	0	6	0	H
2	Bw01110110110	15	6	16	15	2010-03-06	2010-04-15	40	11	1	0	0	H
2	Bw00100111101	14	21	16	15	2010-02-21	2010-04-15	53	11	0	1	0	H
2	Bw00110111110	15	23	16	15	2010-03-23	2010-04-15	23	11	1	0	0	H
2	Bw11011110011	16	4	16	18	2010-04-04	2010-04-18	14	11	0	2	1	H
2	Bw01110011011	16	15	16	18	2010-04-15	2010-04-18	3	11	0	2	0	H
2	Bw01101001101	16	18	16	18	2010-04-18	2010-04-18	0	11	0	1	0	H
2	Bw11110101110	13	30	16	18	2010-01-30	2010-04-18	78	11	1	0	0	H
2	Bw11110101111	13	30	16	18	2010-01-30	2010-04-18	78	11	0	4	2	H
2	Bw01100111011	16	15	16	18	2010-04-15	2010-04-18	3	11	0	2	0	H
2	Bw11111110101	13	30	16	18	2010-01-30	2010-04-18	78	11	0	1	0	H
2	Bw01100110110	15	21	16	18	2010-03-21	2010-04-18	28	11	1	0	0	H
2	Bw01001111110	14	11	16	20	2010-02-11	2010-04-20	68	11	1	0	0	H
2	Bw00101001011	16	12	16	20	2010-04-12	2010-04-20	8	11	0	2	1	H
2	Bw00100111110	15	2	16	20	2010-03-02	2010-04-20	49	11	1	0	0	H
2	Bw11110110011	16	1	16	20	2010-04-01	2010-04-20	19	11	0	2	0	H
2	Bw11111111101	16	12	16	22	2010-04-12	2010-04-22	10	11	0	1	0	H
2	Bw01100011011	16	8	16	22	2010-04-08	2010-04-22	14	11	0	2	0	H
2	Bw01111101101	16	22	16	22	2010-04-22	2010-04-22	0	11	0	1	0	H
2	Bw01110011110	15	6	16	22	2010-03-06	2010-04-22	47	11	1	0	0	H
2	Bw01110001111	16	20	16	22	2010-04-20	2010-04-22	2	11	0	4	0	H
2	Bw00110011101	16	20	16	22	2010-04-20	2010-04-22	2	11	0	1	0	H
2	Bw11111100110	16	6	16	24	2010-04-06	2010-04-24	18	11	1	0	0	H
2	Bw11111001001	16	20	16	24	2010-04-20	2010-04-24	4	11	0	1	0	H
2	Bw00011011111	16	22	16	26	2010-04-22	2010-04-26	4	11	0	5	0	H
2	Bw01101010011	16	22	16	26	2010-04-22	2010-04-26	4	11	0	2	0	H
2	Bw11011111011	16	15	16	26	2010-04-15	2010-04-26	11	11	0	2	0	H
2	Bw11011110110	14	15	16	26	2010-02-15	2010-04-26	70	11	1	0	0	H
2	Bw11111110011	16	24	16	26	2010-04-24	2010-04-26	2	11	0	2	0	H
2	Bw00101000111	16	26	16	30	2010-04-26	2010-04-30	4	11	0	3	0	H
2	Bw01100101110	16	15	16	30	2010-04-15	2010-04-30	15	11	1	0	0	H
2	Bw00101110111	15	23	16	30	2010-03-23	2010-04-30	38	11	0	3	1	H
2	Bw11011101111	15	23	17	2	2010-03-23	2010-05-02	40	11	0	4	0	H
2	Bw11011111110	15	6	17	4	2010-03-06	2010-05-04	59	11	1	0	0	H
2	Bw01110011101	16	24	17	4	2010-04-24	2010-05-04	10	11	0	1	0	H
2	Bw01111011010	13	3	17	4	2010-01-03	2010-05-04	121	11	1	0	0	H
2	Bw11111001100	14	11	17	4	2010-02-11	2010-05-04	82	11	2	0	0	H
2	Bw11111110100	13	30	17	4	2010-01-30	2010-05-04	94	11	2	0	2	H
2	Bw01111111010	13	17	17	6	2010-01-17	2010-05-06	109	11	1	0	0	H
2	Bw11111101010	14	13	17	6	2010-02-13	2010-05-06	82	11	1	0	0	H
2	Bw11110001111	16	18	17	8	2010-04-18	2010-05-08	20	11	0	4	0	H
2	Bw01010001111	17	10	17	10	2010-05-10	2010-05-10	0	11	0	4	0	H
2	Bw00111110110	15	23	17	10	2010-03-23	2010-05-10	48	11	1	0	0	H
2	Bw11011111101	16	1	17	10	2010-04-01	2010-05-10	39	11	0	1	0	H
2	Bw01101101111	16	4	17	10	2010-04-04	2010-05-10	36	11	0	4	0	H
2	Bw00100111100	14	21	17	10	2010-02-21	2010-05-10	78	11	2	0	0	H
2	Bw01110111101	16	28	17	10	2010-04-28	2010-05-10	12	11	0	1	0	H
2	Bw01100010111	17	8	17	13	2010-05-08	2010-05-13	5	11	0	3	0	H
2	Bw11111111000	14	28	17	15	2010-02-28	2010-05-15	76	11	3	0	0	H
2	Bw01010111011	17	6	17	15	2010-05-06	2010-05-15	9	11	0	2	2	H
2	Bw11101001111	17	17	17	17	2010-05-17	2010-05-17	0	11	0	4	0	H
2	Bw01101101101	17	17	17	17	2010-05-17	2010-05-17	0	11	0	1	0	H
2	Bw11110010111	17	17	17	17	2010-05-17	2010-05-17	0	11	0	3	0	H
2	Bw00101010111	17	13	17	17	2010-05-13	2010-05-17	4	11	0	3	0	H
2	Bw01101111110	14	28	17	17	2010-02-28	2010-05-17	78	11	1	0	0	H
2	Bw00110011111	17	13	17	17	2010-05-13	2010-05-17	4	11	0	5	0	H
2	Bw01100011100	16	12	17	17	2010-04-12	2010-05-17	35	11	2	0	0	H
2	Bw01001111010	15	21	17	17	2010-03-21	2010-05-17	57	11	1	0	0	H
2	Bw00011111110	15	15	17	17	2010-03-15	2010-05-17	63	11	1	0	0	H
2	Bw01101001011	17	13	17	17	2010-05-13	2010-05-17	4	11	0	2	0	H
2	Bw01011100111	17	13	17	17	2010-05-13	2010-05-17	4	11	0	3	0	H
2	Bw00110111011	17	20	17	20	2010-05-20	2010-05-20	0	11	0	2	0	H
2	Bw11111000001	17	4	17	22	2010-05-04	2010-05-22	18	11	0	1	1	H
2	Bw01011111100	14	4	17	22	2010-02-04	2010-05-22	107	11	2	0	0	H
2	Bw11111000000	17	4	17	24	2010-05-04	2010-05-24	20	11	6	0	0	H
2	Bw01100110101	16	30	17	24	2010-04-30	2010-05-24	24	11	0	1	1	H
2	Bw11111111001	14	28	17	24	2010-02-28	2010-05-24	85	11	0	1	0	H
2	Bw01010010111	17	20	17	27	2010-05-20	2010-05-27	7	11	0	3	0	H
2	Bw11111010011	17	24	17	27	2010-05-24	2010-05-27	3	11	0	2	0	H
2	Bw11110011011	17	24	17	27	2010-05-24	2010-05-27	3	11	0	2	0	H
2	Bw01011110101	17	27	17	27	2010-05-27	2010-05-27	0	11	0	1	0	H
2	Bw11100111111	16	22	17	27	2010-04-22	2010-05-27	35	11	0	6	0	H
2	Bw01100111101	17	24	17	30	2010-05-24	2010-05-30	6	11	0	1	0	H
2	Bw11101011100	16	8	17	30	2010-04-08	2010-05-30	52	11	2	0	0	H
2	Bw11110100011	16	28	17	30	2010-04-28	2010-05-30	32	11	0	2	1	H
2	Bw01101101011	17	13	18	1	2010-05-13	2010-06-01	19	11	0	2	0	H
2	Bw11110011111	16	15	18	1	2010-04-15	2010-06-01	47	11	0	5	1	H
2	Bw00101001110	15	21	18	5	2010-03-21	2010-06-05	76	11	1	0	0	H
2	Bw00011111011	18	5	18	5	2010-06-05	2010-06-05	0	11	0	2	0	H
2	Bw00101001101	17	4	18	5	2010-05-04	2010-06-05	32	11	0	1	0	H
2	Bw11110100110	15	11	18	7	2010-03-11	2010-06-07	88	11	1	0	0	H
2	Bw01110100011	18	7	18	7	2010-06-07	2010-06-07	0	11	0	2	0	H
[truncated: 6,007 more rows]

## Sheet: Dataset S1B
Family	Worm	Birth.Month	Birth.Day	Death.Month	Death.Day	Birth.Date	Div.Date	TtDeath	Length.Gen	T.Gen	H.Gen	FamilyName
1	dAw0101111110	14	28	16	24	2010-02-28	2010-04-24	55	10	1	0	F
1	dAw01111101	13	3	16	24	2010-01-03	2010-04-24	111	8	0	1	F
1	dAw0011101110	13	15	16	24	2010-01-15	2010-04-24	99	10	1	0	F
1	dAw1111101100	13	15	16	22	2010-01-15	2010-04-22	97	10	2	0	F
1	dAw111101010	13	30	16	17	2010-01-30	2010-04-17	77	9	1	0	F
1	dAw00111110	13	15	16	15	2010-01-15	2010-04-15	90	8	1	0	F
1	dAw11001000	14	21	16	15	2010-02-21	2010-04-15	53	8	3	0	F
1	dAw1110110111010	13	15	16	15	2010-01-15	2010-04-15	90	13	1	0	F
1	dAw0110010100	15	2	16	15	2010-03-02	2010-04-15	44	10	2	0	F
1	dAw110010010	14	21	16	10	2010-02-21	2010-04-10	48	9	1	0	F
1	dAw11001010	13	3	16	8	2010-01-03	2010-04-08	95	8	1	0	F
1	dAw0111011100	14	11	16	8	2010-02-11	2010-04-08	56	10	2	0	F
1	dAw11100100	13	24	16	5	2010-01-24	2010-04-05	71	8	2	0	F
1	dAw111011111110	13	15	16	3	2010-01-15	2010-04-03	78	12	1	0	F
1	dAw0010111110110	14	6	16	3	2010-02-06	2010-04-03	56	13	1	0	F
1	dAw011011110	13	3	16	1	2010-01-03	2010-04-01	88	9	1	0	F
1	dAw01001110	13	15	16	1	2010-01-15	2010-04-01	76	8	1	0	F
1	dAw01111100	13	3	16	1	2010-01-03	2010-04-01	88	8	2	0	F
1	dAw1111100110	14	13	15	27	2010-02-13	2010-03-27	42	10	1	0	F
1	dAw1111011100	13	24	15	20	2010-01-24	2010-03-20	55	10	2	0	F
1	dAw011001110	13	5	15	11	2010-01-05	2010-03-11	65	9	1	0	F
1	dAw001000	12	30	15	7	2009-12-30	2010-03-07	67	6	3	0	F
1	dAw0010110100	12	17	15	7	2009-12-17	2010-03-07	80	10	2	0	F
1	dAw1111110100	13	3	15	7	2010-01-03	2010-03-07	63	10	2	0	F
1	dAw1110101	13	5	15	7	2010-01-05	2010-03-07	61	7	0	1	F
1	dAw1100111010	18	3	19	9	2010-06-03	2010-07-09	36	10	1	0	F
1	dAw001001000	18	11	19	4	2010-06-11	2010-07-04	23	9	3	0	F
1	dAw001001100	16	15	19	4	2010-04-15	2010-07-04	80	9	2	0	F
1	dAw010010100	18	14	19	2	2010-06-14	2010-07-02	18	9	2	0	F
1	dAw11111011011111010	18	17	19	2	2010-06-17	2010-07-02	15	17	1	0	F
1	dAw0010011100	16	17	19	2	2010-04-17	2010-07-02	76	10	2	0	F
1	dAw011110010	18	9	18	30	2010-06-09	2010-06-30	21	9	1	0	F
1	dAw01110110	13	17	18	23	2010-01-17	2010-06-23	157	8	1	0	F
1	dAw010001001	16	15	18	13	2010-04-15	2010-06-13	59	9	0	1	F
1	dAw00110111100	16	15	18	11	2010-04-15	2010-06-11	57	11	2	0	F
1	dAw110011110	15	7	17	30	2010-03-07	2010-05-30	84	9	1	0	F
1	dAw0011011000	16	8	17	30	2010-04-08	2010-05-30	52	10	3	0	F
1	dAw0110000010	16	15	17	27	2010-04-15	2010-05-27	42	10	1	0	F
1	dAw0110010010	16	17	17	27	2010-04-17	2010-05-27	40	10	1	0	F
1	dAw010010001	16	12	17	25	2010-04-12	2010-05-25	43	9	0	1	F
1	dAw010010000	16	12	17	20	2010-04-12	2010-05-20	38	9	4	0	F
1	dAw001110010	12	24	17	11	2009-12-24	2010-05-11	138	9	1	0	F
1	dAw111001101010	16	8	16	26	2010-04-08	2010-04-26	18	12	1	0	F
1	dAw1110110010	13	3	15	4	2010-01-03	2010-03-04	60	10	1	0	F
1	dAw0100110	12	17	15	4	2009-12-17	2010-03-04	77	7	1	0	F
1	dAw111000	10	11	14	28	2009-10-11	2010-02-28	140	6	3	0	F
1	dAw0111101010	13	3	14	28	2010-01-03	2010-02-28	56	10	1	0	F
1	dAw11101100110	13	3	14	21	2010-01-03	2010-02-21	49	11	1	0	F
1	dAw11110110	13	3	14	21	2010-01-03	2010-02-21	49	8	1	0	F
1	dAw001110110	13	9	14	21	2010-01-09	2010-02-21	43	9	1	0	F
1	dAw1111101110	12	17	14	13	2009-12-17	2010-02-13	58	10	1	0	F
1	dAw1110100	13	5	14	8	2010-01-05	2010-02-08	34	7	2	0	F
1	dAw00101111100	12	17	14	6	2009-12-17	2010-02-06	51	11	2	0	F
1	dAw0111010	12	30	14	6	2009-12-30	2010-02-06	38	7	1	0	F
1	dAw1110110000	12	12	14	6	2009-12-12	2010-02-06	56	10	4	0	F
1	dAw010111110	13	24	14	1	2010-01-24	2010-02-01	8	9	1	0	F
1	dAw111100110	12	20	13	30	2009-12-20	2010-01-30	41	9	1	0	F
1	dAw00110100	13	9	13	30	2010-01-09	2010-01-30	21	8	2	0	F
1	dAw001100	12	15	13	30	2009-12-15	2010-01-30	46	6	2	0	F
1	dAw01000111	13	28	13	30	2010-01-28	2010-01-30	2	8	0	3	F
1	dAw00111000	11	9	13	28	2009-11-09	2010-01-28	80	8	3	0	F
1	dAw11000	10	26	13	24	2009-10-26	2010-01-24	90	5	3	0	F
1	dAw00111010	12	20	13	24	2009-12-20	2010-01-24	35	8	1	0	F
1	dAw111011010	11	4	13	19	2009-11-04	2010-01-19	76	9	1	0	F
1	dAw0011110	10	26	13	19	2009-10-26	2010-01-19	85	7	1	0	F
1	dAw00101110	11	15	13	15	2009-11-15	2010-01-15	61	8	1	0	F
1	dAw1110111110	12	3	13	15	2009-12-03	2010-01-15	43	10	1	0	F
1	dAw1100110	12	20	13	11	2009-12-20	2010-01-11	22	7	1	0	F
1	dAw111011110	10	26	13	9	2009-10-26	2010-01-09	75	9	1	0	F
1	dAw00101101110	12	20	13	9	2009-12-20	2010-01-09	20	11	1	0	F
1	dAw001011110	11	17	13	9	2009-11-17	2010-01-09	53	9	1	0	F
1	dAw0110110	10	26	13	1	2009-10-26	2010-01-01	67	7	1	0	F
1	dAw1111000	10	26	12	20	2009-10-26	2009-12-20	55	7	3	0	F
1	dAw01010	10	26	12	20	2009-10-26	2009-12-20	55	5	1	0	F
1	dAw010110	10	26	12	20	2009-10-26	2009-12-20	55	6	1	0	F
1	dAw111111100	11	22	12	15	2009-11-22	2009-12-15	23	9	2	0	F
1	dAw00101100	10	11	12	12	2009-10-11	2009-12-12	62	8	2	0	F
1	dAw1101	8	16	11	1	2009-08-16	2009-11-01	77	4	0	1	F
1	dAw10	6	5	6	19	2009-06-05	2009-06-19	14	2	1	0	F
1	dAw000	6	5	6	19	2009-06-05	2009-06-19	14	3	3	0	F
1	dAw0110010000	18	5	19	16	2010-06-05	2010-07-16	41	10	4	0	F
1	dAw0100001001	18	17	19	21	2010-06-17	2010-07-21	34	10	0	1	F
1	dAw01111000	16	3	19	21	2010-04-03	2010-07-21	109	8	3	0	F
1	dAw1100100111110	17	30	19	21	2010-05-30	2010-07-21	52	13	1	0	F
1	dAw110011100	16	3	19	28	2010-04-03	2010-07-28	116	9	2	0	F
1	dAw0111100110	18	11	20	2	2010-06-11	2010-08-02	52	10	1	0	F
1	dAw1111100000	15	16	20	4	2010-03-16	2010-08-04	141	10	5	0	F
1	dAw111001111111	16	12	19	12	2010-04-12	2010-07-12	91	12	0	7	F
1	dAw0100001000	18	17	20	6	2010-06-17	2010-08-06	50	10	3	0	F
1	dAw0110111110	13	3	20	6	2010-01-03	2010-08-06	215	10	1	0	F
1	dAw1110011100000	18	19	20	9	2010-06-19	2010-08-09	51	13	5	0	F
1	dAw01101110000	19	21	20	9	2010-07-21	2010-08-09	19	11	4	0	F
1	dAw1110011101000	18	25	20	16	2010-06-25	2010-08-16	52	13	3	0	F
1	dAw010001010	17	16	20	18	2010-05-16	2010-08-18	94	9	1	0	F
1	dAw01101110001	19	21	20	18	2010-07-21	2010-08-18	28	11	0	1	F
1	dAw0100001010	18	14	20	18	2010-06-14	2010-08-18	65	10	1	0	F
1	dAw1110011101001	18	25	20	18	2010-06-25	2010-08-18	54	13	0	1	F
1	dAw0111001100	16	19	20	18	2010-04-19	2010-08-18	121	10	2	0	F
1	dAw111001110010101	18	17	20	18	2010-06-17	2010-08-18	62	15	0	1	F
1	dAw00101101111010	19	16	20	25	2010-07-16	2010-08-25	40	14	1	0	F
1	dAw0100101110	17	16	20	25	2010-05-16	2010-08-25	101	10	1	0	F
1	dAw0100101100	18	11	20	25	2010-06-11	2010-08-25	75	10	2	0	F
1	dAw0010010011	18	17	20	30	2010-06-17	2010-08-30	74	10	0	2	F
1	dAw11100111100	15	27	21	8	2010-03-27	2010-09-08	165	11	2	0	F
1	dAw0110000000	20	2	21	8	2010-08-02	2010-09-08	37	10	7	0	F
1	dAw0100100110	18	17	20	23	2010-06-17	2010-08-23	67	10	1	0	F
1	dAw0100010000	18	25	20	23	2010-06-25	2010-08-23	59	10	4	0	F
1	dAw0110100100	18	17	20	23	2010-06-17	2010-08-23	67	10	2	0	F
1	dAw001101101010	18	14	20	23	2010-06-14	2010-08-23	70	12	1	0	F
1	dAw010010010	18	14	20	23	2010-06-14	2010-08-23	70	9	1	0	F
1	dAw0010101001111	18	23	20	11	2010-06-23	2010-08-11	49	13	0	4	F
1	dAw0111000110	18	23	20	18	2010-06-23	2010-08-18	56	10	1	0	F
1	dAw0111000111	18	23	21	10	2010-06-23	2010-09-10	79	10	0	3	F
1	dAw0111111001111111	18	17	21	10	2010-06-17	2010-09-10	85	16	0	7	F
1	dAw00110101000	19	9	21	10	2010-07-09	2010-09-10	63	11	3	0	F
1	dAw0011010100110	19	9	21	10	2010-07-09	2010-09-10	63	13	1	0	F
1	dAw110011111101	17	13	21	10	2010-05-13	2010-09-10	120	12	0	1	F
1	dAw011000100	20	4	21	10	2010-08-04	2010-09-10	37	9	2	0	F
1	dAw11100111011110	18	11	21	10	2010-06-11	2010-09-10	91	14	1	0	F
1	dAw011100010	18	23	21	12	2010-06-23	2010-09-12	81	9	1	0	F
1	dAw011000101	20	4	21	12	2010-08-04	2010-09-12	39	9	0	1	F
1	dAw0110000100	17	30	21	12	2010-05-30	2010-09-12	105	10	2	0	F
1	dAw0111001110	17	23	21	12	2010-05-23	2010-09-12	112	10	1	0	F
1	dAw001010101010	17	30	21	12	2010-05-30	2010-09-12	105	12	1	0	F
1	dAw0110101101101	18	21	21	14	2010-06-21	2010-09-14	85	13	0	1	F
1	dAw0111101000	16	5	21	16	2010-04-05	2010-09-16	164	10	3	0	F
1	dAw0100101010	19	30	21	18	2010-07-30	2010-09-18	50	10	1	0	F
1	dAw0010101000	16	30	21	18	2010-04-30	2010-09-18	141	10	3	0	F
1	dAw001010101101010	18	30	21	24	2010-06-30	2010-09-24	86	15	1	0	F
1	dAw0010010010	18	17	21	29	2010-06-17	2010-09-29	104	10	1	0	F
1	dAw010000110	17	18	21	29	2010-05-18	2010-09-29	134	9	1	0	F
1	dAw11111111111111111111	18	17	22	2	2010-06-17	2010-10-02	107	20	0	20	F
1	dAw01000011111	17	27	22	2	2010-05-27	2010-10-02	128	11	0	5	F
1	dAw0110001110	17	30	22	6	2010-05-30	2010-10-06	129	10	1	0	F
1	dAw11111011111010110	20	30	22	8	2010-08-30	2010-10-08	39	17	1	0	F
1	dAw01000001000	21	8	22	20	2010-09-08	2010-10-20	42	11	3	0	F
1	dAw010000010010	21	20	23	5	2010-09-20	2010-11-05	46	12	1	0	F
1	dAw00101010110110110	21	29	23	12	2010-09-29	2010-11-12	44	17	1	0	F
1	dAw010010101100	22	15	23	12	2010-10-15	2010-11-12	28	12	2	0	F
1	dAw1111101111101000	22	20	23	12	2010-10-20	2010-11-12	23	16	3	0	F
1	dAw00110101001110	22	6	23	26	2010-10-06	2010-11-26	51	14	1	0	F
1	dAw001011010101110	22	8	23	26	2010-10-08	2010-11-26	49	15	1	0	F
1	dAw111100101010	22	27	24	2	2010-10-27	2010-12-02	36	12	1	0	F
1	dAw001011011110110	22	29	24	2	2010-10-29	2010-12-02	34	15	1	0	F
1	dAw0111001010	23	7	24	17	2010-11-07	2010-12-17	40	10	1	0	F
1	dAw0010101011010110	22	1	24	17	2010-10-01	2010-12-17	77	16	1	0	F
1	dAw0100101011110	23	18	24	21	2010-11-18	2010-12-21	33	13	1	0	F
1	dAw001011010101111110	22	20	24	24	2010-10-20	2010-12-24	65	18	1	0	F
1	dAw0011010100111110	23	18	24	24	2010-11-18	2010-12-24	36	16	1	0	F
1	dAw00110101001111110	23	18	24	26	2010-11-18	2010-12-26	38	17	1	0	F
1	dAw0010110111101111100	24	2	24	30	2010-12-02	2010-12-30	28	19	2	0	F
1	dAw11111011111010010	23	7	25	2	2010-11-07	2011-01-02	56	17	1	0	F
1	dAw11111011011111011100	24	7	25	4	2010-12-07	2011-01-04	28	20	2	0	F
1	dAw001101010011110	23	14	25	17	2010-11-14	2011-01-17	64	15	1	0	F
1	dAw11111011011111011110	23	20	25	21	2010-11-20	2011-01-21	62	20	1	0	F
1	dAw011010001000	25	2	26	5	2011-01-02	2011-02-05	34	12	3	0	F
1	dAw010000011110	24	2	26	5	2010-12-02	2011-02-05	65	12	1	0	F
1	dAw001010100110	18	19	26	13	2010-06-19	2011-02-13	239	12	1	0	F
1	dAw0110100010110	23	16	26	16	2010-11-16	2011-02-16	92	13	1	0	F
1	dAw11111011111010111100	25	2	26	20	2011-01-02	2011-02-20	49	20	2	0	F
1	dAw0100000101100	24	21	26	27	2010-12-21	2011-02-27	68	13	2	0	F
1	dAw0111001011110	25	19	25	30	2011-01-19	2011-01-30	11	13	1	0	F
1	dAw011010001010	23	5	27	9	2010-11-05	2011-03-09	124	12	1	0	F
1	dAw0011010100111111110	25	17	27	23	2011-01-17	2011-03-23	65	19	1	0	F
1	dAw0010110111101111000	27	2	28	1	2011-03-02	2011-04-01	30	19	3	0	F
1	dAw1111110001100	26	25	28	3	2011-02-25	2011-04-03	37	13	2	0	F
1	dAw11111011111010111000	25	28	28	8	2011-01-28	2011-04-08	70	20	3	0	F
1	dAw010010101110110	25	30	29	1	2011-01-30	2011-05-01	91	15	1	0	F
1	dAw1111001010001111	28	6	29	3	2011-04-06	2011-05-03	27	16	0	4	F
1	dAw0110100010111110	23	26	29	7	2010-11-26	2011-05-07	162	16	1	0	F
1	dAw0010101011010111000	27	23	29	21	2011-03-23	2011-05-21	59	19	3	0	F
1	dAw11111100011010	26	25	29	23	2011-02-25	2011-05-23	87	14	1	0	F
1	dAw01101000100100	26	5	30	3	2011-02-05	2011-06-03	118	14	2	0	F
1	dAw01000001100	27	4	31	18	2011-03-04	2011-07-18	136	11	2	0	F
1	dAw01110010111110111	29	12	32	10	2011-05-12	2011-08-10	90	17	0	3	F
1	dAw0100000101111111000	30	22	32	19	2011-06-22	2011-08-19	58	19	3	0	F
1	dAw00101010110101111101100000	30	27	32	24	2011-06-27	2011-08-24	58	26	5	0	F
1	dAw01000001110101000	31	11	33	16	2011-07-11	2011-09-16	67	17	3	0	F
1	dAw0010110111101111111111111111	29	15	33	19	2011-05-15	2011-09-19	127	28	0	16	F
1	dAw11111011011111011010000	30	27	33	23	2011-06-27	2011-09-23	88	23	4	0	F
1	dAw001010101101011111011001100	31	11	34	3	2011-07-11	2011-10-03	84	27	2	0	F
1	dAw001010101101101111100000	31	8	34	24	2011-07-08	2011-10-24	108	24	5	0	F
1	dAw0110100010111100000	33	12	35	7	2011-09-12	2011-11-07	56	19	5	0	F
1	dAw00101010110101111001000	31	25	35	7	2011-07-25	2011-11-07	105	23	3	0	F
1	dAw010000010011111100000	32	15	35	14	2011-08-15	2011-11-14	91	21	5	0	F
1	dAw1111001010000000	33	12	35	22	2011-09-12	2011-11-22	71	16	7	0	F
1	dAw0010101011010111011101000	33	12	35	25	2011-09-12	2011-11-25	74	25	3	0	F
1	dAw0010110101011111000	32	5	35	25	2011-08-05	2011-11-25	112	19	3	0	F
1	dAw01000001110101010	32	22	35	28	2011-08-22	2011-11-28	98	17	1	0	F
1	dAw111110111110101110100000	33	4	35	28	2011-09-04	2011-11-28	85	24	5	0	F
2	dBw0101001010	16	30	19	20	2010-04-30	2010-07-20	81	10	1	0	H
2	dBw0110010100	18	14	19	27	2010-06-14	2010-07-27	43	10	2	0	H
2	dBw01100101100	18	14	19	29	2010-06-14	2010-07-29	45	11	2	0	H
2	dBw0001000	18	29	20	1	2010-06-29	2010-08-01	33	7	3	0	H
2	dBw01101001010	17	13	20	1	2010-05-13	2010-08-01	80	11	1	0	H
2	dBw1111100000000	19	20	20	1	2010-07-20	2010-08-01	12	13	8	0	H
2	dBw11111110100111010	19	15	20	1	2010-07-15	2010-08-01	17	17	1	0	H
2	dBw110111000	17	4	20	3	2010-05-04	2010-08-03	91	9	3	0	H
2	dBw001010111111100	18	29	20	3	2010-06-29	2010-08-03	35	15	2	0	H
2	dBw1101111000	16	1	18	3	2010-04-01	2010-06-03	63	10	3	0	H
2	dBw010101110110	17	15	17	27	2010-05-15	2010-05-27	12	12	1	0	H
2	dBw01010011000	19	8	19	11	2010-07-08	2010-07-11	3	11	3	0	H
2	dBw00101000100	19	1	19	4	2010-07-01	2010-07-04	3	11	2	0	H
2	dBw0101001000	18	18	19	1	2010-06-18	2010-07-01	13	10	3	0	H
2	dBw1110111010	17	20	19	1	2010-05-20	2010-07-01	42	10	1	0	H
2	dBw111100011110	17	8	18	26	2010-05-08	2010-06-26	49	12	1	0	H
2	dBw01101011010	15	21	18	26	2010-03-21	2010-06-26	97	11	1	0	H
2	dBw01101001100	16	18	18	22	2010-04-18	2010-06-22	65	11	2	0	H
2	dBw11111101000	18	5	18	22	2010-06-05	2010-06-22	17	11	3	0	H
2	dBw1110101100	16	6	18	20	2010-04-06	2010-06-20	75	10	2	0	H
2	dBw111111111010	16	22	18	20	2010-04-22	2010-06-20	59	12	1	0	H
2	dBw00101010110	17	13	18	18	2010-05-13	2010-06-18	36	11	1	0	H
2	dBw01101101100	17	17	18	16	2010-05-17	2010-06-16	30	11	2	0	H
2	dBw01111111000	12	20	18	16	2009-12-20	2010-06-16	178	11	3	0	H
2	dBw0011000	14	28	18	11	2010-02-28	2010-06-11	103	7	3	0	H
2	dBw0101110100	16	24	18	11	2010-04-24	2010-06-11	48	10	2	0	H
2	dBw01110011010	16	15	18	9	2010-04-15	2010-06-09	55	11	1	0	H
2	dBw111011000	16	20	18	9	2010-04-20	2010-06-09	50	9	3	0	H
2	dBw001001100	16	12	18	9	2010-04-12	2010-06-09	58	9	2	0	H
2	dBw0110110100	16	15	18	3	2010-04-15	2010-06-03	49	10	2	0	H
2	dBw01101100	15	13	18	3	2010-03-13	2010-06-03	82	8	2	0	H
2	dBw01101101110	16	4	17	30	2010-04-04	2010-05-30	56	11	1	0	H
2	dBw0101111000	16	18	17	30	2010-04-18	2010-05-30	42	10	3	0	H
2	dBw0110011100	15	15	17	28	2010-03-15	2010-05-28	74	10	2	0	H
2	dBw00110110110	16	30	17	28	2010-04-30	2010-05-28	28	11	1	0	H
2	dBw11101101110	15	28	17	27	2010-03-28	2010-05-27	60	11	1	0	H
2	dBw11101000	16	18	17	27	2010-04-18	2010-05-27	39	8	3	0	H
2	dBw00101001010	16	12	17	27	2010-04-12	2010-05-27	45	11	1	0	H
2	dBw00101110110	15	23	17	27	2010-03-23	2010-05-27	65	11	1	0	H
2	dBw0010010	14	1	17	27	2010-02-01	2010-05-27	115	7	1	0	H
2	dBw110111010	15	15	17	22	2010-03-15	2010-05-22	68	9	1	0	H
2	dBw111010100	14	25	17	22	2010-02-25	2010-05-22	86	9	2	0	H
2	dBw001100110	15	4	17	17	2010-03-04	2010-05-17	74	9	1	0	H
2	dBw1111111000	15	21	17	17	2010-03-21	2010-05-17	57	10	3	0	H
2	dBw1110010	15	11	17	17	2010-03-11	2010-05-17	67	7	1	0	H
2	dBw0010100100	15	15	17	17	2010-03-15	2010-05-17	63	10	2	0	H
2	dBw1111010000	16	15	17	17	2010-04-15	2010-05-17	32	10	4	0	H
2	dBw01101110	13	9	17	4	2010-01-09	2010-05-04	115	8	1	0	H
2	dBw1111011110	14	28	16	26	2010-02-28	2010-04-26	57	10	1	0	H
2	dBw00111100	15	8	16	20	2010-03-08	2010-04-20	43	8	2	0	H
2	dBw1111011000	15	30	16	20	2010-03-30	2010-04-20	21	10	3	0	H
2	dBw11110110100	15	6	16	18	2010-03-06	2010-04-18	43	11	2	0	H
2	dBw11111011110	13	9	16	10	2010-01-09	2010-04-10	91	11	1	0	H
2	dBw00101011111111	15	21	16	10	2010-03-21	2010-04-10	20	14	0	8	H
2	dBw111000	14	13	16	8	2010-02-13	2010-04-08	54	6	3	0	H
2	dBw01011111010	15	28	16	8	2010-03-28	2010-04-08	11	11	1	0	H
2	dBw0110000	13	3	15	28	2010-01-03	2010-03-28	84	7	4	0	H
2	dBw0110101100	14	4	15	28	2010-02-04	2010-03-28	52	10	2	0	H
2	dBw0010101110	13	9	15	28	2010-01-09	2010-03-28	78	10	1	0	H
2	dBw011101110	12	12	15	21	2009-12-12	2010-03-21	99	9	1	0	H
2	dBw01010110	13	15	15	21	2010-01-15	2010-03-21	65	8	1	0	H
2	dBw0011010	11	15	15	21	2009-11-15	2010-03-21	126	7	1	0	H
2	dBw0000	12	17	15	21	2009-12-17	2010-03-21	94	4	4	0	H
2	dBw0011111110	13	17	15	21	2010-01-17	2010-03-21	63	10	1	0	H
2	dBw1111011100	13	5	15	18	2010-01-05	2010-03-18	72	10	2	0	H
2	dBw1101111010	14	6	15	13	2010-02-06	2010-03-13	35	10	1	0	H
2	dBw010110	10	22	15	13	2009-10-22	2010-03-13	142	6	1	0	H
2	dBw001011111110	13	28	15	13	2010-01-28	2010-03-13	44	12	1	0	H
2	dBw001000	13	3	14	28	2010-01-03	2010-02-28	56	6	3	0	H
2	dBw00101111110	13	19	14	23	2010-01-19	2010-02-23	35	11	1	0	H
2	dBw011010111	11	24	14	21	2009-11-24	2010-02-21	89	9	0	3	H
2	dBw110110	10	30	14	21	2009-10-30	2010-02-21	114	6	1	0	H
2	dBw01111001100	12	20	14	18	2009-12-20	2010-02-18	60	11	2	0	H
2	dBw011101010	12	20	14	15	2009-12-20	2010-02-15	57	9	1	0	H
2	dBw01110101110	12	22	14	13	2009-12-22	2010-02-13	53	11	1	0	H
2	dBw1110111110	13	24	14	13	2010-01-24	2010-02-13	20	10	1	0	H
2	dBw011110111100	13	19	14	13	2010-01-19	2010-02-13	25	12	2	0	H
2	dBw001111110	12	26	14	6	2009-12-26	2010-02-06	42	9	1	0	H
2	dBw010010	13	3	14	6	2010-01-03	2010-02-06	34	6	1	0	H
2	dBw01000	10	26	14	1	2009-10-26	2010-02-01	98	5	3	0	H
2	dBw011111101010	13	21	14	1	2010-01-21	2010-02-01	11	12	1	0	H
2	dBw0111111011110	12	20	14	1	2009-12-20	2010-02-01	43	13	1	0	H
2	dBw0111010110	12	20	14	1	2009-12-20	2010-02-01	43	10	1	0	H
2	dBw0101010	12	20	13	30	2009-12-20	2010-01-30	41	7	1	0	H
2	dBw0010110	12	20	13	24	2009-12-20	2010-01-24	35	7	1	0	H
2	dBw0111111111100	12	12	13	24	2009-12-12	2010-01-24	43	13	2	0	H
2	dBw11010	10	30	13	24	2009-10-30	2010-01-24	86	5	1	0	H
2	dBw1100	10	11	13	15	2009-10-11	2010-01-15	96	4	2	0	H
2	dBw01111000	10	18	13	15	2009-10-18	2010-01-15	89	8	3	0	H
2	dBw0111111110	10	26	13	11	2009-10-26	2010-01-11	77	10	1	0	H
2	dBw001110	10	11	13	9	2009-10-11	2010-01-09	90	6	1	0	H
2	dBw011111010	10	26	13	9	2009-10-26	2010-01-09	75	9	1	0	H
2	dBw0111111111110	11	9	13	1	2009-11-09	2010-01-01	53	13	1	0	H
2	dBw10	5	11	5	25	2009-05-11	2009-05-25	14	2	1	0	H
2	dBw0100111010	17	4	20	7	2010-05-04	2010-08-07	95	10	1	0	H
2	dBw1110110100	18	5	20	7	2010-06-05	2010-08-07	63	10	2	0	H
2	dBw1111001100	16	20	20	7	2010-04-20	2010-08-07	109	10	2	0	H
2	dBw1111010010	15	8	20	10	2010-03-08	2010-08-10	155	10	1	0	H
2	dBw0001110110	18	18	20	10	2010-06-18	2010-08-10	53	10	1	0	H
2	dBw000110110	16	15	20	10	2010-04-15	2010-08-10	117	9	1	0	H
2	dBw01110001101	19	4	20	10	2010-07-04	2010-08-10	37	11	0	1	H
2	dBw11011111000	19	4	20	10	2010-07-04	2010-08-10	37	11	3	0	H
2	dBw0011011010	16	28	20	12	2010-04-28	2010-08-12	106	10	1	0	H
2	dBw0110100100	17	10	20	12	2010-05-10	2010-08-12	94	10	2	0	H
2	dBw0101001101101	19	20	20	12	2010-07-20	2010-08-12	23	13	0	1	H
2	dBw0111011000	19	20	20	12	2010-07-20	2010-08-12	23	10	3	0	H
2	dBw01100110010	18	20	20	14	2010-06-20	2010-08-14	55	11	1	0	H
2	dBw0101001101100	19	20	20	17	2010-07-20	2010-08-17	28	13	2	0	H
2	dBw0111000010	18	11	20	17	2010-06-11	2010-08-17	67	10	1	0	H
2	dBw0110001100	16	8	20	17	2010-04-08	2010-08-17	131	10	2	0	H
2	dBw0111000100	20	1	20	17	2010-08-01	2010-08-17	16	10	2	0	H
2	dBw0111001000	18	14	20	17	2010-06-14	2010-08-17	64	10	3	0	H
2	dBw0110010010	19	1	20	17	2010-07-01	2010-08-17	47	10	1	0	H
2	dBw001011110010	19	15	20	17	2010-07-15	2010-08-17	33	12	1	0	H
2	dBw01101111100	18	7	20	24	2010-06-07	2010-08-24	78	11	2	0	H
2	dBw111101110111011111	18	22	20	24	2010-06-22	2010-08-24	63	18	0	5	H
2	dBw111110110010	19	6	20	22	2010-07-06	2010-08-22	47	12	1	0	H
2	dBw01010010110	17	20	20	22	2010-05-20	2010-08-22	94	11	1	0	H
2	dBw011000100	16	22	20	22	2010-04-22	2010-08-22	122	9	2	0	H
2	dBw0110101010110	16	6	20	31	2010-04-06	2010-08-31	147	13	1	0	H
2	dBw111111100111111111	17	22	20	31	2010-05-22	2010-08-31	101	18	0	9	H
2	dBw0111001001	18	14	21	2	2010-06-14	2010-09-02	80	10	0	1	H
2	dBw01001101100	19	24	21	2	2010-07-24	2010-09-02	40	11	2	0	H
2	dBw010100100110	20	5	21	9	2010-08-05	2010-09-09	35	12	1	0	H
2	dBw0111000101	20	1	21	9	2010-08-01	2010-09-09	39	10	0	1	H
2	dBw001100100	17	30	21	9	2010-05-30	2010-09-09	102	9	2	0	H
2	dBw0001111010	17	17	21	9	2010-05-17	2010-09-09	115	10	1	0	H
2	dBw0111110000110	20	24	21	9	2010-08-24	2010-09-09	16	13	1	0	H
2	dBw1110011010	18	18	21	11	2010-06-18	2010-09-11	85	10	1	0	H
2	dBw0100111100	15	21	21	11	2010-03-21	2010-09-11	174	10	2	0	H
2	dBw0101111010111	17	27	21	11	2010-05-27	2010-09-11	107	13	0	3	H
2	dBw01100100111	19	8	21	11	2010-07-08	2010-09-11	65	11	0	3	H
2	dBw1111111010011100	19	15	21	11	2010-07-15	2010-09-11	58	16	2	0	H
2	dBw010100110010	19	8	21	11	2010-07-08	2010-09-11	65	12	1	0	H
2	dBw010100000	19	29	21	13	2010-07-29	2010-09-13	46	9	5	0	H
2	dBw000111010	16	24	21	15	2010-04-24	2010-09-15	144	9	1	0	H
2	dBw001111111111010	19	20	21	18	2010-07-20	2010-09-18	60	15	1	0	H
2	dBw010100010	17	4	21	18	2010-05-04	2010-09-18	137	9	1	0	H
2	dBw111001110	15	21	21	20	2010-03-21	2010-09-20	183	9	1	0	H
2	dBw1110110110	15	18	21	23	2010-03-18	2010-09-23	189	10	1	0	H
2	dBw01001101101110	19	29	21	27	2010-07-29	2010-09-27	60	14	1	0	H
2	dBw0101001001110	20	10	21	29	2010-08-10	2010-09-29	50	13	1	0	H
2	dBw11111111111000	20	29	22	1	2010-08-29	2010-10-01	33	14	3	0	H
2	dBw01010010010	20	3	22	3	2010-08-03	2010-10-03	61	11	1	0	H
2	dBw11111000110	18	7	22	3	2010-06-07	2010-10-03	118	11	1	0	H
2	dBw0100110110110	19	29	22	8	2010-07-29	2010-10-08	71	13	1	0	H
2	dBw000110010	20	12	22	10	2010-08-12	2010-10-10	59	9	1	0	H
2	dBw1111110110010	20	24	22	10	2010-08-24	2010-10-10	47	13	1	0	H
2	dBw010100110011110	20	1	22	13	2010-08-01	2010-10-13	73	15	1	0	H
2	dBw0111001010	18	9	22	13	2010-06-09	2010-10-13	126	10	1	0	H
2	dBw0101001100110	19	27	22	13	2010-07-27	2010-10-13	78	13	1	0	H
2	dBw11101010100	21	2	22	13	2010-09-02	2010-10-13	41	11	2	0	H
2	dBw0011001010	18	18	22	13	2010-06-18	2010-10-13	117	10	1	0	H
2	dBw001101100110	19	29	22	13	2010-07-29	2010-10-13	76	12	1	0	H
2	dBw00110110010	19	29	22	13	2010-07-29	2010-10-13	76	11	1	0	H
2	dBw0101000110110	20	24	22	18	2010-08-24	2010-10-18	55	13	1	0	H
2	dBw01010111000	20	26	22	18	2010-08-26	2010-10-18	53	11	3	0	H
2	dBw1111110001110	19	24	22	18	2010-07-24	2010-10-18	86	13	1	0	H
2	dBw000110011110	20	17	22	18	2010-08-17	2010-10-18	62	12	1	0	H
2	dBw010100011010	20	19	22	22	2010-08-19	2010-10-22	64	12	1	0	H
2	dBw1110011011	18	18	22	22	2010-06-18	2010-10-22	126	10	0	2	H
2	dBw01111100000	20	22	22	22	2010-08-22	2010-10-22	61	11	5	0	H
2	dBw11111101100110	20	31	22	25	2010-08-31	2010-10-25	55	14	1	0	H
2	dBw1111110000	19	1	22	25	2010-07-01	2010-10-25	116	10	4	0	H
2	dBw00011001110	20	14	22	25	2010-08-14	2010-10-25	72	11	1	0	H
2	dBw111100000	20	26	22	25	2010-08-26	2010-10-25	60	9	5	0	H
2	dBw111111101001110110	20	31	22	25	2010-08-31	2010-10-25	55	18	1	0	H
2	dBw01111111011010	15	23	22	27	2010-03-23	2010-10-27	218	14	1	0	H
2	dBw0011011000	19	29	22	27	2010-07-29	2010-10-27	90	10	3	0	H
2	dBw111010011010	20	29	22	29	2010-08-29	2010-10-29	61	12	1	0	H
2	dBw11101001100	20	22	23	1	2010-08-22	2010-11-01	71	11	2	0	H
2	dBw011111001000	20	5	23	5	2010-08-05	2010-11-05	92	12	3	0	H
2	dBw111100110111111110	20	29	23	7	2010-08-29	2010-11-07	70	18	1	0	H
2	dBw1111111010011110	20	26	23	7	2010-08-26	2010-11-07	73	16	1	0	H
2	dBw0111001100	16	15	23	7	2010-04-15	2010-11-07	206	10	2	0	H
2	dBw1110100110110	20	29	23	7	2010-08-29	2010-11-07	70	13	1	0	H
2	dBw0010111010	15	21	23	7	2010-03-21	2010-11-07	231	10	1	0	H
2	dBw11111110100111110	20	26	23	7	2010-08-26	2010-11-07	73	17	1	0	H
2	dBw11111101001111110	20	19	23	12	2010-08-19	2010-11-12	85	17	1	0	H
2	dBw0101110000	20	22	23	12	2010-08-22	2010-11-12	82	10	4	0	H
2	dBw01110100100	20	29	23	12	2010-08-29	2010-11-12	75	11	2	0	H
2	dBw0001100110	20	14	23	12	2010-08-14	2010-11-12	90	10	1	0	H
2	dBw111110110011110	22	3	23	12	2010-10-03	2010-11-12	40	15	1	0	H
2	dBw111111011000	20	12	23	14	2010-08-12	2010-11-14	94	12	3	0	H
2	dBw00011000	20	12	23	14	2010-08-12	2010-11-14	94	8	3	0	H
2	dBw010100011011110	22	10	23	16	2010-10-10	2010-11-16	37	15	1	0	H
2	dBw1101111011110100	22	6	23	16	2010-10-06	2010-11-16	41	16	2	0	H
2	dBw0111000111011110	20	22	23	21	2010-08-22	2010-11-21	91	16	1	0	H
2	dBw11011110111101010	22	25	23	23	2010-10-25	2010-11-23	29	17	1	0	H
2	dBw1111010111111110	20	1	23	29	2010-08-01	2010-11-29	120	16	1	0	H
2	dBw01010001101110	22	10	23	29	2010-10-10	2010-11-29	50	14	1	0	H
2	dBw0111000111011111110	21	2	24	5	2010-09-02	2010-12-05	94	19	1	0	H
2	dBw111111011001111111	20	31	24	5	2010-08-31	2010-12-05	96	18	0	7	H
2	dBw1110100100	22	27	24	10	2010-10-27	2010-12-10	44	10	2	0	H
2	dBw0111010010110	24	5	24	15	2010-12-05	2010-12-15	10	13	1	0	H
2	dBw01111100100110	20	22	24	18	2010-08-22	2010-12-18	118	14	1	0	H
2	dBw011111000011111110	22	29	24	20	2010-10-29	2010-12-20	52	18	1	0	H
2	dBw0010100000	23	14	24	20	2010-11-14	2010-12-20	36	10	5	0	H
2	dBw000101010	23	5	24	20	2010-11-05	2010-12-20	45	9	1	0	H
2	dBw011111000011111111111	23	12	24	25	2010-11-12	2010-12-25	43	21	0	11	H
2	dBw1111000010	23	12	24	28	2010-11-12	2010-12-28	46	10	1	0	H
2	dBw00101010101110	21	23	24	28	2010-09-23	2010-12-28	96	14	1	0	H
2	dBw00101010100	21	2	25	4	2010-09-02	2011-01-04	124	11	2	0	H
2	dBw011111111111111111111111100	24	5	25	16	2010-12-05	2011-01-16	42	27	2	0	H
2	dBw1111111010011101111111	23	29	25	25	2010-11-29	2011-01-25	57	22	0	7	H
2	dBw011111101111110111111111100	23	1	26	12	2010-11-01	2011-02-12	103	27	2	0	H
2	dBw001010111110111111110	25	4	26	25	2011-01-04	2011-02-25	52	21	1	0	H
2	dBw01100011111100	24	30	26	28	2010-12-30	2011-02-28	60	14	2	0	H
2	dBw0010101111101111111110	25	6	27	7	2011-01-06	2011-03-07	60	22	1	0	H
2	dBw0111111011111101111111111110	23	26	27	7	2010-11-26	2011-03-07	101	28	1	0	H
2	dBw0111000111011111101111110	24	25	27	7	2010-12-25	2011-03-07	72	25	1	0	H
2	dBw1111110100111111100	26	28	27	7	2011-02-28	2011-03-07	7	19	2	0	H
2	dBw0001010110	23	16	27	14	2010-11-16	2011-03-14	118	10	1	0	H
2	dBw010100011011111111110	25	14	28	2	2011-01-14	2011-04-02	78	21	1	0	H
2	dBw00101011111101111110	25	4	28	2	2011-01-04	2011-04-02	88	20	1	0	H
2	dBw1111101100111011100	26	25	28	17	2011-02-25	2011-04-17	51	19	2	0	H
2	dBw1111111111100110	24	20	28	19	2010-12-20	2011-04-19	120	16	1	0	H
2	dBw1111000011110	24	28	28	25	2010-12-28	2011-04-25	118	13	1	0	H
2	dBw0001010111111111110	25	18	28	30	2011-01-18	2011-04-30	102	19	1	0	H
2	dBw11110000111111100	27	31	29	13	2011-03-31	2011-05-13	43	17	2	0	H
2	dBw0010101111110111111100	28	19	29	31	2011-04-19	2011-05-31	42	22	2	0	H
2	dBw001010111111011111110110	28	25	30	10	2011-04-25	2011-06-10	46	24	1	0	H
2	dBw000101011111111110	25	18	30	10	2011-01-18	2011-06-10	143	18	1	0	H
2	dBw1111111010011111111111111111111110	30	8	30	14	2011-06-08	2011-06-14	6	34	1	0	H
2	dBw111111101001111111111100	26	21	30	21	2011-02-21	2011-06-21	120	24	2	0	H
2	dBw00101011111101111111010	28	19	30	21	2011-04-19	2011-06-21	63	23	1	0	H
2	dBw001010111111101111111111110	28	25	30	28	2011-04-25	2011-06-28	64	27	1	0	H
2	dBw00101010101011010	28	7	30	30	2011-04-07	2011-06-30	84	17	1	0	H
2	dBw0010011011111000	27	9	31	7	2011-03-09	2011-07-07	120	16	3	0	H
2	dBw01111111111111111111111111111111110	27	14	31	23	2011-03-14	2011-07-23	131	35	1	0	H
2	dBw0110101001100100	30	8	31	27	2011-06-08	2011-07-27	49	16	2	0	H
2	dBw011010100110000	29	20	32	12	2011-05-20	2011-08-12	84	15	4	0	H
2	dBw11111100011111111111100	30	10	32	16	2011-06-10	2011-08-16	67	23	2	0	H
2	dBw010111000110100	31	6	33	4	2011-07-06	2011-09-04	60	15	2	0	H
2	dBw011010100110111000	30	30	34	18	2011-06-30	2011-10-18	110	18	3	0	H
2	dBw0101000110111111111111111111111100	32	12	35	6	2011-08-12	2011-11-06	86	34	2	0	H
2	dBw00010101110011100	32	30	36	1	2011-08-30	2011-12-01	93	17	2	0	H
4	dDw0101001	19	26	20	4	2010-07-26	2010-08-04	9	7	0	1	S
4	dDw1111010110	16	8	20	2	2010-04-08	2010-08-02	116	10	1	0	S
4	dDw0011110110	16	15	20	2	2010-04-15	2010-08-02	109	10	1	0	S
4	dDw001110110	17	16	20	2	2010-05-16	2010-08-02	78	9	1	0	S
4	dDw0111101101	16	15	19	28	2010-04-15	2010-07-28	104	10	0	1	S
4	dDw0011111010	16	24	19	28	2010-04-24	2010-07-28	95	10	1	0	S
4	dDw0110111111100	18	25	19	28	2010-06-25	2010-07-28	33	13	2	0	S
4	dDw1101011000	18	19	19	28	2010-06-19	2010-07-28	39	10	3	0	S
4	dDw00111010	16	15	19	26	2010-04-15	2010-07-26	102	8	1	0	S
4	dDw01100100	17	4	19	26	2010-05-04	2010-07-26	83	8	2	0	S
4	dDw0110110010	19	9	19	21	2010-07-09	2010-07-21	12	10	1	0	S
4	dDw11011011000	18	25	19	19	2010-06-25	2010-07-19	24	11	3	0	S
4	dDw0110001010	16	15	19	19	2010-04-15	2010-07-19	95	10	1	0	S
4	dDw11111011011110	18	14	19	19	2010-06-14	2010-07-19	35	14	1	0	S
4	dDw1101101110	17	6	19	16	2010-05-06	2010-07-16	71	10	1	0	S
4	dDw111101100	17	27	19	16	2010-05-27	2010-07-16	50	9	2	0	S
4	dDw0110110110	18	9	19	14	2010-06-09	2010-07-14	35	10	1	0	S
4	dDw011011010	16	15	19	14	2010-04-15	2010-07-14	90	9	1	0	S
4	dDw1111010000	18	11	19	12	2010-06-11	2010-07-12	31	10	4	0	S
4	dDw001110010	17	30	19	9	2010-05-30	2010-07-09	40	9	1	0	S
4	dDw01100010110	17	30	19	7	2010-05-30	2010-07-07	38	11	1	0	S
4	dDw011110100	16	17	19	4	2010-04-17	2010-07-04	78	9	2	0	S
4	dDw010101100	16	10	18	30	2010-04-10	2010-06-30	81	9	2	0	S
4	dDw0011010110	17	16	18	30	2010-05-16	2010-06-30	45	10	1	0	S
4	dDw0111101100	16	15	18	30	2010-04-15	2010-06-30	76	10	2	0	S
4	dDw111101010	16	8	18	23	2010-04-08	2010-06-23	76	9	1	0	S
4	dDw011000100	16	5	18	23	2010-04-05	2010-06-23	79	9	2	0	S
4	dDw0100100	18	11	18	19	2010-06-11	2010-06-19	8	7	2	0	S
4	dDw010111100	16	5	18	17	2010-04-05	2010-06-17	73	9	2	0	S
4	dDw0101011110	15	14	18	17	2010-03-14	2010-06-17	95	10	1	0	S
4	dDw1111011100	16	15	18	11	2010-04-15	2010-06-11	57	10	2	0	S
4	dDw00110100	15	9	18	11	2010-03-09	2010-06-11	94	8	2	0	S
4	dDw1111011010	17	30	18	5	2010-05-30	2010-06-05	6	10	1	0	S
4	dDw11010010	15	5	18	1	2010-03-05	2010-06-01	88	8	1	0	S
4	dDw001101100	14	14	17	25	2010-02-14	2010-05-25	100	9	2	0	S
4	dDw1101110100	16	15	17	18	2010-04-15	2010-05-18	33	10	2	0	S
4	dDw1101000	14	18	17	18	2010-02-18	2010-05-18	89	7	3	0	S
4	dDw1101111100	14	20	17	18	2010-02-20	2010-05-18	87	10	2	0	S
4	dDw0100110	16	22	17	16	2010-04-22	2010-05-16	24	7	1	0	S
4	dDw1000	16	17	17	16	2010-04-17	2010-05-16	29	4	3	0	S
4	dDw1111100100	15	22	17	11	2010-03-22	2010-05-11	50	10	2	0	S
4	dDw0111111010	16	3	16	26	2010-04-03	2010-04-26	23	10	1	0	S
4	dDw111100	12	6	13	15	2009-12-06	2010-01-15	40	6	2	0	S
4	dDw0010	11	1	13	11	2009-11-01	2010-01-11	71	4	1	0	S
4	dDw000	10	26	13	3	2009-10-26	2010-01-03	69	3	3	0	S
4	dDw101	9	17	12	13	2009-09-17	2009-12-13	87	3	0	1	S
4	dDw11101	14	14	16	24	2010-02-14	2010-04-24	69	5	0	1	S
4	dDw001111100	14	27	16	24	2010-02-27	2010-04-24	56	9	2	0	S
4	dDw11111010	13	15	16	22	2010-01-15	2010-04-22	97	8	1	0	S
4	dDw00111100	13	31	16	22	2010-01-31	2010-04-22	81	8	2	0	S
4	dDw0111011100	16	10	16	17	2010-04-10	2010-04-17	7	10	2	0	S
4	dDw01110110	14	4	16	15	2010-02-04	2010-04-15	70	8	1	0	S
4	dDw11011100	13	11	16	15	2010-01-11	2010-04-15	94	8	2	0	S
4	dDw111111110	12	22	16	15	2009-12-22	2010-04-15	114	9	1	0	S
4	dDw11100	14	14	16	3	2010-02-14	2010-04-03	48	5	2	0	S
4	dDw0101110	13	13	16	3	2010-01-13	2010-04-03	80	7	1	0	S
4	dDw11111111110	13	31	15	18	2010-01-31	2010-03-18	46	11	1	0	S
4	dDw1101010	12	27	15	14	2009-12-27	2010-03-14	77	7	1	0	S
4	dDw111111100	12	20	14	18	2009-12-20	2010-02-18	60	9	2	0	S
4	dDw01101110	12	20	14	11	2009-12-20	2010-02-11	53	8	1	0	S
4	dDw01000	12	20	13	23	2009-12-20	2010-01-23	34	5	3	0	S
4	dDw11111100	11	29	13	23	2009-11-29	2010-01-23	55	8	2	0	S
4	dDw011100	12	8	13	23	2009-12-08	2010-01-23	46	6	2	0	S
4	dDw1100	9	23	10	11	2009-09-23	2009-10-11	18	4	2	0	S
4	dDw001100010	19	14	20	11	2010-07-14	2010-08-11	28	9	1	0	S
4	dDw1101011111110	18	17	20	11	2010-06-17	2010-08-11	55	13	1	0	S
4	dDw100111111	18	23	20	11	2010-06-23	2010-08-11	49	9	0	6	S
4	dDw10011110	18	23	20	11	2010-06-23	2010-08-11	49	8	1	0	S
4	dDw01111111010	19	16	20	6	2010-07-16	2010-08-06	21	11	1	0	S
4	dDw0100111	16	22	20	9	2010-04-22	2010-08-09	109	7	0	3	S
4	dDw01111100110	18	21	20	16	2010-06-21	2010-08-16	56	11	1	0	S
4	dDw111110000	17	27	20	16	2010-05-27	2010-08-16	81	9	4	0	S
4	dDw0101010110	17	30	20	16	2010-05-30	2010-08-16	78	10	1	0	S
4	dDw0011111111	16	17	20	16	2010-04-17	2010-08-16	121	10	0	8	S
4	dDw0111111100	16	8	20	16	2010-04-08	2010-08-16	130	10	2	0	S
4	dDw0111110000	18	14	20	16	2010-06-14	2010-08-16	63	10	4	0	S
4	dDw011000111	15	9	20	18	2010-03-09	2010-08-18	162	9	0	3	S
4	dDw011001010	17	7	20	18	2010-05-07	2010-08-18	103	9	1	0	S
4	dDw011011000	16	12	20	18	2010-04-12	2010-08-18	128	9	3	0	S
4	dDw11011000	20	2	20	25	2010-08-02	2010-08-25	23	8	3	0	S
4	dDw0011100111	18	17	21	8	2010-06-17	2010-09-08	83	10	0	3	S
4	dDw111111111110	14	14	17	2	2010-02-14	2010-05-02	77	12	1	0	S
4	dDw111101001	16	19	17	25	2010-04-19	2010-05-25	36	9	0	1	S
4	dDw01010100	15	30	17	30	2010-03-30	2010-05-30	61	8	2	0	S
4	dDw111110011010	17	30	20	23	2010-05-30	2010-08-23	85	12	1	0	S
4	dDw0101011010	18	25	20	23	2010-06-25	2010-08-23	59	10	1	0	S
4	dDw11111101110111110	19	28	20	23	2010-07-28	2010-08-23	26	17	1	0	S
4	dDw01110100	16	10	20	23	2010-04-10	2010-08-23	135	8	2	0	S
4	dDw011111100	15	18	20	23	2010-03-18	2010-08-23	158	9	2	0	S
4	dDw0011011100	16	22	20	23	2010-04-22	2010-08-23	123	10	2	0	S
4	dDw011000010	17	4	21	10	2010-05-04	2010-09-10	129	9	1	0	S
4	dDw001110001	18	17	21	10	2010-06-17	2010-09-10	85	9	0	1	S
4	dDw0011000111	20	30	21	10	2010-08-30	2010-09-10	11	10	0	3	S
4	dDw0011000110	20	30	21	10	2010-08-30	2010-09-10	11	10	1	0	S
4	dDw1001110	18	17	21	12	2010-06-17	2010-09-12	87	7	1	0	S
4	dDw01111000	20	16	21	12	2010-08-16	2010-09-12	27	8	3	0	S
4	dDw0101000	19	26	21	12	2010-07-26	2010-09-12	48	7	3	0	S
4	dDw11110111111111111	17	30	21	14	2010-05-30	2010-09-14	107	17	0	12	S
4	dDw01111111011	19	16	21	16	2010-07-16	2010-09-16	62	11	0	2	S
4	dDw0110010111	18	14	21	16	2010-06-14	2010-09-16	94	10	0	3	S
4	dDw0111010101	18	19	21	18	2010-06-19	2010-09-18	91	10	0	1	S
4	dDw01111101100	19	30	21	18	2010-07-30	2010-09-18	50	11	2	0	S
4	dDw01111100010	21	8	21	24	2010-09-08	2010-09-24	16	11	1	0	S
4	dDw0110000110100	21	8	21	29	2010-09-08	2010-09-29	21	13	2	0	S
4	dDw0110001100	17	7	21	29	2010-05-07	2010-09-29	145	10	2	0	S
4	dDw0011001	16	5	22	2	2010-04-05	2010-10-02	180	7	0	1	S
4	dDw11111101110111111	19	28	22	15	2010-07-28	2010-10-15	79	17	0	6	S
4	dDw10010	17	23	22	15	2010-05-23	2010-10-15	145	5	1	0	S
4	dDw11011001	20	2	22	20	2010-08-02	2010-10-20	79	8	0	1	S
4	dDw0110000110111	20	2	22	29	2010-08-02	2010-10-29	88	13	0	3	S
4	dDw01100101100	21	29	22	29	2010-09-29	2010-10-29	30	11	2	0	S
4	dDw0111010110	22	10	23	5	2010-10-10	2010-11-05	26	10	1	0	S
4	dDw110110100	16	15	23	12	2010-04-15	2010-11-12	211	9	2	0	S
4	dDw01111100011	21	8	23	22	2010-09-08	2010-11-22	75	11	0	2	S
4	dDw0111110110110	22	13	23	22	2010-10-13	2010-11-22	40	13	1	0	S
4	dDw011110010	22	10	23	26	2010-10-10	2010-11-26	47	9	1	0	S
4	dDw0111100110	22	29	24	2	2010-10-29	2010-12-02	34	10	1	0	S
4	dDw011101011110	22	13	24	7	2010-10-13	2010-12-07	55	12	1	0	S
4	dDw011111011010	22	10	24	13	2010-10-10	2010-12-13	64	12	1	0	S
4	dDw11010110010	22	27	24	19	2010-10-27	2010-12-19	53	11	1	0	S
4	dDw11010110100	24	2	24	26	2010-12-02	2010-12-26	24	11	2	0	S
4	dDw110101100110	23	3	25	2	2010-11-03	2011-01-02	60	12	1	0	S
4	dDw01100001101011110	24	2	25	11	2010-12-02	2011-01-11	40	17	1	0	S
4	dDw110101100111110	23	16	25	17	2010-11-16	2011-01-17	62	15	1	0	S
4	dDw0110000110101111110	24	7	26	1	2010-12-07	2011-02-01	56	19	1	0	S
4	dDw1101101100100	23	26	26	5	2010-11-26	2011-02-05	71	13	2	0	S
4	dDw11010110011110	23	7	26	5	2010-11-07	2011-02-05	90	14	1	0	S
4	dDw0111010111110	24	17	26	16	2010-12-17	2011-02-16	61	13	1	0	S
4	dDw1101101100111	23	26	26	25	2010-11-26	2011-02-25	91	13	0	3	S
4	dDw01010110110	25	11	26	25	2011-01-11	2011-02-25	45	11	1	0	S
4	dDw1101011010110	25	2	27	18	2011-01-02	2011-03-18	75	13	1	0	S
4	dDw1001111100	26	25	27	23	2011-02-25	2011-03-23	26	10	2	0	S
4	dDw011110011100	26	5	28	8	2011-02-05	2011-04-08	62	12	2	0	S
4	dDw01110101110	22	13	28	20	2010-10-13	2011-04-20	189	11	1	0	S
4	dDw11010110011111100	26	7	28	22	2011-02-07	2011-04-22	74	17	2	0	S
4	dDw11010110011111111100	28	8	29	1	2011-04-08	2011-05-01	23	20	2	0	S
4	dDw0111110011100	27	4	29	19	2011-03-04	2011-05-19	76	13	2	0	S
4	dDw011110011111000	28	1	29	19	2011-04-01	2011-05-19	48	15	3	0	S
4	dDw011101011111100	28	8	30	3	2011-04-08	2011-06-03	56	15	2	0	S
4	dDw0111100111111000	27	16	30	6	2011-03-16	2011-06-06	82	16	3	0	S
4	dDw0110010110100	29	12	30	10	2011-05-12	2011-06-10	29	13	2	0	S
4	dDw1101011010100	28	8	30	10	2011-04-08	2011-06-10	63	13	2	0	S
4	dDw001101111011111111111	30	20	30	27	2011-06-20	2011-06-27	7	21	0	11	S
4	dDw0111100111100	25	19	31	3	2011-01-19	2011-07-03	165	13	2	0	S
4	dDw01111101101111100	28	8	31	11	2011-04-08	2011-07-11	94	17	2	0	S
4	dDw1001111101100	30	20	31	22	2011-06-20	2011-07-22	32	13	2	0	S
4	dDw01111001111101000	31	8	33	4	2011-07-08	2011-09-04	58	17	3	0	S
4	dDw001101111011000	31	11	33	14	2011-07-11	2011-09-14	65	15	3	0	S
4	dDw011111011011111101100	30	15	33	14	2011-06-15	2011-09-14	91	21	2	0	S
4	dDw011110011111010010	31	11	33	30	2011-07-11	2011-09-30	81	18	1	0	S
4	dDw0011011110110010	31	11	34	7	2011-07-11	2011-10-07	88	16	1	0	S
4	dDw11010110101111000	31	8	34	24	2011-07-08	2011-10-24	108	17	3	0	S
4	dDw0101011011110000	31	8	34	31	2011-07-08	2011-10-31	115	16	4	0	S
4	dDw01100101101111000	32	15	35	4	2011-08-15	2011-11-04	81	17	3	0	S
4	dDw00110111100110100	33	12	35	28	2011-09-12	2011-11-28	77	17	2	0	S
4	dDw1101011001110000	32	15	35	30	2011-08-15	2011-11-30	107	16	4	0	S
4	dDw011110011111101111000	32	2	36	12	2011-08-02	2011-12-12	132	21	3	0	S
4	dDw0110010110110000	33	19	36	14	2011-09-19	2011-12-14	86	16	4	0	S
4	dDw01010110111100010	32	12	36	16	2011-08-12	2011-12-16	126	17	1	0	S
4	dDw0111100111111111111111110	35	14	36	16	2011-11-14	2011-12-16	32	25	1	0	S
4	dDw1101101100110100	30	27	36	19	2011-06-27	2011-12-19	175	16	2	0	S
4	dDw0111110110111101100	34	14	36	19	2011-10-14	2011-12-19	66	19	2	0	S
4	dDw0111100111011100000	33	30	36	19	2011-09-30	2011-12-19	80	19	5	0	S
4	dDw01111100111010000	34	12	36	26	2011-10-12	2011-12-26	75	17	4	0	S
4	dDw00110111100000	34	12	36	26	2011-10-12	2011-12-26	75	14	5	0	S
4	dDw011110011110110000	31	25	36	28	2011-07-25	2011-12-28	156	18	4	0	S
4	dDw11010110101011000	34	19	37	1	2011-10-19	2012-01-01	74	17	3	0	S
4	dDw0011011110000100	35	9	37	4	2011-11-09	2012-01-04	56	16	2	0	S
4	dDw011110011101000	33	14	37	6	2011-09-14	2012-01-06	114	15	3	0	S
4	dDw01111100111100110	33	30	37	9	2011-09-30	2012-01-09	101	17	1	0	S
4	dDw01010110111101000	35	21	37	9	2011-11-21	2012-01-09	49	17	3	0	S
4	dDw011110011101011000	33	26	37	11	2011-09-26	2012-01-11	107	18	3	0	S
4	dDw1001111101111100	35	21	37	13	2011-11-21	2012-01-13	53	16	2	0	S
4	dDw00110111101100110	33	12	37	13	2011-09-12	2012-01-13	123	17	1	0	S
4	dDw01100101101100010	35	11	37	13	2011-11-11	2012-01-13	63	17	1	0	S
4	dDw01010110111101001110	36	12	37	16	2011-12-12	2012-01-16	35	20	1	0	S
4	dDw0110010110111111111111110	35	14	37	20	2011-11-14	2012-01-20	67	25	1	0	S
4	dDw11010110011111111111111111111	33	26	37	20	2011-09-26	2012-01-20	116	29	0	20	S
4	dDw0111110011110010	33	12	37	23	2011-09-12	2012-01-23	133	16	1	0	S
4	dDw0111100111010100	32	5	37	23	2011-08-05	2012-01-23	171	16	2	0	S
4	dDw0111110110111101111111110	35	28	37	30	2011-11-28	2012-01-30	63	25	1	0	S
4	dDw01010110111111111111111111	36	19	38	6	2011-12-19	2012-02-06	49	26	0	18	S
4	dDw0011011110111000000	35	23	38	6	2011-11-23	2012-02-06	75	19	6	0	S
4	dDw011111011011110111111110	35	28	38	10	2011-11-28	2012-02-10	74	24	1	0	S
4	dDw010101101111010011110	36	12	38	13	2011-12-12	2012-02-13	63	21	1	0	S
4	dDw0011011110100000	32	8	38	17	2011-08-08	2012-02-17	193	16	5	0	S
5	dEw1001111000	14	14	16	24	2010-02-14	2010-04-24	69	10	3	0	P
5	dEw0111111000	16	12	16	24	2010-04-12	2010-04-24	12	10	3	0	P
5	dEw101101100	12	20	16	10	2009-12-20	2010-04-10	111	9	2	0	P
5	dEw10011111100	13	17	15	31	2010-01-17	2010-03-31	73	11	2	0	P
5	dEw1001011100	15	7	15	29	2010-03-07	2010-03-29	22	10	2	0	P
5	dEw10111101110	13	15	15	11	2010-01-15	2010-03-11	55	11	1	0	P
5	dEw011111010	13	11	15	7	2010-01-11	2010-03-07	55	9	1	0	P
5	dEw10111101010	14	14	15	7	2010-02-14	2010-03-07	21	11	1	0	P
5	dEw1000111100	14	7	15	1	2010-02-07	2010-03-01	22	10	2	0	P
5	dEw1001111100	13	15	15	1	2010-01-15	2010-03-01	45	10	2	0	P
5	dEw101000	12	6	15	1	2009-12-06	2010-03-01	85	6	3	0	P
5	dEw1100101010	18	21	19	7	2010-06-21	2010-07-07	16	10	1	0	P
5	dEw011001010	18	14	19	9	2010-06-14	2010-07-09	25	9	1	0	P
5	dEw1111100000	16	5	19	4	2010-04-05	2010-07-04	90	10	5	0	P
5	dEw1000011000	18	17	19	4	2010-06-17	2010-07-04	17	10	3	0	P
5	dEw001101100	18	17	19	4	2010-06-17	2010-07-04	17	9	2	0	P
5	dEw1000110100	18	14	19	4	2010-06-14	2010-07-04	20	10	2	0	P
5	dEw1110101000	18	11	19	4	2010-06-11	2010-07-04	23	10	3	0	P
5	dEw1001100110	17	16	19	2	2010-05-16	2010-07-02	47	10	1	0	P
5	dEw1101101000	17	16	19	2	2010-05-16	2010-07-02	47	10	3	0	P
5	dEw1101010010	18	3	19	2	2010-06-03	2010-07-02	29	10	1	0	P
5	dEw1110001100	18	14	18	30	2010-06-14	2010-06-30	16	10	2	0	P
5	dEw1000011010	18	11	18	30	2010-06-11	2010-06-30	19	10	1	0	P
5	dEw10000100	16	8	18	30	2010-04-08	2010-06-30	83	8	2	0	P
5	dEw0001010	18	11	18	30	2010-06-11	2010-06-30	19	7	1	0	P
5	dEw11000101010	18	11	18	28	2010-06-11	2010-06-28	17	11	1	0	P
5	dEw000101110	18	14	18	28	2010-06-14	2010-06-28	14	9	1	0	P
5	dEw0010111110	18	11	18	28	2010-06-11	2010-06-28	17	10	1	0	P
5	dEw0111100010	18	14	18	28	2010-06-14	2010-06-28	14	10	1	0	P
5	dEw001011010	16	15	18	17	2010-04-15	2010-06-17	63	9	1	0	P
5	dEw001111001	18	14	18	17	2010-06-14	2010-06-17	3	9	0	1	P
5	dEw1001110100	16	3	18	11	2010-04-03	2010-06-11	69	10	2	0	P
5	dEw11100000	15	22	18	11	2010-03-22	2010-06-11	81	8	5	0	P
5	dEw11011000	15	7	18	5	2010-03-07	2010-06-05	90	8	3	0	P
5	dEw11110010000	14	27	17	30	2010-02-27	2010-05-30	92	11	4	0	P
5	dEw0110110111	16	15	17	27	2010-04-15	2010-05-27	42	10	0	3	P
5	dEw1010110110	16	15	17	27	2010-04-15	2010-05-27	42	10	1	0	P
5	dEw1010111100	15	5	17	20	2010-03-05	2010-05-20	76	10	2	0	P
5	dEw1000110110	15	28	17	16	2010-03-28	2010-05-16	49	10	1	0	P
5	dEw100010100	15	14	17	16	2010-03-14	2010-05-16	63	9	2	0	P
5	dEw1010111111010	14	7	17	13	2010-02-07	2010-05-13	95	13	1	0	P
5	dEw0010000	16	15	17	11	2010-04-15	2010-05-11	26	7	4	0	P
5	dEw01101010	16	1	17	11	2010-04-01	2010-05-11	40	8	1	0	P
5	dEw111000010	16	15	17	7	2010-04-15	2010-05-07	22	9	1	0	P
5	dEw1100100100	16	1	17	7	2010-04-01	2010-05-07	36	10	2	0	P
5	dEw1111000000	17	2	17	6	2010-05-02	2010-05-06	4	10	6	0	P
5	dEw011101011	17	2	17	6	2010-05-02	2010-05-06	4	9	0	2	P
5	dEw100110110	15	3	17	6	2010-03-03	2010-05-06	64	9	1	0	P
5	dEw101110010	14	14	16	26	2010-02-14	2010-04-26	71	9	1	0	P
5	dEw110001000	15	7	16	26	2010-03-07	2010-04-26	50	9	3	0	P
5	dEw11110111110	12	13	14	20	2009-12-13	2010-02-20	69	11	1	0	P
5	dEw111110110	10	28	14	20	2009-10-28	2010-02-20	115	9	1	0	P
5	dEw110100	10	26	14	14	2009-10-26	2010-02-14	111	6	2	0	P
5	dEw1111101110	11	29	14	2	2009-11-29	2010-02-02	65	10	1	0	P
5	dEw1110100	10	30	13	23	2009-10-30	2010-01-23	85	7	2	0	P
5	dEw1111010	10	4	13	23	2009-10-04	2010-01-23	111	7	1	0	P
5	dEw110111111110	12	27	13	17	2009-12-27	2010-01-17	21	12	1	0	P
5	dEw10110111100	12	22	13	17	2009-12-22	2010-01-17	26	11	2	0	P
5	dEw110000	12	6	13	11	2009-12-06	2010-01-11	36	6	4	0	P
5	dEw101111000	11	11	13	3	2009-11-11	2010-01-03	53	9	3	0	P
5	dEw10111010	11	4	12	29	2009-11-04	2009-12-29	55	8	1	0	P
5	dEw1111110	10	20	12	20	2009-10-20	2009-12-20	61	7	1	0	P
5	dEw101111001	11	11	11	29	2009-11-11	2009-11-29	18	9	0	1	P
5	dEw1101110	10	13	11	22	2009-10-13	2009-11-22	40	7	1	0	P
5	dEw11011110	10	16	10	18	2009-10-16	2009-10-18	2	8	1	0	P
5	dEw000011111	18	28	20	16	2010-06-28	2010-08-16	49	9	0	5	P
5	dEw001001110	18	17	19	14	2010-06-17	2010-07-14	27	9	1	0	P
5	dEw1000100111	16	24	19	14	2010-04-24	2010-07-14	81	10	0	3	P
5	dEw0111100100	18	14	19	19	2010-06-14	2010-07-19	35	10	2	0	P
5	dEw0110100010	18	17	19	19	2010-06-17	2010-07-19	32	10	1	0	P
5	dEw00101010	18	11	19	19	2010-06-11	2010-07-19	38	8	1	0	P
5	dEw1001001100	18	19	19	19	2010-06-19	2010-07-19	30	10	2	0	P
5	dEw0011111010	18	5	19	21	2010-06-05	2010-07-21	46	10	1	0	P
5	dEw1110000110	18	11	19	21	2010-06-11	2010-07-21	40	10	1	0	P
5	dEw10110011010	17	23	19	26	2010-05-23	2010-07-26	64	11	1	0	P
5	dEw0111011000	18	17	19	26	2010-06-17	2010-07-26	39	10	3	0	P
5	dEw00010110	18	14	19	28	2010-06-14	2010-07-28	44	8	1	0	P
5	dEw0110110010	17	30	19	28	2010-05-30	2010-07-28	59	10	1	0	P
5	dEw00011110	18	7	19	28	2010-06-07	2010-07-28	51	8	1	0	P
5	dEw0110110000	18	17	20	2	2010-06-17	2010-08-02	46	10	4	0	P
5	dEw1010010100	18	17	20	2	2010-06-17	2010-08-02	46	10	2	0	P
5	dEw110010000	18	17	20	2	2010-06-17	2010-08-02	46	9	4	0	P
5	dEw00100110	18	17	20	2	2010-06-17	2010-08-02	46	8	1	0	P
5	dEw0010001110	17	30	20	2	2010-05-30	2010-08-02	64	10	1	0	P
5	dEw10010000	19	2	20	2	2010-07-02	2010-08-02	31	8	4	0	P
5	dEw11111010000	18	17	20	2	2010-06-17	2010-08-02	46	11	4	0	P
5	dEw00000	18	28	20	4	2010-06-28	2010-08-04	37	5	5	0	P
5	dEw1110111000	19	12	20	4	2010-07-12	2010-08-04	23	10	3	0	P
5	dEw10100110100	18	19	20	4	2010-06-19	2010-08-04	46	11	2	0	P
5	dEw10110010010	17	30	20	4	2010-05-30	2010-08-04	66	11	1	0	P
5	dEw1010110101	18	25	20	4	2010-06-25	2010-08-04	40	10	0	1	P
5	dEw111100000100	18	11	20	6	2010-06-11	2010-08-06	56	12	2	0	P
5	dEw0011101010	18	17	20	9	2010-06-17	2010-08-09	53	10	1	0	P
5	dEw0011000	19	2	20	9	2010-07-02	2010-08-09	38	7	3	0	P
5	dEw1110110000	17	27	20	9	2010-05-27	2010-08-09	74	10	4	0	P
5	dEw00001110	18	28	20	9	2010-06-28	2010-08-09	42	8	1	0	P
5	dEw0010100	17	30	20	9	2010-05-30	2010-08-09	71	7	2	0	P
5	dEw000010	18	28	20	9	2010-06-28	2010-08-09	42	6	1	0	P
5	dEw1111101111111111100	19	2	20	11	2010-07-02	2010-08-11	40	19	2	0	P
5	dEw0000110	18	28	20	11	2010-06-28	2010-08-11	44	7	1	0	P
5	dEw10111111000	19	19	20	16	2010-07-19	2010-08-16	28	11	3	0	P
5	dEw0001011111	19	16	20	16	2010-07-16	2010-08-16	31	10	0	5	P
5	dEw1101111100111100	18	17	20	16	2010-06-17	2010-08-16	60	16	2	0	P
5	dEw1100100010	18	21	20	16	2010-06-21	2010-08-16	56	10	1	0	P
5	dEw0011100110	18	9	20	16	2010-06-09	2010-08-16	68	10	1	0	P
5	dEw1101100110	15	16	20	16	2010-03-16	2010-08-16	153	10	1	0	P
5	dEw1000101100	17	30	20	16	2010-05-30	2010-08-16	78	10	2	0	P
5	dEw100101100	15	9	20	18	2010-03-09	2010-08-18	162	9	2	0	P
5	dEw0110000	18	19	20	18	2010-06-19	2010-08-18	60	7	4	0	P
5	dEw100010001	19	21	20	18	2010-07-21	2010-08-18	28	9	0	1	P
5	dEw011101000	19	12	20	18	2010-07-12	2010-08-18	37	9	3	0	P
5	dEw110001010000	18	21	20	18	2010-06-21	2010-08-18	58	12	4	0	P
5	dEw001110110	18	17	19	19	2010-06-17	2010-07-19	32	9	1	0	P
5	dEw010	9	5	10	20	2009-09-05	2009-10-20	45	3	1	0	P
5	dEw0111011010	18	5	20	23	2010-06-05	2010-08-23	79	10	1	0	P
5	dEw100010000	19	21	20	23	2010-07-21	2010-08-23	33	9	4	0	P
5	dEw110011100000	19	26	20	23	2010-07-26	2010-08-23	28	12	5	0	P
5	dEw011011100	17	9	20	23	2010-05-09	2010-08-23	106	9	2	0	P
5	dEw1110010010	18	14	20	23	2010-06-14	2010-08-23	70	10	1	0	P
5	dEw000100	17	4	20	23	2010-05-04	2010-08-23	111	6	2	0	P
5	dEw111001000	18	7	20	25	2010-06-07	2010-08-25	79	9	3	0	P
5	dEw0111001010	18	14	20	30	2010-06-14	2010-08-30	77	10	1	0	P
5	dEw11001010110	18	21	20	30	2010-06-21	2010-08-30	70	11	1	0	P
5	dEw1100101111110100111	17	25	20	30	2010-05-25	2010-08-30	97	19	0	3	P
5	dEw0110110100	18	5	21	1	2010-06-05	2010-09-01	88	10	2	0	P
5	dEw1000010110	19	12	21	1	2010-07-12	2010-09-01	51	10	1	0	P
5	dEw111101110111011110110	19	14	21	3	2010-07-14	2010-09-03	51	21	1	0	P
5	dEw1010110010	18	14	21	3	2010-06-14	2010-09-03	81	10	1	0	P
5	dEw0110101100	19	4	21	3	2010-07-04	2010-09-03	61	10	2	0	P
5	dEw0111010100	17	23	21	3	2010-05-23	2010-09-03	103	10	2	0	P
5	dEw1011001000	16	22	21	8	2010-04-22	2010-09-08	139	10	3	0	P
5	dEw1110110010	15	20	21	8	2010-03-20	2010-09-08	172	10	1	0	P
5	dEw1000110010	19	12	21	8	2010-07-12	2010-09-08	58	10	1	0	P
5	dEw1111101111111111101	19	2	21	8	2010-07-02	2010-09-08	68	19	0	1	P
5	dEw0111101000	19	23	21	8	2010-07-23	2010-09-08	47	10	3	0	P
5	dEw0010011110	18	17	21	8	2010-06-17	2010-09-08	83	10	1	0	P
5	dEw101001100	15	3	17	18	2010-03-03	2010-05-18	76	9	2	0	P
5	dEw1010110100	18	25	21	10	2010-06-25	2010-09-10	77	10	2	0	P
5	dEw111000110110	19	28	21	10	2010-07-28	2010-09-10	44	12	1	0	P
5	dEw1010100000	18	17	21	10	2010-06-17	2010-09-10	85	10	5	0	P
5	dEw101101101100	17	4	21	10	2010-05-04	2010-09-10	129	12	2	0	P
5	dEw111000100	18	11	21	10	2010-06-11	2010-09-10	91	9	2	0	P
5	dEw110010100	18	14	21	12	2010-06-14	2010-09-12	90	9	2	0	P
5	dEw100100010	19	23	21	12	2010-07-23	2010-09-12	51	9	1	0	P
5	dEw110111111111111010	18	14	21	12	2010-06-14	2010-09-12	90	18	1	0	P
5	dEw100001010	19	9	21	12	2010-07-09	2010-09-12	65	9	1	0	P
5	dEw00110010	19	21	21	12	2010-07-21	2010-09-12	53	8	1	0	P
5	dEw100110100	19	2	21	12	2010-07-02	2010-09-12	72	9	2	0	P
5	dEw0010101110	18	14	21	12	2010-06-14	2010-09-12	90	10	1	0	P
5	dEw1001000110	19	23	21	12	2010-07-23	2010-09-12	51	10	1	0	P
5	dEw1001001000	18	19	21	12	2010-06-19	2010-09-12	85	10	3	0	P
5	dEw1000011001	18	17	21	12	2010-06-17	2010-09-12	87	10	0	1	P
5	dEw10011100001110	21	3	21	12	2010-09-03	2010-09-12	9	14	1	0	P
5	dEw000011110	18	28	21	14	2010-06-28	2010-09-14	78	9	1	0	P
5	dEw01110000	17	30	21	14	2010-05-30	2010-09-14	107	8	4	0	P
5	dEw00110011	19	21	21	18	2010-07-21	2010-09-18	59	8	0	2	P
5	dEw11001100000	19	23	21	20	2010-07-23	2010-09-20	59	11	5	0	P
5	dEw0001101110	18	17	21	22	2010-06-17	2010-09-22	97	10	1	0	P
5	dEw01111111111111	17	27	21	24	2010-05-27	2010-09-24	120	14	0	13	P
5	dEw1011100000	18	17	21	24	2010-06-17	2010-09-24	99	10	5	0	P
5	dEw01100111010	19	28	21	29	2010-07-28	2010-09-29	63	11	1	0	P
5	dEw1001001010111	18	17	21	29	2010-06-17	2010-09-29	104	13	0	3	P
5	dEw001111000	18	14	21	29	2010-06-14	2010-09-29	107	9	3	0	P
5	dEw10001001100	21	8	22	2	2010-09-08	2010-10-02	24	11	2	0	P
5	dEw01101011010	19	9	22	2	2010-07-09	2010-10-02	85	11	1	0	P
5	dEw11011111001111010	21	6	22	15	2010-09-06	2010-10-15	39	17	1	0	P
5	dEw101111111111100111110	21	8	22	15	2010-09-08	2010-10-15	37	21	1	0	P
5	dEw101101101011010	19	4	22	17	2010-07-04	2010-10-17	105	15	1	0	P
5	dEw1110001101110	20	30	22	17	2010-08-30	2010-10-17	48	13	1	0	P
5	dEw10010010010	20	13	22	20	2010-08-13	2010-10-20	68	11	1	0	P
5	dEw00110111110	21	3	22	20	2010-09-03	2010-10-20	47	11	1	0	P
5	dEw110111110011110110	21	6	22	20	2010-09-06	2010-10-20	44	18	1	0	P
5	dEw0111101010	16	17	22	20	2010-04-17	2010-10-20	186	10	1	0	P
5	dEw10001001010	21	6	22	20	2010-09-06	2010-10-20	44	11	1	0	P
5	dEw10110110111001110	19	30	22	27	2010-07-30	2010-10-27	89	17	1	0	P
5	dEw100111000010	21	3	22	27	2010-09-03	2010-10-27	54	12	1	0	P
5	dEw01100111111111110	22	27	23	3	2010-10-27	2010-11-03	7	17	1	0	P
5	dEw11000110010	21	29	23	3	2010-09-29	2010-11-03	35	11	1	0	P
5	dEw11110011111111111100	17	13	23	7	2010-05-13	2010-11-07	178	20	2	0	P
5	dEw10010010011110	21	29	23	7	2010-09-29	2010-11-07	39	14	1	0	P
5	dEw100100011110	21	6	23	7	2010-09-06	2010-11-07	62	12	1	0	P
5	dEw1000111001111	19	4	23	10	2010-07-04	2010-11-10	129	13	0	4	P
5	dEw1000100100	21	6	23	10	2010-09-06	2010-11-10	65	10	2	0	P
5	dEw101100011111	20	2	23	12	2010-08-02	2010-11-12	102	12	0	5	P
5	dEw1100110110110	21	18	23	14	2010-09-18	2010-11-14	57	13	1	0	P
5	dEw1011011010110110	19	9	23	16	2010-07-09	2010-11-16	130	16	1	0	P
5	dEw100100100110	20	23	23	16	2010-08-23	2010-11-16	85	12	1	0	P
5	dEw10000010	20	23	23	18	2010-08-23	2010-11-18	87	8	1	0	P
5	dEw1011000111010	21	29	23	20	2010-09-29	2010-11-20	52	13	1	0	P
5	dEw100000110	20	30	23	22	2010-08-30	2010-11-22	84	9	1	0	P
5	dEw00011011110	21	29	23	24	2010-09-29	2010-11-24	56	11	1	0	P
5	dEw11001101100	20	23	24	7	2010-08-23	2010-12-07	106	11	2	0	P
5	dEw01101111000	23	18	24	9	2010-11-18	2010-12-09	21	11	3	0	P
5	dEw1011000100	18	7	24	11	2010-06-07	2010-12-11	187	10	2	0	P
5	dEw0110100100	21	24	24	11	2010-09-24	2010-12-11	78	10	2	0	P
5	dEw1011000000	22	1	24	21	2010-10-01	2010-12-21	81	10	6	0	P
5	dEw011110000	18	11	24	24	2010-06-11	2010-12-24	196	9	4	0	P
5	dEw0011101000	23	10	24	28	2010-11-10	2010-12-28	48	10	3	0	P
5	dEw101010010111111110	23	22	25	19	2010-11-22	2011-01-19	58	18	1	0	P
5	dEw00100101	19	2	25	24	2010-07-02	2011-01-24	206	8	0	1	P
5	dEw1100110110111111110	23	22	25	24	2010-11-22	2011-01-24	63	19	1	0	P
5	dEw10101110000	22	29	25	28	2010-10-29	2011-01-28	91	11	4	0	P
5	dEw01100111000	23	29	25	28	2010-11-29	2011-01-28	60	11	3	0	P
5	dEw110101010110111110	23	22	26	2	2010-11-22	2011-02-02	72	18	1	0	P
5	dEw01110101011111111111110	23	22	26	11	2010-11-22	2011-02-11	81	23	1	0	P
5	dEw11010101011011110	23	22	26	16	2010-11-22	2011-02-16	86	17	1	0	P
5	dEw100010011011100	25	26	27	25	2011-01-26	2011-03-25	58	15	2	0	P
5	dEw011000110110	25	24	28	10	2011-01-24	2011-04-10	76	12	1	0	P
5	dEw0110001101110	25	24	28	14	2011-01-24	2011-04-14	80	13	1	0	P
5	dEw1011000111000	26	23	29	7	2011-02-23	2011-05-07	73	13	3	0	P
5	dEw011001101010	25	6	29	23	2011-01-06	2011-05-23	137	12	1	0	P
5	dEw11100101001111111001	29	19	29	30	2011-05-19	2011-05-30	11	20	0	1	P
5	dEw0110100101000	28	1	30	13	2011-04-01	2011-06-13	73	13	3	0	P
5	dEw1100010100011111100	26	1	30	20	2011-02-01	2011-06-20	139	19	2	0	P
5	dEw111100111111111111011110101111	29	23	30	27	2011-05-23	2011-06-27	35	30	0	4	P
5	dEw10010001111111111111110110	29	17	31	25	2011-05-17	2011-07-25	69	26	1	0	P
5	dEw100110000001110110	34	10	35	4	2011-10-10	2011-11-04	25	18	1	0	P
5	dEw10010110110101111100000	33	19	35	18	2011-09-19	2011-11-18	60	23	5	0	P
5	dEw101100001101000	32	12	35	18	2011-08-12	2011-11-18	98	15	3	0	P
5	dEw00110100110000	35	2	35	18	2011-11-02	2011-11-18	16	14	4	0	P
5	dEw1000000000000	31	3	35	28	2011-07-03	2011-11-28	148	13	12	0	P
5	dEw100000000010100	33	4	35	30	2011-09-04	2011-11-30	87	15	2	0	P
5	dEw0011101110111110101100	31	15	35	30	2011-07-15	2011-11-30	138	22	2	0	P
5	dEw001101000100010	35	25	36	7	2011-11-25	2011-12-07	12	15	1	0	P
5	dEw1110010100111111100000	33	4	36	23	2011-09-04	2011-12-23	110	22	5	0	P
5	dEw001000100001101	33	12	36	30	2011-09-12	2011-12-30	109	15	0	1	P
5	dEw01100010100000	33	26	36	30	2011-09-26	2011-12-30	95	14	5	0	P

## Sheet: Dataset S1C
Family	Worm	Birth.Month	Birth.Day	Div.Month	Div.Day	Birth.Date	Div.Date	TtD	Length.Gen	T.Gen	H.Gen	Middles
0	Aw1	4	6	4	6	2020-04-06	2020-04-06	0	1	0	1	0
0	Aw11	4	6	4	13	2020-04-06	2020-04-13	7	2	0	2	0
1	Kw1	4	6	4	20	2020-04-06	2020-04-20	14	1	0	1	0
0	Aw0	4	6	4	29	2020-04-06	2020-04-29	23	1	1	0	0
0	Aw110	4	13	5	4	2020-04-13	2020-05-04	21	3	1	0	0
0	Aw10	4	6	5	6	2020-04-06	2020-05-06	30	2	1	0	0
1	Kw0	4	6	5	6	2020-04-06	2020-05-06	30	1	1	0	0
0	Aw101	5	6	5	13	2020-05-06	2020-05-13	7	3	0	1	0
1	Kw11	4	20	5	18	2020-04-20	2020-05-18	28	2	0	2	1
1	Kw10	4	20	5	18	2020-04-20	2020-05-18	28	2	1	0	0
0	Aw00	4	29	5	20	2020-04-29	2020-05-20	21	2	2	0	0
1	Kw111	5	18	5	20	2020-05-18	2020-05-20	2	3	0	3	0
1	Kw01	5	6	5	25	2020-05-06	2020-05-25	19	2	0	1	0
0	Aw111	4	13	5	27	2020-04-13	2020-05-27	44	3	0	3	2
0	Aw1011	5	13	5	29	2020-05-13	2020-05-29	16	4	0	2	0
0	Aw1111	5	27	5	29	2020-05-27	2020-05-29	2	4	0	4	0
1	Kw1111	5	20	5	29	2020-05-20	2020-05-29	9	4	0	4	0
0	Aw11111	5	29	6	3	2020-05-29	2020-06-03	5	5	0	5	0
1	Kw011	5	25	6	3	2020-05-25	2020-06-03	9	3	0	2	0
0	Aw1101	5	4	6	5	2020-05-04	2020-06-05	32	4	0	1	1
0	Aw11011	6	5	6	8	2020-06-05	2020-06-08	3	5	0	2	0
1	Kw1110	5	20	6	8	2020-05-20	2020-06-08	19	4	1	0	0
0	Aw01	4	29	6	10	2020-04-29	2020-06-10	42	2	0	1	0
0	Aw110111	6	8	6	15	2020-06-08	2020-06-15	7	6	0	3	0
1	Kw0111	6	3	6	17	2020-06-03	2020-06-17	14	4	0	3	0
0	Aw1100	5	4	6	22	2020-05-04	2020-06-22	49	4	2	0	1
0	Aw11001	6	22	6	22	2020-06-22	2020-06-22	0	5	0	1	0
0	Aw1010	5	13	6	24	2020-05-13	2020-06-24	42	4	1	0	0
0	Aw11110	5	29	6	24	2020-05-29	2020-06-24	26	5	1	0	0
0	Aw001	5	20	6	24	2020-05-20	2020-06-24	35	3	0	1	0
0	Aw111110	6	3	6	26	2020-06-03	2020-06-26	23	6	1	0	0
1	Kw01111	6	17	6	26	2020-06-17	2020-06-26	9	5	0	4	0
0	Aw011	6	10	6	29	2020-06-10	2020-06-29	19	3	0	2	0
0	Aw10110	5	29	7	7	2020-05-29	2020-07-07	39	5	1	0	0
1	Kw11111	5	29	7	13	2020-05-29	2020-07-13	45	5	0	5	0
0	Aw010	6	10	7	17	2020-06-10	2020-07-17	37	3	1	0	0
0	Aw10111	5	29	7	17	2020-05-29	2020-07-17	49	5	0	3	1
0	Aw10101	6	24	7	20	2020-06-24	2020-07-20	26	5	0	1	0
0	Aw101111	7	17	7	20	2020-07-17	2020-07-20	3	6	0	4	0
0	Aw0111	6	29	7	29	2020-06-29	2020-07-29	30	4	0	3	0
0	Aw0011	6	24	8	3	2020-06-24	2020-08-03	40	4	0	2	0
1	Kw011111	6	26	8	5	2020-06-26	2020-08-05	40	6	0	5	0
0	Aw1101110	6	15	8	12	2020-06-15	2020-08-12	58	7	1	0	0
0	Aw1101111	6	15	8	12	2020-06-15	2020-08-12	58	7	0	4	1
0	Aw111111	6	3	8	14	2020-06-03	2020-08-14	72	6	0	6	0
0	Aw000	5	20	8	14	2020-05-20	2020-08-14	86	3	3	0	0
0	Aw11011111	8	12	8	14	2020-08-12	2020-08-14	2	8	0	5	0
1	Kw110	5	18	8	14	2020-05-18	2020-08-14	88	3	1	0	0
1	Kw011110	6	26	8	19	2020-06-26	2020-08-19	54	6	1	0	1
1	Kw0111101	8	19	8	19	2020-08-19	2020-08-19	0	7	0	1	0
0	Aw1111101	6	26	8	24	2020-06-26	2020-08-24	59	7	0	1	0
0	Aw0001	8	14	8	24	2020-08-14	2020-08-24	10	4	0	1	0
1	Kw11100	6	8	8	26	2020-06-08	2020-08-26	79	5	2	0	0
0	Aw110110	6	8	9	2	2020-06-08	2020-09-02	86	6	1	0	0
0	Aw00011	8	24	9	4	2020-08-24	2020-09-04	11	5	0	2	0
0	Aw11011101	8	12	9	7	2020-08-12	2020-09-07	26	8	0	1	0
1	Kw111001	8	26	9	9	2020-08-26	2020-09-09	14	6	0	1	0
0	Aw101101	7	7	9	11	2020-07-07	2020-09-11	66	6	0	1	0
0	Aw110111011	9	7	9	14	2020-09-07	2020-09-14	7	9	0	2	0
1	Kw0111111	8	5	9	16	2020-08-05	2020-09-16	42	7	0	6	0
0	Aw1101100	9	2	9	18	2020-09-02	2020-09-18	16	7	2	0	0
1	Kw11110	5	29	10	14	2020-05-29	2020-10-14	138	5	1	0	0
1	Kw01111011	8	19	10	19	2020-08-19	2020-10-19	61	8	0	2	0
0	Aw111101	6	24	10	21	2020-06-24	2020-10-21	119	6	0	1	0
1	Kw11101	6	8	10	21	2020-06-08	2020-10-21	135	5	0	1	0
0	Aw00010	8	24	10	26	2020-08-24	2020-10-26	63	5	1	0	0
1	Kw1101	8	14	10	26	2020-08-14	2020-10-26	73	4	0	1	0
1	Kw1110011	9	9	10	26	2020-09-09	2020-10-26	47	7	0	2	0
1	Kw011110111	10	19	10	26	2020-10-19	2020-10-26	7	9	0	3	0
1	Kw010	5	25	10	26	2020-05-25	2020-10-26	154	3	1	0	0
1	Kw01111111	9	16	10	30	2020-09-16	2020-10-30	44	8	0	7	0
1	Kw111101	10	14	10	30	2020-10-14	2020-10-30	16	6	0	1	0
0	Aw101100	7	7	11	2	2020-07-07	2020-11-02	118	6	2	0	0
0	Aw0101	7	17	11	2	2020-07-17	2020-11-02	108	4	0	1	0
1	Kw0111101111	10	26	11	2	2020-10-26	2020-11-02	7	10	0	4	0
0	Aw100	5	6	11	2	2020-05-06	2020-11-02	180	3	2	0	0
0	Aw01111	7	29	11	2	2020-07-29	2020-11-02	96	5	0	4	0
0	Aw00111	8	3	11	2	2020-08-03	2020-11-02	91	5	0	3	0
1	Kw111100	10	14	11	4	2020-10-14	2020-11-04	21	6	2	0	0
0	Aw1101110111	9	14	11	6	2020-09-14	2020-11-06	53	10	0	3	0
0	Aw11111011	8	24	11	6	2020-08-24	2020-11-06	74	8	0	2	0
0	Aw1111010	10	21	11	6	2020-10-21	2020-11-06	16	7	1	0	0
0	Aw001111	11	2	11	13	2020-11-02	2020-11-13	11	6	0	4	1
1	Kw011111111	10	30	11	13	2020-10-30	2020-11-13	14	9	0	8	1
1	Kw11011	10	26	11	13	2020-10-26	2020-11-13	18	5	0	2	0
0	Aw1111111	8	14	11	17	2020-08-14	2020-11-17	95	7	0	7	0
0	Aw11011101111	11	6	11	17	2020-11-06	2020-11-17	11	11	0	4	0
1	Kw01110	6	17	11	15	2020-06-17	2020-11-15	151	5	1	0	0
1	Kw01111011111	11	2	11	15	2020-11-02	2020-11-15	13	11	0	5	0
0	Aw0011111	11	13	11	15	2020-11-13	2020-11-15	2	7	0	5	0
1	Kw0111111111	11	13	11	15	2020-11-13	2020-11-15	2	10	0	9	0
0	Aw1011001	11	2	11	15	2020-11-02	2020-11-15	13	7	0	1	0
1	Kw1111011	10	30	11	25	2020-10-30	2020-11-25	26	7	0	2	0
0	Aw110011	6	22	11	23	2020-06-22	2020-11-23	154	6	0	2	0
0	Aw101011	7	20	11	27	2020-07-20	2020-11-27	130	6	0	2	1
1	Kw110111	11	13	11	27	2020-11-13	2020-11-27	14	6	0	3	1
0	Aw1111011	10	21	12	2	2020-10-21	2020-12-02	42	7	0	2	0
0	Aw1010111	11	27	11	30	2020-11-27	2020-11-30	3	7	0	3	0
1	Kw011101	11	15	11	30	2020-11-15	2020-11-30	15	6	0	1	0
1	Kw1101110	11	27	11	30	2020-11-27	2020-11-30	3	7	1	0	0
0	Aw11010	6	5	12	4	2020-06-05	2020-12-04	182	5	1	0	0
0	Aw11110111	12	2	12	9	2020-12-02	2020-12-09	7	8	0	3	0
0	Aw110111111	8	14	12	9	2020-08-14	2020-12-09	117	9	0	6	0
0	Aw01010	11	2	12	9	2020-11-02	2020-12-09	37	5	1	0	0
1	Kw00	5	6	12	11	2020-05-06	2020-12-11	219	2	2	0	1
1	Kw001	12	11	12	11	2020-12-11	2020-12-11	0	3	0	1	0
0	Aw111110111	11	6	12	11	2020-11-06	2020-12-11	35	9	0	3	0
1	Kw1101111	11	27	12	11	2020-11-27	2020-12-11	14	7	0	4	0
1	Kw0101	10	26	12	14	2020-10-26	2020-12-14	49	4	0	1	0
0	Aw1101101	9	2	12	14	2020-09-02	2020-12-14	103	7	0	1	0
0	Aw1100111	11	23	12	14	2020-11-23	2020-12-14	21	7	0	3	0
1	Kw111110	7	13	12	13	2020-07-13	2020-12-13	153	6	1	0	0
0	Aw01011	11	2	12	13	2020-11-02	2020-12-13	41	5	0	2	0
0	Aw11111111	11	17	12	18	2020-11-17	2020-12-18	31	8	0	8	0
1	Kw100	5	18	12	18	2020-05-18	2020-12-18	214	3	2	0	0
1	Kw0011	12	11	12	18	2020-12-11	2020-12-18	7	4	0	2	1
1	Kw00111	12	18	12	18	2020-12-18	2020-12-18	0	5	0	3	0
0	Aw10101111	11	30	12	21	2020-11-30	2020-12-21	21	8	0	4	0
0	Aw1111101111	12	11	12	21	2020-12-11	2020-12-21	10	10	0	4	2
0	Aw011111	11	2	12	23	2020-11-02	2020-12-23	51	6	0	5	0
0	Aw11111011111	12	21	12	26	2020-12-21	2020-12-26	5	11	0	5	0
0	Aw111110111111	12	26	12	26	2020-12-26	2020-12-26	0	12	0	6	0
0	Aw1111110	8	14	12	26	2020-08-14	2020-12-26	134	7	1	0	0
1	Kw0111011	11	30	12	30	2020-11-30	2020-12-30	30	7	0	2	0
1	Kw01111110	9	16	12	30	2020-09-16	2020-12-30	105	8	1	0	0
1	Kw11011110	12	11	13	1	2020-12-11	2021-01-01	21	8	1	0	0
1	Kw11110110	11	25	13	1	2020-11-25	2021-01-01	37	8	1	0	0
0	Aw1101111111	12	9	13	4	2020-12-09	2021-01-04	26	10	0	7	1
0	Aw11111010	8	24	13	4	2020-08-24	2021-01-04	133	8	1	0	0
1	Kw01011	12	14	13	6	2020-12-14	2021-01-06	23	5	0	2	0
0	Aw0010	6	24	13	8	2020-06-24	2021-01-08	198	4	1	0	0
0	Aw11011111111	13	4	13	8	2021-01-04	2021-01-08	4	11	0	8	0
0	Aw11011111110	13	4	13	11	2021-01-04	2021-01-11	7	11	1	0	0
1	Kw01111111111	11	15	13	13	2020-11-15	2021-01-13	59	11	0	10	0
0	Aw111110101	13	4	13	13	2021-01-04	2021-01-13	9	9	0	1	0
1	Kw11100111	10	26	13	13	2020-10-26	2021-01-13	79	8	0	3	0
0	Aw000110	9	4	13	13	2020-09-04	2021-01-13	131	6	1	0	0
1	Kw1111101	12	13	13	13	2020-12-13	2021-01-13	31	7	0	1	0
1	Kw00110	12	18	13	13	2020-12-18	2021-01-13	26	5	1	0	0
0	Aw11111101	12	26	13	15	2020-12-26	2021-01-15	20	8	0	1	0
1	Kw010111	13	6	13	15	2021-01-06	2021-01-15	9	6	0	3	0
0	Aw110111011111	11	17	13	18	2020-11-17	2021-01-18	62	12	0	5	0
0	Aw1001	11	2	13	20	2020-11-02	2021-01-20	79	4	0	1	0
1	Kw11111011	13	13	13	20	2021-01-13	2021-01-20	7	8	0	2	0
0	Aw11111110	11	17	13	20	2020-11-17	2021-01-20	64	8	1	0	0
0	Aw10101110	11	30	13	22	2020-11-30	2021-01-22	53	8	1	0	0
0	Aw101011111	12	21	13	22	2020-12-21	2021-01-22	32	9	0	5	0
0	Aw11001110	12	14	13	22	2020-12-14	2021-01-22	39	8	1	0	0
0	Aw010111	12	13	13	27	2020-12-13	2021-01-27	45	6	0	3	0
0	Aw1010111111	13	22	13	29	2021-01-22	2021-01-29	7	10	0	6	0
1	Kw111110111	13	20	13	29	2021-01-20	2021-01-29	9	9	0	3	0
1	Kw011110111111	11	15	13	29	2020-11-15	2021-01-29	75	12	0	6	0
0	Aw010110	12	13	13	31	2020-12-13	2021-01-31	49	6	1	0	0
0	Aw10011	13	20	13	31	2021-01-20	2021-01-31	11	5	0	2	0
0	Aw11001111	12	14	13	31	2020-12-14	2021-01-31	48	8	0	4	0
0	Aw01110	7	29	14	2	2020-07-29	2021-02-02	188	5	1	0	0
0	Aw10110011	11	15	14	2	2020-11-15	2021-02-02	79	8	0	2	0
1	Kw1111010	10	30	14	8	2020-10-30	2021-02-08	101	7	1	0	0
1	Kw011111110	10	30	14	10	2020-10-30	2021-02-10	103	9	1	0	0
0	Aw100111	13	31	14	10	2021-01-31	2021-02-10	10	6	0	3	0
1	Kw01110111	12	30	14	10	2020-12-30	2021-02-10	42	8	0	3	1
1	Kw011101111	14	10	14	10	2021-02-10	2021-02-10	0	9	0	4	0
1	Kw0111111110	11	13	14	10	2020-11-13	2021-02-10	89	10	1	0	0
1	Kw1001	12	18	14	10	2020-12-18	2021-02-10	54	4	0	1	0
0	Aw011101	14	2	14	12	2021-02-02	2021-02-12	10	6	0	1	0
0	Aw111111100	13	20	14	12	2021-01-20	2021-02-12	23	9	2	0	0
0	Aw110011111	13	31	14	12	2021-01-31	2021-02-12	12	9	0	5	0
0	Aw1010111110	13	22	14	12	2021-01-22	2021-02-12	21	10	1	0	0
0	Aw0101111	13	27	14	12	2021-01-27	2021-02-12	16	7	0	4	0
1	Kw0111100	8	19	14	12	2020-08-19	2021-02-12	177	7	2	0	0
0	Aw0110	6	29	14	12	2020-06-29	2021-02-12	228	4	1	0	0
0	Aw11011011	12	14	14	17	2020-12-14	2021-02-17	65	8	0	2	0
0	Aw1011111	7	20	14	17	2020-07-20	2021-02-17	212	7	0	5	0
0	Aw10101111110	13	29	14	17	2021-01-29	2021-02-17	19	11	1	0	0
1	Kw0111011111	14	10	14	17	2021-02-10	2021-02-17	7	10	0	5	1
1	Kw01110111111	14	17	14	17	2021-02-17	2021-02-17	0	11	0	6	0
0	Aw00111110	11	15	14	19	2020-11-15	2021-02-19	96	8	1	0	0
1	Kw10011	14	10	14	19	2021-02-10	2021-02-19	9	5	0	2	0
1	Kw011110110	10	19	14	19	2020-10-19	2021-02-19	123	9	1	0	0
0	Aw110101	12	4	14	19	2020-12-04	2021-02-19	77	6	0	1	0
0	Aw000101	10	26	14	22	2020-10-26	2021-02-22	119	6	0	1	0
0	Aw0111010	14	12	14	22	2021-02-12	2021-02-22	10	7	1	0	0
0	Aw00100	13	8	14	22	2021-01-08	2021-02-22	45	5	2	0	0
1	Kw1111001	11	4	14	22	2020-11-04	2021-02-22	110	7	0	1	0
0	Aw111101110	12	9	14	24	2020-12-09	2021-02-24	77	9	1	0	0
0	Aw00111111	11	15	14	24	2020-11-15	2021-02-24	101	8	0	6	0
0	Aw111111110	12	18	14	24	2020-12-18	2021-02-24	68	9	1	0	0
1	Kw011101111111	14	17	14	24	2021-02-17	2021-02-24	7	12	0	7	0
0	Aw1001111	14	10	14	26	2021-02-10	2021-02-26	16	7	0	4	0
1	Kw1111000	11	4	14	26	2020-11-04	2021-02-26	114	7	3	0	0
0	Aw101100111	14	2	14	26	2021-02-02	2021-02-26	24	9	0	3	0
1	Kw011111101	12	30	14	26	2020-12-30	2021-02-26	58	9	0	1	0
0	Aw1101010	14	19	14	26	2021-02-19	2021-02-26	7	7	1	0	0
0	Aw0011110	11	13	14	26	2020-11-13	2021-02-26	105	7	1	0	0
1	Kw0111101111110	13	29	15	1	2021-01-29	2021-03-01	31	13	1	0	0
0	Aw1011010	9	11	15	1	2020-09-11	2021-03-01	171	7	1	0	0
1	Kw11110101	14	8	15	1	2021-02-08	2021-03-01	21	8	0	1	0
0	Aw10111111	14	17	15	1	2021-02-17	2021-03-01	12	8	0	6	0
0	Aw01100	14	12	15	1	2021-02-12	2021-03-01	17	5	2	0	0
1	Kw111000	8	26	15	5	2020-08-26	2021-03-05	191	6	3	0	0
0	Aw0001101	13	13	15	5	2021-01-13	2021-03-05	51	7	0	1	0
1	Kw11110001	14	26	15	5	2021-02-26	2021-03-05	7	8	0	1	0
0	Aw0001010	14	22	15	8	2021-02-22	2021-03-08	14	7	1	0	0
1	Kw11011101	11	30	15	8	2020-11-30	2021-03-08	98	8	0	1	0
0	Aw110110111	14	17	15	10	2021-02-17	2021-03-10	21	9	0	3	0
1	Kw000	12	11	15	10	2020-12-11	2021-03-10	89	3	3	0	0
1	Kw0111111011	14	26	15	12	2021-02-26	2021-03-12	14	10	0	2	0
0	Aw00011011	15	5	15	12	2021-03-05	2021-03-12	7	8	0	2	0
0	Aw11010101	14	26	15	15	2021-02-26	2021-03-15	17	8	0	1	0
0	Aw1011001110	14	26	15	17	2021-02-26	2021-03-17	19	10	1	0	0
0	Aw10101111101	14	12	15	17	2021-02-12	2021-03-17	33	11	0	1	0
1	Kw01111001	14	12	15	17	2021-02-12	2021-03-17	33	8	0	1	0
1	Kw001101	13	13	15	17	2021-01-13	2021-03-17	63	6	0	1	0
0	Aw10110101	15	1	15	17	2021-03-01	2021-03-17	16	8	0	1	0
0	Aw0111011	14	12	15	19	2021-02-12	2021-03-19	35	7	0	2	0
1	Kw0111101101	14	19	15	19	2021-02-19	2021-03-19	28	10	0	1	0
0	Aw000110111	15	12	15	19	2021-03-12	2021-03-19	7	9	0	3	1
0	Aw0101101	13	31	15	19	2021-01-31	2021-03-19	47	7	0	1	0
1	Kw111101011	15	1	15	19	2021-03-01	2021-03-19	18	9	0	2	0
0	Aw111111111	12	18	15	19	2020-12-18	2021-03-19	91	9	0	9	0
0	Aw1101101111	15	10	15	22	2021-03-10	2021-03-22	12	10	0	4	0
0	Aw0001101111	15	19	15	22	2021-03-19	2021-03-22	3	10	0	4	0
1	Kw111110110	13	20	15	22	2021-01-20	2021-03-22	61	9	1	0	0
0	Aw1101110110	9	14	15	22	2020-09-14	2021-03-22	189	10	1	0	0
1	Kw11110111	11	25	15	22	2020-11-25	2021-03-22	117	8	0	3	0
0	Aw10111110	14	17	15	22	2021-02-17	2021-03-22	33	8	1	0	0
1	Kw111111	7	13	15	22	2020-07-13	2021-03-22	252	6	0	6	0
1	Kw11010	10	26	15	24	2020-10-26	2021-03-24	149	5	1	0	0
0	Aw110111111111	13	8	15	24	2021-01-08	2021-03-24	75	12	0	9	0
1	Kw01010	12	14	15	24	2020-12-14	2021-03-24	100	5	1	0	0
1	Kw011110011	15	17	15	26	2021-03-17	2021-03-26	9	9	0	2	0
0	Aw111110110	11	6	15	26	2020-11-06	2021-03-26	140	9	1	0	0
0	Aw110011101	13	22	15	26	2021-01-22	2021-03-26	63	9	0	1	0
1	Kw11110011	14	22	15	26	2021-02-22	2021-03-26	32	8	0	2	0
1	Kw1100	8	14	15	26	2020-08-14	2021-03-26	224	4	2	0	0
1	Kw01111110111	15	12	15	26	2021-03-12	2021-03-26	14	11	0	3	0
0	Aw01110111	15	19	15	29	2021-03-19	2021-03-29	10	8	0	3	0
0	Aw01011111	14	12	15	29	2021-02-12	2021-03-29	45	8	0	5	1
0	Aw01101	14	12	15	29	2021-02-12	2021-03-29	45	5	0	1	0
1	Kw110110	11	13	15	29	2020-11-13	2021-03-29	136	6	1	0	0
0	Aw010111111	15	29	15	29	2021-03-29	2021-03-29	0	9	0	6	0
0	Aw111111101	13	20	15	31	2021-01-20	2021-03-31	70	9	0	1	0
1	Kw110111101	13	1	15	31	2021-01-01	2021-03-31	89	9	0	1	0
1	Kw111101111	15	22	15	31	2021-03-22	2021-03-31	9	9	0	4	0
1	Kw1110000	15	5	15	31	2021-03-05	2021-03-31	26	7	4	0	0
0	Aw110111111110	13	8	16	2	2021-01-08	2021-04-02	84	12	1	0	0
0	Aw1100111011	15	26	16	2	2021-03-26	2021-04-02	7	10	0	2	0
1	Kw111100111	15	26	16	2	2021-03-26	2021-04-02	7	9	0	3	1
1	Kw01111011011	15	19	16	5	2021-03-19	2021-04-05	17	11	0	2	1
1	Kw11011111	12	11	16	5	2020-12-11	2021-04-05	115	8	0	5	0
0	Aw111111011	13	15	16	5	2021-01-15	2021-04-05	80	9	0	2	1
1	Kw1111010111	15	19	16	7	2021-03-19	2021-04-07	19	10	0	3	0
0	Aw1101111110	12	9	16	7	2020-12-09	2021-04-07	119	10	1	0	0
1	Kw1111001111	16	2	16	7	2021-04-02	2021-04-07	5	10	0	4	0
1	Kw11001	15	26	16	7	2021-03-26	2021-04-07	12	5	0	1	0
0	Aw11011010	12	14	16	7	2020-12-14	2021-04-07	114	8	1	0	1
1	Kw011111100	12	30	16	7	2020-12-30	2021-04-07	98	9	2	0	0
0	Aw1111101111111	12	26	16	9	2020-12-26	2021-04-09	104	13	0	7	0
1	Kw011110110111	16	5	16	9	2021-04-05	2021-04-09	4	12	0	3	0
0	Aw0001011	14	22	16	9	2021-02-22	2021-04-09	46	7	0	2	1
0	Aw111111010	13	15	16	9	2021-01-15	2021-04-09	84	9	1	0	0
0	Aw1100111110	14	12	16	9	2021-02-12	2021-04-09	56	10	1	0	0
0	Aw1001110	14	10	16	9	2021-02-10	2021-04-09	58	7	1	0	0
0	Aw11011101100	15	22	16	9	2021-03-22	2021-04-09	18	11	2	0	0
1	Kw1111111	15	22	16	9	2021-03-22	2021-04-09	18	7	0	7	0
0	Aw1111110111	16	5	16	9	2021-04-05	2021-04-09	4	10	0	3	0
0	Aw00111101	14	26	16	12	2021-02-26	2021-04-12	45	8	0	1	0
0	Aw011011	15	29	16	12	2021-03-29	2021-04-12	14	6	0	2	1
0	Aw00010111	16	9	16	12	2021-04-09	2021-04-12	3	8	0	3	0
0	Aw0111110	12	23	16	12	2020-12-23	2021-04-12	110	7	1	0	0
0	Aw111101111	12	9	16	12	2020-12-09	2021-04-12	124	9	0	4	0
0	Aw110110101	16	7	16	12	2021-04-07	2021-04-12	5	9	0	1	0
1	Kw11011100	11	30	16	12	2020-11-30	2021-04-12	133	8	2	0	0
0	Aw0111111	12	23	16	14	2020-12-23	2021-04-14	112	7	0	6	0
1	Kw111101110	15	22	16	14	2021-03-22	2021-04-14	23	9	1	0	0
0	Aw111110100	13	4	16	14	2021-01-04	2021-04-14	100	9	2	0	0
1	Kw011101110	14	10	16	14	2021-02-10	2021-04-14	63	9	1	0	0
0	Aw1111111101	14	24	16	14	2021-02-24	2021-04-14	49	10	0	1	0
0	Aw11011011110	15	22	16	14	2021-03-22	2021-04-14	23	11	1	0	0
0	Aw0110111	16	12	16	16	2021-04-12	2021-04-16	4	7	0	3	0
1	Kw11100000	15	31	16	16	2021-03-31	2021-04-16	16	8	5	0	0
1	Kw0011011	15	17	16	16	2021-03-17	2021-04-16	30	7	0	2	0
0	Aw10110011100	15	17	16	16	2021-03-17	2021-04-16	30	11	2	0	0
1	Kw100111	14	19	16	16	2021-02-19	2021-04-16	56	6	0	3	0
1	Kw110111011	15	8	16	20	2021-03-08	2021-04-20	43	9	0	2	0
0	Aw1101111111101	16	2	16	20	2021-04-02	2021-04-20	18	13	0	1	0
0	Aw1101111111110	15	24	16	20	2021-03-24	2021-04-20	27	13	1	0	0
0	Aw01111111	16	14	16	20	2021-04-14	2021-04-20	6	8	0	7	0
0	Aw01110101	14	22	16	20	2021-02-22	2021-04-20	57	8	0	1	0
0	Aw011010	15	29	16	20	2021-03-29	2021-04-20	22	6	1	0	0
0	Aw001111101	14	19	16	23	2021-02-19	2021-04-23	63	9	0	1	0
1	Kw111100011	15	5	16	23	2021-03-05	2021-04-23	49	9	0	2	0
0	Aw1101011	14	19	16	23	2021-02-19	2021-04-23	63	7	0	2	0
0	Aw1111011111	16	12	16	23	2021-04-12	2021-04-23	11	10	0	5	0
0	Aw101101010	15	17	16	23	2021-03-17	2021-04-23	37	9	1	0	0
1	Kw0111011111111	14	24	16	23	2021-02-24	2021-04-23	58	13	0	8	0
0	Aw010101	12	9	16	23	2020-12-09	2021-04-23	135	6	0	1	0
1	Kw0001	15	10	16	26	2021-03-10	2021-04-26	47	4	0	1	1
1	Kw111011	10	21	16	26	2020-10-21	2021-04-26	187	6	0	2	0
0	Aw1011001111	14	26	16	26	2021-02-26	2021-04-26	59	10	0	4	0
0	Aw1010110	11	27	16	26	2020-11-27	2021-04-26	150	7	1	0	0
1	Kw0101111	13	15	16	26	2021-01-15	2021-04-26	101	7	0	4	0
0	Aw10010	13	20	16	28	2021-01-20	2021-04-28	98	5	1	0	0
0	Aw001111011	16	12	16	28	2021-04-12	2021-04-28	16	9	0	2	1
0	Aw01110100	14	22	16	28	2021-02-22	2021-04-28	65	8	2	0	0
1	Kw0111101110	10	26	16	28	2020-10-26	2021-04-28	184	10	1	0	0
1	Kw110111001	16	12	16	28	2021-04-12	2021-04-28	16	9	0	1	0
1	Kw00011	16	26	16	28	2021-04-26	2021-04-28	2	5	0	2	0
1	Kw0111101101111	16	9	16	30	2021-04-09	2021-04-30	21	13	0	4	1
0	Aw0011110111	16	28	16	30	2021-04-28	2021-04-30	2	10	0	3	0
0	Aw101111111	15	1	16	30	2021-03-01	2021-04-30	60	9	0	7	2
0	Aw1111111111	15	19	16	30	2021-03-19	2021-04-30	42	10	0	10	0
0	Aw1100111111	14	12	16	30	2021-02-12	2021-04-30	77	10	0	6	1
0	Aw11011111100	16	7	16	30	2021-04-07	2021-04-30	23	11	2	0	0
0	Aw11110111111	16	23	16	30	2021-04-23	2021-04-30	7	11	0	6	0
0	Aw1011111111	16	30	17	2	2021-04-30	2021-05-02	2	10	0	8	0
0	Aw11001111111	16	30	17	2	2021-04-30	2021-05-02	2	11	0	7	0
1	Kw11111111	16	9	17	2	2021-04-09	2021-05-02	23	8	0	8	0
1	Kw11110010	14	22	17	2	2021-02-22	2021-05-02	69	8	1	0	0
0	Aw110011110	13	31	17	2	2021-01-31	2021-05-02	91	9	1	0	0
0	Aw011101111	15	29	17	4	2021-03-29	2021-05-04	36	9	0	4	0
0	Aw10110011111	16	26	17	4	2021-04-26	2021-05-04	8	11	0	5	0
0	Aw1100110	11	23	17	4	2020-11-23	2021-05-04	162	7	1	0	0
1	Kw01111011011111	16	30	17	4	2021-04-30	2021-05-04	4	14	0	5	0
0	Aw101011110	12	21	17	4	2020-12-21	2021-05-04	134	9	1	0	0
0	Aw110110110	14	17	17	4	2021-02-17	2021-05-04	76	9	1	0	0
1	Kw01110111111111	16	23	17	7	2021-04-23	2021-05-07	14	14	0	9	0
0	Aw10111111111	17	2	17	7	2021-05-02	2021-05-07	5	11	0	9	0
0	Aw0001101110	15	19	17	7	2021-03-19	2021-05-07	49	10	1	0	0
0	Aw11111111111	16	30	17	7	2021-04-30	2021-05-07	7	11	0	11	0
1	Kw1001111	16	16	17	7	2021-04-16	2021-05-07	21	7	0	4	0
1	Kw111100010	15	5	17	7	2021-03-05	2021-05-07	63	9	1	0	0
0	Aw110111111100	13	11	17	7	2021-01-11	2021-05-07	116	12	2	0	0
0	Aw101011111011	15	17	17	7	2021-03-17	2021-05-07	51	12	0	2	0
1	Kw0011010	15	17	17	10	2021-03-17	2021-05-10	54	7	1	0	0
0	Aw001111111	14	24	17	10	2021-02-24	2021-05-10	75	9	0	7	0
1	Kw1110001	15	5	17	10	2021-03-05	2021-05-10	66	7	0	1	0
1	Kw010101	15	24	17	10	2021-03-24	2021-05-10	47	6	0	1	0
1	Kw1111100	12	13	17	10	2020-12-13	2021-05-10	148	7	2	0	0
1	Kw1101110111	16	20	17	10	2021-04-20	2021-05-10	20	10	0	3	0
1	Kw111111110	17	2	17	10	2021-05-02	2021-05-10	8	9	1	0	0
1	Kw1111000111	16	23	17	12	2021-04-23	2021-05-12	19	10	0	3	0
0	Aw11111111110	16	30	17	12	2021-04-30	2021-05-12	12	11	1	0	0
0	Aw11110110	12	2	17	12	2020-12-02	2021-05-12	161	8	1	0	0
0	Aw001111100	14	19	17	12	2021-02-19	2021-05-12	82	9	2	0	0
1	Kw011111101111	15	26	17	17	2021-03-26	2021-05-17	52	12	0	4	0
1	Kw110101	15	24	17	17	2021-03-24	2021-05-17	54	6	0	1	0
0	Aw10101111111	13	29	17	17	2021-01-29	2021-05-17	108	11	0	7	0
1	Kw1111101101	15	22	17	17	2021-03-22	2021-05-17	56	10	0	1	0
0	Aw00011011101	17	7	17	19	2021-05-07	2021-05-19	12	11	0	1	0
1	Kw111100101	17	2	17	19	2021-05-02	2021-05-19	17	9	0	1	0
1	Kw001111	12	18	17	19	2020-12-18	2021-05-19	152	6	0	4	0
1	Kw1101101	15	29	17	19	2021-03-29	2021-05-19	51	7	0	1	0
0	Aw1011010101	16	23	17	19	2021-04-23	2021-05-19	26	10	0	1	0
0	Aw111110111110	12	26	17	19	2020-12-26	2021-05-19	144	12	1	0	0
1	Kw11100011	17	10	17	19	2021-05-10	2021-05-19	9	8	0	2	0
1	Kw0111101100	14	19	17	19	2021-02-19	2021-05-19	89	10	2	0	0
0	Aw000101110	16	12	17	19	2021-04-12	2021-05-19	37	9	1	0	0
1	Kw0101011	17	10	17	19	2021-05-10	2021-05-19	9	7	0	2	0
0	Aw0110110	16	12	17	19	2021-04-12	2021-05-19	37	7	1	0	0
0	Aw11010111	16	23	17	19	2021-04-23	2021-05-19	26	8	0	3	0
0	Aw110110111100	16	14	17	19	2021-04-14	2021-05-19	35	12	2	0	0
1	Kw000111	16	28	17	21	2021-04-28	2021-05-21	23	6	0	3	1
0	Aw1111011101	14	24	17	21	2021-02-24	2021-05-21	86	10	0	1	0
0	Aw11011111101	16	7	17	21	2021-04-07	2021-05-21	44	11	0	1	0
1	Kw110011	16	7	17	24	2021-04-07	2021-05-24	47	6	0	2	0
1	Kw10011111	17	7	17	24	2021-05-07	2021-05-24	17	8	0	5	0
1	Kw1000	12	18	17	24	2020-12-18	2021-05-24	157	4	3	0	0
1	Kw111111111	17	2	17	24	2021-05-02	2021-05-24	22	9	0	9	1
1	Kw011110110111111	17	4	17	26	2021-05-04	2021-05-26	22	15	0	6	0
1	Kw111000111	17	19	17	26	2021-05-19	2021-05-26	7	9	0	3	0
1	Kw0111111011111	17	17	17	26	2021-05-17	2021-05-26	9	13	0	5	0
1	Kw11110011111	16	7	17	26	2021-04-07	2021-05-26	49	11	0	5	0
0	Aw1010111100	17	4	17	26	2021-05-04	2021-05-26	22	10	2	0	0
0	Aw11111111010	16	14	17	26	2021-04-14	2021-05-26	42	11	1	0	0
0	Aw1101101010	16	12	17	26	2021-04-12	2021-05-26	44	10	1	0	0
0	Aw10110011101	15	17	17	26	2021-03-17	2021-05-26	70	11	0	1	0
1	Kw1111111111	17	24	17	26	2021-05-24	2021-05-26	2	10	0	10	0
1	Kw01011111	16	26	17	26	2021-04-26	2021-05-26	30	8	0	5	3
0	Aw101111110	15	1	17	26	2021-03-01	2021-05-26	86	9	1	0	0
1	Kw0001111	17	21	17	26	2021-05-21	2021-05-26	5	7	0	4	0
0	Aw1010111101	17	4	17	26	2021-05-04	2021-05-26	22	10	0	1	0
1	Kw110010	16	7	17	26	2021-04-07	2021-05-26	49	6	1	0	0
1	Kw010111111	17	26	17	28	2021-05-26	2021-05-28	2	9	0	6	0
0	Aw001110	11	2	17	28	2020-11-02	2021-05-28	207	6	1	0	0
0	Aw110111111101	13	11	17	28	2021-01-11	2021-05-28	137	12	0	1	1
0	Aw001001	14	22	17	28	2021-02-22	2021-05-28	95	6	0	1	2
0	Aw1100111100	17	2	17	28	2021-05-02	2021-05-28	26	10	2	0	1
0	Aw0101100	13	31	17	28	2021-01-31	2021-05-28	117	7	2	0	0
0	Aw0110101	16	20	17	28	2021-04-20	2021-05-28	38	7	0	1	0
0	Aw0010011	17	28	17	28	2021-05-28	2021-05-28	0	7	0	2	0
0	Aw11001111001	17	28	17	28	2021-05-28	2021-05-28	0	11	0	1	0
0	Aw1010111110110	17	7	17	28	2021-05-07	2021-05-28	21	13	1	0	0
0	Aw111111111110	17	7	17	28	2021-05-07	2021-05-28	21	12	1	0	0
0	Aw00100111	17	28	17	31	2021-05-28	2021-05-31	3	8	0	3	0
1	Kw0101111111	17	28	17	31	2021-05-28	2021-05-31	3	10	0	7	0
1	Kw01011111111	17	31	17	31	2021-05-31	2021-05-31	0	11	0	8	0
1	Kw1111110	15	22	17	31	2021-03-22	2021-05-31	70	7	1	0	0
1	Kw11111001	17	10	17	31	2021-05-10	2021-05-31	21	8	0	1	1
1	Kw111110011	17	31	17	31	2021-05-31	2021-05-31	0	9	0	2	0
0	Aw11110101	11	6	17	31	2020-11-06	2021-05-31	206	8	0	1	0
0	Aw0011111111	17	10	17	31	2021-05-10	2021-05-31	21	10	0	8	0
0	Aw011001	15	1	17	31	2021-03-01	2021-05-31	91	6	0	1	0
0	Aw10011110	14	26	17	31	2021-02-26	2021-05-31	94	8	1	0	0
0	Aw011111111	16	20	17	31	2021-04-20	2021-05-31	41	9	0	8	0
1	Kw0010	12	11	17	31	2020-12-11	2021-05-31	171	4	1	0	0
1	Kw11110101111	16	7	18	2	2021-04-07	2021-06-02	56	11	0	4	0
1	Kw11011011	17	19	18	2	2021-05-19	2021-06-02	14	8	0	2	1
1	Kw1111010110	15	19	18	2	2021-03-19	2021-06-02	75	10	1	0	0
1	Kw1100111	17	24	18	2	2021-05-24	2021-06-02	9	7	0	3	0
1	Kw11100001	15	31	18	2	2021-03-31	2021-06-02	63	8	0	1	0
0	Aw10011101	16	9	18	2	2021-04-09	2021-06-02	54	8	0	1	0
1	Kw11111010	13	13	18	2	2021-01-13	2021-06-02	140	8	1	0	0
1	Kw011111101110	15	26	18	2	2021-03-26	2021-06-02	68	12	1	0	0
1	Kw1101011	17	17	18	2	2021-05-17	2021-06-02	16	7	0	2	0
1	Kw010110	13	6	18	2	2021-01-06	2021-06-02	147	6	1	0	0
0	Aw0111011110	17	4	17	31	2021-05-04	2021-05-31	27	10	1	0	0
0	Aw1101111111011	17	28	18	2	2021-05-28	2021-06-02	5	13	0	2	0
0	Aw110111111010	17	21	18	2	2021-05-21	2021-06-02	12	12	1	0	0
0	Aw111111110101	17	26	18	2	2021-05-26	2021-06-02	7	12	0	1	0
1	Kw110110111	18	2	18	2	2021-06-02	2021-06-02	0	9	0	3	0
0	Aw11011011111	15	22	18	4	2021-03-22	2021-06-04	74	11	0	5	0
0	Aw11001101	17	4	18	4	2021-05-04	2021-06-04	31	8	0	1	0
0	Aw101111101	15	22	18	4	2021-03-22	2021-06-04	74	9	0	1	0
0	Aw1100111101	17	2	18	7	2021-05-02	2021-06-07	36	10	0	1	0
0	Aw110011111111	17	2	18	7	2021-05-02	2021-06-07	36	12	0	8	0
0	Aw0011100	17	28	18	7	2021-05-28	2021-06-07	10	7	2	0	0
0	Aw100110	13	31	18	7	2021-01-31	2021-06-07	127	6	1	0	0
1	Kw11111011011	17	17	18	7	2021-05-17	2021-06-07	21	11	0	2	1
0	Aw01101110	16	16	18	7	2021-04-16	2021-06-07	52	8	1	0	0
1	Kw01010111	17	19	18	7	2021-05-19	2021-06-07	19	8	0	3	0
1	Kw0111101111111	13	29	18	7	2021-01-29	2021-06-07	129	13	0	7	0
0	Aw00111111111	17	31	18	7	2021-05-31	2021-06-07	7	11	0	9	0
1	Kw0101010	17	10	18	9	2021-05-10	2021-06-09	30	7	1	0	0
0	Aw101100111111	17	4	18	9	2021-05-04	2021-06-09	36	12	0	6	0
0	Aw1111101110	12	11	18	9	2020-12-11	2021-06-09	180	10	1	0	0
0	Aw111101100	17	12	18	9	2021-05-12	2021-06-09	28	9	2	0	0
0	Aw100111011	18	2	18	9	2021-06-02	2021-06-09	7	9	0	2	0
1	Kw0101101	18	2	18	9	2021-06-02	2021-06-09	7	7	0	1	0
0	Aw0111111111	17	31	18	9	2021-05-31	2021-06-09	9	10	0	9	0
1	Kw0011111	17	19	18	9	2021-05-19	2021-06-09	21	7	0	5	0
0	Aw011100	14	2	18	9	2021-02-02	2021-06-09	127	6	2	0	0
1	Kw0111011110	14	10	18	9	2021-02-10	2021-06-09	119	10	1	0	0
0	Aw011101001	16	28	18	9	2021-04-28	2021-06-09	42	9	0	1	0
1	Kw1111101110	13	29	18	9	2021-01-29	2021-06-09	131	10	1	0	0
1	Kw00101	17	31	18	9	2021-05-31	2021-06-09	9	5	0	1	0
0	Aw1111101101	15	26	18	9	2021-03-26	2021-06-09	75	10	0	1	0
0	Aw01111101	16	12	18	11	2021-04-12	2021-06-11	60	8	0	1	1
0	Aw1111101001	16	14	18	11	2021-04-14	2021-06-11	58	10	0	1	0
1	Kw111110110111	18	7	18	11	2021-06-07	2021-06-11	4	12	0	3	0
1	Kw111101101	13	1	18	11	2021-01-01	2021-06-11	161	9	0	1	0
1	Kw111101011111	18	2	18	11	2021-06-02	2021-06-11	9	12	0	5	0
1	Kw1111011111	15	31	18	11	2021-03-31	2021-06-11	72	10	0	5	0
1	Kw1101101111	18	2	18	11	2021-06-02	2021-06-11	9	10	0	4	0
0	Aw0001011101	17	19	18	14	2021-05-19	2021-06-14	26	10	0	1	0
1	Kw011111111110	13	13	18	14	2021-01-13	2021-06-14	152	12	1	0	0
1	Kw11000	15	26	18	14	2021-03-26	2021-06-14	80	5	3	0	0
0	Aw1101111111111	15	24	18	14	2021-03-24	2021-06-14	82	13	0	10	0
0	Aw1111111011	15	31	18	14	2021-03-31	2021-06-14	75	10	0	2	1
0	Aw11111110111	18	14	18	14	2021-06-14	2021-06-14	0	11	0	3	0
1	Kw1100101	17	26	18	14	2021-05-26	2021-06-14	19	7	0	1	0
0	Aw011111011	18	11	18	14	2021-06-11	2021-06-14	3	9	0	2	0
1	Kw00110111	16	16	18	14	2021-04-16	2021-06-14	59	8	0	3	0
1	Kw11010111	18	2	18	14	2021-06-02	2021-06-14	12	8	0	3	0
0	Aw01101111	16	16	18	14	2021-04-16	2021-06-14	59	8	0	4	1
0	Aw011011111	18	14	18	14	2021-06-14	2021-06-14	0	9	0	5	0
1	Kw11110011110	16	7	18	14	2021-04-07	2021-06-14	68	11	1	0	0
0	Aw1101111111100	16	2	18	14	2021-04-02	2021-06-14	73	13	2	0	0
1	Kw00011111	17	26	18	14	2021-05-26	2021-06-14	19	8	0	5	0
0	Aw11111101111	16	9	18	16	2021-04-09	2021-06-16	68	11	0	4	0
1	Kw01011011	18	9	18	16	2021-06-09	2021-06-16	7	8	0	2	0
1	Kw011101111111111	17	7	18	16	2021-05-07	2021-06-16	40	15	0	10	0
0	Aw110101111	17	19	18	16	2021-05-19	2021-06-16	28	9	0	4	0
0	Aw10011100	16	9	18	16	2021-04-09	2021-06-16	68	8	2	0	0
0	Aw01011110	14	12	18	16	2021-02-12	2021-06-16	124	8	1	0	0
0	Aw111101010	17	31	18	16	2021-05-31	2021-06-16	16	9	1	0	0
1	Kw1101110011	16	28	18	16	2021-04-28	2021-06-16	49	10	0	2	0
0	Aw0111001	18	9	18	16	2021-06-09	2021-06-16	7	7	0	1	0
1	Kw11110001111	17	12	18	16	2021-05-12	2021-06-16	35	11	0	4	0
0	Aw001111010	16	12	18	16	2021-04-12	2021-06-16	65	9	1	0	0
1	Kw100111111	17	24	18	18	2021-05-24	2021-06-18	25	9	0	6	0
0	Aw0011111011	16	23	18	21	2021-04-23	2021-06-21	59	10	0	2	0
0	Aw11001100	17	4	18	21	2021-05-04	2021-06-21	48	8	2	0	0
0	Aw100111101	17	31	18	21	2021-05-31	2021-06-21	21	9	0	1	0
1	Kw1111101101111	18	11	18	21	2021-06-11	2021-06-21	10	13	0	4	0
1	Kw1110111	16	26	18	21	2021-04-26	2021-06-21	56	7	0	3	0
1	Kw11011101111	17	10	18	23	2021-05-10	2021-06-23	44	11	0	4	0
0	Aw111101111111	16	30	18	23	2021-04-30	2021-06-23	54	12	0	7	0
1	Kw110111111	16	5	18	23	2021-04-05	2021-06-23	79	9	0	6	0
1	Kw01110110	12	30	18	23	2020-12-30	2021-06-23	175	8	1	0	0
1	Kw1111001110	16	2	18	23	2021-04-02	2021-06-23	82	10	1	0	0
1	Kw011110010	15	17	18	23	2021-03-17	2021-06-23	98	9	1	0	0
0	Aw111111011111	18	16	18	23	2021-06-16	2021-06-23	7	12	0	5	0
1	Kw1111000101	17	7	18	23	2021-05-07	2021-06-23	47	10	0	1	0
0	Aw00111111110	17	31	18	23	2021-05-31	2021-06-23	23	11	1	0	0
0	Aw1111101100	15	26	18	23	2021-03-26	2021-06-23	89	10	2	0	0
0	Aw01111110	16	14	18	23	2021-04-14	2021-06-23	70	8	1	0	0
0	Aw11011101110	11	6	18	23	2020-11-06	2021-06-23	229	11	1	0	0
0	Aw11111011110	12	21	18	23	2020-12-21	2021-06-23	184	11	1	0	0
0	Aw01011001	17	28	18	23	2021-05-28	2021-06-23	26	8	0	1	0
1	Kw111000010	18	2	18	23	2021-06-02	2021-06-23	21	9	1	0	0
0	Aw110011111110	17	2	18	23	2021-05-02	2021-06-23	52	12	1	0	0
0	Aw011000	15	1	18	23	2021-03-01	2021-06-23	114	6	3	0	0
1	Kw111000001	16	16	18	23	2021-04-16	2021-06-23	68	9	0	1	0
1	Kw111100111111	17	26	18	25	2021-05-26	2021-06-25	30	12	0	6	0
0	Aw110011011	18	4	18	25	2021-06-04	2021-06-25	21	9	0	2	0
0	Aw01011011	15	19	18	25	2021-03-19	2021-06-25	98	8	0	2	0
1	Kw001101111	18	14	18	28	2021-06-14	2021-06-28	14	9	0	4	0
0	Aw101011111111	17	17	18	28	2021-05-17	2021-06-28	42	12	0	8	0
1	Kw0111010	11	30	18	28	2020-11-30	2021-06-28	210	7	1	0	1
0	Aw01111100	16	12	18	28	2021-04-12	2021-06-28	77	8	2	0	0
0	Aw00010110	16	9	18	28	2021-04-09	2021-06-28	80	8	1	0	1
1	Kw0000	15	10	18	28	2021-03-10	2021-06-28	110	4	4	0	0
0	Aw000101101	18	28	18	28	2021-06-28	2021-06-28	0	9	0	1	0
1	Kw1111001011	17	19	18	30	2021-05-19	2021-06-30	42	10	0	2	0
1	Kw01110101	18	28	18	30	2021-06-28	2021-06-30	2	8	0	1	0
0	Aw11001110111	16	2	18	30	2021-04-02	2021-06-30	89	11	0	3	0
0	Aw1101011110	18	16	18	30	2021-06-16	2021-06-30	14	10	1	0	0
0	Aw0110111110	18	14	18	30	2021-06-14	2021-06-30	16	10	1	0	0
0	Aw011101011	16	20	18	30	2021-04-20	2021-06-30	71	9	0	2	0
1	Kw1111011101	16	14	18	30	2021-04-14	2021-06-30	77	10	0	1	0
1	Kw111101010	15	1	18	30	2021-03-01	2021-06-30	121	9	1	0	0
1	Kw111001111	13	13	18	30	2021-01-13	2021-06-30	168	9	0	4	0
0	Aw1111101000	16	14	18	30	2021-04-14	2021-06-30	77	10	3	0	0
1	Kw11101111	18	21	19	2	2021-06-21	2021-07-02	11	8	0	4	0
1	Kw100111110	17	24	19	2	2021-05-24	2021-07-02	39	9	1	0	0
0	Aw100111000	18	16	19	2	2021-06-16	2021-07-02	16	9	3	0	0
1	Kw011101101	18	23	19	2	2021-06-23	2021-07-02	9	9	0	1	0
0	Aw00111101111	16	30	19	2	2021-04-30	2021-07-02	63	11	0	4	0
0	Aw1101101101	17	4	19	5	2021-05-04	2021-07-05	62	10	0	1	0
0	Aw1111110101	16	9	19	5	2021-04-09	2021-07-05	87	10	0	1	1
0	Aw1100111010	15	26	19	5	2021-03-26	2021-07-05	101	10	1	0	0
1	Kw110111011111	18	23	19	5	2021-06-23	2021-07-05	12	12	0	5	1
1	Kw1101110111111	19	5	19	5	2021-07-05	2021-07-05	0	13	0	6	0
1	Kw0011110	17	19	19	5	2021-05-19	2021-07-05	47	7	1	0	0
1	Kw011111111111	13	13	19	5	2021-01-13	2021-07-05	173	12	0	11	0
0	Aw111101011	17	31	19	7	2021-05-31	2021-07-07	37	9	0	2	0
0	Aw1011111101	17	26	19	7	2021-05-26	2021-07-07	42	10	0	1	0
0	Aw101111111111	17	7	19	7	2021-05-07	2021-07-07	61	12	0	10	0
0	Aw101011101	13	22	19	7	2021-01-22	2021-07-07	166	9	0	1	0
0	Aw111101101	17	12	19	7	2021-05-12	2021-07-07	56	9	0	1	0
0	Aw110110111111	18	4	19	7	2021-06-04	2021-07-07	33	12	0	6	0
0	Aw11111011100	18	9	19	7	2021-06-09	2021-07-07	28	11	2	0	0
0	Aw00011011111	15	22	19	7	2021-03-22	2021-07-07	107	11	0	5	0
0	Aw000110110	15	12	19	7	2021-03-12	2021-07-07	117	9	1	0	0
0	Aw01101010	17	28	19	7	2021-05-28	2021-07-07	40	8	1	0	0
0	Aw0101110	13	27	19	7	2021-01-27	2021-07-07	161	7	1	0	1
0	Aw11111101011	19	5	19	7	2021-07-05	2021-07-07	2	11	0	2	0
1	Kw11110010111	18	30	19	7	2021-06-30	2021-07-07	7	11	0	3	0
1	Kw011100	11	15	19	7	2020-11-15	2021-07-07	234	6	2	0	0
1	Kw1111101100	15	22	19	7	2021-03-22	2021-07-07	107	10	2	0	0
1	Kw11110111111	18	11	19	7	2021-06-11	2021-07-07	26	11	0	6	0
1	Kw00110110	16	16	19	7	2021-04-16	2021-07-07	82	8	1	0	0
1	Kw011101011	18	30	19	7	2021-06-30	2021-07-07	7	9	0	2	0
1	Kw0011011111	18	28	19	7	2021-06-28	2021-07-07	9	10	0	5	0
1	Kw1111010111111	18	11	19	7	2021-06-11	2021-07-07	26	13	0	6	0
1	Kw1101100	15	29	19	7	2021-03-29	2021-07-07	100	7	2	0	0
1	Kw01011010	18	9	19	7	2021-06-09	2021-07-07	28	8	1	0	0
0	Aw01011101	19	7	19	9	2021-07-07	2021-07-09	2	8	0	1	0
1	Kw10001	17	24	19	9	2021-05-24	2021-07-09	46	5	0	1	0
1	Kw111100011111	18	16	19	9	2021-06-16	2021-07-09	23	12	0	5	0
0	Aw0101111111	15	29	19	9	2021-03-29	2021-07-09	102	10	0	7	0
1	Kw1111111110	17	24	19	9	2021-05-24	2021-07-09	46	10	1	0	0
0	Aw1111110111111	18	23	19	9	2021-06-23	2021-07-09	16	13	0	6	0
0	Aw010111101	18	16	19	12	2021-06-16	2021-07-12	26	9	0	1	0
1	Kw0111100111	15	26	19	12	2021-03-26	2021-07-12	108	10	0	3	0
1	Kw111100110	15	26	19	12	2021-03-26	2021-07-12	108	9	1	0	0
1	Kw0111101101111111	17	26	19	12	2021-05-26	2021-07-12	47	16	0	7	0
1	Kw01111011111111	18	7	19	12	2021-06-07	2021-07-12	35	14	0	8	0
1	Kw01111000	14	12	19	12	2021-02-12	2021-07-12	150	8	3	0	0
1	Kw11110100	14	8	19	12	2021-02-08	2021-07-12	154	8	2	0	0
1	Kw00110101	17	10	19	12	2021-05-10	2021-07-12	63	8	0	1	0
0	Aw11011101101	15	22	19	12	2021-03-22	2021-07-12	112	11	0	1	0
0	Aw01110010	18	16	19	12	2021-06-16	2021-07-12	26	8	1	0	0
0	Aw11111010011	18	11	19	12	2021-06-11	2021-07-12	31	11	0	2	0
0	Aw11010110	16	23	19	14	2021-04-23	2021-07-14	82	8	1	0	1
0	Aw110101101	19	14	19	14	2021-07-14	2021-07-14	0	9	0	1	0
1	Kw01110111111110	16	23	19	14	2021-04-23	2021-07-14	82	14	1	0	0
0	Aw11001111011	18	7	19	14	2021-06-07	2021-07-14	37	11	0	2	0
0	Aw01111111110	18	9	19	14	2021-06-09	2021-07-14	35	11	1	0	0
0	Aw11111111011	16	14	19	14	2021-04-14	2021-07-14	91	11	0	2	0
1	Kw01111011001	17	19	19	14	2021-05-19	2021-07-14	56	11	0	1	0
1	Kw1110011111	18	30	19	14	2021-06-30	2021-07-14	14	10	0	5	1
1	Kw111011111	19	2	19	14	2021-07-02	2021-07-14	12	9	0	5	0
1	Kw001110	12	18	19	16	2020-12-18	2021-07-16	210	6	1	0	0
0	Aw1111101010	13	13	19	16	2021-01-13	2021-07-16	184	10	1	0	0
0	Aw011101010	16	20	19	16	2021-04-20	2021-07-16	87	9	1	0	0
0	Aw110111011110	11	17	19	16	2020-11-17	2021-07-16	241	12	1	0	0
0	Aw1111110100	16	9	19	16	2021-04-09	2021-07-16	98	10	2	0	0
0	Aw0110001	18	23	19	16	2021-06-23	2021-07-16	23	7	0	1	1
0	Aw00111000	18	7	19	16	2021-06-07	2021-07-16	39	8	3	0	0
1	Kw11001111	18	2	19	16	2021-06-02	2021-07-16	44	8	0	4	0
1	Kw00111110	18	9	19	16	2021-06-09	2021-07-16	37	8	1	0	0
1	Kw00111111	18	9	19	16	2021-06-09	2021-07-16	37	8	0	6	0
0	Aw1111111100	14	24	19	19	2021-02-24	2021-07-19	145	10	2	0	0
1	Kw01011110	16	26	19	19	2021-04-26	2021-07-19	84	8	1	0	0
0	Aw001111110	14	24	19	19	2021-02-24	2021-07-19	145	9	1	0	1
1	Kw11111101	17	31	19	19	2021-05-31	2021-07-19	49	8	0	1	1
0	Aw0011111001	17	12	19	19	2021-05-12	2021-07-19	68	10	0	1	0
0	Aw11111011111111	16	9	19	19	2021-04-09	2021-07-19	101	14	0	8	0
0	Aw11011010101	17	26	19	19	2021-05-26	2021-07-19	54	11	0	1	0
0	Aw1111111010	15	31	19	19	2021-03-31	2021-07-19	110	10	1	0	0
0	Aw0101011	16	23	19	19	2021-04-23	2021-07-19	87	7	0	2	0
1	Kw100011	19	9	19	19	2021-07-09	2021-07-19	10	6	0	2	0
1	Kw001101101	19	7	19	19	2021-07-07	2021-07-19	12	9	0	1	0
1	Kw0111001	19	7	19	19	2021-07-07	2021-07-19	12	7	0	1	0
1	Kw110111000	16	12	19	19	2021-04-12	2021-07-19	98	9	3	0	0
1	Kw1001111111	18	18	19	19	2021-06-18	2021-07-19	31	10	0	7	0
1	Kw11100111111	19	14	19	19	2021-07-14	2021-07-19	5	11	0	6	0
1	Kw111111011	19	19	19	21	2021-07-19	2021-07-21	2	9	0	2	0
0	Aw101100111001	16	16	19	21	2021-04-16	2021-07-21	96	12	0	1	0
0	Aw01100011	19	16	19	21	2021-07-16	2021-07-21	5	8	0	2	0
0	Aw11010111100	18	30	19	21	2021-06-30	2021-07-21	21	11	2	0	0
1	Kw111000011	18	2	19	21	2021-06-02	2021-07-21	49	9	0	2	0
1	Kw001011	18	9	19	21	2021-06-09	2021-07-21	42	6	0	2	0
1	Kw11001010	18	14	19	21	2021-06-14	2021-07-21	37	8	1	0	0
1	Kw011110001	19	12	19	21	2021-07-12	2021-07-21	9	9	0	1	1
1	Kw0111100011	19	21	19	21	2021-07-21	2021-07-21	0	10	0	2	0
0	Aw1111010100	18	16	19	23	2021-06-16	2021-07-23	37	10	2	0	0
0	Aw0011111101	19	19	19	23	2021-07-19	2021-07-23	4	10	0	1	0
1	Kw1110000101	18	23	19	23	2021-06-23	2021-07-23	30	10	0	1	0
1	Kw111101001	19	12	19	26	2021-07-12	2021-07-26	14	9	0	1	0
1	Kw011101100	18	23	19	26	2021-06-23	2021-07-26	33	9	2	0	0
1	Kw1110001111	17	26	19	26	2021-05-26	2021-07-26	61	10	0	4	0
0	Aw111111111111	17	7	19	26	2021-05-07	2021-07-26	80	12	0	12	0
0	Aw1001111011	18	21	19	26	2021-06-21	2021-07-26	35	10	0	2	0
0	Aw11111011101	18	9	19	26	2021-06-09	2021-07-26	47	11	0	1	0
1	Kw11010110	18	2	19	28	2021-06-02	2021-07-28	56	8	1	0	0
1	Kw111000000	16	16	19	28	2021-04-16	2021-07-28	103	9	6	0	0
1	Kw1110111111	19	14	19	28	2021-07-14	2021-07-28	14	10	0	6	0
1	Kw000111111	18	14	19	28	2021-06-14	2021-07-28	44	9	0	6	0
0	Aw1011111111111	19	7	19	28	2021-07-07	2021-07-28	21	13	0	11	1
0	Aw1010111111111	18	28	19	28	2021-06-28	2021-07-28	30	13	0	9	0
1	Kw110011111	19	16	19	28	2021-07-16	2021-07-28	12	9	0	5	0
1	Kw01110011	19	19	19	30	2021-07-19	2021-07-30	11	8	0	2	0
0	Aw011111110	16	20	19	30	2021-04-20	2021-07-30	101	9	1	0	0
1	Kw1111001111111	18	25	19	30	2021-06-25	2021-07-30	35	13	0	7	0
1	Kw1111101111	13	29	19	30	2021-01-29	2021-07-30	182	10	0	4	0
1	Kw111101111111	19	7	19	30	2021-07-07	2021-07-30	23	12	0	7	1
0	Aw1101011111	18	16	19	30	2021-06-16	2021-07-30	44	10	0	5	0
0	Aw010110110	18	25	19	30	2021-06-25	2021-07-30	35	9	1	0	0
1	Kw11111011011111	18	21	20	2	2021-06-21	2021-08-02	42	14	0	5	0
1	Kw0101100	18	2	20	2	2021-06-02	2021-08-02	61	7	2	0	0
0	Aw10111111111111	19	28	20	2	2021-07-28	2021-08-02	5	14	0	12	0
0	Aw1001101	18	7	20	2	2021-06-07	2021-08-02	56	7	0	1	0
0	Aw0110100	16	20	20	2	2021-04-20	2021-08-02	104	7	2	0	0
0	Aw101100111000	16	16	20	2	2021-04-16	2021-08-02	108	12	3	0	0
0	Aw10011110111	19	26	20	2	2021-07-26	2021-08-02	7	11	0	3	0
1	Kw1111010011	19	26	20	2	2021-07-26	2021-08-02	7	10	0	2	0
1	Kw1101111111	18	23	20	2	2021-06-23	2021-08-02	40	10	0	7	0
1	Kw1101110010	16	28	20	2	2021-04-28	2021-08-02	96	10	1	0	0
1	Kw11110000	14	26	20	2	2021-02-26	2021-08-02	157	8	4	0	0
1	Kw0111011111111111	18	16	20	2	2021-06-16	2021-08-02	47	16	0	11	0
1	Kw111010	10	21	20	2	2020-10-21	2021-08-02	285	6	1	0	0
1	Kw10010	14	10	20	2	2021-02-10	2021-08-02	173	5	1	0	0
1	Kw010101110	18	7	20	2	2021-06-07	2021-08-02	56	9	1	0	0
0	Aw010110011	18	23	20	2	2021-06-23	2021-08-02	40	9	0	2	0
1	Kw1111011111111	19	30	20	4	2021-07-30	2021-08-04	5	13	0	8	0
1	Kw110111010	15	8	20	4	2021-03-08	2021-08-04	149	9	1	0	0
1	Kw1111100111	17	31	20	4	2021-05-31	2021-08-04	65	10	0	3	0
1	Kw000110	16	28	20	4	2021-04-28	2021-08-04	98	6	1	0	0
1	Kw111110101	18	2	20	4	2021-06-02	2021-08-04	63	9	0	1	0
0	Aw1111011110	16	12	20	4	2021-04-12	2021-08-04	114	10	1	0	0
0	Aw1111110110	16	5	20	4	2021-04-05	2021-08-04	121	10	1	0	0
1	Kw00111101	19	5	20	4	2021-07-05	2021-08-04	30	8	0	1	1
1	Kw11100011111	19	26	20	4	2021-07-26	2021-08-04	9	11	0	5	0
1	Kw01111011011111111	19	12	20	4	2021-07-12	2021-08-04	23	17	0	8	0
1	Kw001111011	20	4	20	6	2021-08-04	2021-08-06	2	9	0	2	0
1	Kw1111000111111	19	9	20	6	2021-07-09	2021-08-06	28	13	0	6	0
0	Aw100101	16	28	20	6	2021-04-28	2021-08-06	100	6	0	1	0
1	Kw01010101	18	9	20	6	2021-06-09	2021-08-06	58	8	0	1	0
0	Aw01010111	19	19	20	6	2021-07-19	2021-08-06	18	8	0	3	1
0	Aw1101101011	16	12	20	6	2021-04-12	2021-08-06	116	10	0	2	0
1	Kw0010111	19	21	20	6	2021-07-21	2021-08-06	16	7	0	3	0
0	Aw011100100	19	12	20	9	2021-07-12	2021-08-09	28	9	2	0	0
0	Aw010101111	20	6	20	9	2021-08-06	2021-08-09	3	9	0	4	0
0	Aw010110010	18	23	20	9	2021-06-23	2021-08-09	47	9	1	0	0
0	Aw0101111110	15	29	20	9	2021-03-29	2021-08-09	133	10	1	0	0
1	Kw1111111100	17	10	20	9	2021-05-10	2021-08-09	91	10	2	0	0
1	Kw1111111101	17	10	20	9	2021-05-10	2021-08-09	91	10	0	1	0
1	Kw010101111	18	7	20	9	2021-06-07	2021-08-09	63	9	0	4	2
1	Kw11111111110	17	26	20	9	2021-05-26	2021-08-09	75	11	1	0	0
1	Kw00110111111	19	7	20	9	2021-07-07	2021-08-09	33	11	0	6	0
0	Aw011011101	18	7	20	9	2021-06-07	2021-08-09	63	9	0	1	0
0	Aw011101110	15	29	20	9	2021-03-29	2021-08-09	133	9	1	0	0
0	Aw0110010	17	31	20	9	2021-05-31	2021-08-09	70	7	1	0	0
0	Aw001110001	19	16	20	9	2021-07-16	2021-08-09	24	9	0	1	0
1	Kw001101011	19	12	20	9	2021-07-12	2021-08-09	28	9	0	2	0
1	Kw1110110	16	26	20	9	2021-04-26	2021-08-09	105	7	1	0	0
1	Kw1100110	17	24	20	9	2021-05-24	2021-08-09	77	7	1	0	0
1	Kw0001110	17	21	20	9	2021-05-21	2021-08-09	80	7	1	0	0
1	Kw110001	18	14	20	9	2021-06-14	2021-08-09	56	6	0	1	0
1	Kw01110111111111111	20	2	20	9	2021-08-02	2021-08-09	7	17	0	12	1
1	Kw001010	18	9	20	9	2021-06-09	2021-08-09	61	6	1	0	0
0	Aw0110011	17	31	20	11	2021-05-31	2021-08-11	72	7	0	2	0
1	Kw1100111111	19	28	20	11	2021-07-28	2021-08-11	14	10	0	6	0
1	Kw10011110	17	7	20	11	2021-05-07	2021-08-11	96	8	1	0	0
1	Kw11011001	19	7	20	11	2021-07-07	2021-08-11	35	8	0	1	0
1	Kw10000	17	24	20	13	2021-05-24	2021-08-13	81	5	4	0	0
1	Kw01110100	18	28	20	13	2021-06-28	2021-08-13	46	8	2	0	0
1	Kw1111011110	15	31	20	13	2021-03-31	2021-08-13	135	10	1	0	0
1	Kw11011011111	18	11	20	13	2021-06-11	2021-08-13	63	11	0	5	0
0	Aw1001011	20	6	20	13	2021-08-06	2021-08-13	7	7	0	2	0
0	Aw01110011	18	16	20	13	2021-06-16	2021-08-13	58	8	0	2	0
1	Kw1111000100	17	7	20	13	2021-05-07	2021-08-13	98	10	2	0	0
0	Aw01011010	15	19	20	13	2021-03-19	2021-08-13	147	8	1	0	0
1	Kw0001111111	19	28	20	13	2021-07-28	2021-08-13	16	10	0	7	1
1	Kw001111111	19	16	20	13	2021-07-16	2021-08-13	28	9	0	7	0
1	Kw011101111111111111	20	9	20	13	2021-08-09	2021-08-13	4	18	0	13	0
1	Kw0101011111	20	9	20	13	2021-08-09	2021-08-13	4	10	0	5	0
1	Kw11111011111	19	30	20	13	2021-07-30	2021-08-13	14	11	0	5	1
1	Kw001111110	19	16	20	13	2021-07-16	2021-08-13	28	9	1	0	0
0	Aw0101011111	20	9	20	15	2021-08-09	2021-08-15	6	10	0	5	0
1	Kw00001	18	28	20	15	2021-06-28	2021-08-15	48	5	0	1	0
0	Aw00011011110	15	22	20	15	2021-03-22	2021-08-15	146	11	1	0	0
1	Kw00011110	17	26	20	15	2021-05-26	2021-08-15	81	8	1	0	0
1	Kw010110111	18	16	20	15	2021-06-16	2021-08-15	60	9	0	3	0
1	Kw11110111111111	20	4	20	15	2021-08-04	2021-08-15	11	14	0	9	0
1	Kw100101	20	2	20	15	2021-08-02	2021-08-15	13	6	0	1	1
1	Kw01010111111	20	13	20	15	2021-08-13	2021-08-15	2	11	0	6	0
1	Kw1110101	20	2	20	17	2021-08-02	2021-08-17	15	7	0	1	0
1	Kw011101010	18	30	20	17	2021-06-30	2021-08-17	48	9	1	0	0
1	Kw00011111111	20	13	20	17	2021-08-13	2021-08-17	4	11	0	8	0
1	Kw111110111111	20	13	20	17	2021-08-13	2021-08-17	4	12	0	6	0
1	Kw11101110	18	21	20	17	2021-06-21	2021-08-17	57	8	1	0	0
1	Kw01010110	17	19	20	17	2021-05-19	2021-08-17	90	8	1	0	0
0	Aw01101000	20	2	20	17	2021-08-02	2021-08-17	15	8	3	0	0
0	Aw11001111000	17	28	20	17	2021-05-28	2021-08-17	81	11	3	0	0
0	Aw0011101	17	28	20	17	2021-05-28	2021-08-17	81	7	0	1	0
0	Aw10011010	20	2	20	17	2021-08-02	2021-08-17	15	8	1	0	0
0	Aw01100111	20	11	20	17	2021-08-11	2021-08-17	6	8	0	3	0
0	Aw011111100	18	23	20	17	2021-06-23	2021-08-17	55	9	2	0	0
0	Aw000101111	16	12	20	17	2021-04-12	2021-08-17	127	9	0	4	0
0	Aw1011111100	17	26	20	17	2021-05-26	2021-08-17	83	10	2	0	0
0	Aw1111011111111	18	23	20	17	2021-06-23	2021-08-17	55	13	0	8	0
0	Aw1111101011	13	13	20	20	2021-01-13	2021-08-20	219	10	0	2	0
0	Aw011101000	16	28	20	20	2021-04-28	2021-08-20	114	9	3	0	0
0	Aw1011111110	16	30	20	20	2021-04-30	2021-08-20	112	10	1	0	0
0	Aw11011111111111	18	14	20	20	2021-06-14	2021-08-20	67	14	0	11	1
0	Aw10011111	14	26	20	20	2021-02-26	2021-08-20	175	8	0	5	2
1	Kw001101111111	20	9	20	20	2021-08-09	2021-08-20	11	12	0	7	0
1	Kw1001011	20	15	20	20	2021-08-15	2021-08-20	5	7	0	2	0
1	Kw001111101	19	16	20	20	2021-07-16	2021-08-20	35	9	0	1	0
0	Aw01101100	17	19	20	20	2021-05-19	2021-08-20	93	8	2	0	1
1	Kw11001011	18	14	20	20	2021-06-14	2021-08-20	67	8	0	2	1
1	Kw110111110	16	5	20	20	2021-04-05	2021-08-20	137	9	1	0	0
1	Kw00011101	20	9	20	20	2021-08-09	2021-08-20	11	8	0	1	0
1	Kw1110001110	17	26	20	20	2021-05-26	2021-08-20	86	10	1	0	0
1	Kw11001101	20	9	20	20	2021-08-09	2021-08-20	11	8	0	1	0
0	Aw110111111111111	20	20	20	23	2021-08-20	2021-08-23	3	15	0	12	0
0	Aw011011001	20	20	20	23	2021-08-20	2021-08-23	3	9	0	1	0
1	Kw10011111111	19	19	20	23	2021-07-19	2021-08-23	35	11	0	8	0
1	Kw110010111	20	20	20	23	2021-08-20	2021-08-23	3	9	0	3	0
0	Aw110011001	18	21	20	23	2021-06-21	2021-08-23	63	9	0	1	0
0	Aw11110111011	17	21	20	23	2021-05-21	2021-08-23	94	11	0	2	0
0	Aw0011111010	16	23	20	23	2021-04-23	2021-08-23	122	10	1	0	0
0	Aw1011001111111	18	9	20	23	2021-06-09	2021-08-23	75	13	0	7	2
0	Aw10110011110	16	26	20	23	2021-04-26	2021-08-23	119	11	1	0	0
0	Aw110110100	16	7	20	23	2021-04-07	2021-08-23	138	9	2	0	1
0	Aw1101101001	20	23	20	23	2021-08-23	2021-08-23	0	10	0	1	0
0	Aw00011010	15	5	20	23	2021-03-05	2021-08-23	171	8	1	0	1
0	Aw0101010	16	23	20	23	2021-04-23	2021-08-23	122	7	1	0	1
0	Aw001111111111	18	7	20	23	2021-06-07	2021-08-23	77	12	0	10	0
0	Aw010111100	18	16	20	23	2021-06-16	2021-08-23	68	9	2	0	0
0	Aw000110111111	19	7	20	23	2021-07-07	2021-08-23	47	12	0	6	0
1	Kw110101101	19	28	20	23	2021-07-28	2021-08-23	26	9	0	1	0
1	Kw111000110	17	19	20	23	2021-05-19	2021-08-23	96	9	1	0	0
1	Kw0111111000	16	7	20	23	2021-04-07	2021-08-23	138	10	3	0	0
1	Kw0010101	20	9	20	23	2021-08-09	2021-08-23	14	7	0	1	0
1	Kw1100011	20	9	20	23	2021-08-09	2021-08-23	14	7	0	2	0
0	Aw100111111	20	20	20	23	2021-08-20	2021-08-23	3	9	0	6	0
1	Kw11011010	17	19	20	23	2021-05-19	2021-08-23	96	8	1	0	0
1	Kw1111100110	17	31	20	23	2021-05-31	2021-08-23	84	10	1	0	0
1	Kw1000110	19	19	20	23	2021-07-19	2021-08-23	35	7	1	0	0
1	Kw11111110	16	9	20	23	2021-04-09	2021-08-23	136	8	1	0	0
1	Kw1111000110	16	23	20	23	2021-04-23	2021-08-23	122	10	1	0	1
1	Kw11110001101	20	23	20	23	2021-08-23	2021-08-23	0	11	0	1	0
1	Kw111001111111	19	19	20	23	2021-07-19	2021-08-23	35	12	0	7	1
1	Kw11110011111111	19	30	20	23	2021-07-30	2021-08-23	24	14	0	8	1
0	Aw110101011	15	15	20	23	2021-03-15	2021-08-23	161	9	0	2	1
0	Aw011011110	18	14	20	23	2021-06-14	2021-08-23	70	9	1	0	0
1	Kw0011101	19	16	20	23	2021-07-16	2021-08-23	38	7	0	1	1
0	Aw1101010111	20	23	20	23	2021-08-23	2021-08-23	0	10	0	3	0
0	Aw000110101	20	23	20	25	2021-08-23	2021-08-25	2	9	0	1	0
0	Aw00111011	20	17	20	25	2021-08-17	2021-08-25	8	8	0	2	0
0	Aw1001111111	20	23	20	25	2021-08-23	2021-08-25	2	10	0	7	0
0	Aw1111011001	18	9	20	25	2021-06-09	2021-08-25	77	10	0	1	0
0	Aw0110111111	18	14	20	25	2021-06-14	2021-08-25	72	10	0	6	0
0	Aw010110111	18	25	20	25	2021-06-25	2021-08-25	61	9	0	3	0
0	Aw1101101110	15	10	20	25	2021-03-10	2021-08-25	168	10	1	0	1
0	Aw11011011101	20	25	20	25	2021-08-25	2021-08-25	0	11	0	1	0
0	Aw11011111111000	18	14	20	25	2021-06-14	2021-08-25	72	14	3	0	0
1	Kw1111110110	19	21	20	25	2021-07-21	2021-08-25	35	10	1	0	0
1	Kw110110011	20	11	20	25	2021-08-11	2021-08-25	14	9	0	2	0
1	Kw000111110	18	14	20	25	2021-06-14	2021-08-25	72	9	1	0	0
1	Kw11011000	19	7	20	25	2021-07-07	2021-08-25	49	8	3	0	0
1	Kw011110111111111	19	12	20	25	2021-07-12	2021-08-25	44	15	0	9	0
1	Kw11110001111111	20	6	20	25	2021-08-06	2021-08-25	19	14	0	7	0
1	Kw111100001	20	2	20	25	2021-08-02	2021-08-25	23	9	0	1	0
1	Kw0001101	20	4	20	25	2021-08-04	2021-08-25	21	7	0	1	0
1	Kw000011	20	15	20	25	2021-08-15	2021-08-25	10	6	0	2	0
1	Kw111100111111111	20	23	20	27	2021-08-23	2021-08-27	4	15	0	9	0
1	Kw1110011111111	20	23	20	27	2021-08-23	2021-08-27	4	13	0	8	0
1	Kw010111110	17	26	20	27	2021-05-26	2021-08-27	93	9	1	0	0
1	Kw1001010	20	15	20	27	2021-08-15	2021-08-27	12	7	1	0	0
1	Kw010101011	20	6	20	27	2021-08-06	2021-08-27	21	9	0	2	0
0	Aw010111110	15	29	20	27	2021-03-29	2021-08-27	151	9	1	0	1
0	Aw0101111101	20	27	20	27	2021-08-27	2021-08-27	0	10	0	1	0
0	Aw111110111111111	19	19	20	27	2021-07-19	2021-08-27	39	15	0	9	0
0	Aw01010101	20	23	20	27	2021-08-23	2021-08-27	4	8	0	1	0
0	Aw1100111111111	18	7	20	27	2021-06-07	2021-08-27	81	13	0	9	0
0	Aw10010110	20	13	20	27	2021-08-13	2021-08-27	14	8	1	0	0
0	Aw10110011111111	20	23	20	27	2021-08-23	2021-08-27	4	14	0	8	0
0	Aw11111101110	16	9	20	27	2021-04-09	2021-08-27	140	11	1	0	0
0	Aw11111011000	18	23	20	27	2021-06-23	2021-08-27	65	11	3	0	0
0	Aw11001111110	16	30	20	27	2021-04-30	2021-08-27	119	11	1	0	0
0	Aw001001111	17	31	20	27	2021-05-31	2021-08-27	88	9	0	4	0
0	Aw10101111111111	19	28	20	27	2021-07-28	2021-08-27	30	14	0	10	1
1	Kw111000111111	20	4	20	27	2021-08-04	2021-08-27	23	12	0	6	1
1	Kw1000111	19	19	20	27	2021-07-19	2021-08-27	39	7	0	3	0
1	Kw110101111	18	14	20	27	2021-06-14	2021-08-27	74	9	0	4	0
1	Kw1111101111111	20	17	20	27	2021-08-17	2021-08-27	10	13	0	7	0
1	Kw0011100	19	16	20	27	2021-07-16	2021-08-27	42	7	2	0	0
1	Kw11111011010	17	17	20	27	2021-05-17	2021-08-27	102	11	1	0	0
1	Kw110010101	19	21	20	27	2021-07-21	2021-08-27	37	9	0	1	0
1	Kw00111011	20	23	20	27	2021-08-23	2021-08-27	4	8	0	2	0
1	Kw11110101111111	19	7	20	27	2021-07-07	2021-08-27	51	14	0	7	0
0	Aw101011111111111	20	27	20	30	2021-08-27	2021-08-30	3	15	0	11	0
0	Aw101100111111111	20	27	20	30	2021-08-27	2021-08-30	3	15	0	9	0
0	Aw01100110	20	11	20	30	2021-08-11	2021-08-30	19	8	1	0	0
1	Kw111110100	18	2	20	30	2021-06-02	2021-08-30	89	9	2	0	0
1	Kw11101011	20	17	20	30	2021-08-17	2021-08-30	13	8	0	2	0
1	Kw100111111111	20	23	20	30	2021-08-23	2021-08-30	7	12	0	9	0
1	Kw110110101	20	23	20	30	2021-08-23	2021-08-30	7	9	0	1	0
1	Kw11001110	18	2	20	30	2021-06-02	2021-08-30	89	8	1	0	0
1	Kw0011011111111	20	20	20	30	2021-08-20	2021-08-30	10	13	0	8	0
1	Kw1111011100	16	14	20	30	2021-04-14	2021-08-30	138	10	2	0	0
0	Aw110011110010	17	28	21	1	2021-05-28	2021-09-01	96	12	1	0	0
0	Aw0001101111111	20	23	21	1	2021-08-23	2021-09-01	9	13	0	7	1
0	Aw011100111	20	13	21	1	2021-08-13	2021-09-01	19	9	0	3	0
0	Aw10111111110	17	2	21	1	2021-05-02	2021-09-01	122	11	1	0	0
1	Kw111110110111111	20	2	21	1	2021-08-02	2021-09-01	30	15	0	6	0
1	Kw1110001111111	20	27	21	1	2021-08-27	2021-09-01	5	13	0	7	0
1	Kw00011011	20	25	21	1	2021-08-25	2021-09-01	7	8	0	2	0
0	Aw1001110000	19	2	21	3	2021-07-02	2021-09-03	63	10	4	0	0
0	Aw101111111111111	20	2	21	3	2021-08-02	2021-09-03	32	15	0	13	0
0	Aw01101011	17	28	21	3	2021-05-28	2021-09-03	98	8	0	2	0
0	Aw100111100	17	31	21	3	2021-05-31	2021-09-03	95	9	2	0	0
0	Aw1101101111111	19	7	21	3	2021-07-07	2021-09-03	58	13	0	7	0
1	Kw010110101	19	7	21	3	2021-07-07	2021-09-03	58	9	0	1	0
1	Kw01011001	20	2	21	3	2021-08-02	2021-09-03	32	8	0	1	0
1	Kw00000	18	28	21	3	2021-06-28	2021-09-03	67	5	5	0	0
1	Kw100001	20	13	21	3	2021-08-13	2021-09-03	21	6	0	1	0
1	Kw010110100	19	7	21	3	2021-07-07	2021-09-03	58	9	2	0	0
1	Kw110110111111	20	13	21	3	2021-08-13	2021-09-03	21	12	0	6	0
1	Kw0111101111111111	20	25	21	3	2021-08-25	2021-09-03	9	16	0	10	1
1	Kw01111011111111111	21	3	21	3	2021-09-03	2021-09-03	0	17	0	11	0
1	Kw0011111111	20	13	21	3	2021-08-13	2021-09-03	21	10	0	8	2
1	Kw10010110	20	20	21	3	2021-08-20	2021-09-03	14	8	1	0	0
1	Kw1101011111	20	27	21	3	2021-08-27	2021-09-03	7	10	0	5	0
0	Aw11011111111101	16	20	21	6	2021-04-20	2021-09-06	139	14	0	1	0
0	Aw00111010	20	17	21	6	2021-08-17	2021-09-06	20	8	1	0	0
0	Aw110011110011	17	28	21	6	2021-05-28	2021-09-06	101	12	0	2	0
1	Kw011110110111111111	20	4	21	6	2021-08-04	2021-09-06	33	18	0	9	0
1	Kw000010	20	15	21	6	2021-08-15	2021-09-06	22	6	1	0	0
0	Aw011010101	19	7	21	6	2021-07-07	2021-09-06	61	9	0	1	0
1	Kw011100111	19	30	21	6	2021-07-30	2021-09-06	38	9	0	3	0
1	Kw111100011111111	20	25	21	6	2021-08-25	2021-09-06	12	15	0	8	0
1	Kw11100111111111	20	27	21	6	2021-08-27	2021-09-06	10	14	0	9	1
0	Aw0001011111	20	17	21	6	2021-08-17	2021-09-06	20	10	0	5	0
0	Aw110011010	18	4	21	6	2021-06-04	2021-09-06	94	9	1	0	0
0	Aw1101101100	17	4	21	6	2021-05-04	2021-09-06	125	10	2	0	0
0	Aw110101100	19	14	21	6	2021-07-14	2021-09-06	54	9	2	0	0
0	Aw01011000	17	28	21	6	2021-05-28	2021-09-06	101	8	3	0	0
0	Aw00011011111111	21	1	21	6	2021-09-01	2021-09-06	5	14	0	8	0
0	Aw101101011	15	17	21	6	2021-03-17	2021-09-06	173	9	0	2	0
0	Aw10111111000	20	17	21	6	2021-08-17	2021-09-06	20	11	3	0	0
1	Kw110011101	20	30	21	6	2021-08-30	2021-09-06	7	9	0	1	0
1	Kw110110110	18	2	21	8	2021-06-02	2021-09-08	98	9	1	0	0
0	Aw100111001	18	16	21	8	2021-06-16	2021-09-08	84	9	0	1	0
0	Aw100111010	18	2	21	8	2021-06-02	2021-09-08	98	9	1	0	0
0	Aw011111000	18	28	21	8	2021-06-28	2021-09-08	72	9	3	0	0
1	Kw11111000	17	10	21	8	2021-05-10	2021-09-08	121	8	3	0	0
1	Kw001101110	18	14	21	8	2021-06-14	2021-09-08	86	9	1	0	0
1	Kw11101111111	19	28	21	8	2021-07-28	2021-09-08	42	11	0	7	0
1	Kw0010110	19	21	21	8	2021-07-21	2021-09-08	49	7	1	0	0
1	Kw100000	20	13	21	8	2021-08-13	2021-09-08	26	6	5	0	1
1	Kw110101110	18	14	21	8	2021-06-14	2021-09-08	86	9	1	0	0
1	Kw00111111111	21	3	21	8	2021-09-03	2021-09-08	5	11	0	9	0
1	Kw001111111111	21	8	21	8	2021-09-08	2021-09-08	0	12	0	10	0
1	Kw111101011111111	20	27	21	10	2021-08-27	2021-09-10	14	15	0	8	1
1	Kw1111010111111111	21	10	21	10	2021-09-10	2021-09-10	0	16	0	9	0
1	Kw011110000	19	12	21	10	2021-07-12	2021-09-10	60	9	4	0	1
1	Kw0111100001	21	10	21	10	2021-09-10	2021-09-10	0	10	0	1	0
0	Aw11010111111	19	30	21	10	2021-07-30	2021-09-10	42	11	0	6	0
0	Aw010110101	20	13	21	10	2021-08-13	2021-09-10	28	9	0	1	0
1	Kw1001111111111	20	30	21	10	2021-08-30	2021-09-10	11	13	0	10	0
1	Kw111001111111111	21	6	21	10	2021-09-06	2021-09-10	4	15	0	10	0
1	Kw010110110	18	16	21	10	2021-06-16	2021-09-10	86	9	1	0	0
0	Aw011011100	18	7	21	10	2021-06-07	2021-09-10	95	9	2	0	0
0	Aw1111111001	14	12	21	13	2021-02-12	2021-09-13	213	10	0	1	0
0	Aw0001100	13	13	21	13	2021-01-13	2021-09-13	243	7	2	0	0
0	Aw0011111000	17	12	21	13	2021-05-12	2021-09-13	124	10	3	0	0
0	Aw01011100	19	7	21	13	2021-07-07	2021-09-13	68	8	2	0	0
0	Aw0011111111111	20	23	21	13	2021-08-23	2021-09-13	21	13	0	11	0
0	Aw001001110	17	31	21	13	2021-05-31	2021-09-13	105	9	1	0	1
0	Aw0010011101	21	13	21	13	2021-09-13	2021-09-13	0	10	0	1	0
0	Aw01101001	20	2	21	13	2021-08-02	2021-09-13	42	8	0	1	0
0	Aw111111101110	18	14	21	13	2021-06-14	2021-09-13	91	12	1	0	1
0	Aw1111111011101	21	13	21	13	2021-09-13	2021-09-13	0	13	0	1	0
0	Aw1111011000	18	9	21	13	2021-06-09	2021-09-13	96	10	3	0	0
0	Aw01101101	17	19	21	13	2021-05-19	2021-09-13	117	8	0	1	0
1	Kw1000001	21	8	21	13	2021-09-08	2021-09-13	5	7	0	1	0
1	Kw0111101101111111111	21	6	21	13	2021-09-06	2021-09-13	7	19	0	10	0
1	Kw111110010	17	31	21	13	2021-05-31	2021-09-13	105	9	1	0	0
1	Kw111101111111111	20	15	21	13	2021-08-15	2021-09-13	29	15	0	10	0
1	Kw00101011	20	23	21	13	2021-08-23	2021-09-13	21	8	0	2	0
1	Kw10001111	20	27	21	13	2021-08-27	2021-09-13	17	8	0	4	0
1	Kw0111000	19	7	21	13	2021-07-07	2021-09-13	68	7	3	0	0
1	Kw1100100	17	26	21	13	2021-05-26	2021-09-13	110	7	2	0	0
0	Aw0111011111	17	4	21	15	2021-05-04	2021-09-15	134	10	0	5	0
1	Kw00110100	17	10	21	15	2021-05-10	2021-09-15	128	8	2	0	0
1	Kw10001101	20	23	21	15	2021-08-23	2021-09-15	23	8	0	1	0
1	Kw001101100	19	7	21	15	2021-07-07	2021-09-15	70	9	2	0	0
1	Kw00101111	20	6	21	15	2021-08-06	2021-09-15	40	8	0	4	0
1	Kw00101101	21	8	21	15	2021-09-08	2021-09-15	7	8	0	1	0
1	Kw1101101111111	21	3	21	15	2021-09-03	2021-09-15	12	13	0	7	0
0	Aw11110111111111	20	17	21	15	2021-08-17	2021-09-15	29	14	0	9	0
0	Aw00111100	14	26	21	15	2021-02-26	2021-09-15	201	8	2	0	0
0	Aw10011011	20	2	21	15	2021-08-02	2021-09-15	44	8	0	2	0
0	Aw011111010	18	11	21	15	2021-06-11	2021-09-15	96	9	1	0	0
1	Kw0111011111111111111	20	13	21	15	2021-08-13	2021-09-15	33	19	0	14	0
0	Aw110101111111	21	10	21	17	2021-09-10	2021-09-17	7	12	0	7	1
1	Kw1111101101111111	21	1	21	17	2021-09-01	2021-09-17	16	16	0	7	0
0	Aw111110110000	20	27	21	17	2021-08-27	2021-09-17	21	12	4	0	0
0	Aw01100101	20	9	21	17	2021-08-09	2021-09-17	39	8	0	1	0
1	Kw11111011000	19	7	21	17	2021-07-07	2021-09-17	72	11	3	0	0
1	Kw111011111111	21	8	21	17	2021-09-08	2021-09-17	9	12	0	8	1
0	Aw1011111010	18	4	21	17	2021-06-04	2021-09-17	105	10	1	0	0
0	Aw010110000	21	6	21	17	2021-09-06	2021-09-17	11	9	4	0	0
0	Aw10010111	20	13	21	20	2021-08-13	2021-09-20	38	8	0	3	0
0	Aw11110111010	17	21	21	20	2021-05-21	2021-09-20	122	11	1	0	0
0	Aw1001010	20	6	21	20	2021-08-06	2021-09-20	45	7	1	0	0
1	Kw01111011011111111111	21	13	21	20	2021-09-13	2021-09-20	7	20	0	11	0
1	Kw0000111	20	25	21	20	2021-08-25	2021-09-20	26	7	0	3	0
0	Aw00111111111111	21	13	21	20	2021-09-13	2021-09-20	7	14	0	12	0
1	Kw11001001	21	13	21	20	2021-09-13	2021-09-20	7	8	0	1	0
1	Kw1111011111111111	21	13	21	20	2021-09-13	2021-09-20	7	16	0	11	0
1	Kw111011110	19	2	21	20	2021-07-02	2021-09-20	80	9	1	0	0
1	Kw00111001	20	27	21	20	2021-08-27	2021-09-20	24	8	0	1	0
1	Kw110011110	19	16	21	20	2021-07-16	2021-09-20	66	9	1	0	0
1	Kw000111111111	20	17	21	20	2021-08-17	2021-09-20	34	12	0	9	0
1	Kw1101110110	16	20	21	20	2021-04-20	2021-09-20	153	10	1	0	0
1	Kw001011111	21	15	21	22	2021-09-15	2021-09-22	7	9	0	5	0
1	Kw1110111111111	21	17	21	22	2021-09-17	2021-09-22	5	13	0	9	0
0	Aw110101110	17	19	21	22	2021-05-19	2021-09-22	126	9	1	0	0
1	Kw11101101	20	9	21	22	2021-08-09	2021-09-22	44	8	0	1	0
1	Kw00101010	20	23	21	22	2021-08-23	2021-09-22	30	8	1	0	0
1	Kw00011100	20	9	21	22	2021-08-09	2021-09-22	44	8	2	0	0
0	Aw01110111111	21	15	21	22	2021-09-15	2021-09-22	7	11	0	6	1
0	Aw1101111111111111	20	23	21	22	2021-08-23	2021-09-22	30	16	0	13	0
1	Kw11010111111	21	3	21	22	2021-09-03	2021-09-22	19	11	0	6	0
0	Aw01010111111	20	15	21	22	2021-08-15	2021-09-22	38	11	0	6	0
0	Aw1101011111111	21	17	21	22	2021-09-17	2021-09-22	5	13	0	8	0
1	Kw010101111111	20	15	21	22	2021-08-15	2021-09-22	38	12	0	7	0
1	Kw1111001111111111	20	27	21	22	2021-08-27	2021-09-22	26	16	0	10	0
0	Aw110101111000	19	21	21	24	2021-07-21	2021-09-24	65	12	3	0	0
0	Aw001110000	19	16	21	24	2021-07-16	2021-09-24	70	9	4	0	0
1	Kw0011111111111	21	8	21	24	2021-09-08	2021-09-24	16	13	0	11	0
1	Kw11110001110	17	12	21	27	2021-05-12	2021-09-27	138	11	1	0	0
0	Aw011101111111	21	22	21	27	2021-09-22	2021-09-27	5	12	0	7	0
1	Kw001111010	20	4	21	27	2021-08-04	2021-09-27	54	9	1	0	0
1	Kw001111100	19	16	21	27	2021-07-16	2021-09-27	73	9	2	0	0
1	Kw11011111111	20	2	21	27	2021-08-02	2021-09-27	56	11	0	8	0
0	Aw11011010100	17	26	21	27	2021-05-26	2021-09-27	124	11	2	0	0
0	Aw10101101	16	26	21	27	2021-04-26	2021-09-27	154	8	0	1	0
1	Kw1101010	17	17	21	27	2021-05-17	2021-09-27	133	7	1	0	0
0	Aw00111001	18	7	21	27	2021-06-07	2021-09-27	112	8	0	1	0
1	Kw010111100	19	19	21	29	2021-07-19	2021-09-29	72	9	2	0	0
0	Aw101111100	15	22	21	29	2021-03-22	2021-09-29	191	9	2	0	0
1	Kw011100110	19	30	21	29	2021-07-30	2021-09-29	61	9	1	0	0
1	Kw110110001	20	25	21	29	2021-08-25	2021-09-29	35	9	0	1	0
0	Aw000101100	18	28	21	29	2021-06-28	2021-09-29	93	9	2	0	0
1	Kw11101111111111	21	22	21	29	2021-09-22	2021-09-29	7	14	0	10	0
1	Kw0010111111	21	22	22	1	2021-09-22	2021-10-01	9	10	0	6	0
1	Kw0000110	20	25	22	1	2021-08-25	2021-10-01	37	7	1	0	0
1	Kw10010111	20	20	22	1	2021-08-20	2021-10-01	42	8	0	3	0
1	Kw100011111	21	13	22	1	2021-09-13	2021-10-01	18	9	0	5	0
1	Kw000001	21	3	22	1	2021-09-03	2021-10-01	28	6	0	1	0
1	Kw11111111010	20	9	22	4	2021-08-09	2021-10-04	56	11	1	0	0
1	Kw11110111111111111	21	20	22	4	2021-09-20	2021-10-04	14	17	0	12	0
1	Kw10010101	20	27	22	4	2021-08-27	2021-10-04	38	8	0	1	0
0	Aw011000110	19	21	22	4	2021-07-21	2021-10-04	75	9	1	0	0
1	Kw0111011000	19	26	22	4	2021-07-26	2021-10-04	70	10	3	0	0
1	Kw11001111111	20	11	22	6	2021-08-11	2021-10-06	56	11	0	7	0
0	Aw1111111111100	17	28	22	6	2021-05-28	2021-10-06	131	13	2	0	0
0	Aw0001011100	17	19	22	6	2021-05-19	2021-10-06	140	10	2	0	0
1	Kw01011111110	17	31	22	6	2021-05-31	2021-10-06	128	11	1	0	0
1	Kw01110111111111111111	21	15	22	6	2021-09-15	2021-10-06	21	20	0	15	0
0	Aw010111010	19	9	22	6	2021-07-09	2021-10-06	89	9	1	0	0
0	Aw11110101000	19	23	22	6	2021-07-23	2021-10-06	75	11	3	0	0
0	Aw11001111111111	20	27	22	8	2021-08-27	2021-10-08	42	14	0	10	0
0	Aw0110111000	21	10	22	8	2021-09-10	2021-10-08	28	10	3	0	0
0	Aw01101111111	20	25	22	8	2021-08-25	2021-10-08	44	11	0	7	0
1	Kw111011111111111	21	29	22	8	2021-09-29	2021-10-08	9	15	0	11	0
1	Kw0101011111111	21	22	22	8	2021-09-22	2021-10-08	16	13	0	8	0
1	Kw11010101	21	27	22	8	2021-09-27	2021-10-08	11	8	0	1	0
1	Kw0001111111111	21	20	22	8	2021-09-20	2021-10-08	18	13	0	10	1
1	Kw1001110	16	16	22	11	2021-04-16	2021-10-11	178	7	1	0	0
0	Aw1111111111111	19	26	22	11	2021-07-26	2021-10-11	77	13	0	13	0
1	Kw0111100110	15	26	22	13	2021-03-26	2021-10-13	201	10	1	0	0
1	Kw1111000111111111	21	6	22	13	2021-09-06	2021-10-13	37	16	0	9	0
1	Kw110101111111	21	22	22	13	2021-09-22	2021-10-13	21	12	0	7	0
0	Aw10011111111	20	25	22	13	2021-08-25	2021-10-13	49	11	0	8	0
0	Aw1101101111000	17	19	22	13	2021-05-19	2021-10-13	147	13	3	0	0
0	Aw1011111111111111	21	3	22	13	2021-09-03	2021-10-13	40	16	0	14	0
1	Kw00011111111111	22	8	22	13	2021-10-08	2021-10-13	5	14	0	11	0
1	Kw00101110	20	6	22	13	2021-08-06	2021-10-13	68	8	1	0	0
1	Kw0000011	22	1	22	13	2021-10-01	2021-10-13	12	7	0	2	0
1	Kw11011011111111	21	15	22	13	2021-09-15	2021-10-13	28	14	0	8	0
1	Kw11110101111111111	21	10	22	13	2021-09-10	2021-10-13	33	17	0	10	0
1	Kw1111001010	17	19	22	15	2021-05-19	2021-10-15	149	10	1	0	0
1	Kw1101110000	19	19	22	15	2021-07-19	2021-10-15	88	10	4	0	0
1	Kw110100	15	24	22	15	2021-03-24	2021-10-15	205	6	2	0	0
0	Aw11111111111111	22	11	22	18	2021-10-11	2021-10-18	7	14	0	14	1
0	Aw111111111111111	22	18	22	18	2021-10-18	2021-10-18	0	15	0	15	0
1	Kw111100100	17	2	22	18	2021-05-02	2021-10-18	169	9	2	0	0
0	Aw11011011111111	21	3	22	18	2021-09-03	2021-10-18	45	14	0	8	0
1	Kw01111011000	17	19	22	18	2021-05-19	2021-10-18	152	11	3	0	0
0	Aw011100101	19	12	22	18	2021-07-12	2021-10-18	98	9	0	1	0
1	Kw1110000000	19	28	22	18	2021-07-28	2021-10-18	82	10	7	0	0
1	Kw100100	20	2	22	20	2021-08-02	2021-10-20	79	6	2	0	0
1	Kw10000011	21	13	22	20	2021-09-13	2021-10-20	37	8	0	2	0
1	Kw100010	19	9	22	20	2021-07-09	2021-10-20	103	6	1	0	0
1	Kw10001110	20	27	22	20	2021-08-27	2021-10-20	54	8	1	0	0
1	Kw111110000	21	8	22	20	2021-09-08	2021-10-20	42	9	4	0	0
1	Kw1101011111111	22	13	22	20	2021-10-13	2021-10-20	7	13	0	8	0
1	Kw11001100	20	9	22	20	2021-08-09	2021-10-20	72	8	2	0	0
0	Aw0111111000	20	17	22	20	2021-08-17	2021-10-20	64	10	3	0	0
0	Aw1011001111111111	20	30	22	22	2021-08-30	2021-10-22	53	16	0	10	1
1	Kw1101001	22	15	22	22	2021-10-15	2021-10-22	7	7	0	1	0
0	Aw1010111111111111	20	30	22	22	2021-08-30	2021-10-22	53	16	0	12	0
1	Kw1110011111111111	21	10	22	22	2021-09-10	2021-10-22	42	16	0	11	0
0	Aw10110011111111111	22	22	22	25	2021-10-22	2021-10-25	3	17	0	11	0
0	Aw11111111000	19	19	22	25	2021-07-19	2021-10-25	98	11	3	0	0
1	Kw111111010	19	19	22	25	2021-07-19	2021-10-25	98	9	1	0	0
0	Aw100111111111	22	13	22	25	2021-10-13	2021-10-25	12	12	0	9	0
1	Kw11110001111111111	22	13	22	25	2021-10-13	2021-10-25	12	17	0	10	0
1	Kw00111010	20	23	22	25	2021-08-23	2021-10-25	63	8	1	0	0
1	Kw11111011011111111	21	17	22	25	2021-09-17	2021-10-25	38	17	0	8	0
0	Aw10010101	21	20	22	17	2021-09-20	2021-10-17	27	8	0	1	0
0	Aw11010100	14	26	22	17	2021-02-26	2021-10-17	233	8	2	0	0
1	Kw110000	18	14	22	29	2021-06-14	2021-10-29	137	6	4	0	0
0	Aw111110111000	19	7	23	1	2021-07-07	2021-11-01	117	12	3	0	0
0	Aw10101111111111111	22	22	23	1	2021-10-22	2021-11-01	10	17	0	13	1
0	Aw101100111111111111	22	25	23	1	2021-10-25	2021-11-01	7	18	0	12	0
1	Kw1001001	22	20	23	1	2021-10-20	2021-11-01	12	7	0	1	0
1	Kw01110001	21	13	23	1	2021-09-13	2021-11-01	49	8	0	1	0
1	Kw00110111111111	20	30	23	3	2021-08-30	2021-11-03	65	14	0	9	0
0	Aw0111000	18	9	23	3	2021-06-09	2021-11-03	147	7	3	0	0
0	Aw0110000	18	23	23	3	2021-06-23	2021-11-03	133	7	4	0	0
1	Kw10011101	22	11	23	3	2021-10-11	2021-11-03	23	8	0	1	0
1	Kw1000101	22	20	23	3	2021-10-20	2021-11-03	14	7	0	1	1
1	Kw11010011	22	22	23	3	2021-10-22	2021-11-03	12	8	0	2	0
0	Aw001111000	21	15	23	5	2021-09-15	2021-11-05	51	9	3	0	0
1	Kw10001011	23	3	23	5	2021-11-03	2021-11-05	2	8	0	2	0
0	Aw101011111111111111	23	1	23	5	2021-11-01	2021-11-05	4	18	0	14	0
0	Aw011010100	19	7	23	8	2021-07-07	2021-11-08	124	9	2	0	0
1	Kw11111011111111	20	27	23	8	2021-08-27	2021-11-08	73	14	0	8	0
0	Aw0111001000	20	9	23	8	2021-08-09	2021-11-08	91	10	3	0	0
0	Aw01100001	23	3	23	10	2021-11-03	2021-11-10	7	8	0	1	0
1	Kw11100011111111	21	1	23	10	2021-09-01	2021-11-10	70	14	0	8	0
0	Aw1001100	18	7	23	12	2021-06-07	2021-11-12	158	7	2	0	0
0	Aw1101111111000	17	7	23	12	2021-05-07	2021-11-12	189	13	3	0	0
0	Aw101111111110	17	7	23	12	2021-05-07	2021-11-12	189	12	1	0	0
0	Aw110011111111111	22	8	23	15	2021-10-08	2021-11-15	38	15	0	11	0
1	Kw11111111000	20	9	23	15	2021-08-09	2021-11-15	98	11	3	0	0
1	Kw1110100	20	2	23	15	2021-08-02	2021-11-15	105	7	2	0	0
1	Kw110011111111	22	6	23	15	2021-10-06	2021-11-15	40	12	0	8	0
0	Aw0010010	17	28	23	17	2021-05-28	2021-11-17	173	7	1	0	0
0	Aw01100000	23	3	23	17	2021-11-03	2021-11-17	14	8	5	0	0
0	Aw011100110	20	13	23	17	2021-08-13	2021-11-17	96	9	1	0	0
1	Kw10011111111111	21	10	23	17	2021-09-10	2021-11-17	68	14	0	11	0
1	Kw110010100	19	21	23	17	2021-07-21	2021-11-17	119	9	2	0	0
0	Aw00011001	21	13	23	19	2021-09-13	2021-11-19	67	8	0	1	0
1	Kw11110011111111111	21	22	23	19	2021-09-22	2021-11-19	58	17	0	11	0
1	Kw11101010	20	17	23	22	2021-08-17	2021-11-22	97	8	1	0	0
0	Aw10011001	23	12	23	22	2021-11-12	2021-11-22	10	8	0	1	0
1	Kw00111000	20	27	23	24	2021-08-27	2021-11-24	89	8	3	0	0
1	Kw0010100	20	9	23	24	2021-08-09	2021-11-24	107	7	2	0	0
1	Kw000111111111111	22	13	23	24	2021-10-13	2021-11-24	42	15	0	12	0
1	Kw001101111111111	23	3	23	24	2021-11-03	2021-11-24	21	15	0	10	0
1	Kw111101011111111111	22	13	23	27	2021-10-13	2021-11-27	45	18	0	11	0
0	Aw00010111111	21	6	23	27	2021-09-06	2021-11-27	82	11	0	6	0
0	Aw1111101111111111	20	27	24	1	2021-08-27	2021-12-01	96	16	0	10	0
1	Kw111110110111111111	22	25	24	1	2021-10-25	2021-12-01	37	18	0	9	0
0	Aw011011111111	22	8	24	3	2021-10-08	2021-12-03	56	12	0	8	0
1	Kw1000011	21	3	24	3	2021-09-03	2021-12-03	91	7	0	2	0
0	Aw11111010000	18	30	24	6	2021-06-30	2021-12-06	159	11	4	0	0
1	Kw11111111111	17	26	24	6	2021-05-26	2021-12-06	194	11	0	11	0
1	Kw1100010	20	9	24	6	2021-08-09	2021-12-06	119	7	1	0	0
1	Kw11101100	20	9	24	8	2021-08-09	2021-12-08	121	8	2	0	0
1	Kw111101000	19	12	24	8	2021-07-12	2021-12-08	149	9	3	0	0
1	Kw111100011111111111	22	25	24	8	2021-10-25	2021-12-08	44	18	0	11	0
1	Kw00111111111111	21	24	24	8	2021-09-24	2021-12-08	75	14	0	12	0
1	Kw00101111111	22	1	24	8	2021-10-01	2021-12-08	68	11	0	7	0
1	Kw1100111111111	23	15	24	8	2021-11-15	2021-12-08	23	13	0	9	0
1	Kw11101001	23	15	24	8	2021-11-15	2021-12-08	23	8	0	1	0
1	Kw10001100	20	23	24	8	2021-08-23	2021-12-08	107	8	2	0	0
1	Kw1000111111	22	1	24	8	2021-10-01	2021-12-08	68	10	0	6	0
0	Aw10101111000	17	26	24	10	2021-05-26	2021-12-10	198	11	3	0	0
0	Aw110110111111111	22	18	24	13	2021-10-18	2021-12-13	56	15	0	9	0
1	Kw1110111111111111	22	8	24	13	2021-10-08	2021-12-13	66	16	0	12	0
0	Aw11011111111111111	21	22	24	13	2021-09-22	2021-12-13	82	17	0	14	0
1	Kw111000111111111	23	10	24	15	2021-11-10	2021-12-15	35	15	0	9	0
1	Kw00000111	22	13	24	15	2021-10-13	2021-12-15	63	8	0	3	0
1	Kw11010111111111	22	20	24	15	2021-10-20	2021-12-15	56	14	0	9	0
1	Kw000000	21	3	24	15	2021-09-03	2021-12-15	103	6	6	0	1
0	Aw111101111111111	21	15	24	15	2021-09-15	2021-12-15	91	15	0	10	0
1	Kw111101111111111111	22	4	24	15	2021-10-04	2021-12-15	72	18	0	13	0
1	Kw001111111111111	24	8	24	15	2021-12-08	2021-12-15	7	15	0	13	0
0	Aw1100111111111111	23	15	24	15	2021-11-15	2021-12-15	30	16	0	12	0
1	Kw011110110111111111111	21	20	24	15	2021-09-20	2021-12-15	86	21	0	12	0
1	Kw00101100	21	8	24	17	2021-09-08	2021-12-17	100	8	2	0	0
1	Kw111100111111111111	23	19	24	17	2021-11-19	2021-12-17	28	18	0	12	0
1	Kw11110001000	20	13	24	17	2021-08-13	2021-12-17	126	11	3	0	0
1	Kw111110111111111	23	8	24	17	2021-11-08	2021-12-17	39	15	0	9	0
1	Kw0111100000	21	10	24	20	2021-09-10	2021-12-20	101	10	5	0	0
1	Kw0000001	24	15	24	20	2021-12-15	2021-12-20	5	7	0	1	0
1	Kw10010100	20	27	24	20	2021-08-27	2021-12-20	115	8	2	0	0
1	Kw111100000	20	2	24	20	2021-08-02	2021-12-20	140	9	5	0	0
1	Kw10001111111	24	8	24	22	2021-12-08	2021-12-22	14	11	0	7	0
0	Aw010101111111	21	22	24	22	2021-09-22	2021-12-22	91	12	0	7	0
0	Aw000110111111111	21	6	24	22	2021-09-06	2021-12-22	107	15	0	9	0
1	Kw110111111111	21	27	24	22	2021-09-27	2021-12-22	86	12	0	9	0
0	Aw10010100	21	20	24	22	2021-09-20	2021-12-22	93	8	2	0	0
1	Kw00001111	21	20	24	22	2021-09-20	2021-12-22	93	8	0	4	0
0	Aw0111011111111	21	27	24	22	2021-09-27	2021-12-22	86	13	0	8	0
1	Kw0111101101111111111111	24	15	24	24	2021-12-15	2021-12-24	9	22	0	13	0
1	Kw1111010111111111111	23	27	24	24	2021-11-27	2021-12-24	27	19	0	12	0
0	Aw01101110000	22	8	24	27	2021-10-08	2021-12-27	80	11	4	0	0
1	Kw10010011	23	1	24	27	2021-11-01	2021-12-27	56	8	0	2	0
0	Aw110111111111111111	24	13	24	27	2021-12-13	2021-12-27	14	18	0	15	0
0	Aw10111111111111111	22	13	24	27	2021-10-13	2021-12-27	75	17	0	15	0
0	Aw1001111000	21	3	24	27	2021-09-03	2021-12-27	115	10	3	0	0
1	Kw00010	16	26	24	29	2021-04-26	2021-12-29	247	5	1	0	0
1	Kw11001111111111	24	8	24	29	2021-12-08	2021-12-29	21	14	0	10	1
1	Kw11101111111111111	24	13	24	29	2021-12-13	2021-12-29	16	17	0	13	0
1	Kw00011010	20	25	24	29	2021-08-25	2021-12-29	126	8	1	0	0
1	Kw1111101111111111	24	17	24	29	2021-12-17	2021-12-29	12	16	0	10	1
0	Aw01100100	20	9	24	29	2021-08-09	2021-12-29	142	8	2	0	0
0	Aw1111011111111111	24	15	24	29	2021-12-15	2021-12-29	14	16	0	11	0
1	Kw0001111111111111	23	24	24	29	2021-11-24	2021-12-29	35	16	0	13	2
1	Kw00011111111111111	24	29	24	29	2021-12-29	2021-12-29	0	17	0	14	0
1	Kw11111011111111111	24	29	24	31	2021-12-29	2021-12-31	2	17	0	11	0
1	Kw01111011011111111111111	24	24	24	31	2021-12-24	2021-12-31	7	23	0	14	0
1	Kw100111111111111	23	17	24	31	2021-11-17	2021-12-31	44	15	0	12	0
1	Kw000011111	24	22	24	31	2021-12-22	2021-12-31	9	9	0	5	0
1	Kw000111111111111111	24	29	25	3	2021-12-29	2022-01-03	5	18	0	15	0
0	Aw101111111111111111	24	27	25	3	2021-12-27	2022-01-03	7	18	0	16	0
0	Aw1101111111111111111	24	27	25	3	2021-12-27	2022-01-03	7	19	0	16	0
1	Kw110110111111111	22	13	25	3	2021-10-13	2022-01-03	82	15	0	9	0
1	Kw110011111111111	24	29	25	3	2021-12-29	2022-01-03	5	15	0	11	0
0	Aw11010111111111	21	22	25	3	2021-09-22	2022-01-03	103	14	0	9	0
0	Aw000101111111	23	27	25	3	2021-11-27	2022-01-03	37	12	0	7	1
0	Aw0011100000	21	24	25	3	2021-09-24	2022-01-03	101	10	5	0	0
0	Aw011010000	20	17	25	3	2021-08-17	2022-01-03	139	9	4	0	0
1	Kw10000111	24	3	25	3	2021-12-03	2022-01-03	31	8	0	3	0
1	Kw11110101111111111111	24	24	25	5	2021-12-24	2022-01-05	12	20	0	13	0
0	Aw0001101111111111	24	22	25	5	2021-12-22	2022-01-05	14	16	0	10	0
0	Aw0001011111111	25	3	25	5	2022-01-03	2022-01-05	2	13	0	8	0
0	Aw1011001111111111111	23	1	25	7	2021-11-01	2022-01-07	67	19	0	13	0
1	Kw0011011111111111	23	24	25	7	2021-11-24	2022-01-07	44	16	0	11	0
1	Kw001101000	21	15	25	7	2021-09-15	2022-01-07	114	9	3	0	0
1	Kw00100	17	31	25	7	2021-05-31	2022-01-07	221	5	2	0	0
0	Aw01110001	23	3	25	7	2021-11-03	2022-01-07	65	8	0	1	0
1	Kw100100111	24	27	25	7	2021-12-27	2022-01-07	11	9	0	3	0
0	Aw010111000	21	13	25	10	2021-09-13	2022-01-10	119	9	3	0	0
1	Kw11111100	17	31	25	10	2021-05-31	2022-01-10	224	8	2	0	1
1	Kw111110111111111111	24	31	25	10	2021-12-31	2022-01-10	10	18	0	12	0
1	Kw001101010	19	12	25	10	2021-07-12	2022-01-10	182	9	1	0	1
0	Aw001111111111111	21	20	25	10	2021-09-20	2022-01-10	112	15	0	13	0
1	Kw1111101101111111111	24	1	25	10	2021-12-01	2022-01-10	40	19	0	10	0
1	Kw1110001111111111	24	15	25	10	2021-12-15	2022-01-10	26	16	0	10	0
1	Kw1001111111111111	24	31	25	10	2021-12-31	2022-01-10	10	16	0	13	1
0	Aw0111110000	21	8	25	12	2021-09-08	2022-01-12	126	10	4	0	0
1	Kw1101101111111111	25	3	25	12	2022-01-03	2022-01-12	9	16	0	10	1
1	Kw011101111111111111111	22	6	25	12	2021-10-06	2022-01-12	98	21	0	16	0
1	Kw100011111111	24	22	25	12	2021-12-22	2022-01-12	21	12	0	8	0
1	Kw10011111111111111	25	10	25	12	2022-01-10	2022-01-12	2	17	0	14	0
1	Kw0011011000	21	15	25	12	2021-09-15	2022-01-12	119	10	3	0	0
1	Kw0011010101	25	10	25	14	2022-01-10	2022-01-14	4	10	0	1	0
1	Kw000101	24	29	25	14	2021-12-29	2022-01-14	16	6	0	1	0
1	Kw1111000111111111111	24	8	25	14	2021-12-08	2022-01-14	37	19	0	12	0
0	Aw011100011	25	7	25	14	2022-01-07	2022-01-14	7	9	0	2	0
1	Kw001011111111	24	8	25	14	2021-12-08	2022-01-14	37	12	0	8	0
1	Kw111111001	25	10	25	14	2022-01-10	2022-01-14	4	9	0	1	0
0	Aw0110111111111	24	3	25	17	2021-12-03	2022-01-17	45	13	0	9	0
1	Kw11000101	24	6	25	17	2021-12-06	2022-01-17	42	8	0	1	1
1	Kw1101111111111	24	22	25	17	2021-12-22	2022-01-17	26	13	0	10	0
1	Kw0000111111	24	31	25	17	2021-12-31	2022-01-17	17	10	0	6	1
1	Kw11011011111111111	25	12	25	17	2022-01-12	2022-01-17	5	17	0	11	0
0	Aw1001111111111	22	25	25	17	2021-10-25	2022-01-17	84	13	0	10	0
1	Kw000001111	24	15	25	17	2021-12-15	2022-01-17	33	9	0	4	1
0	Aw110011110000	20	17	25	19	2021-08-17	2022-01-19	155	12	4	0	0
1	Kw1100101000	23	17	25	19	2021-11-17	2022-01-19	63	10	3	0	0
1	Kw100001111	25	3	25	19	2022-01-03	2022-01-19	16	9	0	4	0
1	Kw100111111111111111	25	12	25	19	2022-01-12	2022-01-19	7	18	0	15	0
1	Kw0011111111111111	24	15	25	19	2021-12-15	2022-01-19	35	16	0	14	0
1	Kw110001011	25	17	25	19	2022-01-17	2022-01-19	2	9	0	2	0
1	Kw111011111111111111	24	29	25	19	2021-12-29	2022-01-19	21	18	0	14	0
0	Aw01010100	20	23	25	19	2021-08-23	2022-01-19	149	8	2	0	0
1	Kw00001111111	25	17	25	21	2022-01-17	2022-01-21	4	11	0	7	0
1	Kw011110110111111111111111	24	31	25	21	2021-12-31	2022-01-21	21	24	0	15	0
1	Kw001001	25	7	25	21	2022-01-07	2022-01-21	14	6	0	1	0
1	Kw0010111111111	25	14	25	21	2022-01-14	2022-01-21	7	13	0	9	0
1	Kw0000011111	25	17	25	21	2022-01-17	2022-01-21	4	10	0	5	0
1	Kw11011011111111110	25	12	25	24	2022-01-12	2022-01-24	12	17	1	0	0
1	Kw00000110	22	13	25	24	2021-10-13	2022-01-24	103	8	1	0	0
1	Kw1111001111111111111	24	17	25	24	2021-12-17	2022-01-24	38	19	0	13	0
0	Aw1101011110000	21	24	25	24	2021-09-24	2022-01-24	122	13	4	0	0
0	Aw0101110000	25	10	25	24	2022-01-10	2022-01-24	14	10	4	0	0
0	Aw011000000	23	17	25	24	2021-11-17	2022-01-24	68	9	6	0	0
0	Aw0011110000	23	5	25	24	2021-11-05	2022-01-24	80	10	4	0	0
1	Kw1111001000	22	18	25	26	2021-10-18	2022-01-26	100	10	3	0	0
1	Kw10010010	23	1	25	26	2021-11-01	2022-01-26	86	8	1	0	0
1	Kw000111000	21	22	25	26	2021-09-22	2022-01-26	126	9	3	0	0
1	Kw01010111111111	22	8	25	26	2021-10-08	2022-01-26	110	14	0	9	0
1	Kw0001011	25	14	25	26	2022-01-14	2022-01-26	12	7	0	2	0
0	Aw01101111111110	25	17	25	28	2022-01-17	2022-01-28	11	14	1	0	0
1	Kw0111101101111111111111111	25	21	25	28	2022-01-21	2022-01-28	7	25	0	16	0
0	Aw11111011111111111	24	1	25	28	2021-12-01	2022-01-28	58	17	0	11	0
1	Kw00101001	23	24	25	31	2021-11-24	2022-01-31	68	8	0	1	0
1	Kw0010011	25	21	25	31	2022-01-21	2022-01-31	10	7	0	2	0
1	Kw11111011011111111111	25	10	25	31	2022-01-10	2022-01-31	21	20	0	11	0
1	Kw000001101	25	24	26	2	2022-01-24	2022-02-02	9	9	0	1	0
1	Kw11110011111111111111	25	24	26	2	2022-01-24	2022-02-02	9	20	0	14	0
1	Kw11110001111111111111	25	14	26	2	2022-01-14	2022-02-02	19	20	0	13	0
1	Kw1000011111	25	19	26	2	2022-01-19	2022-02-02	14	10	0	5	1
1	Kw11100011111111111	25	10	26	2	2022-01-10	2022-02-02	23	17	0	11	1
1	Kw00000010	24	20	26	2	2021-12-20	2022-02-02	44	8	1	0	0
0	Aw10011100000	21	3	26	2	2021-09-03	2022-02-02	152	11	5	0	0
1	Kw111000111111111111	26	2	26	4	2022-02-02	2022-02-04	2	18	0	12	0
1	Kw10000111111	26	2	26	4	2022-02-02	2022-02-04	2	11	0	6	0
1	Kw00110111111111111	25	7	26	4	2022-01-07	2022-02-04	28	17	0	12	0
0	Aw111111110000	22	25	26	7	2021-10-25	2022-02-07	105	12	4	0	0
1	Kw100111100	20	11	26	7	2021-08-11	2022-02-07	180	9	2	0	0
0	Aw111110111111111111	25	28	26	7	2022-01-28	2022-02-07	10	18	0	12	1
0	Aw1111101111111111111	26	7	26	7	2022-02-07	2022-02-07	0	19	0	13	0
0	Aw01110111111111	24	22	26	7	2021-12-22	2022-02-07	47	14	0	9	0
1	Kw1101000	22	15	26	7	2021-10-15	2022-02-07	115	7	3	0	0
1	Kw10000010	21	13	26	7	2021-09-13	2022-02-07	147	8	1	0	0
0	Aw10110011111111111111	25	7	26	7	2022-01-07	2022-02-07	31	20	0	14	0
1	Kw1110111111111111110	25	19	26	9	2022-01-19	2022-02-09	21	19	1	0	0
0	Aw00100101	23	17	26	9	2021-11-17	2022-02-09	84	8	0	1	0
1	Kw01110000	21	13	26	9	2021-09-13	2022-02-09	149	8	4	0	0
0	Aw1101101111111111	24	13	26	11	2021-12-13	2022-02-11	60	16	0	10	0
1	Kw111100011111111111111	26	2	26	11	2022-02-02	2022-02-11	9	21	0	14	0
1	Kw010101111111111	25	26	26	11	2022-01-26	2022-02-11	16	15	0	10	0
1	Kw111011100	20	17	26	11	2021-08-17	2022-02-11	178	9	2	0	0
1	Kw00001100	22	1	26	16	2021-10-01	2022-02-16	138	8	2	0	0
1	Kw00010111	25	26	26	16	2022-01-26	2022-02-16	21	8	0	3	0
0	Aw00011011111111111	25	5	26	16	2022-01-05	2022-02-16	42	17	0	11	0
1	Kw00001101	22	1	26	16	2021-10-01	2022-02-16	138	8	0	1	0
0	Aw01110010000	23	8	26	18	2021-11-08	2022-02-18	102	11	4	0	0
1	Kw0101011111111111	26	11	26	18	2022-02-11	2022-02-18	7	16	0	11	0
1	Kw10011100	22	11	26	18	2021-10-11	2022-02-18	130	8	2	0	0
1	Kw01010100	18	9	26	21	2021-06-09	2022-02-21	257	8	2	0	1
1	Kw11011111111111	25	17	26	21	2022-01-17	2022-02-21	35	14	0	11	0
0	Aw1101101000	20	23	26	21	2021-08-23	2022-02-21	182	10	3	0	0
1	Kw0011111000	21	27	26	21	2021-09-27	2022-02-21	147	10	3	0	0
0	Aw11001111111111111	24	15	26	21	2021-12-15	2022-02-21	68	17	0	13	0
0	Aw1011111111111111111	25	3	26	23	2022-01-03	2022-02-23	51	19	0	17	0
0	Aw010101001	25	19	26	23	2022-01-19	2022-02-23	35	9	0	1	0
1	Kw00101111111111	25	21	26	23	2022-01-21	2022-02-23	33	14	0	10	0
0	Aw000110111111111111	26	16	26	23	2022-02-16	2022-02-23	7	18	0	12	0
1	Kw100000101	26	7	26	23	2022-02-07	2022-02-23	16	9	0	1	0
1	Kw010101001	26	21	26	23	2022-02-21	2022-02-23	2	9	0	1	0
1	Kw110001010	25	17	26	25	2022-01-17	2022-02-25	39	9	1	0	0
1	Kw111101011111111111111	25	5	26	25	2022-01-05	2022-02-25	51	21	0	14	0
1	Kw001101111111111110	26	4	26	25	2022-02-04	2022-02-25	21	18	1	0	0
1	Kw000101111	26	16	26	25	2022-02-16	2022-02-25	9	9	0	4	0
1	Kw011101000	20	13	26	28	2021-08-13	2022-02-28	199	9	3	0	0
1	Kw110101111111111	24	15	26	28	2021-12-15	2022-02-28	75	15	0	10	0
1	Kw001000	25	7	26	28	2022-01-07	2022-02-28	52	6	3	0	0
1	Kw00001111110	25	17	26	28	2022-01-17	2022-02-28	42	11	1	0	0
1	Kw00000111111	25	21	27	2	2022-01-21	2022-03-02	40	11	0	6	0
0	Aw101100111111111111110	26	7	27	2	2022-02-07	2022-03-02	23	21	1	0	0
1	Kw11101000	23	15	27	2	2021-11-15	2022-03-02	107	8	3	0	0
1	Kw000101110	26	16	27	2	2022-02-16	2022-03-02	14	9	1	0	0
1	Kw1001111111111111111	25	19	27	2	2022-01-19	2022-03-02	42	19	0	16	1
0	Aw11011111111111111111	25	3	27	4	2022-01-03	2022-03-04	60	20	0	17	0
0	Aw11110111111111111	24	29	27	4	2021-12-29	2022-03-04	65	17	0	12	0
1	Kw11000100	24	6	27	4	2021-12-06	2022-03-04	88	8	2	0	0
1	Kw1000111111111	25	12	27	7	2022-01-12	2022-03-07	54	13	0	9	0
1	Kw10011111111111111111	27	2	27	7	2022-03-02	2022-03-07	5	20	0	17	0
1	Kw1100001	22	29	27	7	2021-10-29	2022-03-07	129	7	0	1	1
1	Kw0001111111111111111	25	3	27	7	2022-01-03	2022-03-07	63	19	0	16	0
0	Aw1111101100000	21	17	27	7	2021-09-17	2022-03-07	171	13	5	0	0
1	Kw1101011111111111	26	28	27	7	2022-02-28	2022-03-07	7	16	0	11	0
0	Aw0111010000	20	20	27	9	2021-08-20	2022-03-09	201	10	4	0	0
1	Kw11000011	27	7	27	9	2022-03-07	2022-03-09	2	8	0	2	0
1	Kw1000001010	26	23	27	9	2022-02-23	2022-03-09	14	10	1	0	0
1	Kw0111011111111111111111	25	12	27	9	2022-01-12	2022-03-09	56	22	0	17	0
0	Aw00010111111111	25	5	27	9	2022-01-05	2022-03-09	63	14	0	9	0
1	Kw00100111	25	31	27	9	2022-01-31	2022-03-09	37	8	0	3	1
0	Aw1011111000	21	29	27	11	2021-09-29	2022-03-11	163	10	3	0	0
0	Aw10011111111111	25	17	27	11	2022-01-17	2022-03-11	53	14	0	11	0
1	Kw001001111	27	9	27	11	2022-03-09	2022-03-11	2	9	0	4	0
1	Kw1111101111111111111	25	10	27	11	2022-01-10	2022-03-11	60	19	0	13	0
1	Kw00111111111111111	25	19	27	11	2022-01-19	2022-03-11	51	17	0	15	0
1	Kw1110001111111111111	26	4	27	14	2022-02-04	2022-03-14	38	19	0	13	0
1	Kw100111111111111111111	27	7	27	14	2022-03-07	2022-03-14	7	21	0	18	0
0	Aw11011011111111111	26	11	27	14	2022-02-11	2022-03-14	31	17	0	11	0
1	Kw11010111111111111	27	7	27	14	2022-03-07	2022-03-14	7	17	0	12	0
0	Aw011000111	19	21	27	14	2021-07-21	2022-03-14	236	9	0	3	0
1	Kw000011111111	25	21	27	16	2022-01-21	2022-03-16	54	12	0	8	0
1	Kw100001111111	26	4	27	16	2022-02-04	2022-03-16	40	12	0	7	0
1	Kw110110111111111111	25	17	27	16	2022-01-17	2022-03-16	58	18	0	12	0
1	Kw01111011011111111111111111	25	28	27	16	2022-01-28	2022-03-16	47	26	0	17	0
1	Kw11111011011111111110	25	10	27	16	2022-01-10	2022-03-16	65	20	1	0	0
1	Kw110000111	27	9	27	16	2022-03-09	2022-03-16	7	9	0	3	1
1	Kw11010001	26	7	27	16	2022-02-07	2022-03-16	37	8	0	1	0
1	Kw0010011111	27	11	27	18	2022-03-11	2022-03-18	7	10	0	5	2
1	Kw00100111111	27	18	27	21	2022-03-18	2022-03-21	3	11	0	6	0
1	Kw001001111111	27	21	27	21	2022-03-21	2022-03-21	0	12	0	7	0
1	Kw111110110111111111111	25	31	27	21	2022-01-31	2022-03-21	49	21	0	12	0
1	Kw00000011	24	20	27	21	2021-12-20	2022-03-21	91	8	0	2	0
0	Aw1011001111111111111100	27	2	27	21	2022-03-02	2022-03-21	19	22	2	0	0
1	Kw11100000000	22	18	27	21	2021-10-18	2022-03-21	154	11	8	0	0
1	Kw11010100	21	27	27	21	2021-09-27	2022-03-21	175	8	2	0	0
1	Kw1111000111111111111111	26	11	27	21	2022-02-11	2022-03-21	38	22	0	15	0
1	Kw001101111111111111	26	4	27	21	2022-02-04	2022-03-21	45	18	0	13	0
0	Aw110110101000	21	27	27	21	2021-09-27	2022-03-21	175	12	3	0	0
1	Kw1001000	22	20	27	21	2021-10-20	2022-03-21	152	7	3	0	0
1	Kw1100001111	27	16	27	21	2022-03-16	2022-03-21	5	10	0	4	0
1	Kw001011000	24	17	27	23	2021-12-17	2022-03-23	96	9	3	0	0
1	Kw00011111111111111111	27	7	27	23	2022-03-07	2022-03-23	16	20	0	17	0
1	Kw1110111111111111111	25	19	27	23	2022-01-19	2022-03-23	63	19	0	15	0
1	Kw10000110	24	3	27	23	2021-12-03	2022-03-23	110	8	1	0	0
1	Kw000011111100	26	28	27	23	2022-02-28	2022-03-23	23	12	2	0	0
1	Kw110110111111111100	25	24	27	23	2022-01-24	2022-03-23	58	18	2	0	0
1	Kw10001111111111	27	7	27	23	2022-03-07	2022-03-23	16	14	0	10	0
1	Kw1101101111111111111	27	16	27	23	2022-03-16	2022-03-23	7	19	0	13	0
1	Kw0000111111111	27	16	27	23	2022-03-16	2022-03-23	7	13	0	9	0
1	Kw111100111111111111111	26	2	27	25	2022-02-02	2022-03-25	51	21	0	15	0
0	Aw011101111111111	26	7	27	25	2022-02-07	2022-03-25	46	15	0	10	0
1	Kw1111101101111111111111	27	21	27	28	2022-03-21	2022-03-28	7	22	0	13	0
1	Kw0010011111111	27	21	27	28	2022-03-21	2022-03-28	7	13	0	8	0
1	Kw000001111111	27	2	27	28	2022-03-02	2022-03-28	26	12	0	7	0
1	Kw1100111111111111	25	3	27	28	2022-01-03	2022-03-28	84	16	0	12	0
1	Kw111010001	27	2	27	30	2022-03-02	2022-03-30	28	9	0	1	0
1	Kw001011111111111	26	23	27	30	2022-02-23	2022-03-30	35	15	0	11	0
1	Kw01110111111111111111111	27	9	27	30	2022-03-09	2022-03-30	21	23	0	18	1
1	Kw001111111111111111	27	11	28	1	2022-03-11	2022-04-01	21	18	0	16	1
1	Kw0011111111111111111	28	1	28	4	2022-04-01	2022-04-04	3	19	0	17	0
0	Aw100111111111111	27	11	28	4	2022-03-11	2022-04-04	24	15	0	12	0
1	Kw000110100	24	29	28	4	2021-12-29	2022-04-04	96	9	2	0	0
1	Kw100011111111111	27	23	28	4	2022-03-23	2022-04-04	12	15	0	11	0
0	Aw00100100	23	17	28	4	2021-11-17	2022-04-04	138	8	2	0	0
1	Kw0011011111111111111	27	21	28	4	2022-03-21	2022-04-04	14	19	0	14	0
1	Kw011110110111111111111111111	27	16	28	4	2022-03-16	2022-04-04	19	27	0	18	0
1	Kw011101111111111111111111	27	30	28	4	2022-03-30	2022-04-04	5	24	0	19	0
1	Kw00001111111111	27	23	28	4	2022-03-23	2022-04-04	12	14	0	10	0
1	Kw01010111111111111	26	18	28	4	2022-02-18	2022-04-04	45	17	0	12	0
1	Kw110100011	27	16	28	4	2022-03-16	2022-04-04	19	9	0	2	0
0	Aw0111011111111111	27	25	28	4	2022-03-25	2022-04-04	10	16	0	11	1
0	Aw01110111111111111	28	4	28	4	2022-04-04	2022-04-04	0	17	0	12	0
1	Kw100001101	27	23	28	6	2022-03-23	2022-04-06	14	9	0	1	0
1	Kw10010001	27	21	28	6	2022-03-21	2022-04-06	16	8	0	1	0
0	Aw11011011110000	22	13	28	8	2021-10-13	2022-04-08	177	14	4	0	0
1	Kw11001111111111111	27	28	28	8	2022-03-28	2022-04-08	11	17	0	13	1
0	Aw0101011111111	24	22	28	11	2021-12-22	2022-04-11	110	13	0	8	1
1	Kw0101111000	21	29	28	11	2021-09-29	2022-04-11	194	10	3	0	0
1	Kw001011111111110	26	23	28	11	2022-02-23	2022-04-11	47	15	1	0	0
0	Aw0110100000	25	3	28	11	2022-01-03	2022-04-11	98	10	5	0	0
1	Kw110111111111111	26	21	28	11	2022-02-21	2022-04-11	49	15	0	12	0
1	Kw111100010000	24	17	28	11	2021-12-17	2022-04-11	115	12	4	0	0
1	Kw00111111111111111111	28	4	28	13	2022-04-04	2022-04-13	9	20	0	18	0
1	Kw100100011	28	6	28	13	2022-04-06	2022-04-13	7	9	0	2	0
1	Kw011100000	26	9	28	13	2022-02-09	2022-04-13	63	9	5	0	0
0	Aw10111111111111111111	26	23	28	13	2022-02-23	2022-04-13	49	20	0	18	0
1	Kw100101000	24	20	28	13	2021-12-20	2022-04-13	114	9	3	0	0
0	Aw1001111111111111	28	4	28	13	2022-04-04	2022-04-13	9	16	0	13	0
1	Kw110011000	22	20	28	13	2021-10-20	2022-04-13	175	9	3	0	0
1	Kw11110001111111111111111	27	21	28	13	2022-03-21	2022-04-13	23	23	0	16	1
1	Kw1000011111111	27	16	28	13	2022-03-16	2022-04-13	28	13	0	8	0
1	Kw110011111111111111	28	8	28	13	2022-04-08	2022-04-13	5	18	0	14	0
0	Aw011011100000	24	27	28	13	2021-12-27	2022-04-13	107	12	5	0	0
1	Kw0011010100	25	10	28	13	2022-01-10	2022-04-13	93	10	2	0	0
1	Kw11011011111111111111	27	23	28	15	2022-03-23	2022-04-15	23	20	0	14	0
1	Kw111100011111111111111111	28	13	28	15	2022-04-13	2022-04-15	2	24	0	17	0
1	Kw110100010	27	16	28	15	2022-03-16	2022-04-15	30	9	1	0	0
1	Kw1000010	21	3	28	15	2021-09-03	2022-04-15	224	7	1	0	0
0	Aw01010111111111	28	11	28	15	2022-04-11	2022-04-15	4	14	0	9	0
1	Kw010101111111111111	28	4	28	15	2022-04-04	2022-04-15	11	18	0	13	0
1	Kw011110111111111111	21	3	28	15	2021-09-03	2022-04-15	224	18	0	12	1
1	Kw11111011111111111111	27	11	28	18	2022-03-11	2022-04-18	38	20	0	14	0
1	Kw100100110	24	27	28	18	2021-12-27	2022-04-18	112	9	1	0	0
1	Kw0010111111111111	27	30	28	18	2022-03-30	2022-04-18	19	16	0	12	1
0	Aw111101111111111111	27	4	28	18	2022-03-04	2022-04-18	45	18	0	13	0
1	Kw1000111111111111	28	4	28	18	2022-04-04	2022-04-18	14	16	0	12	0
1	Kw1110111000	26	11	28	18	2022-02-11	2022-04-18	66	10	3	0	0
1	Kw1101111111111111	28	11	28	20	2022-04-11	2022-04-20	9	16	0	13	0
1	Kw0111101111111111111	28	15	28	20	2022-04-15	2022-04-20	5	19	0	13	0
1	Kw10011111111111110	25	10	28	20	2022-01-10	2022-04-20	100	17	1	0	0
0	Aw10011111111111111	28	13	28	20	2022-04-13	2022-04-20	7	17	0	14	0
1	Kw000111111111111111111	27	23	28	20	2022-03-23	2022-04-20	28	21	0	18	0
1	Kw001111111111111111111	28	13	28	20	2022-04-13	2022-04-20	7	21	0	19	0
1	Kw00101111111111111	28	18	28	20	2022-04-18	2022-04-20	2	17	0	13	0
1	Kw0001011111	26	25	28	20	2022-02-25	2022-04-20	54	10	0	5	0
0	Aw10011110000	24	27	28	20	2021-12-27	2022-04-20	114	11	4	0	0
1	Kw11100011111111111111	27	14	28	22	2022-03-14	2022-04-22	39	20	0	14	0
1	Kw10000101	28	15	28	22	2022-04-15	2022-04-22	7	8	0	1	1
0	Aw1011001110000	20	2	28	22	2021-08-02	2022-04-22	263	13	4	0	0
1	Kw100100010	28	6	28	22	2022-04-06	2022-04-22	16	9	1	0	0
1	Kw0000011111111	27	28	28	22	2022-03-28	2022-04-22	25	13	0	8	1
1	Kw00000111111111	28	22	28	22	2022-04-22	2022-04-22	0	14	0	9	0
1	Kw100001011	28	22	28	25	2022-04-22	2022-04-25	3	9	0	2	0
1	Kw1111000111111111111110	26	11	28	25	2022-02-11	2022-04-25	73	22	1	0	0
0	Aw110101000	22	17	28	25	2021-10-17	2022-04-25	190	9	3	0	0
1	Kw11001000	21	13	28	25	2021-09-13	2022-04-25	224	8	3	0	0
0	Aw110111111111111111111	27	4	28	25	2022-03-04	2022-04-25	52	21	0	18	0
1	Kw0000000	24	15	28	25	2021-12-15	2022-04-25	131	7	7	0	0
0	Aw001001000	28	4	28	27	2022-04-04	2022-04-27	23	9	3	0	0
0	Aw1100111100000	25	19	28	27	2022-01-19	2022-04-27	98	13	5	0	0
1	Kw111110111111111111111	28	18	28	27	2022-04-18	2022-04-27	9	21	0	15	2
1	Kw1000100	22	20	28	27	2021-10-20	2022-04-27	189	7	2	0	0
1	Kw1100111111111111111	28	13	28	27	2022-04-13	2022-04-27	14	19	0	15	0
0	Aw011001000	24	29	28	27	2021-12-29	2022-04-27	119	9	3	0	1
0	Aw01101111111111	25	17	28	27	2022-01-17	2022-04-27	100	14	0	10	1
1	Kw001110000	23	24	28	27	2021-11-24	2022-04-27	154	9	4	0	0
0	Aw011011111111111	28	27	28	29	2022-04-27	2022-04-29	2	15	0	11	0
1	Kw0111101111111111110	28	15	28	29	2022-04-15	2022-04-29	14	19	1	0	0
0	Aw1101111111111111111111	28	25	29	2	2022-04-25	2022-05-02	7	22	0	19	1
0	Aw1111011111111111111	28	18	29	2	2022-04-18	2022-05-02	14	19	0	14	1
1	Kw1111101111111111111111	28	27	29	2	2022-04-27	2022-05-02	5	22	0	16	0
0	Aw010101111111111	28	15	29	2	2022-04-15	2022-05-02	17	15	0	10	0
0	Aw011011111111100	25	28	29	2	2022-01-28	2022-05-02	94	15	2	0	0
0	Aw0110010001	28	27	29	2	2022-04-27	2022-05-02	5	10	0	1	0
1	Kw000011110	24	22	29	4	2021-12-22	2022-05-04	133	9	1	0	0
0	Aw0011111111111111	25	10	29	4	2022-01-10	2022-05-04	114	16	0	14	1
1	Kw00100111111111	27	28	29	4	2022-03-28	2022-05-04	37	14	0	9	0
0	Aw11110111111111111111	29	2	29	4	2022-05-02	2022-05-04	2	20	0	15	0
0	Aw11011111111111111111111	29	2	29	4	2022-05-02	2022-05-04	2	23	0	20	0
1	Kw11000010	27	7	29	4	2022-03-07	2022-05-04	58	8	1	0	0
1	Kw110101111111111111	27	14	29	4	2022-03-14	2022-05-04	51	18	0	13	0
0	Aw0110001111	27	14	29	6	2022-03-14	2022-05-06	53	10	0	4	0
1	Kw11111011011111111111111	27	28	29	6	2022-03-28	2022-05-06	39	23	0	14	0
1	Kw11111011111111111111111	29	2	29	6	2022-05-02	2022-05-06	4	23	0	17	0
0	Aw101111111111111111111	28	13	29	6	2022-04-13	2022-05-06	23	21	0	19	0
0	Aw0001101111111111111	26	23	29	6	2022-02-23	2022-05-06	72	19	0	13	2
1	Kw111000111111111111111	28	22	29	6	2022-04-22	2022-05-06	14	21	0	15	0
1	Kw111111111111	24	6	29	6	2021-12-06	2022-05-06	151	12	0	12	0
1	Kw00000001	28	25	29	9	2022-04-25	2022-05-09	14	8	0	1	1
1	Kw000000011	29	9	29	9	2022-05-09	2022-05-09	0	9	0	2	0
1	Kw110010001	28	25	29	9	2022-04-25	2022-05-09	14	9	0	1	0
0	Aw00011011111111111111	29	6	29	9	2022-05-06	2022-05-09	3	20	0	14	0
0	Aw00111111111111111	29	4	29	9	2022-05-04	2022-05-09	5	17	0	15	0
1	Kw11101111111111111111	27	23	29	9	2022-03-23	2022-05-09	47	20	0	16	0
1	Kw11001111111111111111	28	27	29	9	2022-04-27	2022-05-09	12	20	0	16	0
0	Aw1101101010000	27	21	29	11	2022-03-21	2022-05-11	51	13	4	0	0
0	Aw1111011111111111110	28	18	29	11	2022-04-18	2022-05-11	23	19	1	0	0
1	Kw0111011111111111111111111	28	4	29	11	2022-04-04	2022-05-11	37	25	0	20	0
0	Aw000110111111111111111	29	9	29	11	2022-05-09	2022-05-11	2	21	0	15	0
0	Aw1011111111111111111111	29	6	29	13	2022-05-06	2022-05-13	7	22	0	20	0
1	Kw0001111111111111111111	28	20	29	16	2022-04-20	2022-05-16	26	22	0	19	0
0	Aw1101111111111111111110	28	25	29	16	2022-04-25	2022-05-16	21	22	1	0	0
1	Kw10001001	28	27	29	16	2022-04-27	2022-05-16	19	8	0	1	0
1	Kw0001110000	25	26	29	16	2022-01-26	2022-05-16	110	10	4	0	0
1	Kw00010111111	28	20	29	18	2022-04-20	2022-05-18	28	11	0	6	0
1	Kw01110111111111111111111111	29	11	29	18	2022-05-11	2022-05-18	7	26	0	21	0
1	Kw100111111111111100	28	20	29	18	2022-04-20	2022-05-18	28	18	2	0	0
0	Aw001001001	28	4	29	18	2022-04-04	2022-05-18	44	9	0	1	0
1	Kw1001111111111111111111	27	14	29	20	2022-03-14	2022-05-20	67	22	0	19	1
1	Kw1110001111111111111111	29	6	29	20	2022-05-06	2022-05-20	14	22	0	16	0
1	Kw111111000	25	10	29	20	2022-01-10	2022-05-20	130	9	3	0	0
1	Kw1111111111111	29	6	29	23	2022-05-06	2022-05-23	17	13	0	13	1
0	Aw110110111111111111	27	14	29	23	2022-03-14	2022-05-23	70	18	0	12	0
1	Kw1111000111111111111111111	28	15	29	23	2022-04-15	2022-05-23	38	25	0	18	0
0	Aw101100111111111111111	26	7	29	23	2022-02-07	2022-05-23	105	21	0	15	0
1	Kw10011111111111111111111	29	20	29	23	2022-05-20	2022-05-23	3	23	0	20	0
1	Kw111110110111111111111111	29	6	29	23	2022-05-06	2022-05-23	17	24	0	15	0
1	Kw000000010	29	9	29	23	2022-05-09	2022-05-23	14	9	1	0	0
1	Kw0111010000	26	28	29	23	2022-02-28	2022-05-23	84	10	4	0	0
0	Aw0110010000	28	27	29	25	2022-04-27	2022-05-25	28	10	4	0	0
1	Kw100100100	25	26	29	25	2022-01-26	2022-05-25	119	9	2	0	0
1	Kw100010011	29	16	29	25	2022-05-16	2022-05-25	9	9	0	2	0
1	Kw0101011111111111111	28	15	29	25	2022-04-15	2022-05-25	40	19	0	14	0
1	Kw00011111111111111111111	29	16	29	25	2022-05-16	2022-05-25	9	23	0	20	0
1	Kw01111011111111111111	28	20	29	25	2022-04-20	2022-05-25	35	20	0	14	1
1	Kw011101111111111111111111111	29	18	29	25	2022-05-18	2022-05-25	7	27	0	22	0
1	Kw111011111111111111111	29	9	29	25	2022-05-09	2022-05-25	16	21	0	17	0
1	Kw011110111111111111111	29	25	29	27	2022-05-25	2022-05-27	2	21	0	15	0
1	Kw11111111111111	29	23	29	27	2022-05-23	2022-05-27	4	14	0	14	0
0	Aw0110111111111111	28	29	29	30	2022-04-29	2022-05-30	31	16	0	12	0
0	Aw1101101111111111111	29	23	29	30	2022-05-23	2022-05-30	7	19	0	13	1
1	Kw0000011110	25	17	29	30	2022-01-17	2022-05-30	133	10	1	0	0
1	Kw0111101101111111111111111111	28	4	30	1	2022-04-04	2022-06-01	58	28	0	19	0
0	Aw1011001111111111111111	29	23	30	1	2022-05-23	2022-06-01	9	22	0	16	0
0	Aw11011011111111111111	29	30	30	1	2022-05-30	2022-06-01	2	20	0	14	0
1	Kw11011111111111111	28	20	30	1	2022-04-20	2022-06-01	42	17	0	14	1
1	Kw1111101101111111111111111	29	23	30	1	2022-05-23	2022-06-01	9	25	0	16	0
1	Kw00100110	25	31	30	1	2022-01-31	2022-06-01	121	8	1	0	0
1	Kw000101111111	29	18	30	1	2022-05-18	2022-06-01	14	12	0	7	0
1	Kw001001111111111	29	4	30	1	2022-05-04	2022-06-01	28	15	0	10	0
1	Kw000001111111111	28	22	30	3	2022-04-22	2022-06-03	42	15	0	10	1
1	Kw110111111111111111	30	1	30	6	2022-06-01	2022-06-06	5	18	0	15	0
0	Aw100111111111111111	28	20	30	6	2022-04-20	2022-06-06	47	18	0	15	2
1	Kw0000011111111111	30	3	30	6	2022-06-03	2022-06-06	3	16	0	11	0
1	Kw0001010	25	14	30	6	2022-01-14	2022-06-06	143	7	1	0	0
1	Kw1111000000	24	20	30	6	2021-12-20	2022-06-06	168	10	6	0	0
0	Aw10111111111111111110	26	23	30	6	2022-02-23	2022-06-06	103	20	1	0	0
1	Kw001011111111111111	28	20	30	8	2022-04-20	2022-06-08	49	18	0	14	0
1	Kw0011111111111111111111	28	20	30	8	2022-04-20	2022-06-08	49	22	0	20	0
1	Kw01111011011111111111111111111	30	1	30	8	2022-06-01	2022-06-08	7	29	0	20	0
1	Kw0010011111111111	30	1	30	8	2022-06-01	2022-06-08	7	16	0	11	0
0	Aw10110011111111111111111	30	1	30	8	2022-06-01	2022-06-08	7	23	0	17	0
1	Kw1101011111111111111	29	4	30	8	2022-05-04	2022-06-08	35	19	0	14	0
0	Aw1001111111111111111	30	6	30	8	2022-06-06	2022-06-08	2	19	0	16	0
0	Aw10011111111111111111	30	8	30	8	2022-06-08	2022-06-08	0	20	0	17	0
1	Kw001010010	25	31	30	8	2022-01-31	2022-06-08	128	9	1	0	0
1	Kw10000111111111	28	13	30	8	2022-04-13	2022-06-08	56	14	0	9	0
1	Kw0001101000	28	4	30	8	2022-04-04	2022-06-08	65	10	3	0	0
0	Aw1001111111111110	28	4	30	8	2022-04-04	2022-06-08	65	16	1	0	0
1	Kw001001101	30	1	30	8	2022-06-01	2022-06-08	7	9	0	1	0
1	Kw00000000	28	25	30	8	2022-04-25	2022-06-08	44	8	8	0	1
1	Kw000000001	30	8	30	8	2022-06-08	2022-06-08	0	9	0	1	0
1	Kw0001011111111	30	1	30	8	2022-06-01	2022-06-08	7	13	0	8	0
0	Aw00111100000	25	24	30	10	2022-01-24	2022-06-10	137	11	5	0	0
0	Aw01111110000	22	20	30	13	2021-10-20	2022-06-13	236	11	4	0	0
1	Kw110011111111111111111	29	9	30	13	2022-05-09	2022-06-13	35	21	0	17	0
1	Kw000011111111111	28	4	30	13	2022-04-04	2022-06-13	70	15	0	11	0
0	Aw011101111111111111	28	4	30	13	2022-04-04	2022-06-13	70	18	0	13	0
1	Kw111110111111111111111111	29	6	30	13	2022-05-06	2022-06-13	38	24	0	18	0
1	Kw01010111111111111111	29	25	30	13	2022-05-25	2022-06-13	19	20	0	15	2
0	Aw01100011111	29	6	30	13	2022-05-06	2022-06-13	38	11	0	5	0
0	Aw011100100000	26	18	30	13	2022-02-18	2022-06-13	115	12	5	0	0
0	Aw11011010000	26	21	30	13	2022-02-21	2022-06-13	112	11	4	0	0
1	Kw111110110111111111100	27	16	30	13	2022-03-16	2022-06-13	89	21	2	0	1
0	Aw111101111111111111111	29	4	30	15	2022-05-04	2022-06-15	42	21	0	16	0
1	Kw010101111111111111111	30	13	30	15	2022-06-13	2022-06-15	2	21	0	16	0
1	Kw1111101101111111111001	30	13	30	15	2022-06-13	2022-06-15	2	22	0	1	0
0	Aw10110011111111111111000	27	21	30	15	2022-03-21	2022-06-15	86	23	3	0	0
1	Kw00010111111111	30	8	30	17	2022-06-08	2022-06-17	9	14	0	9	0
1	Kw0101011111111111111111	30	15	30	20	2022-06-15	2022-06-20	5	22	0	17	0
0	Aw0001101111111111111111	29	11	30	20	2022-05-11	2022-06-20	40	22	0	16	0
1	Kw0010111111111111111	30	8	30	20	2022-06-08	2022-06-20	12	19	0	15	1
1	Kw000001100	25	24	30	20	2022-01-24	2022-06-20	147	9	2	0	0
1	Kw00110111111111111111	28	4	30	20	2022-04-04	2022-06-20	77	20	0	15	0
0	Aw110011111111111111	26	21	30	20	2022-02-21	2022-06-20	119	18	0	14	0
1	Kw100111111111111111111111	29	23	30	20	2022-05-23	2022-06-20	28	24	0	21	0
1	Kw0011010000	25	7	30	20	2022-01-07	2022-06-20	164	10	4	0	1
0	Aw110111111111111111111111	29	4	30	20	2022-05-04	2022-06-20	47	24	0	21	0
0	Aw1010111111111111111	23	5	30	20	2021-11-05	2022-06-20	227	19	0	15	0
1	Kw0000011010	26	2	30	22	2022-02-02	2022-06-22	140	10	1	0	0
1	Kw00101111111111111111	30	20	30	24	2022-06-20	2022-06-24	4	20	0	16	0
1	Kw11100111111111111	22	22	30	24	2021-10-22	2022-06-24	245	17	0	12	0
1	Kw111000000000	27	21	30	24	2022-03-21	2022-06-24	95	12	9	0	0
0	Aw01111100000	25	12	30	24	2022-01-12	2022-06-24	163	11	5	0	3
1	Kw00110100001	30	20	30	24	2022-06-20	2022-06-24	4	11	0	1	0
1	Kw0010000	26	28	30	27	2022-02-28	2022-06-27	119	7	4	0	0
1	Kw1110111111111111111111	29	25	30	27	2022-05-25	2022-06-27	33	22	0	18	0
0	Aw011000111111	30	13	30	27	2022-06-13	2022-06-27	14	12	0	6	0
1	Kw100001111111111	30	8	30	27	2022-06-08	2022-06-27	19	15	0	10	0
1	Kw110001000	27	4	30	27	2022-03-04	2022-06-27	115	9	3	0	0
1	Kw01010111111111111111111	30	20	30	27	2022-06-20	2022-06-27	7	23	0	18	0
1	Kw1101101111111111000	27	23	30	27	2022-03-23	2022-06-27	96	19	3	0	0
1	Kw0010001	26	28	30	27	2022-02-28	2022-06-27	119	7	0	1	0
1	Kw100001110	25	3	30	27	2022-01-03	2022-06-27	175	9	1	0	0
0	Aw11010111100000	25	24	30	27	2022-01-24	2022-06-27	154	14	5	0	0
1	Kw011110110111111111111111111111	30	8	30	27	2022-06-08	2022-06-27	19	30	0	21	0
1	Kw01111011111111111100	28	29	30	27	2022-04-29	2022-06-27	59	20	2	0	0
0	Aw011111000001	30	24	30	27	2022-06-24	2022-06-27	3	12	0	1	0
0	Aw0111110000011	30	27	30	29	2022-06-27	2022-06-29	2	13	0	2	0
1	Kw00111111111111111111111	30	8	30	29	2022-06-08	2022-06-29	21	23	0	21	0
0	Aw0111011111111111111	30	13	30	29	2022-06-13	2022-06-29	16	19	0	14	1
0	Aw110111111111111111110	27	4	30	29	2022-03-04	2022-06-29	117	21	1	0	0
1	Kw11010111111111111111	30	8	30	29	2022-06-08	2022-06-29	21	20	0	15	0
0	Aw01110111111111111111	30	29	31	1	2022-06-29	2022-07-01	2	20	0	15	0
1	Kw10001111111111111	28	18	31	4	2022-04-18	2022-07-04	77	17	0	13	0
1	Kw001101111111111111111	30	20	31	4	2022-06-20	2022-07-04	14	21	0	16	0
0	Aw01111100000111	30	29	31	4	2022-06-29	2022-07-04	5	14	0	3	0
1	Kw00000111111111111	30	6	31	6	2022-06-06	2022-07-06	30	17	0	12	0
0	Aw0110001111111	30	27	31	6	2022-06-27	2022-07-06	9	13	0	7	0
0	Aw001111111111111111	29	9	31	6	2022-05-09	2022-07-06	58	18	0	16	0
1	Kw00100011	30	27	31	6	2022-06-27	2022-07-06	9	8	0	2	0
1	Kw100001100	27	23	31	8	2022-03-23	2022-07-08	107	9	2	0	0
1	Kw11101111111111111111111	30	27	31	8	2022-06-27	2022-07-08	11	23	0	19	0
0	Aw1111011111111111111111	30	15	31	8	2022-06-15	2022-07-08	23	22	0	17	0
0	Aw1100111111111111111	30	20	31	8	2022-06-20	2022-07-08	18	19	0	15	0
1	Kw0111101111111111111111	29	27	31	8	2022-05-27	2022-07-08	42	22	0	16	0
1	Kw100011111111111111	31	4	31	11	2022-07-04	2022-07-11	7	18	0	14	0
0	Aw011101111111111111111	31	1	31	11	2022-07-01	2022-07-11	10	21	0	16	0
1	Kw0001011100	27	2	31	11	2022-03-02	2022-07-11	131	10	2	0	0
0	Aw0011111111111111111	31	6	31	13	2022-07-06	2022-07-13	7	19	0	17	1
0	Aw00111111111111111111	31	13	31	13	2022-07-13	2022-07-13	0	20	0	18	0
1	Kw11101111111111111100	26	9	31	15	2022-02-09	2022-07-15	156	20	2	0	0
0	Aw0111011111111110	27	25	31	15	2022-03-25	2022-07-15	112	16	1	0	0
1	Kw100111000	26	18	31	18	2022-02-18	2022-07-18	150	9	3	0	0
1	Kw0010111111111100	28	11	31	18	2022-04-11	2022-07-18	98	16	2	0	0
1	Kw11001010000	25	19	31	18	2022-01-19	2022-07-18	180	11	4	0	0
1	Kw111111111111111	29	27	31	20	2022-05-27	2022-07-20	54	15	0	15	0
0	Aw10101111111111111111	30	20	31	20	2022-06-20	2022-07-20	30	20	0	16	1
1	Kw1000111111111111111	31	11	31	20	2022-07-11	2022-07-20	9	19	0	15	0
1	Kw000111111111111111111111	29	25	31	20	2022-05-25	2022-07-20	56	24	0	21	0
1	Kw000001111111111111	31	6	31	20	2022-07-06	2022-07-20	14	18	0	13	0
0	Aw11001111111111111111	31	8	31	20	2022-07-08	2022-07-20	12	20	0	16	0
0	Aw001111111111111111111	31	13	31	20	2022-07-13	2022-07-20	7	21	0	19	0
1	Kw00010101	30	6	31	22	2022-06-06	2022-07-22	46	8	0	1	1
1	Kw111001111111111111	30	24	31	22	2022-06-24	2022-07-22	28	18	0	13	0
1	Kw0111011111111111111111111111	29	25	31	25	2022-05-25	2022-07-25	61	28	0	23	0
0	Aw101011111111111111111	31	20	31	25	2022-07-20	2022-07-25	5	21	0	17	0
1	Kw11110001111111111111100	28	25	31	25	2022-04-25	2022-07-25	91	23	2	0	0
0	Aw10111110000	27	11	31	25	2022-03-11	2022-07-25	136	11	4	0	0
1	Kw000101011	31	22	31	27	2022-07-22	2022-07-27	5	9	0	2	0
1	Kw1100111111111111111111	30	13	31	27	2022-06-13	2022-07-27	44	22	0	18	0
0	Aw110101111111111	25	3	31	29	2022-01-03	2022-07-29	207	15	0	10	0
1	Kw00100111111111111	30	8	32	1	2022-06-08	2022-08-01	54	17	0	12	0
0	Aw111101111111111110	27	4	32	1	2022-03-04	2022-08-01	150	18	1	0	0
1	Kw11110001111111111111111111	29	23	32	1	2022-05-23	2022-08-01	70	26	0	19	0
0	Aw100111100000	28	20	32	1	2022-04-20	2022-08-01	103	12	5	0	0
1	Kw1111111111111111	31	20	32	1	2022-07-20	2022-08-01	12	16	0	16	0
1	Kw10010000	27	21	32	1	2022-03-21	2022-08-01	133	8	4	0	0
0	Aw110011111111111111110	31	20	32	3	2022-07-20	2022-08-03	14	21	1	0	0
1	Kw0000011111111111111	31	20	32	3	2022-07-20	2022-08-03	14	19	0	14	0
1	Kw1001111111111111111111111	30	20	32	3	2022-06-20	2022-08-03	44	25	0	22	0
1	Kw0001010111	31	27	32	5	2022-07-27	2022-08-05	9	10	0	3	1
1	Kw00010101111	32	5	32	5	2022-08-05	2022-08-05	0	11	0	4	0
1	Kw1000011111111111	30	27	32	8	2022-06-27	2022-08-08	42	16	0	11	0
1	Kw0000111111111111	30	13	32	8	2022-06-13	2022-08-08	56	16	0	12	0
1	Kw111010000	27	2	32	10	2022-03-02	2022-08-10	161	9	4	0	0
1	Kw100100001	32	1	32	12	2022-08-01	2022-08-12	11	9	0	1	0
1	Kw01110111111111111111111111111	31	25	32	15	2022-07-25	2022-08-15	21	29	0	24	0
1	Kw00110110000	25	12	32	15	2022-01-12	2022-08-15	215	11	4	0	0
1	Kw001011111111111111111	30	24	32	17	2022-06-24	2022-08-17	54	21	0	17	0
1	Kw1110100001	32	10	32	17	2022-08-10	2022-08-17	7	10	0	1	0
1	Kw000101011111	32	5	32	17	2022-08-05	2022-08-17	12	12	0	5	0
0	Aw1010111111111111111110	31	25	32	17	2022-07-25	2022-08-17	23	22	1	0	0
1	Kw001001111111111111	32	1	32	22	2022-08-01	2022-08-22	21	18	0	13	0
1	Kw11111111111111111	32	1	32	22	2022-08-01	2022-08-22	21	17	0	17	0
1	Kw110000110	27	9	32	22	2022-03-09	2022-08-22	166	9	1	0	0
0	Aw0101011111111111	29	2	32	24	2022-05-02	2022-08-24	114	16	0	11	1
1	Kw10000100	28	15	32	24	2022-04-15	2022-08-24	131	8	2	0	0
0	Aw110011111111111111111	31	20	32	24	2022-07-20	2022-08-24	35	21	0	17	0
0	Aw01010111111111111	32	24	32	29	2022-08-24	2022-08-29	5	17	0	12	0
1	Kw10000111111111111	32	8	32	31	2022-08-08	2022-08-31	23	17	0	12	0
1	Kw001101100001	32	15	32	31	2022-08-15	2022-08-31	16	12	0	1	0
1	Kw100001010	28	22	33	2	2022-04-22	2022-09-02	133	9	1	0	0
1	Kw1001000011	32	12	33	2	2022-08-12	2022-09-02	21	10	0	2	0
1	Kw110101111111111111111	30	29	33	5	2022-06-29	2022-09-05	68	21	0	16	0
1	Kw1110011111111111111	31	22	33	5	2022-07-22	2022-09-05	45	19	0	14	0
1	Kw0001111111111111111111111	31	20	33	7	2022-07-20	2022-09-07	49	25	0	22	0
1	Kw00001111111111111	32	8	33	7	2022-08-08	2022-09-07	30	17	0	13	0
0	Aw01110111111111110	28	4	33	12	2022-04-04	2022-09-12	161	17	1	0	0
0	Aw110110111100000	28	8	33	16	2022-04-08	2022-09-16	161	15	5	0	0
1	Kw01111011111111111111111	31	8	33	21	2022-07-08	2022-09-21	75	23	0	17	0
1	Kw1001010000	28	13	33	28	2022-04-13	2022-09-28	168	10	4	0	0
1	Kw0010111111111111111111	32	17	33	28	2022-08-17	2022-09-28	42	22	0	18	0
1	Kw00101111111111111111111	33	28	34	7	2022-09-28	2022-10-07	9	23	0	19	0
1	Kw0010011111111111111	32	22	34	10	2022-08-22	2022-10-10	49	19	0	14	0
1	Kw110110111111111111111	28	15	34	10	2022-04-15	2022-10-10	178	21	0	15	0
1	Kw000011010	26	16	34	10	2022-02-16	2022-10-10	236	9	1	0	0
1	Kw100001111111111111	32	31	34	14	2022-08-31	2022-10-14	44	18	0	13	0
1	Kw100000100	26	7	34	19	2022-02-07	2022-10-19	254	9	2	0	0
1	Kw0000110101	34	10	34	24	2022-10-10	2022-10-24	14	10	0	1	0
1	Kw111011111111111111000	31	15	34	28	2022-07-15	2022-10-28	105	21	3	0	0
1	Kw10001000	28	27	34	28	2022-04-27	2022-10-28	184	8	3	0	0
1	Kw10011111111111111111111111	32	3	34	31	2022-08-03	2022-10-31	89	26	0	23	0
1	Kw00100111111111111111	34	10	35	2	2022-10-10	2022-11-02	23	20	0	15	0
1	Kw001001111111111111111	35	2	35	16	2022-11-02	2022-11-16	14	21	0	16	0

## Sheet: Dataset S1D
Family	Worm	Birth.Month	Birth.Day	Death.Month	Death.Day	Birth.Date	Div.Date	TtDeath	Length.Gen	T.Gen	H.Gen
1	dKw101	5	18	5	27	2009-05-18	2009-05-27	9	3	0	1
1	dKw0110	6	3	6	10	2009-06-03	2009-06-10	7	4	1	0
0	dAw0100	7	17	7	20	2009-07-17	2009-07-20	3	4	2	0
0	dAw111100	6	24	8	19	2009-06-24	2009-08-19	56	6	2	0
0	dAw10100	6	24	9	9	2009-06-24	2009-09-09	77	5	2	0
0	dAw101110	7	17	9	23	2009-07-17	2009-09-23	68	6	1	0
0	dAw101010	7	20	9	23	2009-07-20	2009-09-23	65	6	1	0
0	dAw11011100	8	12	10	2	2009-08-12	2009-10-02	51	8	2	0
0	dAw0000	8	14	10	2	2009-08-14	2009-10-02	49	4	4	0
0	dAw00110	8	3	10	12	2009-08-03	2009-10-12	70	5	1	0
0	dAw1110	5	27	10	26	2009-05-27	2009-10-26	152	4	1	0
0	dAw1111100	6	26	10	26	2009-06-26	2009-10-26	122	7	2	0
1	dKw0111110	8	5	10	26	2009-08-05	2009-10-26	82	7	1	0
0	dAw1011011	9	11	11	2	2009-09-11	2009-11-02	52	7	0	2
0	dAw110010	6	22	11	11	2009-06-22	2009-11-11	142	6	1	0
0	dAw11011110	8	12	11	11	2009-08-12	2009-11-11	91	8	1	0
0	dAw000111	9	4	11	13	2009-09-04	2009-11-13	70	6	0	3
0	dAw110111110	8	14	11	27	2009-08-14	2009-11-27	105	9	1	0
1	dKw11100110	10	26	12	7	2009-10-26	2009-12-07	42	8	1	0
0	dAw000100	10	26	12	26	2009-10-26	2009-12-26	61	6	2	0
1	dKw0100	10	26	12	28	2009-10-26	2009-12-28	63	4	2	0
0	dAw11000	6	22	12	28	2009-06-22	2009-12-28	189	5	3	0
1	dKw01111010	8	19	13	1	2009-08-19	2010-01-01	135	8	1	0
0	dAw11011001	9	18	13	15	2009-09-18	2010-01-15	119	8	0	1
1	dKw0101110	13	15	13	18	2010-01-15	2010-01-18	3	7	1	0
1	dKw01111011110	11	2	13	18	2009-11-02	2010-01-18	77	11	1	0
1	dKw110111100	13	1	13	25	2010-01-01	2010-01-25	24	9	2	0
1	dKw01111111110	11	15	13	25	2009-11-15	2010-01-25	71	11	1	0
0	dAw1011110	7	20	14	2	2009-07-20	2010-02-02	197	7	1	0
0	dAw1011000	11	2	14	2	2009-11-02	2010-02-02	92	7	3	0
1	dKw001100	13	13	14	5	2010-01-13	2010-02-05	23	6	2	0
1	dKw111001110	13	13	14	22	2010-01-13	2010-02-22	40	9	1	0
0	dAw11110100	11	6	14	22	2009-11-06	2010-02-22	108	8	2	0
0	dAw110011100	13	22	14	24	2010-01-22	2010-02-24	33	9	2	0
0	dAw10110010	11	15	14	26	2009-11-15	2010-02-26	103	8	1	0
0	dAw110100	12	4	15	5	2009-12-04	2010-03-05	91	6	2	0
0	dAw00101	13	8	15	5	2010-01-08	2010-03-05	56	5	0	1
0	dAw1101110111111	13	18	15	5	2010-01-18	2010-03-05	46	13	0	6
0	dAw1111011100	14	24	15	10	2010-02-24	2010-03-10	14	10	2	0
0	dAw011110	11	2	15	17	2009-11-02	2010-03-17	135	6	1	0
0	dAw101011100	13	22	15	24	2010-01-22	2010-03-24	61	9	2	0
0	dAw11111100	12	26	15	26	2009-12-26	2010-03-26	90	8	2	0
0	dAw010100	12	9	16	5	2009-12-09	2010-04-05	117	6	2	0
1	dKw010100	15	24	16	7	2010-03-24	2010-04-07	14	6	2	0
0	dAw00010100	15	8	16	30	2010-03-08	2010-04-30	53	8	2	0
1	dKw01111110110	15	12	16	30	2010-03-12	2010-04-30	49	11	1	0
0	dAw100100	16	28	17	4	2010-04-28	2010-05-04	6	6	2	0
1	dKw1110010	9	9	17	7	2009-09-09	2010-05-07	240	7	1	0
0	dAw1000	11	2	17	7	2009-11-02	2010-05-07	186	4	3	0
0	dAw110101010	15	15	17	10	2010-03-15	2010-05-10	56	9	1	0
1	dKw100110	14	19	17	21	2010-02-19	2010-05-21	91	6	1	0
0	dAw01110110	15	19	17	21	2010-03-19	2010-05-21	63	8	1	0
0	dAw10110100	15	1	17	21	2010-03-01	2010-05-21	81	8	2	0
0	dAw1111101111110	12	26	17	31	2009-12-26	2010-05-31	156	13	1	0
1	dKw0101111110	17	28	18	9	2010-05-28	2010-06-09	12	10	1	0
0	dAw1111111000	14	12	18	9	2010-02-12	2010-06-09	117	10	3	0
1	dKw111101100	13	1	18	23	2010-01-01	2010-06-23	173	9	2	0
0	dAw110111010	9	7	18	25	2009-09-07	2010-06-25	291	9	1	0
0	dAw11001111100	16	9	18	28	2010-04-09	2010-06-28	80	11	2	0
0	dAw10101100	16	26	18	28	2010-04-26	2010-06-28	63	8	2	0
1	dKw0011011110	18	28	19	12	2010-06-28	2010-07-12	14	10	1	0
0	dAw1111111110	15	19	19	12	2010-03-19	2010-07-12	115	10	1	0
0	dAw11011000	9	18	19	23	2009-09-18	2010-07-23	308	8	3	0
0	dAw0011110101	18	16	19	30	2010-06-16	2010-07-30	44	10	0	1
1	dKw00111100	19	5	20	4	2010-07-05	2010-08-04	30	8	2	0
0	dAw00010101	15	8	21	13	2010-03-08	2010-09-13	189	8	0	1
0	dAw00100110	17	28	22	1	2010-05-28	2010-10-01	126	8	1	0
0	dAw001000	14	22	22	20	2010-02-22	2010-10-20	240	6	3	0
1	dKw00001110	21	20	22	17	2010-09-20	2010-10-17	27	8	1	0
1	dKw01110110000	22	4	23	1	2010-10-04	2010-11-01	28	11	4	0
1	dKw0000010	22	1	23	3	2010-10-01	2010-11-03	33	7	1	0
0	dAw11111110010	21	13	23	5	2010-09-13	2010-11-05	53	11	1	0
0	dAw00011000	21	13	23	8	2010-09-13	2010-11-08	56	8	3	0
1	dKw1111101000	20	30	23	17	2010-08-30	2010-11-17	79	10	3	0
0	dAw111101010000	22	6	23	24	2010-10-06	2010-11-24	49	12	4	0
0	dAw11011111110000	23	12	24	6	2010-11-12	2010-12-06	24	14	4	0
0	dAw010111011	19	9	24	8	2010-07-09	2010-12-08	152	9	0	2
1	dKw1100000	22	29	24	8	2010-10-29	2010-12-08	40	7	5	0
0	dAw101111110000	21	6	24	10	2010-09-06	2010-12-10	95	12	4	0
0	dAw11011011000	21	6	24	13	2010-09-06	2010-12-13	98	11	3	0
0	dAw01110000	23	3	24	15	2010-11-03	2010-12-15	42	8	4	0
0	dAw11111111111000	22	6	24	20	2010-10-06	2010-12-20	75	14	3	0
0	dAw01100010	19	16	24	20	2010-07-16	2010-12-20	157	8	1	0
1	dKw1111011111111111111	24	15	24	22	2010-12-15	2010-12-22	7	19	0	14
1	dKw0001100	20	4	24	24	2010-08-04	2010-12-24	142	7	2	0
0	dAw110111111110000	20	25	24	24	2010-08-25	2010-12-24	121	15	4	0
0	dAw011011000	20	20	24	27	2010-08-20	2010-12-27	129	9	3	0
0	dAw00010111000	22	6	24	29	2010-10-06	2010-12-29	84	11	3	0
0	dAw10011000	23	12	25	3	2010-11-12	2011-01-03	52	8	3	0
1	dKw11011100000	22	15	25	10	2010-10-15	2011-01-10	87	11	5	0
0	dAw101011110000	24	10	25	10	2010-12-10	2011-01-10	31	12	4	0
1	dKw00101000	23	24	25	12	2010-11-24	2011-01-12	49	8	3	0
0	dAw1111101110000	23	1	25	14	2010-11-01	2011-01-14	74	13	4	0
0	dAw0001011000	21	29	25	17	2010-09-29	2011-01-17	110	10	3	0
0	dAw0101100000	21	17	25	19	2010-09-17	2011-01-19	124	10	5	0
0	dAw1011010100	16	23	25	21	2010-04-23	2011-01-21	273	10	2	0
1	dKw1000000	21	8	25	31	2010-09-08	2011-01-31	145	7	6	0
0	dAw0110101000	23	8	26	4	2010-11-08	2011-02-04	88	10	3	0
1	dKw1111100000	22	20	26	4	2010-10-20	2011-02-04	107	10	5	0
1	dKw11010010	22	22	26	7	2010-10-22	2011-02-07	108	8	1	0
0	dAw11111101000	19	16	26	18	2010-07-16	2011-02-18	217	11	3	0
1	dKw110110000	20	25	26	18	2010-08-25	2011-02-18	177	9	4	0
0	dAw0011111111111110	25	10	27	7	2011-01-10	2011-03-07	56	16	1	0
0	dAw01010110	19	19	27	18	2010-07-19	2011-03-18	242	8	1	0
0	dAw00111110000	21	13	27	21	2010-09-13	2011-03-21	189	11	4	0
0	dAw01011100000	25	24	27	21	2011-01-24	2011-03-21	56	11	5	0
1	dKw1111010000	24	8	28	4	2010-12-08	2011-04-04	117	10	4	0
1	dKw00010110	25	26	28	11	2011-01-26	2011-04-11	75	8	1	0
1	dKw100011000	24	8	28	18	2010-12-08	2011-04-18	131	9	3	0
1	dKw000100	24	29	28	20	2010-12-29	2011-04-20	112	6	2	0
1	dKw00111110000	26	21	28	20	2011-02-21	2011-04-20	58	11	4	0
0	dAw11111011000000	27	7	28	20	2011-03-07	2011-04-20	44	14	6	0
0	dAw010101000	25	19	28	20	2011-01-19	2011-04-20	91	9	3	0
0	dAw01101000000	28	11	28	27	2011-04-11	2011-04-27	16	11	6	0
0	dAw100101000	24	22	28	27	2010-12-22	2011-04-27	126	9	3	0
1	dKw111111110000	23	15	28	27	2010-11-15	2011-04-27	163	12	4	0
0	dAw110011111111111110	26	21	28	29	2011-02-21	2011-04-29	67	18	1	0
1	dKw1100010100	26	25	29	2	2011-02-25	2011-05-02	66	10	2	0
0	dAw001001010	26	9	29	4	2011-02-09	2011-05-04	84	9	1	0
0	dAw111110100000	24	6	29	4	2010-12-06	2011-05-04	149	12	5	0
1	dKw01011000	20	2	29	4	2010-08-02	2011-05-04	275	8	3	0
1	dKw111110110000	21	17	29	4	2010-09-17	2011-05-04	229	12	4	0
0	dAw0110001110	27	14	29	9	2011-03-14	2011-05-09	56	10	1	0
0	dAw1111111111111111	22	18	29	20	2010-10-18	2011-05-20	214	16	0	16
1	dKw110111111111110	26	21	29	23	2011-02-21	2011-05-23	91	15	1	0
0	dAw0110000000	25	24	29	23	2011-01-24	2011-05-23	119	10	7	0
0	dAw0110111111111000	29	2	29	27	2011-05-02	2011-05-27	25	16	3	0
0	dAw1111111100000	26	7	29	30	2011-02-07	2011-05-30	112	13	5	0
0	dAw01101111111111111	29	30	30	1	2011-05-30	2011-06-01	2	17	0	13
0	dAw100111000000	26	2	30	3	2011-02-02	2011-06-03	121	12	6	0
1	dKw0010010	25	21	30	6	2011-01-21	2011-06-06	136	7	1	0
0	dAw11110110000	21	13	30	10	2010-09-13	2011-06-10	270	11	4	0
1	dKw1111000100000	28	11	30	13	2011-04-11	2011-06-13	63	13	5	0
1	dKw11110010000	25	26	30	17	2011-01-26	2011-06-17	142	11	4	0
0	dAw1101010000	28	25	30	20	2011-04-25	2011-06-20	56	10	4	0
1	dKw000000100	26	2	30	27	2011-02-02	2011-06-27	145	9	2	0
1	dKw110101000	27	21	30	27	2011-03-21	2011-06-27	98	9	3	0
0	dAw000101111111110	27	9	30	29	2011-03-09	2011-06-29	112	15	1	0
0	dAw11110111111111111100	29	11	30	29	2011-05-11	2011-06-29	49	20	2	0
0	dAw00111000000	25	3	31	1	2011-01-03	2011-07-01	179	11	6	0
0	dAw01110100000	27	9	31	4	2011-03-09	2011-07-04	117	11	5	0
1	dKw01010111111111110	26	18	31	4	2011-02-18	2011-07-04	136	17	1	0
1	dKw0000111111000	27	23	31	4	2011-03-23	2011-07-04	103	13	3	0
0	dAw11011010100000	29	11	31	6	2011-05-11	2011-07-06	56	14	5	0
0	dAw011111100000	30	13	31	6	2011-06-13	2011-07-06	23	12	5	0
1	dKw00011100000	29	16	31	6	2011-05-16	2011-07-06	51	11	5	0
0	dAw0101010010	26	23	31	8	2011-02-23	2011-07-08	135	10	1	0
0	dAw001111000000	30	10	31	11	2011-06-10	2011-07-11	31	12	6	0
1	dKw01011110000	28	11	31	11	2011-04-11	2011-07-11	91	11	4	0
1	dKw1111110000	29	20	31	13	2011-05-20	2011-07-13	54	10	4	0
1	dKw01111110000	20	23	31	13	2010-08-23	2011-07-13	324	11	4	0
0	dAw000101111111111	27	9	31	15	2011-03-09	2011-07-15	128	15	0	10
1	dKw00010100	30	6	31	15	2011-06-06	2011-07-15	39	8	2	0
0	dAw0110111000000	28	13	31	18	2011-04-13	2011-07-18	96	13	6	0
0	dAw11011111111111111111100	29	16	31	20	2011-05-16	2011-07-20	65	23	2	0
0	dAw01100100000	29	25	31	20	2011-05-25	2011-07-20	56	11	5	0
0	dAw110110100000	30	13	31	20	2011-06-13	2011-07-20	37	12	5	0
1	dKw111011000	24	8	31	20	2010-12-08	2011-07-20	224	9	3	0
1	dKw010101000	26	21	31	20	2011-02-21	2011-07-20	149	9	3	0
0	dAw0010010000	28	27	31	22	2011-04-27	2011-07-22	86	10	4	0
0	dAw101100111111111111111111	30	8	31	22	2011-06-08	2011-07-22	44	24	0	18
0	dAw0111001000000	30	13	31	25	2011-06-13	2011-07-25	42	13	6	0
1	dKw00110101000	28	13	31	25	2011-04-13	2011-07-25	103	11	3	0
0	dAw10110011100000	28	22	31	25	2011-04-22	2011-07-25	94	14	5	0
0	dAw110101111000000	30	27	31	27	2011-06-27	2011-07-27	30	15	6	0
1	dKw00011010000	30	8	31	27	2011-06-08	2011-07-27	49	11	4	0
1	dKw0111000000	28	13	32	1	2011-04-13	2011-08-01	110	10	6	0
1	dKw1100100010	29	9	32	1	2011-05-09	2011-08-01	84	10	1	0
1	dKw01110100000	29	23	32	3	2011-05-23	2011-08-03	72	11	5	0
1	dKw000101010	31	22	32	3	2011-07-22	2011-08-03	12	9	1	0
0	dAw011111000000	30	24	32	8	2011-06-24	2011-08-08	45	12	6	0
0	dAw101111111111111111100	30	6	32	8	2011-06-06	2011-08-08	63	21	2	0
0	dAw11001111000000	28	27	32	10	2011-04-27	2011-08-10	105	14	6	0
1	dKw110010000	28	25	32	12	2011-04-25	2011-08-12	109	9	4	0
1	dKw011110111111111111000	30	27	32	15	2011-06-27	2011-08-15	49	21	3	0
1	dKw1111101101111111111000	30	13	32	17	2011-06-13	2011-08-17	65	22	3	0
0	dAw101100111111111111110000	30	15	32	17	2011-06-15	2011-08-17	63	24	4	0
1	dKw0000000100	29	23	32	17	2011-05-23	2011-08-17	86	10	2	0
1	dKw1101111111111111111	30	6	32	24	2011-06-06	2011-08-24	79	19	0	16
0	dAw00011011111111111111111	30	20	32	26	2011-06-20	2011-08-26	67	23	0	17
1	dKw100010010	29	16	32	26	2011-05-16	2011-08-26	102	9	1	0
1	dKw1111001111111111111111	27	25	32	26	2011-03-25	2011-08-26	154	22	0	16
1	dKw000000000	30	8	32	29	2011-06-08	2011-08-29	82	9	9	0
0	dAw0011111111111111110	31	6	32	29	2011-07-06	2011-08-29	54	19	1	0
1	dKw0111101101111111111111111111111	30	27	33	5	2011-06-27	2011-09-05	70	31	0	22
0	dAw1111011111111111100	32	1	33	7	2011-08-01	2011-09-07	37	19	2	0
1	dKw1100110000	28	13	33	7	2011-04-13	2011-09-07	147	10	4	0
1	dKw1001111111111111000	29	18	33	7	2011-05-18	2011-09-07	112	19	3	0
0	dAw11111011111111111111	26	7	33	9	2011-02-07	2011-09-09	214	20	0	14
1	dKw11010000	26	7	33	12	2011-02-07	2011-09-12	217	8	4	0
1	dKw0000011000	30	20	33	12	2011-06-20	2011-09-12	84	10	3	0
0	dAw1001111000000	32	1	33	12	2011-08-01	2011-09-12	42	13	6	0
0	dAw1101011111111110	31	29	33	12	2011-07-29	2011-09-12	45	16	1	0
1	dKw0001010110	31	27	33	14	2011-07-27	2011-09-14	49	10	1	0
0	dAw11110111111111111111111	31	8	33	14	2011-07-08	2011-09-14	68	23	0	18
1	dKw110000100	29	4	33	14	2011-05-04	2011-09-14	133	9	2	0
0	dAw011100010	25	7	33	19	2011-01-07	2011-09-19	255	9	1	0
0	dAw01110111111111100	31	15	33	21	2011-07-15	2011-09-21	68	17	2	0
1	dKw111100011111111111111000	31	25	33	21	2011-07-25	2011-09-21	58	24	3	0
1	dKw0000111100	29	4	33	23	2011-05-04	2011-09-23	142	10	2	0
1	dKw11011011111111110000	30	27	33	26	2011-06-27	2011-09-26	91	20	4	0
0	dAw0011111111111111111111	31	20	33	26	2011-07-20	2011-09-26	68	22	0	20
1	dKw1110100000	32	10	33	26	2011-08-10	2011-09-26	47	10	5	0
1	dKw11101110000	28	18	33	26	2011-04-18	2011-09-26	161	11	4	0
1	dKw1001110000	31	18	33	28	2011-07-18	2011-09-28	72	10	4	0
0	dAw1101111111111111111100	30	29	33	28	2011-06-29	2011-09-28	91	22	2	0
1	dKw11110000000	30	6	34	3	2011-06-06	2011-10-03	119	11	7	0
1	dKw1000011000	31	8	34	5	2011-07-08	2011-10-05	89	10	3	0
0	dAw10101111111111111111100	32	17	34	7	2011-08-17	2011-10-07	51	23	2	0
0	dAw1100111111111111111100	32	3	34	7	2011-08-03	2011-10-07	65	22	2	0
0	dAw10011111111111110	28	13	34	7	2011-04-13	2011-10-07	177	17	1	0
0	dAw01010111111111110	32	24	34	10	2011-08-24	2011-10-10	47	17	1	0
1	dKw10011111111111111111111110	32	3	34	10	2011-08-03	2011-10-10	68	26	1	0
1	dKw00000110100	30	22	34	10	2011-06-22	2011-10-10	110	11	2	0
1	dKw100001000	32	24	34	10	2011-08-24	2011-10-10	47	9	3	0
0	dAw10011111111111100	30	8	34	12	2011-06-08	2011-10-12	126	17	2	0
1	dKw0011011111111111111111	31	4	34	12	2011-07-04	2011-10-12	100	22	0	17
1	dKw11111111111111110	32	1	34	14	2011-08-01	2011-10-14	74	17	1	0
1	dKw10010000110	33	2	34	17	2011-09-02	2011-10-17	45	11	1	0
1	dKw1110000000000	30	24	34	17	2011-06-24	2011-10-17	115	13	10	0
1	dKw1000001000	34	19	34	19	2011-10-19	2011-10-19	0	10	3	0
1	dKw100100000	32	1	34	19	2011-08-01	2011-10-19	79	9	5	0
0	dAw01100011111111	31	6	34	21	2011-07-06	2011-10-21	107	14	0	8
0	dAw1100111111111111111110	32	24	34	21	2011-08-24	2011-10-21	58	22	1	0
1	dKw00100000	30	27	34	24	2011-06-27	2011-10-24	119	8	5	0
0	dAw011101111111111100	33	12	34	26	2011-09-12	2011-10-26	44	18	2	0
1	dKw1000011100	30	27	34	28	2011-06-27	2011-10-28	123	10	2	0
1	dKw11111011011111111111111111	30	1	34	28	2011-06-01	2011-10-28	149	26	0	17
1	dKw011101111111111111111111111110	32	15	34	28	2011-08-15	2011-10-28	74	30	1	0
1	dKw11100111111111111110	33	5	34	28	2011-09-05	2011-10-28	53	20	1	0
1	dKw1001001000	29	25	34	28	2011-05-25	2011-10-28	156	10	3	0
0	dAw010101111111111110	32	29	34	28	2011-08-29	2011-10-28	60	18	1	0
1	dKw111100011111111111111111110	32	1	34	31	2011-08-01	2011-10-31	91	27	1	0
0	dAw1001111000001	32	1	34	31	2011-08-01	2011-10-31	91	13	0	1
1	dKw1000001001	34	19	34	31	2011-10-19	2011-10-31	12	10	0	1
1	dKw00000111100	29	30	35	2	2011-05-30	2011-11-02	156	11	2	0
1	dKw1000010100	33	2	35	4	2011-09-02	2011-11-04	63	10	2	0
1	dKw1001000010	32	12	35	4	2011-08-12	2011-11-04	84	10	1	0
1	dKw001000110	31	6	35	7	2011-07-06	2011-11-07	124	9	1	0
1	dKw1111010111111111111110	26	25	35	18	2011-02-25	2011-11-18	266	22	1	0
0	dAw10111111111111111111111	29	13	35	18	2011-05-13	2011-11-18	189	23	0	21
1	dKw1001000100	28	22	35	18	2011-04-22	2011-11-18	210	10	2	0
0	dAw101011111111111111110	31	20	35	18	2011-07-20	2011-11-18	121	21	1	0
0	dAw1101101111000000	33	16	35	18	2011-09-16	2011-11-18	63	16	6	0
1	dKw1100001100	32	22	35	18	2011-08-22	2011-11-18	88	10	2	0
1	dKw0010100100	30	8	35	21	2011-06-08	2011-11-21	166	10	2	0
1	dKw1101101111111111111110	34	10	35	23	2011-10-10	2011-11-23	44	22	1	0
0	dAw1101111111111111111111111	30	20	35	28	2011-06-20	2011-11-28	161	25	0	22
0	dAw1101011111111111	31	29	35	28	2011-07-29	2011-11-28	122	16	0	11
0	dAw0111011111111111111111	31	11	35	30	2011-07-11	2011-11-30	142	22	0	17
1	dKw001000111	31	6	36	2	2011-07-06	2011-12-02	149	9	0	3
1	dKw00101111111111000	31	18	36	2	2011-07-18	2011-12-02	137	17	3	0
