# Supplementary material for: Variation in phenotype, genotype, and somatic diversity among asexual Schmidtea mediterranea planarians
Source: iScience. 2025 Jul 1;28(8):113035. doi: 10.1016/j.isci.2025.113035 (PMC12284295; doi:10.1016/j.isci.2025.113035)
Supplement: Dataset S2. Runs of homozygosity per sample [file mmc3.xlsx]

## Sheet: Dataset_S2
FID	IID	PHE	CHR	SNP1	SNP2	POS1	POS2	KB	NSNP	DENSITY	PHOM	PHET
02-01	02-01	-9	dd_Smes_g4_1	dd_Smes_g4_1:20413[b37]A,T	dd_Smes_g4_1:91336[b37]A,G	20413	91336	70.924	29	2.446	1	0
02-01	02-01	-9	dd_Smes_g4_1	dd_Smes_g4_1:230488[b37]C,G	dd_Smes_g4_1:420900[b37]A,G	230488	420900	190.413	253	0.753	0.996	0
02-01	02-01	-9	dd_Smes_g4_1	dd_Smes_g4_1:584268[b37]C,T	dd_Smes_g4_1:832904[b37]A,G	584268	832904	248.637	905	0.275	0.999	0.001
02-01	02-01	-9	dd_Smes_g4_1	dd_Smes_g4_1:833603[b37]A,C	dd_Smes_g4_1:960119[b37]C,G	833603	960119	126.517	405	0.312	0.993	0.005
02-01	02-01	-9	dd_Smes_g4_1	dd_Smes_g4_1:1044288[b37]C,T	dd_Smes_g4_1:1123407[b37]C,T	1044288	1123407	79.12	165	0.48	1	0
02-01	02-01	-9	dd_Smes_g4_1	dd_Smes_g4_1:1314225[b37]A,T	dd_Smes_g4_1:1388059[b37]G,T	1314225	1388059	73.835	100	0.738	0.96	0.01
02-01	02-01	-9	dd_Smes_g4_101	dd_Smes_g4_101:235354[b37]C,G	dd_Smes_g4_101:502717[b37]A,C	235354	502717	267.364	839	0.319	0.987	0
02-01	02-01	-9	dd_Smes_g4_101	dd_Smes_g4_101:503459[b37]A,G	dd_Smes_g4_101:690242[b37]C,G	503459	690242	186.784	718	0.26	0.986	0
02-01	02-01	-9	dd_Smes_g4_101	dd_Smes_g4_101:1445256[b37]C,T	dd_Smes_g4_101:1606286[b37]G,T	1445256	1606286	161.031	381	0.423	0.992	0
02-01	02-01	-9	dd_Smes_g4_101	dd_Smes_g4_101:1608327[b37]A,T	dd_Smes_g4_101:1700303[b37]C,G	1608327	1700303	91.977	197	0.467	0.964	0.005
02-01	02-01	-9	dd_Smes_g4_101	dd_Smes_g4_101:2348990[b37]A,T	dd_Smes_g4_101:2424956[b37]C,T	2348990	2424956	75.967	257	0.296	0.973	0.004
02-01	02-01	-9	dd_Smes_g4_108	dd_Smes_g4_108:74037[b37]A,T	dd_Smes_g4_108:136709[b37]A,G	74037	136709	62.673	260	0.241	0.988	0.004
02-01	02-01	-9	dd_Smes_g4_108	dd_Smes_g4_108:239571[b37]C,G	dd_Smes_g4_108:419713[b37]A,T	239571	419713	180.143	419	0.43	0.995	0.002
02-01	02-01	-9	dd_Smes_g4_108	dd_Smes_g4_108:419867[b37]C,G	dd_Smes_g4_108:481848[b37]C,T	419867	481848	61.982	95	0.652	1	0
02-01	02-01	-9	dd_Smes_g4_108	dd_Smes_g4_108:492389[b37]A,G	dd_Smes_g4_108:560878[b37]A,G	492389	560878	68.49	198	0.346	0.975	0
02-01	02-01	-9	dd_Smes_g4_108	dd_Smes_g4_108:562743[b37]A,C	dd_Smes_g4_108:651216[b37]A,T	562743	651216	88.474	52	1.701	1	0
02-01	02-01	-9	dd_Smes_g4_108	dd_Smes_g4_108:727870[b37]A,G	dd_Smes_g4_108:883409[b37]A,G	727870	883409	155.54	256	0.608	0.996	0.004
02-01	02-01	-9	dd_Smes_g4_108	dd_Smes_g4_108:1085828[b37]C,T	dd_Smes_g4_108:1140023[b37]A,G	1085828	1140023	54.196	227	0.239	0.982	0.009
02-01	02-01	-9	dd_Smes_g4_108	dd_Smes_g4_108:1384320[b37]A,G	dd_Smes_g4_108:1628549[b37]A,C	1384320	1628549	244.23	412	0.593	0.995	0
02-01	02-01	-9	dd_Smes_g4_108	dd_Smes_g4_108:1684186[b37]A,C	dd_Smes_g4_108:1758898[b37]C,T	1684186	1758898	74.713	327	0.228	0.997	0.003
02-01	02-01	-9	dd_Smes_g4_108	dd_Smes_g4_108:1909341[b37]G,T	dd_Smes_g4_108:1994342[b37]C,T	1909341	1994342	85.002	184	0.462	0.973	0
02-01	02-01	-9	dd_Smes_g4_108	dd_Smes_g4_108:2134140[b37]A,G	dd_Smes_g4_108:2248369[b37]G,T	2134140	2248369	114.23	141	0.81	0.979	0.014
02-01	02-01	-9	dd_Smes_g4_110	dd_Smes_g4_110:43300[b37]A,G	dd_Smes_g4_110:139646[b37]A,G	43300	139646	96.347	128	0.753	1	0
02-01	02-01	-9	dd_Smes_g4_110	dd_Smes_g4_110:476387[b37]A,T	dd_Smes_g4_110:635196[b37]A,T	476387	635196	158.81	440	0.361	0.998	0
02-01	02-01	-9	dd_Smes_g4_110	dd_Smes_g4_110:636551[b37]A,C	dd_Smes_g4_110:703883[b37]A,G	636551	703883	67.333	106	0.635	1	0
02-01	02-01	-9	dd_Smes_g4_110	dd_Smes_g4_110:1190550[b37]C,T	dd_Smes_g4_110:1323331[b37]G,T	1190550	1323331	132.782	642	0.207	0.988	0
02-01	02-01	-9	dd_Smes_g4_110	dd_Smes_g4_110:1429762[b37]A,G	dd_Smes_g4_110:1516901[b37]C,G	1429762	1516901	87.14	233	0.374	0.979	0.004
02-01	02-01	-9	dd_Smes_g4_110	dd_Smes_g4_110:1596216[b37]A,G	dd_Smes_g4_110:1665335[b37]A,G	1596216	1665335	69.12	134	0.516	0.985	0
02-01	02-01	-9	dd_Smes_g4_110	dd_Smes_g4_110:1910839[b37]A,G	dd_Smes_g4_110:2003203[b37]A,G	1910839	2003203	92.365	134	0.689	0.985	0.015
02-01	02-01	-9	dd_Smes_g4_116	dd_Smes_g4_116:34945[b37]G,T	dd_Smes_g4_116:213541[b37]A,G	34945	213541	178.597	654	0.273	0.995	0.003
02-01	02-01	-9	dd_Smes_g4_116	dd_Smes_g4_116:225261[b37]G,T	dd_Smes_g4_116:326985[b37]A,T	225261	326985	101.725	216	0.471	1	0
02-01	02-01	-9	dd_Smes_g4_116	dd_Smes_g4_116:377172[b37]A,T	dd_Smes_g4_116:663360[b37]A,C	377172	663360	286.189	909	0.315	0.996	0.001
02-01	02-01	-9	dd_Smes_g4_116	dd_Smes_g4_116:730758[b37]C,T	dd_Smes_g4_116:857782[b37]G,T	730758	857782	127.025	184	0.69	1	0
02-01	02-01	-9	dd_Smes_g4_116	dd_Smes_g4_116:859983[b37]A,C	dd_Smes_g4_116:925218[b37]A,C	859983	925218	65.236	100	0.652	1	0
02-01	02-01	-9	dd_Smes_g4_116	dd_Smes_g4_116:925341[b37]G,T	dd_Smes_g4_116:988681[b37]A,G	925341	988681	63.341	262	0.242	0.992	0
02-01	02-01	-9	dd_Smes_g4_116	dd_Smes_g4_116:1013125[b37]G,T	dd_Smes_g4_116:1126847[b37]C,T	1013125	1126847	113.723	588	0.193	1	0
02-01	02-01	-9	dd_Smes_g4_116	dd_Smes_g4_116:1129479[b37]G,T	dd_Smes_g4_116:1398797[b37]A,G	1129479	1398797	269.319	549	0.491	0.995	0.005
02-01	02-01	-9	dd_Smes_g4_116	dd_Smes_g4_116:1400474[b37]A,C	dd_Smes_g4_116:1626044[b37]A,G	1400474	1626044	225.571	252	0.895	0.984	0
02-01	02-01	-9	dd_Smes_g4_116	dd_Smes_g4_116:1628609[b37]A,C	dd_Smes_g4_116:1854023[b37]A,T	1628609	1854023	225.415	460	0.49	0.996	0.004
02-01	02-01	-9	dd_Smes_g4_116	dd_Smes_g4_116:1907451[b37]C,T	dd_Smes_g4_116:2051417[b37]A,T	1907451	2051417	143.967	242	0.595	1	0
02-01	02-01	-9	dd_Smes_g4_131	dd_Smes_g4_131:57747[b37]A,T	dd_Smes_g4_131:108710[b37]C,T	57747	108710	50.964	328	0.155	0.997	0
02-01	02-01	-9	dd_Smes_g4_131	dd_Smes_g4_131:330472[b37]A,T	dd_Smes_g4_131:468337[b37]A,G	330472	468337	137.866	614	0.225	0.998	0.002
02-01	02-01	-9	dd_Smes_g4_131	dd_Smes_g4_131:511653[b37]A,G	dd_Smes_g4_131:619547[b37]A,G	511653	619547	107.895	403	0.268	0.993	0
02-01	02-01	-9	dd_Smes_g4_131	dd_Smes_g4_131:623607[b37]A,G	dd_Smes_g4_131:822275[b37]A,C	623607	822275	198.669	631	0.315	0.989	0
02-01	02-01	-9	dd_Smes_g4_131	dd_Smes_g4_131:826638[b37]A,C	dd_Smes_g4_131:953024[b37]A,T	826638	953024	126.387	207	0.611	0.942	0
02-01	02-01	-9	dd_Smes_g4_131	dd_Smes_g4_131:1058488[b37]A,G	dd_Smes_g4_131:1193043[b37]A,T	1058488	1193043	134.556	356	0.378	0.992	0.006
02-01	02-01	-9	dd_Smes_g4_131	dd_Smes_g4_131:1244321[b37]A,T	dd_Smes_g4_131:1472306[b37]A,G	1244321	1472306	227.986	745	0.306	0.999	0
02-01	02-01	-9	dd_Smes_g4_131	dd_Smes_g4_131:1596178[b37]A,T	dd_Smes_g4_131:1647638[b37]C,T	1596178	1647638	51.461	81	0.635	1	0
02-01	02-01	-9	dd_Smes_g4_133	dd_Smes_g4_133:106533[b37]C,T	dd_Smes_g4_133:201689[b37]A,G	106533	201689	95.157	194	0.491	1	0
02-01	02-01	-9	dd_Smes_g4_134	dd_Smes_g4_134:366031[b37]A,G	dd_Smes_g4_134:434917[b37]G,T	366031	434917	68.887	127	0.542	0.976	0.024
02-01	02-01	-9	dd_Smes_g4_134	dd_Smes_g4_134:438850[b37]A,C	dd_Smes_g4_134:514436[b37]G,T	438850	514436	75.587	200	0.378	0.955	0
02-01	02-01	-9	dd_Smes_g4_134	dd_Smes_g4_134:595558[b37]A,G	dd_Smes_g4_134:810511[b37]A,T	595558	810511	214.954	424	0.507	0.981	0.005
02-01	02-01	-9	dd_Smes_g4_134	dd_Smes_g4_134:893911[b37]A,C	dd_Smes_g4_134:954349[b37]A,T	893911	954349	60.439	205	0.295	0.995	0.005
02-01	02-01	-9	dd_Smes_g4_134	dd_Smes_g4_134:1055557[b37]A,G	dd_Smes_g4_134:1112804[b37]G,T	1055557	1112804	57.248	116	0.494	0.983	0
02-01	02-01	-9	dd_Smes_g4_134	dd_Smes_g4_134:1200602[b37]A,C	dd_Smes_g4_134:1281379[b37]A,C	1200602	1281379	80.778	265	0.305	0.996	0.004
02-01	02-01	-9	dd_Smes_g4_134	dd_Smes_g4_134:1290954[b37]C,T	dd_Smes_g4_134:1603999[b37]A,G	1290954	1603999	313.046	469	0.667	0.981	0.002
02-01	02-01	-9	dd_Smes_g4_137	dd_Smes_g4_137:213674[b37]A,T	dd_Smes_g4_137:282730[b37]C,T	213674	282730	69.057	109	0.634	1	0
02-01	02-01	-9	dd_Smes_g4_137	dd_Smes_g4_137:388041[b37]A,G	dd_Smes_g4_137:511830[b37]A,G	388041	511830	123.79	329	0.376	0.991	0.003
02-01	02-01	-9	dd_Smes_g4_137	dd_Smes_g4_137:512485[b37]C,T	dd_Smes_g4_137:608378[b37]G,T	512485	608378	95.894	82	1.169	0.988	0.012
02-01	02-01	-9	dd_Smes_g4_137	dd_Smes_g4_137:993375[b37]A,G	dd_Smes_g4_137:1153270[b37]C,T	993375	1153270	159.896	301	0.531	0.997	0.003
02-01	02-01	-9	dd_Smes_g4_137	dd_Smes_g4_137:1153634[b37]A,T	dd_Smes_g4_137:1301455[b37]A,G	1153634	1301455	147.822	434	0.341	0.991	0.005
02-01	02-01	-9	dd_Smes_g4_14	dd_Smes_g4_14:134134[b37]A,G	dd_Smes_g4_14:212064[b37]A,G	134134	212064	77.931	235	0.332	0.987	0
02-01	02-01	-9	dd_Smes_g4_14	dd_Smes_g4_14:1229116[b37]A,T	dd_Smes_g4_14:1341143[b37]A,C	1229116	1341143	112.028	264	0.424	0.996	0.004
02-01	02-01	-9	dd_Smes_g4_14	dd_Smes_g4_14:1341626[b37]C,T	dd_Smes_g4_14:1409960[b37]A,T	1341626	1409960	68.335	195	0.35	0.995	0.005
02-01	02-01	-9	dd_Smes_g4_14	dd_Smes_g4_14:1542512[b37]A,G	dd_Smes_g4_14:1815343[b37]A,C	1542512	1815343	272.832	606	0.45	1	0
02-01	02-01	-9	dd_Smes_g4_14	dd_Smes_g4_14:1817435[b37]A,T	dd_Smes_g4_14:1949596[b37]A,T	1817435	1949596	132.162	659	0.201	0.983	0.005
02-01	02-01	-9	dd_Smes_g4_14	dd_Smes_g4_14:2127116[b37]C,T	dd_Smes_g4_14:2227426[b37]A,C	2127116	2227426	100.311	154	0.651	1	0
02-01	02-01	-9	dd_Smes_g4_14	dd_Smes_g4_14:2459892[b37]A,G	dd_Smes_g4_14:2569096[b37]A,T	2459892	2569096	109.205	196	0.557	1	0
02-01	02-01	-9	dd_Smes_g4_14	dd_Smes_g4_14:2570506[b37]G,T	dd_Smes_g4_14:2858914[b37]A,G	2570506	2858914	288.409	403	0.716	0.99	0
02-01	02-01	-9	dd_Smes_g4_14	dd_Smes_g4_14:2961092[b37]A,G	dd_Smes_g4_14:3033445[b37]A,G	2961092	3033445	72.354	290	0.249	1	0
02-01	02-01	-9	dd_Smes_g4_14	dd_Smes_g4_14:3127310[b37]A,C	dd_Smes_g4_14:3341644[b37]A,G	3127310	3341644	214.335	137	1.564	0.993	0.007
02-01	02-01	-9	dd_Smes_g4_14	dd_Smes_g4_14:3501904[b37]A,G	dd_Smes_g4_14:3696197[b37]G,T	3501904	3696197	194.294	419	0.464	0.995	0
02-01	02-01	-9	dd_Smes_g4_14	dd_Smes_g4_14:3861872[b37]A,T	dd_Smes_g4_14:3913763[b37]G,T	3861872	3913763	51.892	93	0.558	0.989	0.011
02-01	02-01	-9	dd_Smes_g4_14	dd_Smes_g4_14:3965294[b37]G,T	dd_Smes_g4_14:4016257[b37]G,T	3965294	4016257	50.964	61	0.835	1	0
02-01	02-01	-9	dd_Smes_g4_14	dd_Smes_g4_14:4462309[b37]G,T	dd_Smes_g4_14:4577252[b37]A,T	4462309	4577252	114.944	172	0.668	0.994	0.006
02-01	02-01	-9	dd_Smes_g4_14	dd_Smes_g4_14:4578171[b37]A,T	dd_Smes_g4_14:4728840[b37]A,G	4578171	4728840	150.67	174	0.866	1	0
02-01	02-01	-9	dd_Smes_g4_14	dd_Smes_g4_14:4916244[b37]A,G	dd_Smes_g4_14:5075370[b37]G,T	4916244	5075370	159.127	222	0.717	1	0
02-01	02-01	-9	dd_Smes_g4_14	dd_Smes_g4_14:5124791[b37]A,G	dd_Smes_g4_14:5254008[b37]A,C	5124791	5254008	129.218	239	0.541	0.979	0.008
02-01	02-01	-9	dd_Smes_g4_14	dd_Smes_g4_14:5254812[b37]C,T	dd_Smes_g4_14:5317089[b37]C,T	5254812	5317089	62.278	195	0.319	1	0
02-01	02-01	-9	dd_Smes_g4_14	dd_Smes_g4_14:5321992[b37]C,T	dd_Smes_g4_14:5413719[b37]C,T	5321992	5413719	91.728	469	0.196	0.996	0
02-01	02-01	-9	dd_Smes_g4_14	dd_Smes_g4_14:5467632[b37]C,T	dd_Smes_g4_14:5524685[b37]G,T	5467632	5524685	57.054	154	0.37	1	0
02-01	02-01	-9	dd_Smes_g4_14	dd_Smes_g4_14:5544458[b37]A,T	dd_Smes_g4_14:5619692[b37]A,C	5544458	5619692	75.235	249	0.302	0.984	0.004
02-01	02-01	-9	dd_Smes_g4_14	dd_Smes_g4_14:5675969[b37]G,T	dd_Smes_g4_14:5936963[b37]A,G	5675969	5936963	260.995	412	0.633	0.99	0.007
02-01	02-01	-9	dd_Smes_g4_14	dd_Smes_g4_14:5937181[b37]A,C	dd_Smes_g4_14:6088390[b37]A,G	5937181	6088390	151.21	268	0.564	0.989	0
02-01	02-01	-9	dd_Smes_g4_14	dd_Smes_g4_14:6543168[b37]A,T	dd_Smes_g4_14:6745730[b37]G,T	6543168	6745730	202.563	274	0.739	0.996	0.004
02-01	02-01	-9	dd_Smes_g4_14	dd_Smes_g4_14:6903074[b37]C,T	dd_Smes_g4_14:6956403[b37]A,C	6903074	6956403	53.33	115	0.464	0.991	0.009
02-01	02-01	-9	dd_Smes_g4_14	dd_Smes_g4_14:7169149[b37]A,T	dd_Smes_g4_14:7361629[b37]G,T	7169149	7361629	192.481	379	0.508	0.984	0
02-01	02-01	-9	dd_Smes_g4_14	dd_Smes_g4_14:7800412[b37]G,T	dd_Smes_g4_14:7850511[b37]A,G	7800412	7850511	50.1	140	0.358	1	0
02-01	02-01	-9	dd_Smes_g4_147	dd_Smes_g4_147:23877[b37]G,T	dd_Smes_g4_147:162180[b37]A,T	23877	162180	138.304	503	0.275	0.99	0.002
02-01	02-01	-9	dd_Smes_g4_147	dd_Smes_g4_147:221949[b37]A,C	dd_Smes_g4_147:435574[b37]A,G	221949	435574	213.626	599	0.357	1	0
02-01	02-01	-9	dd_Smes_g4_147	dd_Smes_g4_147:437449[b37]C,G	dd_Smes_g4_147:511497[b37]G,T	437449	511497	74.049	249	0.297	1	0
02-01	02-01	-9	dd_Smes_g4_147	dd_Smes_g4_147:557251[b37]C,T	dd_Smes_g4_147:645848[b37]A,T	557251	645848	88.598	86	1.03	1	0
02-01	02-01	-9	dd_Smes_g4_147	dd_Smes_g4_147:775533[b37]A,T	dd_Smes_g4_147:842641[b37]C,T	775533	842641	67.109	259	0.259	0.992	0
02-01	02-01	-9	dd_Smes_g4_147	dd_Smes_g4_147:859863[b37]A,T	dd_Smes_g4_147:1171330[b37]A,G	859863	1171330	311.468	875	0.356	0.979	0.005
02-01	02-01	-9	dd_Smes_g4_147	dd_Smes_g4_147:1232239[b37]G,T	dd_Smes_g4_147:1478043[b37]A,C	1232239	1478043	245.805	258	0.953	0.996	0.004
02-01	02-01	-9	dd_Smes_g4_15	dd_Smes_g4_15:74168[b37]A,T	dd_Smes_g4_15:140877[b37]A,T	74168	140877	66.71	257	0.26	0.996	0.004
02-01	02-01	-9	dd_Smes_g4_15	dd_Smes_g4_15:191088[b37]A,T	dd_Smes_g4_15:326170[b37]A,G	191088	326170	135.083	437	0.309	0.991	0.002
02-01	02-01	-9	dd_Smes_g4_15	dd_Smes_g4_15:331695[b37]C,T	dd_Smes_g4_15:407542[b37]A,T	331695	407542	75.848	155	0.489	0.987	0
02-01	02-01	-9	dd_Smes_g4_15	dd_Smes_g4_15:408312[b37]A,G	dd_Smes_g4_15:734951[b37]C,T	408312	734951	326.64	1028	0.318	0.995	0.001
02-01	02-01	-9	dd_Smes_g4_15	dd_Smes_g4_15:735106[b37]A,G	dd_Smes_g4_15:802888[b37]C,T	735106	802888	67.783	259	0.262	0.992	0.008
02-01	02-01	-9	dd_Smes_g4_15	dd_Smes_g4_15:803558[b37]C,T	dd_Smes_g4_15:949300[b37]A,T	803558	949300	145.743	506	0.288	0.998	0
02-01	02-01	-9	dd_Smes_g4_15	dd_Smes_g4_15:950700[b37]C,G	dd_Smes_g4_15:1013985[b37]A,T	950700	1013985	63.286	121	0.523	1	0
02-01	02-01	-9	dd_Smes_g4_15	dd_Smes_g4_15:1017748[b37]G,T	dd_Smes_g4_15:1094387[b37]A,C	1017748	1094387	76.64	222	0.345	0.991	0.005
02-01	02-01	-9	dd_Smes_g4_15	dd_Smes_g4_15:1098602[b37]C,T	dd_Smes_g4_15:1222157[b37]A,G	1098602	1222157	123.556	272	0.454	0.982	0.007
02-01	02-01	-9	dd_Smes_g4_15	dd_Smes_g4_15:1264775[b37]G,T	dd_Smes_g4_15:1340931[b37]A,C	1264775	1340931	76.157	131	0.581	0.985	0.008
02-01	02-01	-9	dd_Smes_g4_15	dd_Smes_g4_15:1343531[b37]A,G	dd_Smes_g4_15:1459338[b37]A,T	1343531	1459338	115.808	552	0.21	0.995	0.004
02-01	02-01	-9	dd_Smes_g4_15	dd_Smes_g4_15:1490002[b37]A,G	dd_Smes_g4_15:1579108[b37]A,T	1490002	1579108	89.107	206	0.433	0.985	0.005
02-01	02-01	-9	dd_Smes_g4_15	dd_Smes_g4_15:1604838[b37]A,T	dd_Smes_g4_15:1732193[b37]C,G	1604838	1732193	127.356	436	0.292	1	0
02-01	02-01	-9	dd_Smes_g4_15	dd_Smes_g4_15:1793171[b37]A,G	dd_Smes_g4_15:1843318[b37]A,G	1793171	1843318	50.148	93	0.539	0.989	0.011
02-01	02-01	-9	dd_Smes_g4_15	dd_Smes_g4_15:1843616[b37]A,T	dd_Smes_g4_15:1952284[b37]A,T	1843616	1952284	108.669	383	0.284	1	0
02-01	02-01	-9	dd_Smes_g4_15	dd_Smes_g4_15:1953450[b37]G,T	dd_Smes_g4_15:2110648[b37]C,T	1953450	2110648	157.199	397	0.396	0.997	0
02-01	02-01	-9	dd_Smes_g4_15	dd_Smes_g4_15:2205748[b37]G,T	dd_Smes_g4_15:2324986[b37]A,G	2205748	2324986	119.239	350	0.341	0.989	0.006
02-01	02-01	-9	dd_Smes_g4_15	dd_Smes_g4_15:2417194[b37]A,G	dd_Smes_g4_15:2879917[b37]C,T	2417194	2879917	462.724	1961	0.236	0.992	0
02-01	02-01	-9	dd_Smes_g4_15	dd_Smes_g4_15:2892729[b37]G,T	dd_Smes_g4_15:3103833[b37]C,G	2892729	3103833	211.105	785	0.269	0.992	0.001
02-01	02-01	-9	dd_Smes_g4_15	dd_Smes_g4_15:3348370[b37]C,G	dd_Smes_g4_15:3429316[b37]C,G	3348370	3429316	80.947	71	1.14	0.972	0.014
02-01	02-01	-9	dd_Smes_g4_15	dd_Smes_g4_15:3451543[b37]A,G	dd_Smes_g4_15:3688689[b37]A,G	3451543	3688689	237.147	772	0.307	0.995	0
02-01	02-01	-9	dd_Smes_g4_15	dd_Smes_g4_15:3689103[b37]A,G	dd_Smes_g4_15:3904023[b37]A,G	3689103	3904023	214.921	600	0.358	0.978	0.005
02-01	02-01	-9	dd_Smes_g4_15	dd_Smes_g4_15:3904385[b37]A,G	dd_Smes_g4_15:3988057[b37]C,T	3904385	3988057	83.673	308	0.272	1	0
02-01	02-01	-9	dd_Smes_g4_15	dd_Smes_g4_15:4086032[b37]C,G	dd_Smes_g4_15:4622362[b37]A,G	4086032	4622362	536.331	1823	0.294	0.996	0
02-01	02-01	-9	dd_Smes_g4_15	dd_Smes_g4_15:4756160[b37]G,T	dd_Smes_g4_15:4814188[b37]C,T	4756160	4814188	58.029	247	0.235	1	0
02-01	02-01	-9	dd_Smes_g4_15	dd_Smes_g4_15:5158474[b37]A,G	dd_Smes_g4_15:5228023[b37]A,G	5158474	5228023	69.55	211	0.33	0.995	0.005
02-01	02-01	-9	dd_Smes_g4_15	dd_Smes_g4_15:5228527[b37]A,C	dd_Smes_g4_15:5309220[b37]C,T	5228527	5309220	80.694	442	0.183	0.995	0.002
02-01	02-01	-9	dd_Smes_g4_15	dd_Smes_g4_15:5310434[b37]C,T	dd_Smes_g4_15:5420247[b37]C,T	5310434	5420247	109.814	298	0.369	0.993	0
02-01	02-01	-9	dd_Smes_g4_15	dd_Smes_g4_15:5482923[b37]C,T	dd_Smes_g4_15:5543842[b37]G,T	5482923	5543842	60.92	189	0.322	1	0
02-01	02-01	-9	dd_Smes_g4_15	dd_Smes_g4_15:5599282[b37]G,T	dd_Smes_g4_15:5692992[b37]C,T	5599282	5692992	93.711	63	1.487	0.968	0.016
02-01	02-01	-9	dd_Smes_g4_15	dd_Smes_g4_15:5697878[b37]A,T	dd_Smes_g4_15:5749129[b37]A,T	5697878	5749129	51.252	69	0.743	1	0
02-01	02-01	-9	dd_Smes_g4_15	dd_Smes_g4_15:5865265[b37]C,T	dd_Smes_g4_15:5943006[b37]A,T	5865265	5943006	77.742	327	0.238	0.997	0.003
02-01	02-01	-9	dd_Smes_g4_15	dd_Smes_g4_15:5943802[b37]A,G	dd_Smes_g4_15:6080309[b37]A,G	5943802	6080309	136.508	631	0.216	0.978	0.003
02-01	02-01	-9	dd_Smes_g4_15	dd_Smes_g4_15:6081326[b37]A,G	dd_Smes_g4_15:6213000[b37]A,T	6081326	6213000	131.675	261	0.505	0.958	0.004
02-01	02-01	-9	dd_Smes_g4_15	dd_Smes_g4_15:6215629[b37]A,C	dd_Smes_g4_15:6459633[b37]C,T	6215629	6459633	244.005	764	0.319	0.988	0.001
02-01	02-01	-9	dd_Smes_g4_15	dd_Smes_g4_15:6464184[b37]A,G	dd_Smes_g4_15:6643368[b37]A,G	6464184	6643368	179.185	191	0.938	0.995	0.005
02-01	02-01	-9	dd_Smes_g4_15	dd_Smes_g4_15:6646895[b37]C,T	dd_Smes_g4_15:6707702[b37]A,C	6646895	6707702	60.808	177	0.344	0.989	0
02-01	02-01	-9	dd_Smes_g4_15	dd_Smes_g4_15:6709329[b37]A,G	dd_Smes_g4_15:6769031[b37]A,T	6709329	6769031	59.703	143	0.418	0.986	0.014
02-01	02-01	-9	dd_Smes_g4_15	dd_Smes_g4_15:6773345[b37]C,G	dd_Smes_g4_15:6889769[b37]C,G	6773345	6889769	116.425	299	0.389	0.973	0.003
02-01	02-01	-9	dd_Smes_g4_15	dd_Smes_g4_15:6939939[b37]A,T	dd_Smes_g4_15:7095555[b37]C,T	6939939	7095555	155.617	415	0.375	0.983	0.002
02-01	02-01	-9	dd_Smes_g4_15	dd_Smes_g4_15:7096074[b37]A,G	dd_Smes_g4_15:7183200[b37]G,T	7096074	7183200	87.127	377	0.231	0.981	0.005
02-01	02-01	-9	dd_Smes_g4_15	dd_Smes_g4_15:7221962[b37]C,T	dd_Smes_g4_15:7284451[b37]A,G	7221962	7284451	62.49	227	0.275	0.978	0.004
02-01	02-01	-9	dd_Smes_g4_15	dd_Smes_g4_15:7322039[b37]C,T	dd_Smes_g4_15:7422192[b37]A,G	7322039	7422192	100.154	387	0.259	0.956	0.003
02-01	02-01	-9	dd_Smes_g4_15	dd_Smes_g4_15:7623750[b37]A,G	dd_Smes_g4_15:7678889[b37]A,G	7623750	7678889	55.14	173	0.319	0.977	0
02-01	02-01	-9	dd_Smes_g4_15	dd_Smes_g4_15:7756872[b37]C,G	dd_Smes_g4_15:7813219[b37]A,G	7756872	7813219	56.348	228	0.247	1	0
02-01	02-01	-9	dd_Smes_g4_15	dd_Smes_g4_15:7840303[b37]G,T	dd_Smes_g4_15:7916487[b37]C,T	7840303	7916487	76.185	271	0.281	0.97	0.004
02-01	02-01	-9	dd_Smes_g4_153	dd_Smes_g4_153:204428[b37]C,T	dd_Smes_g4_153:427000[b37]C,T	204428	427000	222.573	292	0.762	0.997	0.003
02-01	02-01	-9	dd_Smes_g4_153	dd_Smes_g4_153:486146[b37]C,T	dd_Smes_g4_153:550866[b37]C,T	486146	550866	64.721	76	0.852	0.974	0
02-01	02-01	-9	dd_Smes_g4_153	dd_Smes_g4_153:1202949[b37]G,T	dd_Smes_g4_153:1254102[b37]A,T	1202949	1254102	51.154	60	0.853	1	0
02-01	02-01	-9	dd_Smes_g4_153	dd_Smes_g4_153:1409422[b37]C,T	dd_Smes_g4_153:1523851[b37]A,T	1409422	1523851	114.43	170	0.673	1	0
02-01	02-01	-9	dd_Smes_g4_155	dd_Smes_g4_155:57866[b37]A,C	dd_Smes_g4_155:169300[b37]A,C	57866	169300	111.435	468	0.238	0.998	0.002
02-01	02-01	-9	dd_Smes_g4_155	dd_Smes_g4_155:262257[b37]C,T	dd_Smes_g4_155:320891[b37]A,G	262257	320891	58.635	195	0.301	0.99	0.01
02-01	02-01	-9	dd_Smes_g4_155	dd_Smes_g4_155:577079[b37]C,T	dd_Smes_g4_155:676508[b37]A,T	577079	676508	99.43	428	0.232	0.991	0
02-01	02-01	-9	dd_Smes_g4_155	dd_Smes_g4_155:756396[b37]A,T	dd_Smes_g4_155:916181[b37]G,T	756396	916181	159.786	609	0.262	0.995	0
02-01	02-01	-9	dd_Smes_g4_155	dd_Smes_g4_155:1219090[b37]G,T	dd_Smes_g4_155:1343311[b37]A,C	1219090	1343311	124.222	395	0.314	0.997	0
02-01	02-01	-9	dd_Smes_g4_157	dd_Smes_g4_157:34616[b37]A,T	dd_Smes_g4_157:94308[b37]A,T	34616	94308	59.693	257	0.232	0.977	0.004
02-01	02-01	-9	dd_Smes_g4_157	dd_Smes_g4_157:95990[b37]G,T	dd_Smes_g4_157:246946[b37]C,T	95990	246946	150.957	424	0.356	0.979	0.005
02-01	02-01	-9	dd_Smes_g4_157	dd_Smes_g4_157:246993[b37]C,T	dd_Smes_g4_157:337005[b37]C,T	246993	337005	90.013	284	0.317	0.982	0
02-01	02-01	-9	dd_Smes_g4_157	dd_Smes_g4_157:356742[b37]A,T	dd_Smes_g4_157:785118[b37]G,T	356742	785118	428.377	1441	0.297	0.988	0.002
02-01	02-01	-9	dd_Smes_g4_157	dd_Smes_g4_157:881959[b37]A,T	dd_Smes_g4_157:936421[b37]G,T	881959	936421	54.463	167	0.326	0.988	0.012
02-01	02-01	-9	dd_Smes_g4_157	dd_Smes_g4_157:1016421[b37]A,T	dd_Smes_g4_157:1401091[b37]A,G	1016421	1401091	384.671	1369	0.281	0.985	0.002
02-01	02-01	-9	dd_Smes_g4_160	dd_Smes_g4_160:25838[b37]A,G	dd_Smes_g4_160:152145[b37]A,T	25838	152145	126.308	144	0.877	1	0
02-01	02-01	-9	dd_Smes_g4_160	dd_Smes_g4_160:208489[b37]G,T	dd_Smes_g4_160:363702[b37]C,T	208489	363702	155.214	340	0.457	0.994	0
02-01	02-01	-9	dd_Smes_g4_160	dd_Smes_g4_160:563123[b37]C,G	dd_Smes_g4_160:634431[b37]G,T	563123	634431	71.309	124	0.575	1	0
02-01	02-01	-9	dd_Smes_g4_160	dd_Smes_g4_160:692918[b37]A,T	dd_Smes_g4_160:862262[b37]C,T	692918	862262	169.345	663	0.255	0.986	0
02-01	02-01	-9	dd_Smes_g4_160	dd_Smes_g4_160:992386[b37]A,G	dd_Smes_g4_160:1105769[b37]C,G	992386	1105769	113.384	180	0.63	1	0
02-01	02-01	-9	dd_Smes_g4_160	dd_Smes_g4_160:1354064[b37]C,T	dd_Smes_g4_160:1419079[b37]A,G	1354064	1419079	65.016	215	0.302	0.977	0.005
02-01	02-01	-9	dd_Smes_g4_17	dd_Smes_g4_17:4023443[b37]C,T	dd_Smes_g4_17:4340192[b37]C,T	4023443	4340192	316.75	645	0.491	0.978	0.003
02-01	02-01	-9	dd_Smes_g4_17	dd_Smes_g4_17:4464442[b37]C,T	dd_Smes_g4_17:4554456[b37]A,T	4464442	4554456	90.015	44	2.046	1	0
02-01	02-01	-9	dd_Smes_g4_17	dd_Smes_g4_17:4627783[b37]C,T	dd_Smes_g4_17:4843173[b37]A,G	4627783	4843173	215.391	572	0.377	0.984	0.007
02-01	02-01	-9	dd_Smes_g4_17	dd_Smes_g4_17:4875434[b37]C,T	dd_Smes_g4_17:4963244[b37]C,T	4875434	4963244	87.811	258	0.34	0.988	0.008
02-01	02-01	-9	dd_Smes_g4_17	dd_Smes_g4_17:5201706[b37]A,G	dd_Smes_g4_17:5325916[b37]A,C	5201706	5325916	124.211	214	0.58	0.995	0.005
02-01	02-01	-9	dd_Smes_g4_17	dd_Smes_g4_17:5326637[b37]A,G	dd_Smes_g4_17:5543821[b37]C,T	5326637	5543821	217.185	694	0.313	0.996	0.001
02-01	02-01	-9	dd_Smes_g4_17	dd_Smes_g4_17:5718794[b37]A,G	dd_Smes_g4_17:6043698[b37]C,G	5718794	6043698	324.905	1088	0.299	0.998	0.001
02-01	02-01	-9	dd_Smes_g4_17	dd_Smes_g4_17:6357979[b37]A,G	dd_Smes_g4_17:6440265[b37]A,G	6357979	6440265	82.287	118	0.697	1	0
02-01	02-01	-9	dd_Smes_g4_17	dd_Smes_g4_17:6547541[b37]A,G	dd_Smes_g4_17:6792533[b37]A,T	6547541	6792533	244.993	472	0.519	0.996	0.002
02-01	02-01	-9	dd_Smes_g4_17	dd_Smes_g4_17:6794149[b37]C,G	dd_Smes_g4_17:6995859[b37]A,G	6794149	6995859	201.711	588	0.343	0.985	0.005
02-01	02-01	-9	dd_Smes_g4_17	dd_Smes_g4_17:7091528[b37]C,T	dd_Smes_g4_17:7149080[b37]A,T	7091528	7149080	57.553	151	0.381	0.993	0.007
02-01	02-01	-9	dd_Smes_g4_17	dd_Smes_g4_17:7304785[b37]C,T	dd_Smes_g4_17:7396641[b37]C,T	7304785	7396641	91.857	110	0.835	1	0
02-01	02-01	-9	dd_Smes_g4_17	dd_Smes_g4_17:7464928[b37]C,G	dd_Smes_g4_17:7537061[b37]A,T	7464928	7537061	72.134	204	0.354	0.99	0.005
02-01	02-01	-9	dd_Smes_g4_172	dd_Smes_g4_172:152060[b37]G,T	dd_Smes_g4_172:270089[b37]A,G	152060	270089	118.03	50	2.361	1	0
02-01	02-01	-9	dd_Smes_g4_172	dd_Smes_g4_172:878140[b37]C,T	dd_Smes_g4_172:985465[b37]C,G	878140	985465	107.326	192	0.559	0.99	0.005
02-01	02-01	-9	dd_Smes_g4_173	dd_Smes_g4_173:101850[b37]A,C	dd_Smes_g4_173:195777[b37]A,C	101850	195777	93.928	352	0.267	0.98	0.003
02-01	02-01	-9	dd_Smes_g4_173	dd_Smes_g4_173:234489[b37]A,T	dd_Smes_g4_173:325158[b37]C,G	234489	325158	90.67	159	0.57	0.969	0.006
02-01	02-01	-9	dd_Smes_g4_173	dd_Smes_g4_173:456576[b37]A,G	dd_Smes_g4_173:518926[b37]C,G	456576	518926	62.351	207	0.301	0.976	0.005
02-01	02-01	-9	dd_Smes_g4_173	dd_Smes_g4_173:818300[b37]C,G	dd_Smes_g4_173:875272[b37]C,G	818300	875272	56.973	155	0.368	0.994	0.006
02-01	02-01	-9	dd_Smes_g4_173	dd_Smes_g4_173:876431[b37]A,G	dd_Smes_g4_173:929527[b37]C,T	876431	929527	53.097	140	0.379	0.986	0.014
02-01	02-01	-9	dd_Smes_g4_177	dd_Smes_g4_177:68428[b37]C,T	dd_Smes_g4_177:763008[b37]C,G	68428	763008	694.581	2007	0.346	0.997	0.001
02-01	02-01	-9	dd_Smes_g4_177	dd_Smes_g4_177:763368[b37]A,G	dd_Smes_g4_177:897544[b37]A,G	763368	897544	134.177	535	0.251	0.996	0
02-01	02-01	-9	dd_Smes_g4_177	dd_Smes_g4_177:970080[b37]G,T	dd_Smes_g4_177:1186368[b37]A,T	970080	1186368	216.289	956	0.226	0.997	0
02-01	02-01	-9	dd_Smes_g4_18	dd_Smes_g4_18:57736[b37]A,C	dd_Smes_g4_18:293392[b37]A,G	57736	293392	235.657	918	0.257	0.999	0
02-01	02-01	-9	dd_Smes_g4_18	dd_Smes_g4_18:370581[b37]C,T	dd_Smes_g4_18:436177[b37]A,T	370581	436177	65.597	268	0.245	0.959	0
02-01	02-01	-9	dd_Smes_g4_18	dd_Smes_g4_18:436381[b37]A,G	dd_Smes_g4_18:741746[b37]C,G	436381	741746	305.366	1941	0.157	0.998	0
02-01	02-01	-9	dd_Smes_g4_18	dd_Smes_g4_18:837417[b37]C,T	dd_Smes_g4_18:956997[b37]C,T	837417	956997	119.581	354	0.338	1	0
02-01	02-01	-9	dd_Smes_g4_18	dd_Smes_g4_18:1003371[b37]A,T	dd_Smes_g4_18:1213007[b37]A,G	1003371	1213007	209.637	263	0.797	0.996	0
02-01	02-01	-9	dd_Smes_g4_18	dd_Smes_g4_18:1213914[b37]A,G	dd_Smes_g4_18:1556924[b37]C,T	1213914	1556924	343.011	967	0.355	0.994	0.002
02-01	02-01	-9	dd_Smes_g4_18	dd_Smes_g4_18:1557995[b37]A,T	dd_Smes_g4_18:1624583[b37]G,T	1557995	1624583	66.589	228	0.292	0.996	0.004
02-01	02-01	-9	dd_Smes_g4_18	dd_Smes_g4_18:1627800[b37]A,G	dd_Smes_g4_18:1681512[b37]A,G	1627800	1681512	53.713	220	0.244	1	0
02-01	02-01	-9	dd_Smes_g4_18	dd_Smes_g4_18:1739584[b37]A,T	dd_Smes_g4_18:1854211[b37]C,T	1739584	1854211	114.628	310	0.37	1	0
02-01	02-01	-9	dd_Smes_g4_18	dd_Smes_g4_18:1859271[b37]A,G	dd_Smes_g4_18:2240785[b37]A,C	1859271	2240785	381.515	1606	0.238	0.99	0.001
02-01	02-01	-9	dd_Smes_g4_18	dd_Smes_g4_18:2300223[b37]G,T	dd_Smes_g4_18:2371441[b37]A,C	2300223	2371441	71.219	285	0.25	0.982	0
02-01	02-01	-9	dd_Smes_g4_18	dd_Smes_g4_18:2406402[b37]G,T	dd_Smes_g4_18:2471116[b37]C,T	2406402	2471116	64.715	88	0.735	1	0
02-01	02-01	-9	dd_Smes_g4_18	dd_Smes_g4_18:3627076[b37]C,T	dd_Smes_g4_18:3733227[b37]A,G	3627076	3733227	106.152	405	0.262	0.995	0
02-01	02-01	-9	dd_Smes_g4_18	dd_Smes_g4_18:4405319[b37]C,T	dd_Smes_g4_18:4695481[b37]A,C	4405319	4695481	290.163	988	0.294	0.989	0.003
02-01	02-01	-9	dd_Smes_g4_18	dd_Smes_g4_18:4864136[b37]C,G	dd_Smes_g4_18:4971834[b37]A,G	4864136	4971834	107.699	216	0.499	0.995	0
02-01	02-01	-9	dd_Smes_g4_18	dd_Smes_g4_18:4972081[b37]C,T	dd_Smes_g4_18:5188569[b37]A,G	4972081	5188569	216.489	646	0.335	0.991	0.002
02-01	02-01	-9	dd_Smes_g4_18	dd_Smes_g4_18:5189832[b37]C,T	dd_Smes_g4_18:5270391[b37]A,G	5189832	5270391	80.56	388	0.208	0.995	0
02-01	02-01	-9	dd_Smes_g4_18	dd_Smes_g4_18:5328642[b37]A,C	dd_Smes_g4_18:5483041[b37]A,T	5328642	5483041	154.4	410	0.377	0.98	0
02-01	02-01	-9	dd_Smes_g4_18	dd_Smes_g4_18:6180071[b37]A,G	dd_Smes_g4_18:6347356[b37]C,G	6180071	6347356	167.286	559	0.299	0.989	0.004
02-01	02-01	-9	dd_Smes_g4_18	dd_Smes_g4_18:6348665[b37]C,T	dd_Smes_g4_18:6404615[b37]A,T	6348665	6404615	55.951	153	0.366	0.967	0
02-01	02-01	-9	dd_Smes_g4_18	dd_Smes_g4_18:6612038[b37]A,T	dd_Smes_g4_18:6706859[b37]A,C	6612038	6706859	94.822	210	0.452	0.995	0.005
02-01	02-01	-9	dd_Smes_g4_189	dd_Smes_g4_189:322660[b37]C,T	dd_Smes_g4_189:375721[b37]C,T	322660	375721	53.062	182	0.292	0.984	0.016
02-01	02-01	-9	dd_Smes_g4_189	dd_Smes_g4_189:835169[b37]A,G	dd_Smes_g4_189:893733[b37]C,T	835169	893733	58.565	56	1.046	0.982	0.018
02-01	02-01	-9	dd_Smes_g4_198	dd_Smes_g4_198:35104[b37]C,T	dd_Smes_g4_198:141407[b37]C,T	35104	141407	106.304	492	0.216	0.978	0.002
02-01	02-01	-9	dd_Smes_g4_198	dd_Smes_g4_198:219204[b37]A,C	dd_Smes_g4_198:501574[b37]A,C	219204	501574	282.371	720	0.392	0.994	0
02-01	02-01	-9	dd_Smes_g4_198	dd_Smes_g4_198:703811[b37]C,T	dd_Smes_g4_198:825504[b37]C,T	703811	825504	121.694	353	0.345	0.98	0.003
02-01	02-01	-9	dd_Smes_g4_198	dd_Smes_g4_198:826243[b37]A,G	dd_Smes_g4_198:978057[b37]C,T	826243	978057	151.815	731	0.208	0.997	0
02-01	02-01	-9	dd_Smes_g4_2	dd_Smes_g4_2:639208[b37]C,G	dd_Smes_g4_2:708844[b37]A,T	639208	708844	69.637	83	0.839	0.976	0.012
02-01	02-01	-9	dd_Smes_g4_2	dd_Smes_g4_2:1232078[b37]C,T	dd_Smes_g4_2:1344675[b37]A,C	1232078	1344675	112.598	162	0.695	0.994	0.006
02-01	02-01	-9	dd_Smes_g4_2	dd_Smes_g4_2:1601651[b37]A,T	dd_Smes_g4_2:1658454[b37]C,T	1601651	1658454	56.804	140	0.406	0.957	0.007
02-01	02-01	-9	dd_Smes_g4_2	dd_Smes_g4_2:1660427[b37]A,T	dd_Smes_g4_2:1866625[b37]A,G	1660427	1866625	206.199	588	0.351	0.993	0.005
02-01	02-01	-9	dd_Smes_g4_2	dd_Smes_g4_2:1870472[b37]A,T	dd_Smes_g4_2:1965469[b37]C,T	1870472	1965469	94.998	446	0.213	0.987	0.004
02-01	02-01	-9	dd_Smes_g4_2	dd_Smes_g4_2:2367290[b37]A,C	dd_Smes_g4_2:2484761[b37]A,C	2367290	2484761	117.472	391	0.3	0.99	0.003
02-01	02-01	-9	dd_Smes_g4_2	dd_Smes_g4_2:2545778[b37]C,T	dd_Smes_g4_2:2809393[b37]G,T	2545778	2809393	263.616	757	0.348	0.985	0.003
02-01	02-01	-9	dd_Smes_g4_2	dd_Smes_g4_2:2809911[b37]A,T	dd_Smes_g4_2:3021981[b37]A,G	2809911	3021981	212.071	423	0.501	0.983	0.002
02-01	02-01	-9	dd_Smes_g4_2	dd_Smes_g4_2:3141391[b37]A,T	dd_Smes_g4_2:3312507[b37]A,T	3141391	3312507	171.117	383	0.447	0.997	0.003
02-01	02-01	-9	dd_Smes_g4_2	dd_Smes_g4_2:3313219[b37]A,C	dd_Smes_g4_2:3468749[b37]C,T	3313219	3468749	155.531	199	0.782	0.965	0.005
02-01	02-01	-9	dd_Smes_g4_2	dd_Smes_g4_2:3598521[b37]A,T	dd_Smes_g4_2:3724591[b37]A,G	3598521	3724591	126.071	276	0.457	1	0
02-01	02-01	-9	dd_Smes_g4_2	dd_Smes_g4_2:3936930[b37]C,T	dd_Smes_g4_2:4138273[b37]C,T	3936930	4138273	201.344	638	0.316	0.992	0.003
02-01	02-01	-9	dd_Smes_g4_2	dd_Smes_g4_2:4138499[b37]A,G	dd_Smes_g4_2:4253138[b37]C,T	4138499	4253138	114.64	461	0.249	1	0
02-01	02-01	-9	dd_Smes_g4_2	dd_Smes_g4_2:4383435[b37]A,G	dd_Smes_g4_2:4565913[b37]G,T	4383435	4565913	182.479	188	0.971	0.979	0.011
02-01	02-01	-9	dd_Smes_g4_2	dd_Smes_g4_2:4643396[b37]A,T	dd_Smes_g4_2:4816568[b37]A,G	4643396	4816568	173.173	620	0.279	0.997	0.002
02-01	02-01	-9	dd_Smes_g4_2	dd_Smes_g4_2:5075541[b37]C,G	dd_Smes_g4_2:5234180[b37]A,T	5075541	5234180	158.64	539	0.294	0.996	0
02-01	02-01	-9	dd_Smes_g4_2	dd_Smes_g4_2:5235163[b37]C,T	dd_Smes_g4_2:5393558[b37]C,T	5235163	5393558	158.396	560	0.283	0.993	0.004
02-01	02-01	-9	dd_Smes_g4_2	dd_Smes_g4_2:9899928[b37]A,C	dd_Smes_g4_2:9990286[b37]A,C	9899928	9990286	90.359	410	0.22	0.995	0.005
02-01	02-01	-9	dd_Smes_g4_2	dd_Smes_g4_2:10093094[b37]A,G	dd_Smes_g4_2:10152137[b37]A,G	10093094	10152137	59.044	247	0.239	0.984	0.008
02-01	02-01	-9	dd_Smes_g4_2	dd_Smes_g4_2:12359499[b37]C,T	dd_Smes_g4_2:12462042[b37]C,T	12359499	12462042	102.544	435	0.236	0.986	0.002
02-01	02-01	-9	dd_Smes_g4_2	dd_Smes_g4_2:12479946[b37]A,G	dd_Smes_g4_2:12603521[b37]C,T	12479946	12603521	123.576	413	0.299	0.998	0
02-01	02-01	-9	dd_Smes_g4_2	dd_Smes_g4_2:12634950[b37]C,G	dd_Smes_g4_2:12696028[b37]A,T	12634950	12696028	61.079	142	0.43	1	0
02-01	02-01	-9	dd_Smes_g4_2	dd_Smes_g4_2:12745363[b37]A,C	dd_Smes_g4_2:12884957[b37]A,G	12745363	12884957	139.595	328	0.426	0.991	0.003
02-01	02-01	-9	dd_Smes_g4_2	dd_Smes_g4_2:12886088[b37]C,T	dd_Smes_g4_2:13075895[b37]A,G	12886088	13075895	189.808	357	0.532	1	0
02-01	02-01	-9	dd_Smes_g4_2	dd_Smes_g4_2:13167001[b37]A,G	dd_Smes_g4_2:13222169[b37]A,G	13167001	13222169	55.169	338	0.163	0.967	0.006
02-01	02-01	-9	dd_Smes_g4_209	dd_Smes_g4_209:115254[b37]A,T	dd_Smes_g4_209:244462[b37]A,T	115254	244462	129.209	56	2.307	0.982	0.018
02-01	02-01	-9	dd_Smes_g4_213	dd_Smes_g4_213:388043[b37]A,G	dd_Smes_g4_213:564235[b37]C,G	388043	564235	176.193	392	0.449	0.995	0
02-01	02-01	-9	dd_Smes_g4_213	dd_Smes_g4_213:701326[b37]A,T	dd_Smes_g4_213:833175[b37]A,T	701326	833175	131.85	266	0.496	0.996	0.004
02-01	02-01	-9	dd_Smes_g4_216	dd_Smes_g4_216:92399[b37]C,T	dd_Smes_g4_216:224886[b37]A,T	92399	224886	132.488	472	0.281	0.977	0
02-01	02-01	-9	dd_Smes_g4_216	dd_Smes_g4_216:225801[b37]A,G	dd_Smes_g4_216:338707[b37]C,T	225801	338707	112.907	498	0.227	0.976	0.002
02-01	02-01	-9	dd_Smes_g4_216	dd_Smes_g4_216:403678[b37]C,T	dd_Smes_g4_216:548179[b37]A,C	403678	548179	144.502	701	0.206	0.987	0
02-01	02-01	-9	dd_Smes_g4_216	dd_Smes_g4_216:717012[b37]A,G	dd_Smes_g4_216:769298[b37]A,T	717012	769298	52.287	207	0.253	0.981	0
02-01	02-01	-9	dd_Smes_g4_216	dd_Smes_g4_216:817837[b37]A,T	dd_Smes_g4_216:885469[b37]G,T	817837	885469	67.633	217	0.312	0.982	0.005
02-01	02-01	-9	dd_Smes_g4_218	dd_Smes_g4_218:89877[b37]A,C	dd_Smes_g4_218:198841[b37]A,G	89877	198841	108.965	349	0.312	1	0
02-01	02-01	-9	dd_Smes_g4_218	dd_Smes_g4_218:199900[b37]A,G	dd_Smes_g4_218:303756[b37]G,T	199900	303756	103.857	268	0.388	0.996	0.004
02-01	02-01	-9	dd_Smes_g4_218	dd_Smes_g4_218:398388[b37]A,G	dd_Smes_g4_218:554232[b37]G,T	398388	554232	155.845	304	0.513	0.964	0.003
02-01	02-01	-9	dd_Smes_g4_218	dd_Smes_g4_218:692373[b37]C,T	dd_Smes_g4_218:824277[b37]A,G	692373	824277	131.905	370	0.357	1	0
02-01	02-01	-9	dd_Smes_g4_219	dd_Smes_g4_219:220436[b37]A,G	dd_Smes_g4_219:292833[b37]C,T	220436	292833	72.398	108	0.67	1	0
02-01	02-01	-9	dd_Smes_g4_220	dd_Smes_g4_220:336654[b37]G,T	dd_Smes_g4_220:429273[b37]A,T	336654	429273	92.62	238	0.389	0.992	0.004
02-01	02-01	-9	dd_Smes_g4_230	dd_Smes_g4_230:48219[b37]C,T	dd_Smes_g4_230:184072[b37]G,T	48219	184072	135.854	365	0.372	0.981	0
02-01	02-01	-9	dd_Smes_g4_230	dd_Smes_g4_230:260342[b37]A,T	dd_Smes_g4_230:424824[b37]C,T	260342	424824	164.483	352	0.467	0.986	0
02-01	02-01	-9	dd_Smes_g4_231	dd_Smes_g4_231:23638[b37]C,T	dd_Smes_g4_231:324836[b37]A,G	23638	324836	301.199	852	0.354	0.977	0.006
02-01	02-01	-9	dd_Smes_g4_231	dd_Smes_g4_231:391316[b37]G,T	dd_Smes_g4_231:508766[b37]A,G	391316	508766	117.451	309	0.38	0.977	0
02-01	02-01	-9	dd_Smes_g4_231	dd_Smes_g4_231:583620[b37]C,T	dd_Smes_g4_231:656276[b37]G,T	583620	656276	72.657	170	0.427	1	0
02-01	02-01	-9	dd_Smes_g4_231	dd_Smes_g4_231:658784[b37]A,C	dd_Smes_g4_231:712553[b37]C,T	658784	712553	53.77	94	0.572	0.989	0
02-01	02-01	-9	dd_Smes_g4_232	dd_Smes_g4_232:40467[b37]A,C	dd_Smes_g4_232:97333[b37]A,G	40467	97333	56.867	59	0.964	0.983	0.017
02-01	02-01	-9	dd_Smes_g4_232	dd_Smes_g4_232:297866[b37]A,G	dd_Smes_g4_232:431143[b37]A,G	297866	431143	133.278	181	0.736	0.994	0.006
02-01	02-01	-9	dd_Smes_g4_24	dd_Smes_g4_24:80348[b37]A,C	dd_Smes_g4_24:272158[b37]A,G	80348	272158	191.811	343	0.559	0.988	0
02-01	02-01	-9	dd_Smes_g4_24	dd_Smes_g4_24:272250[b37]A,C	dd_Smes_g4_24:407527[b37]A,G	272250	407527	135.278	449	0.301	1	0
02-01	02-01	-9	dd_Smes_g4_24	dd_Smes_g4_24:507203[b37]C,T	dd_Smes_g4_24:787027[b37]A,G	507203	787027	279.825	508	0.551	0.986	0.006
02-01	02-01	-9	dd_Smes_g4_24	dd_Smes_g4_24:854284[b37]C,G	dd_Smes_g4_24:1033281[b37]C,T	854284	1033281	178.998	399	0.449	0.975	0.003
02-01	02-01	-9	dd_Smes_g4_24	dd_Smes_g4_24:1362613[b37]G,T	dd_Smes_g4_24:1567130[b37]C,T	1362613	1567130	204.518	531	0.385	0.976	0.008
02-01	02-01	-9	dd_Smes_g4_24	dd_Smes_g4_24:1701147[b37]C,T	dd_Smes_g4_24:1772651[b37]A,G	1701147	1772651	71.505	88	0.813	1	0
02-01	02-01	-9	dd_Smes_g4_24	dd_Smes_g4_24:1897121[b37]C,G	dd_Smes_g4_24:1966065[b37]G,T	1897121	1966065	68.945	187	0.369	1	0
02-01	02-01	-9	dd_Smes_g4_24	dd_Smes_g4_24:2195734[b37]C,T	dd_Smes_g4_24:2420853[b37]G,T	2195734	2420853	225.12	614	0.367	0.995	0
02-01	02-01	-9	dd_Smes_g4_24	dd_Smes_g4_24:2437303[b37]A,G	dd_Smes_g4_24:2794562[b37]G,T	2437303	2794562	357.26	667	0.536	0.994	0.001
02-01	02-01	-9	dd_Smes_g4_24	dd_Smes_g4_24:3079028[b37]A,T	dd_Smes_g4_24:3154824[b37]C,T	3079028	3154824	75.797	170	0.446	0.947	0
02-01	02-01	-9	dd_Smes_g4_24	dd_Smes_g4_24:3279730[b37]C,T	dd_Smes_g4_24:3351954[b37]A,G	3279730	3351954	72.225	180	0.401	1	0
02-01	02-01	-9	dd_Smes_g4_24	dd_Smes_g4_24:3411866[b37]C,T	dd_Smes_g4_24:3612756[b37]A,C	3411866	3612756	200.891	485	0.414	0.986	0
02-01	02-01	-9	dd_Smes_g4_24	dd_Smes_g4_24:3710926[b37]A,G	dd_Smes_g4_24:3853581[b37]A,T	3710926	3853581	142.656	305	0.468	0.974	0.003
02-01	02-01	-9	dd_Smes_g4_24	dd_Smes_g4_24:4069528[b37]G,T	dd_Smes_g4_24:4123961[b37]C,T	4069528	4123961	54.434	309	0.176	0.997	0
02-01	02-01	-9	dd_Smes_g4_24	dd_Smes_g4_24:4340492[b37]G,T	dd_Smes_g4_24:4949553[b37]A,G	4340492	4949553	609.062	1351	0.451	0.999	0
02-01	02-01	-9	dd_Smes_g4_24	dd_Smes_g4_24:4956865[b37]C,T	dd_Smes_g4_24:5099882[b37]G,T	4956865	5099882	143.018	415	0.345	1	0
02-01	02-01	-9	dd_Smes_g4_24	dd_Smes_g4_24:5370884[b37]A,T	dd_Smes_g4_24:5484843[b37]A,T	5370884	5484843	113.96	177	0.644	0.994	0
02-01	02-01	-9	dd_Smes_g4_24	dd_Smes_g4_24:5574212[b37]A,G	dd_Smes_g4_24:5671417[b37]A,G	5574212	5671417	97.206	286	0.34	1	0
02-01	02-01	-9	dd_Smes_g4_24	dd_Smes_g4_24:5769779[b37]C,G	dd_Smes_g4_24:5905242[b37]A,T	5769779	5905242	135.464	319	0.425	0.994	0
02-01	02-01	-9	dd_Smes_g4_24	dd_Smes_g4_24:6013437[b37]C,T	dd_Smes_g4_24:6072720[b37]C,G	6013437	6072720	59.284	113	0.525	1	0
02-01	02-01	-9	dd_Smes_g4_24	dd_Smes_g4_24:6126477[b37]A,C	dd_Smes_g4_24:6261524[b37]G,T	6126477	6261524	135.048	306	0.441	1	0
02-01	02-01	-9	dd_Smes_g4_24	dd_Smes_g4_24:6310325[b37]A,T	dd_Smes_g4_24:6384908[b37]A,G	6310325	6384908	74.584	58	1.286	0.983	0.017
02-01	02-01	-9	dd_Smes_g4_241	dd_Smes_g4_241:194645[b37]A,G	dd_Smes_g4_241:312749[b37]C,T	194645	312749	118.105	290	0.407	0.986	0.003
02-01	02-01	-9	dd_Smes_g4_241	dd_Smes_g4_241:409113[b37]C,T	dd_Smes_g4_241:488374[b37]C,T	409113	488374	79.262	413	0.192	1	0
02-01	02-01	-9	dd_Smes_g4_241	dd_Smes_g4_241:561888[b37]A,T	dd_Smes_g4_241:678583[b37]C,G	561888	678583	116.696	299	0.39	0.993	0.003
02-01	02-01	-9	dd_Smes_g4_242	dd_Smes_g4_242:425803[b37]G,T	dd_Smes_g4_242:481373[b37]C,T	425803	481373	55.571	159	0.35	0.981	0.019
02-01	02-01	-9	dd_Smes_g4_247	dd_Smes_g4_247:29520[b37]G,T	dd_Smes_g4_247:176108[b37]C,T	29520	176108	146.589	136	1.078	1	0
02-01	02-01	-9	dd_Smes_g4_247	dd_Smes_g4_247:308129[b37]A,G	dd_Smes_g4_247:394717[b37]A,C	308129	394717	86.589	164	0.528	1	0
02-01	02-01	-9	dd_Smes_g4_252	dd_Smes_g4_252:242614[b37]A,C	dd_Smes_g4_252:530752[b37]A,C	242614	530752	288.139	562	0.513	0.989	0.004
02-01	02-01	-9	dd_Smes_g4_253	dd_Smes_g4_253:355571[b37]A,T	dd_Smes_g4_253:442635[b37]A,C	355571	442635	87.065	121	0.72	1	0
02-01	02-01	-9	dd_Smes_g4_257	dd_Smes_g4_257:23066[b37]A,C	dd_Smes_g4_257:105586[b37]A,G	23066	105586	82.521	196	0.421	0.964	0.005
02-01	02-01	-9	dd_Smes_g4_257	dd_Smes_g4_257:154254[b37]C,T	dd_Smes_g4_257:318462[b37]G,T	154254	318462	164.209	174	0.944	1	0
02-01	02-01	-9	dd_Smes_g4_257	dd_Smes_g4_257:320743[b37]A,T	dd_Smes_g4_257:554330[b37]A,T	320743	554330	233.588	786	0.297	0.995	0
02-01	02-01	-9	dd_Smes_g4_257	dd_Smes_g4_257:554557[b37]G,T	dd_Smes_g4_257:610009[b37]A,G	554557	610009	55.453	90	0.616	0.933	0.011
02-01	02-01	-9	dd_Smes_g4_271	dd_Smes_g4_271:35077[b37]A,T	dd_Smes_g4_271:94210[b37]C,T	35077	94210	59.134	218	0.271	0.986	0
02-01	02-01	-9	dd_Smes_g4_271	dd_Smes_g4_271:168522[b37]A,C	dd_Smes_g4_271:429933[b37]A,T	168522	429933	261.412	644	0.406	0.994	0.002
02-01	02-01	-9	dd_Smes_g4_290	dd_Smes_g4_290:83718[b37]C,G	dd_Smes_g4_290:216298[b37]C,T	83718	216298	132.581	170	0.78	0.976	0
02-01	02-01	-9	dd_Smes_g4_3	dd_Smes_g4_3:228020[b37]A,C	dd_Smes_g4_3:492798[b37]C,T	228020	492798	264.779	657	0.403	0.989	0.002
02-01	02-01	-9	dd_Smes_g4_3	dd_Smes_g4_3:594969[b37]C,T	dd_Smes_g4_3:728732[b37]C,G	594969	728732	133.764	588	0.227	0.995	0.003
02-01	02-01	-9	dd_Smes_g4_3	dd_Smes_g4_3:789876[b37]C,G	dd_Smes_g4_3:902416[b37]C,T	789876	902416	112.541	243	0.463	0.996	0.004
02-01	02-01	-9	dd_Smes_g4_3	dd_Smes_g4_3:905900[b37]C,T	dd_Smes_g4_3:977158[b37]C,T	905900	977158	71.259	179	0.398	0.955	0
02-01	02-01	-9	dd_Smes_g4_3	dd_Smes_g4_3:1687576[b37]A,G	dd_Smes_g4_3:1814427[b37]C,T	1687576	1814427	126.852	230	0.552	0.996	0.004
02-01	02-01	-9	dd_Smes_g4_3	dd_Smes_g4_3:1814703[b37]A,T	dd_Smes_g4_3:1874235[b37]G,T	1814703	1874235	59.533	135	0.441	0.993	0.007
02-01	02-01	-9	dd_Smes_g4_3	dd_Smes_g4_3:2021294[b37]A,T	dd_Smes_g4_3:2193318[b37]A,T	2021294	2193318	172.025	421	0.409	0.986	0.005
02-01	02-01	-9	dd_Smes_g4_3	dd_Smes_g4_3:2199980[b37]A,T	dd_Smes_g4_3:2273461[b37]A,T	2199980	2273461	73.482	156	0.471	0.974	0.013
02-01	02-01	-9	dd_Smes_g4_3	dd_Smes_g4_3:2808015[b37]G,T	dd_Smes_g4_3:2927241[b37]A,T	2808015	2927241	119.227	175	0.681	1	0
02-01	02-01	-9	dd_Smes_g4_30	dd_Smes_g4_30:481481[b37]G,T	dd_Smes_g4_30:596281[b37]G,T	481481	596281	114.801	324	0.354	0.988	0.003
02-01	02-01	-9	dd_Smes_g4_30	dd_Smes_g4_30:1564907[b37]C,T	dd_Smes_g4_30:1629497[b37]A,G	1564907	1629497	64.591	103	0.627	1	0
02-01	02-01	-9	dd_Smes_g4_30	dd_Smes_g4_30:1642017[b37]C,G	dd_Smes_g4_30:1785599[b37]C,G	1642017	1785599	143.583	615	0.233	0.99	0
02-01	02-01	-9	dd_Smes_g4_30	dd_Smes_g4_30:2667698[b37]A,G	dd_Smes_g4_30:2759900[b37]A,T	2667698	2759900	92.203	534	0.173	0.987	0
02-01	02-01	-9	dd_Smes_g4_30	dd_Smes_g4_30:2943880[b37]C,G	dd_Smes_g4_30:3155713[b37]A,T	2943880	3155713	211.834	528	0.401	0.994	0.004
02-01	02-01	-9	dd_Smes_g4_30	dd_Smes_g4_30:3156672[b37]G,T	dd_Smes_g4_30:3213064[b37]A,G	3156672	3213064	56.393	131	0.43	0.992	0.008
02-01	02-01	-9	dd_Smes_g4_30	dd_Smes_g4_30:3357104[b37]A,C	dd_Smes_g4_30:3600369[b37]C,T	3357104	3600369	243.266	610	0.399	0.998	0.002
02-01	02-01	-9	dd_Smes_g4_30	dd_Smes_g4_30:3601195[b37]A,T	dd_Smes_g4_30:3679960[b37]A,G	3601195	3679960	78.766	336	0.234	0.991	0
02-01	02-01	-9	dd_Smes_g4_30	dd_Smes_g4_30:3739265[b37]A,T	dd_Smes_g4_30:3916422[b37]A,G	3739265	3916422	177.158	477	0.371	0.977	0.006
02-01	02-01	-9	dd_Smes_g4_30	dd_Smes_g4_30:4038987[b37]A,G	dd_Smes_g4_30:4096603[b37]A,G	4038987	4096603	57.617	85	0.678	1	0
02-01	02-01	-9	dd_Smes_g4_30	dd_Smes_g4_30:4149019[b37]G,T	dd_Smes_g4_30:4224926[b37]C,T	4149019	4224926	75.908	201	0.378	0.995	0
02-01	02-01	-9	dd_Smes_g4_30	dd_Smes_g4_30:4255650[b37]A,G	dd_Smes_g4_30:4350985[b37]A,C	4255650	4350985	95.336	266	0.358	0.996	0
02-01	02-01	-9	dd_Smes_g4_30	dd_Smes_g4_30:5035442[b37]A,T	dd_Smes_g4_30:5086483[b37]A,G	5035442	5086483	51.042	237	0.215	1	0
02-01	02-01	-9	dd_Smes_g4_30	dd_Smes_g4_30:5299272[b37]A,T	dd_Smes_g4_30:5446038[b37]C,T	5299272	5446038	146.767	228	0.644	0.974	0
02-01	02-01	-9	dd_Smes_g4_327	dd_Smes_g4_327:101251[b37]C,T	dd_Smes_g4_327:198416[b37]A,T	101251	198416	97.166	246	0.395	0.976	0.004
02-01	02-01	-9	dd_Smes_g4_37	dd_Smes_g4_37:48311[b37]A,G	dd_Smes_g4_37:131499[b37]A,C	48311	131499	83.189	208	0.4	0.995	0.005
02-01	02-01	-9	dd_Smes_g4_37	dd_Smes_g4_37:189638[b37]A,C	dd_Smes_g4_37:240499[b37]A,G	189638	240499	50.862	255	0.199	1	0
02-01	02-01	-9	dd_Smes_g4_37	dd_Smes_g4_37:295192[b37]C,T	dd_Smes_g4_37:365727[b37]A,T	295192	365727	70.536	364	0.194	0.995	0
02-01	02-01	-9	dd_Smes_g4_37	dd_Smes_g4_37:734296[b37]G,T	dd_Smes_g4_37:799430[b37]A,T	734296	799430	65.135	70	0.931	0.971	0.029
02-01	02-01	-9	dd_Smes_g4_37	dd_Smes_g4_37:801868[b37]C,T	dd_Smes_g4_37:980365[b37]G,T	801868	980365	178.498	622	0.287	0.998	0.002
02-01	02-01	-9	dd_Smes_g4_37	dd_Smes_g4_37:990112[b37]C,T	dd_Smes_g4_37:1115771[b37]A,G	990112	1115771	125.66	476	0.264	0.985	0.004
02-01	02-01	-9	dd_Smes_g4_37	dd_Smes_g4_37:1425112[b37]G,T	dd_Smes_g4_37:1509525[b37]C,T	1425112	1509525	84.414	165	0.512	0.97	0.006
02-01	02-01	-9	dd_Smes_g4_37	dd_Smes_g4_37:1566869[b37]A,G	dd_Smes_g4_37:1637540[b37]G,T	1566869	1637540	70.672	88	0.803	0.932	0.011
02-01	02-01	-9	dd_Smes_g4_37	dd_Smes_g4_37:1637546[b37]C,T	dd_Smes_g4_37:1722315[b37]G,T	1637546	1722315	84.77	100	0.848	0.96	0.01
02-01	02-01	-9	dd_Smes_g4_37	dd_Smes_g4_37:2321437[b37]C,G	dd_Smes_g4_37:2386689[b37]A,G	2321437	2386689	65.253	156	0.418	0.987	0
02-01	02-01	-9	dd_Smes_g4_37	dd_Smes_g4_37:2440368[b37]C,T	dd_Smes_g4_37:2527818[b37]A,C	2440368	2527818	87.451	329	0.266	0.988	0
02-01	02-01	-9	dd_Smes_g4_37	dd_Smes_g4_37:2549684[b37]A,T	dd_Smes_g4_37:2610871[b37]A,T	2549684	2610871	61.188	98	0.624	0.959	0.01
02-01	02-01	-9	dd_Smes_g4_37	dd_Smes_g4_37:2610905[b37]G,T	dd_Smes_g4_37:2671730[b37]A,C	2610905	2671730	60.826	185	0.329	0.978	0.005
02-01	02-01	-9	dd_Smes_g4_37	dd_Smes_g4_37:2672142[b37]A,T	dd_Smes_g4_37:2807144[b37]C,T	2672142	2807144	135.003	328	0.412	0.994	0.003
02-01	02-01	-9	dd_Smes_g4_37	dd_Smes_g4_37:2889066[b37]A,G	dd_Smes_g4_37:2954107[b37]A,C	2889066	2954107	65.042	179	0.363	0.978	0
02-01	02-01	-9	dd_Smes_g4_38	dd_Smes_g4_38:75626[b37]C,T	dd_Smes_g4_38:153069[b37]G,T	75626	153069	77.444	142	0.545	0.986	0
02-01	02-01	-9	dd_Smes_g4_38	dd_Smes_g4_38:260740[b37]A,T	dd_Smes_g4_38:520897[b37]A,C	260740	520897	260.158	837	0.311	0.983	0.001
02-01	02-01	-9	dd_Smes_g4_38	dd_Smes_g4_38:797223[b37]C,T	dd_Smes_g4_38:856680[b37]C,T	797223	856680	59.458	136	0.437	1	0
02-01	02-01	-9	dd_Smes_g4_38	dd_Smes_g4_38:901744[b37]A,G	dd_Smes_g4_38:980894[b37]A,G	901744	980894	79.151	497	0.159	0.998	0.002
02-01	02-01	-9	dd_Smes_g4_38	dd_Smes_g4_38:1083415[b37]C,T	dd_Smes_g4_38:1137698[b37]G,T	1083415	1137698	54.284	51	1.064	0.98	0.02
02-01	02-01	-9	dd_Smes_g4_38	dd_Smes_g4_38:1274655[b37]G,T	dd_Smes_g4_38:1377577[b37]A,T	1274655	1377577	102.923	214	0.481	0.972	0
02-01	02-01	-9	dd_Smes_g4_38	dd_Smes_g4_38:1384264[b37]C,T	dd_Smes_g4_38:1452952[b37]G,T	1384264	1452952	68.689	210	0.327	1	0
02-01	02-01	-9	dd_Smes_g4_38	dd_Smes_g4_38:1453059[b37]C,T	dd_Smes_g4_38:1697845[b37]G,T	1453059	1697845	244.787	765	0.32	0.991	0
02-01	02-01	-9	dd_Smes_g4_38	dd_Smes_g4_38:1742796[b37]A,C	dd_Smes_g4_38:1810798[b37]G,T	1742796	1810798	68.003	176	0.386	0.96	0
02-01	02-01	-9	dd_Smes_g4_38	dd_Smes_g4_38:1811171[b37]C,T	dd_Smes_g4_38:1916818[b37]C,T	1811171	1916818	105.648	300	0.352	1	0
02-01	02-01	-9	dd_Smes_g4_38	dd_Smes_g4_38:2133264[b37]A,G	dd_Smes_g4_38:2188162[b37]A,C	2133264	2188162	54.899	219	0.251	0.977	0
02-01	02-01	-9	dd_Smes_g4_38	dd_Smes_g4_38:2275830[b37]A,G	dd_Smes_g4_38:2380210[b37]G,T	2275830	2380210	104.381	139	0.751	0.978	0
02-01	02-01	-9	dd_Smes_g4_38	dd_Smes_g4_38:2498909[b37]A,T	dd_Smes_g4_38:2552023[b37]A,G	2498909	2552023	53.115	183	0.29	0.984	0
02-01	02-01	-9	dd_Smes_g4_38	dd_Smes_g4_38:3992546[b37]A,C	dd_Smes_g4_38:4165097[b37]A,G	3992546	4165097	172.552	481	0.359	0.971	0.01
02-01	02-01	-9	dd_Smes_g4_38	dd_Smes_g4_38:4473055[b37]C,T	dd_Smes_g4_38:4660851[b37]A,G	4473055	4660851	187.797	82	2.29	1	0
02-01	02-01	-9	dd_Smes_g4_40	dd_Smes_g4_40:2021905[b37]A,G	dd_Smes_g4_40:2092405[b37]A,T	2021905	2092405	70.501	290	0.243	0.997	0.003
02-01	02-01	-9	dd_Smes_g4_40	dd_Smes_g4_40:2101893[b37]A,T	dd_Smes_g4_40:2255857[b37]A,T	2101893	2255857	153.965	145	1.062	0.993	0.007
02-01	02-01	-9	dd_Smes_g4_40	dd_Smes_g4_40:2361218[b37]A,G	dd_Smes_g4_40:2567016[b37]A,G	2361218	2567016	205.799	788	0.261	0.995	0.003
02-01	02-01	-9	dd_Smes_g4_40	dd_Smes_g4_40:2587608[b37]A,T	dd_Smes_g4_40:2825718[b37]C,T	2587608	2825718	238.111	457	0.521	0.987	0.002
02-01	02-01	-9	dd_Smes_g4_40	dd_Smes_g4_40:3021934[b37]A,G	dd_Smes_g4_40:3162895[b37]C,T	3021934	3162895	140.962	527	0.267	0.989	0.008
02-01	02-01	-9	dd_Smes_g4_40	dd_Smes_g4_40:3342791[b37]G,T	dd_Smes_g4_40:3397767[b37]A,G	3342791	3397767	54.977	140	0.393	0.986	0.014
02-01	02-01	-9	dd_Smes_g4_40	dd_Smes_g4_40:3398505[b37]A,G	dd_Smes_g4_40:3566569[b37]A,C	3398505	3566569	168.065	302	0.557	0.993	0.007
02-01	02-01	-9	dd_Smes_g4_40	dd_Smes_g4_40:3698599[b37]A,G	dd_Smes_g4_40:3830185[b37]A,G	3698599	3830185	131.587	343	0.384	1	0
02-01	02-01	-9	dd_Smes_g4_40	dd_Smes_g4_40:3956094[b37]A,G	dd_Smes_g4_40:4082585[b37]G,T	3956094	4082585	126.492	245	0.516	0.963	0
02-01	02-01	-9	dd_Smes_g4_40	dd_Smes_g4_40:4194685[b37]A,G	dd_Smes_g4_40:4325966[b37]A,G	4194685	4325966	131.282	146	0.899	0.993	0.007
02-01	02-01	-9	dd_Smes_g4_40	dd_Smes_g4_40:4329892[b37]G,T	dd_Smes_g4_40:4528180[b37]A,G	4329892	4528180	198.289	388	0.511	0.997	0.003
02-01	02-01	-9	dd_Smes_g4_40	dd_Smes_g4_40:4623779[b37]A,C	dd_Smes_g4_40:4725793[b37]A,T	4623779	4725793	102.015	187	0.546	0.989	0
02-01	02-01	-9	dd_Smes_g4_57	dd_Smes_g4_57:25390[b37]A,T	dd_Smes_g4_57:108607[b37]A,T	25390	108607	83.218	296	0.281	0.997	0
02-01	02-01	-9	dd_Smes_g4_57	dd_Smes_g4_57:226209[b37]A,C	dd_Smes_g4_57:421247[b37]A,C	226209	421247	195.039	615	0.317	1	0
02-01	02-01	-9	dd_Smes_g4_57	dd_Smes_g4_57:682500[b37]G,T	dd_Smes_g4_57:771839[b37]A,T	682500	771839	89.34	298	0.3	0.993	0.007
02-01	02-01	-9	dd_Smes_g4_57	dd_Smes_g4_57:864606[b37]A,T	dd_Smes_g4_57:1027433[b37]A,C	864606	1027433	162.828	273	0.596	1	0
02-01	02-01	-9	dd_Smes_g4_57	dd_Smes_g4_57:1183547[b37]C,T	dd_Smes_g4_57:1261452[b37]C,T	1183547	1261452	77.906	132	0.59	0.985	0.008
02-01	02-01	-9	dd_Smes_g4_57	dd_Smes_g4_57:1261725[b37]G,T	dd_Smes_g4_57:1671567[b37]A,C	1261725	1671567	409.843	1444	0.284	0.994	0.001
02-01	02-01	-9	dd_Smes_g4_57	dd_Smes_g4_57:1736212[b37]C,G	dd_Smes_g4_57:2035729[b37]A,T	1736212	2035729	299.518	1567	0.191	0.995	0.001
02-01	02-01	-9	dd_Smes_g4_57	dd_Smes_g4_57:2037095[b37]A,C	dd_Smes_g4_57:2168601[b37]C,T	2037095	2168601	131.507	492	0.267	0.98	0
02-01	02-01	-9	dd_Smes_g4_57	dd_Smes_g4_57:2169848[b37]C,T	dd_Smes_g4_57:2269636[b37]A,G	2169848	2269636	99.789	383	0.261	0.992	0
02-01	02-01	-9	dd_Smes_g4_57	dd_Smes_g4_57:2270935[b37]A,G	dd_Smes_g4_57:2323820[b37]G,T	2270935	2323820	52.886	173	0.306	0.994	0.006
02-01	02-01	-9	dd_Smes_g4_57	dd_Smes_g4_57:2323860[b37]A,C	dd_Smes_g4_57:2461752[b37]A,G	2323860	2461752	137.893	334	0.413	0.979	0
02-01	02-01	-9	dd_Smes_g4_57	dd_Smes_g4_57:2465363[b37]C,T	dd_Smes_g4_57:2558999[b37]C,G	2465363	2558999	93.637	548	0.171	0.987	0.004
02-01	02-01	-9	dd_Smes_g4_57	dd_Smes_g4_57:2615828[b37]C,T	dd_Smes_g4_57:2767518[b37]C,T	2615828	2767518	151.691	569	0.267	1	0
02-01	02-01	-9	dd_Smes_g4_57	dd_Smes_g4_57:2768172[b37]G,T	dd_Smes_g4_57:2887411[b37]C,T	2768172	2887411	119.24	310	0.385	0.99	0.003
02-01	02-01	-9	dd_Smes_g4_57	dd_Smes_g4_57:2948515[b37]A,G	dd_Smes_g4_57:3056369[b37]A,T	2948515	3056369	107.855	332	0.325	0.979	0.009
02-01	02-01	-9	dd_Smes_g4_57	dd_Smes_g4_57:3276615[b37]A,C	dd_Smes_g4_57:3557259[b37]A,C	3276615	3557259	280.645	711	0.395	0.993	0
02-01	02-01	-9	dd_Smes_g4_57	dd_Smes_g4_57:3685969[b37]A,G	dd_Smes_g4_57:3759014[b37]C,T	3685969	3759014	73.046	344	0.212	0.971	0
02-01	02-01	-9	dd_Smes_g4_57	dd_Smes_g4_57:3759155[b37]G,T	dd_Smes_g4_57:3830742[b37]A,G	3759155	3830742	71.588	163	0.439	0.994	0.006
02-01	02-01	-9	dd_Smes_g4_6	dd_Smes_g4_6:757020[b37]A,C	dd_Smes_g4_6:1070644[b37]C,G	757020	1070644	313.625	684	0.459	0.984	0.013
02-01	02-01	-9	dd_Smes_g4_6	dd_Smes_g4_6:1206728[b37]A,C	dd_Smes_g4_6:1257714[b37]A,T	1206728	1257714	50.987	208	0.245	0.99	0.01
02-01	02-01	-9	dd_Smes_g4_6	dd_Smes_g4_6:1411266[b37]C,T	dd_Smes_g4_6:1531140[b37]G,T	1411266	1531140	119.875	262	0.458	0.996	0.004
02-01	02-01	-9	dd_Smes_g4_6	dd_Smes_g4_6:2113175[b37]A,G	dd_Smes_g4_6:2190835[b37]A,G	2113175	2190835	77.661	74	1.049	0.946	0.027
02-01	02-01	-9	dd_Smes_g4_6	dd_Smes_g4_6:2287294[b37]A,T	dd_Smes_g4_6:2536108[b37]C,T	2287294	2536108	248.815	487	0.511	0.998	0
02-01	02-01	-9	dd_Smes_g4_6	dd_Smes_g4_6:2883184[b37]A,G	dd_Smes_g4_6:2972968[b37]C,T	2883184	2972968	89.785	44	2.041	1	0
02-01	02-01	-9	dd_Smes_g4_6	dd_Smes_g4_6:3061046[b37]A,T	dd_Smes_g4_6:3157156[b37]G,T	3061046	3157156	96.111	160	0.601	1	0
02-01	02-01	-9	dd_Smes_g4_6	dd_Smes_g4_6:3548858[b37]C,T	dd_Smes_g4_6:3620843[b37]A,G	3548858	3620843	71.986	148	0.486	1	0
02-01	02-01	-9	dd_Smes_g4_6	dd_Smes_g4_6:3812755[b37]A,T	dd_Smes_g4_6:3924448[b37]C,T	3812755	3924448	111.694	342	0.327	0.991	0.003
02-01	02-01	-9	dd_Smes_g4_6	dd_Smes_g4_6:4037549[b37]G,T	dd_Smes_g4_6:4107413[b37]C,T	4037549	4107413	69.865	185	0.378	0.984	0
02-01	02-01	-9	dd_Smes_g4_6	dd_Smes_g4_6:4289278[b37]A,G	dd_Smes_g4_6:4435725[b37]C,T	4289278	4435725	146.448	395	0.371	0.987	0.005
02-01	02-01	-9	dd_Smes_g4_6	dd_Smes_g4_6:6406579[b37]A,G	dd_Smes_g4_6:6500164[b37]C,G	6406579	6500164	93.586	115	0.814	0.974	0.026
02-01	02-01	-9	dd_Smes_g4_6	dd_Smes_g4_6:6568344[b37]A,G	dd_Smes_g4_6:6731312[b37]A,G	6568344	6731312	162.969	432	0.377	0.991	0.002
02-01	02-01	-9	dd_Smes_g4_6	dd_Smes_g4_6:6807488[b37]A,G	dd_Smes_g4_6:6911297[b37]A,G	6807488	6911297	103.81	289	0.359	0.986	0.003
02-01	02-01	-9	dd_Smes_g4_6	dd_Smes_g4_6:6911971[b37]G,T	dd_Smes_g4_6:6983385[b37]A,G	6911971	6983385	71.415	216	0.331	0.977	0.005
02-01	02-01	-9	dd_Smes_g4_6	dd_Smes_g4_6:9549709[b37]C,T	dd_Smes_g4_6:9644875[b37]C,T	9549709	9644875	95.167	224	0.425	1	0
02-01	02-01	-9	dd_Smes_g4_6	dd_Smes_g4_6:9792990[b37]A,C	dd_Smes_g4_6:9891394[b37]A,G	9792990	9891394	98.405	327	0.301	0.997	0.003
02-01	02-01	-9	dd_Smes_g4_6	dd_Smes_g4_6:9955663[b37]A,G	dd_Smes_g4_6:10091210[b37]A,G	9955663	10091210	135.548	190	0.713	0.984	0.011
02-01	02-01	-9	dd_Smes_g4_6	dd_Smes_g4_6:10213874[b37]C,T	dd_Smes_g4_6:10350337[b37]C,T	10213874	10350337	136.464	425	0.321	0.986	0.009
02-01	02-01	-9	dd_Smes_g4_6	dd_Smes_g4_6:10470008[b37]A,T	dd_Smes_g4_6:10566406[b37]A,C	10470008	10566406	96.399	160	0.602	1	0
02-01	02-01	-9	dd_Smes_g4_6	dd_Smes_g4_6:10569171[b37]A,C	dd_Smes_g4_6:10637762[b37]G,T	10569171	10637762	68.592	127	0.54	0.984	0.008
02-01	02-01	-9	dd_Smes_g4_6	dd_Smes_g4_6:10671439[b37]C,T	dd_Smes_g4_6:10880379[b37]A,C	10671439	10880379	208.941	606	0.345	0.988	0.003
02-01	02-01	-9	dd_Smes_g4_6	dd_Smes_g4_6:10880839[b37]A,G	dd_Smes_g4_6:11238246[b37]A,G	10880839	11238246	357.408	1077	0.332	0.992	0.002
02-01	02-01	-9	dd_Smes_g4_6	dd_Smes_g4_6:11238743[b37]G,T	dd_Smes_g4_6:11421481[b37]A,G	11238743	11421481	182.739	451	0.405	0.998	0.002
02-01	02-01	-9	dd_Smes_g4_61	dd_Smes_g4_61:44983[b37]G,T	dd_Smes_g4_61:95322[b37]C,T	44983	95322	50.34	175	0.288	1	0
02-01	02-01	-9	dd_Smes_g4_61	dd_Smes_g4_61:101863[b37]A,C	dd_Smes_g4_61:208191[b37]C,T	101863	208191	106.329	151	0.704	0.987	0
02-01	02-01	-9	dd_Smes_g4_61	dd_Smes_g4_61:380334[b37]C,T	dd_Smes_g4_61:489323[b37]C,T	380334	489323	108.99	86	1.267	0.953	0
02-01	02-01	-9	dd_Smes_g4_61	dd_Smes_g4_61:662002[b37]A,G	dd_Smes_g4_61:821417[b37]C,T	662002	821417	159.416	337	0.473	0.979	0.006
02-01	02-01	-9	dd_Smes_g4_61	dd_Smes_g4_61:885663[b37]A,T	dd_Smes_g4_61:957910[b37]C,T	885663	957910	72.248	172	0.42	0.994	0.006
02-01	02-01	-9	dd_Smes_g4_61	dd_Smes_g4_61:1199873[b37]G,T	dd_Smes_g4_61:1425228[b37]G,T	1199873	1425228	225.356	421	0.535	0.998	0.002
02-01	02-01	-9	dd_Smes_g4_61	dd_Smes_g4_61:1794292[b37]C,T	dd_Smes_g4_61:1928635[b37]A,G	1794292	1928635	134.344	391	0.344	1	0
02-01	02-01	-9	dd_Smes_g4_61	dd_Smes_g4_61:2201877[b37]C,G	dd_Smes_g4_61:2579008[b37]A,C	2201877	2579008	377.132	1047	0.36	0.994	0
02-01	02-01	-9	dd_Smes_g4_61	dd_Smes_g4_61:2579618[b37]A,T	dd_Smes_g4_61:2632140[b37]A,T	2579618	2632140	52.523	223	0.236	0.996	0
02-01	02-01	-9	dd_Smes_g4_61	dd_Smes_g4_61:2691659[b37]A,C	dd_Smes_g4_61:2763187[b37]C,T	2691659	2763187	71.529	99	0.723	0.97	0.02
02-01	02-01	-9	dd_Smes_g4_61	dd_Smes_g4_61:2764235[b37]A,G	dd_Smes_g4_61:3005608[b37]A,G	2764235	3005608	241.374	561	0.43	0.959	0.004
02-01	02-01	-9	dd_Smes_g4_61	dd_Smes_g4_61:3061636[b37]A,C	dd_Smes_g4_61:3135416[b37]C,T	3061636	3135416	73.781	52	1.419	0.981	0.019
02-01	02-01	-9	dd_Smes_g4_61	dd_Smes_g4_61:3468763[b37]G,T	dd_Smes_g4_61:3652313[b37]G,T	3468763	3652313	183.551	210	0.874	0.99	0
02-01	02-01	-9	dd_Smes_g4_64	dd_Smes_g4_64:128048[b37]A,T	dd_Smes_g4_64:178777[b37]G,T	128048	178777	50.73	132	0.384	1	0
02-01	02-01	-9	dd_Smes_g4_64	dd_Smes_g4_64:432479[b37]A,G	dd_Smes_g4_64:510785[b37]A,G	432479	510785	78.307	112	0.699	0.991	0.009
02-01	02-01	-9	dd_Smes_g4_64	dd_Smes_g4_64:990272[b37]A,G	dd_Smes_g4_64:1144883[b37]C,G	990272	1144883	154.612	487	0.317	0.988	0.002
02-01	02-01	-9	dd_Smes_g4_64	dd_Smes_g4_64:1771594[b37]A,C	dd_Smes_g4_64:1837545[b37]C,T	1771594	1837545	65.952	39	1.691	1	0
02-01	02-01	-9	dd_Smes_g4_64	dd_Smes_g4_64:2172577[b37]A,T	dd_Smes_g4_64:2269118[b37]A,C	2172577	2269118	96.542	194	0.498	0.995	0.005
02-01	02-01	-9	dd_Smes_g4_64	dd_Smes_g4_64:2284096[b37]A,C	dd_Smes_g4_64:2421014[b37]G,T	2284096	2421014	136.919	117	1.17	1	0
02-01	02-01	-9	dd_Smes_g4_64	dd_Smes_g4_64:2487498[b37]A,G	dd_Smes_g4_64:2577028[b37]G,T	2487498	2577028	89.531	133	0.673	1	0
02-01	02-01	-9	dd_Smes_g4_64	dd_Smes_g4_64:2632754[b37]G,T	dd_Smes_g4_64:2813400[b37]A,G	2632754	2813400	180.647	408	0.443	0.998	0
02-01	02-01	-9	dd_Smes_g4_64	dd_Smes_g4_64:3000572[b37]C,T	dd_Smes_g4_64:3170125[b37]A,T	3000572	3170125	169.554	301	0.563	1	0
02-01	02-01	-9	dd_Smes_g4_64	dd_Smes_g4_64:3178596[b37]A,T	dd_Smes_g4_64:3339601[b37]A,C	3178596	3339601	161.006	362	0.445	0.981	0.003
02-01	02-01	-9	dd_Smes_g4_65	dd_Smes_g4_65:45079[b37]A,G	dd_Smes_g4_65:213372[b37]A,T	45079	213372	168.294	862	0.195	0.997	0
02-01	02-01	-9	dd_Smes_g4_65	dd_Smes_g4_65:231910[b37]A,G	dd_Smes_g4_65:377759[b37]C,T	231910	377759	145.85	183	0.797	0.956	0.011
02-01	02-01	-9	dd_Smes_g4_65	dd_Smes_g4_65:377995[b37]A,G	dd_Smes_g4_65:510369[b37]G,T	377995	510369	132.375	179	0.74	0.989	0.011
02-01	02-01	-9	dd_Smes_g4_65	dd_Smes_g4_65:744774[b37]A,G	dd_Smes_g4_65:862468[b37]A,G	744774	862468	117.695	48	2.452	0.979	0
02-01	02-01	-9	dd_Smes_g4_65	dd_Smes_g4_65:892133[b37]A,C	dd_Smes_g4_65:995823[b37]C,T	892133	995823	103.691	233	0.445	0.987	0
02-01	02-01	-9	dd_Smes_g4_65	dd_Smes_g4_65:1108852[b37]A,T	dd_Smes_g4_65:1540669[b37]A,T	1108852	1540669	431.818	842	0.513	0.989	0.001
02-01	02-01	-9	dd_Smes_g4_65	dd_Smes_g4_65:2164323[b37]C,T	dd_Smes_g4_65:2281619[b37]A,C	2164323	2281619	117.297	273	0.43	1	0
02-01	02-01	-9	dd_Smes_g4_65	dd_Smes_g4_65:2341454[b37]A,T	dd_Smes_g4_65:2478985[b37]C,G	2341454	2478985	137.532	193	0.713	0.995	0.005
02-01	02-01	-9	dd_Smes_g4_65	dd_Smes_g4_65:2866465[b37]C,T	dd_Smes_g4_65:2993912[b37]A,G	2866465	2993912	127.448	151	0.844	0.993	0.007
02-01	02-01	-9	dd_Smes_g4_65	dd_Smes_g4_65:3137395[b37]A,C	dd_Smes_g4_65:3234854[b37]C,G	3137395	3234854	97.46	96	1.015	0.979	0.01
02-01	02-01	-9	dd_Smes_g4_67	dd_Smes_g4_67:2047183[b37]A,G	dd_Smes_g4_67:2107657[b37]A,G	2047183	2107657	60.475	114	0.53	1	0
02-01	02-01	-9	dd_Smes_g4_67	dd_Smes_g4_67:2311363[b37]C,T	dd_Smes_g4_67:2361712[b37]A,G	2311363	2361712	50.35	146	0.345	0.979	0
02-01	02-01	-9	dd_Smes_g4_67	dd_Smes_g4_67:2362058[b37]C,T	dd_Smes_g4_67:2449446[b37]G,T	2362058	2449446	87.389	189	0.462	0.995	0.005
02-01	02-01	-9	dd_Smes_g4_67	dd_Smes_g4_67:2685956[b37]A,T	dd_Smes_g4_67:2750124[b37]A,G	2685956	2750124	64.169	303	0.212	1	0
02-01	02-01	-9	dd_Smes_g4_67	dd_Smes_g4_67:2882538[b37]G,T	dd_Smes_g4_67:2940981[b37]C,T	2882538	2940981	58.444	106	0.551	0.981	0.019
02-01	02-01	-9	dd_Smes_g4_67	dd_Smes_g4_67:3047630[b37]G,T	dd_Smes_g4_67:3101907[b37]G,T	3047630	3101907	54.278	40	1.357	1	0
02-01	02-01	-9	dd_Smes_g4_70	dd_Smes_g4_70:12287[b37]C,T	dd_Smes_g4_70:78653[b37]G,T	12287	78653	66.367	84	0.79	1	0
02-01	02-01	-9	dd_Smes_g4_70	dd_Smes_g4_70:167376[b37]A,G	dd_Smes_g4_70:312410[b37]A,G	167376	312410	145.035	209	0.694	0.971	0
02-01	02-01	-9	dd_Smes_g4_70	dd_Smes_g4_70:450964[b37]C,T	dd_Smes_g4_70:554616[b37]A,T	450964	554616	103.653	312	0.332	0.994	0
02-01	02-01	-9	dd_Smes_g4_70	dd_Smes_g4_70:729917[b37]C,T	dd_Smes_g4_70:841066[b37]A,G	729917	841066	111.15	187	0.594	0.995	0
02-01	02-01	-9	dd_Smes_g4_70	dd_Smes_g4_70:876290[b37]C,T	dd_Smes_g4_70:945368[b37]A,T	876290	945368	69.079	50	1.382	0.98	0.02
02-01	02-01	-9	dd_Smes_g4_70	dd_Smes_g4_70:947117[b37]A,T	dd_Smes_g4_70:1205056[b37]G,T	947117	1205056	257.94	719	0.359	0.996	0
02-01	02-01	-9	dd_Smes_g4_70	dd_Smes_g4_70:1333101[b37]A,T	dd_Smes_g4_70:1402644[b37]A,G	1333101	1402644	69.544	75	0.927	0.987	0
02-01	02-01	-9	dd_Smes_g4_70	dd_Smes_g4_70:1487219[b37]A,T	dd_Smes_g4_70:1551391[b37]C,G	1487219	1551391	64.173	226	0.284	1	0
02-01	02-01	-9	dd_Smes_g4_70	dd_Smes_g4_70:1684894[b37]A,T	dd_Smes_g4_70:1754984[b37]A,G	1684894	1754984	70.091	156	0.449	1	0
02-01	02-01	-9	dd_Smes_g4_70	dd_Smes_g4_70:1755964[b37]C,T	dd_Smes_g4_70:1861568[b37]A,T	1755964	1861568	105.605	384	0.275	0.99	0.003
02-01	02-01	-9	dd_Smes_g4_70	dd_Smes_g4_70:1903788[b37]G,T	dd_Smes_g4_70:2001111[b37]A,C	1903788	2001111	97.324	138	0.705	0.993	0.007
02-01	02-01	-9	dd_Smes_g4_70	dd_Smes_g4_70:2002218[b37]A,G	dd_Smes_g4_70:2068392[b37]A,G	2002218	2068392	66.175	125	0.529	0.984	0
02-01	02-01	-9	dd_Smes_g4_70	dd_Smes_g4_70:2138709[b37]A,T	dd_Smes_g4_70:2241440[b37]A,G	2138709	2241440	102.732	241	0.426	0.983	0
02-01	02-01	-9	dd_Smes_g4_70	dd_Smes_g4_70:2315715[b37]C,T	dd_Smes_g4_70:2385652[b37]C,T	2315715	2385652	69.938	389	0.18	0.967	0
02-01	02-01	-9	dd_Smes_g4_70	dd_Smes_g4_70:2426786[b37]A,C	dd_Smes_g4_70:2478651[b37]C,T	2426786	2478651	51.866	168	0.309	0.982	0
02-01	02-01	-9	dd_Smes_g4_70	dd_Smes_g4_70:2482303[b37]C,T	dd_Smes_g4_70:2618974[b37]C,T	2482303	2618974	136.672	272	0.502	1	0
02-01	02-01	-9	dd_Smes_g4_70	dd_Smes_g4_70:3043201[b37]G,T	dd_Smes_g4_70:3159757[b37]A,C	3043201	3159757	116.557	158	0.738	0.987	0.006
02-01	02-01	-9	dd_Smes_g4_77	dd_Smes_g4_77:51991[b37]A,T	dd_Smes_g4_77:445660[b37]A,C	51991	445660	393.67	992	0.397	0.996	0.002
02-01	02-01	-9	dd_Smes_g4_77	dd_Smes_g4_77:748024[b37]A,G	dd_Smes_g4_77:1338280[b37]C,T	748024	1338280	590.257	2039	0.289	0.997	0.001
02-01	02-01	-9	dd_Smes_g4_77	dd_Smes_g4_77:1417949[b37]G,T	dd_Smes_g4_77:1527355[b37]A,G	1417949	1527355	109.407	133	0.823	1	0
02-01	02-01	-9	dd_Smes_g4_77	dd_Smes_g4_77:1579414[b37]A,G	dd_Smes_g4_77:1877659[b37]A,G	1579414	1877659	298.246	535	0.557	0.998	0.002
02-01	02-01	-9	dd_Smes_g4_77	dd_Smes_g4_77:1981324[b37]C,T	dd_Smes_g4_77:2107884[b37]A,T	1981324	2107884	126.561	117	1.082	1	0
02-01	02-01	-9	dd_Smes_g4_77	dd_Smes_g4_77:2162230[b37]C,T	dd_Smes_g4_77:2381532[b37]G,T	2162230	2381532	219.303	507	0.433	0.996	0.004
02-01	02-01	-9	dd_Smes_g4_77	dd_Smes_g4_77:2381688[b37]A,T	dd_Smes_g4_77:2457907[b37]G,T	2381688	2457907	76.22	284	0.268	1	0
02-01	02-01	-9	dd_Smes_g4_77	dd_Smes_g4_77:2458675[b37]C,T	dd_Smes_g4_77:2545450[b37]A,G	2458675	2545450	86.776	370	0.235	1	0
02-01	02-01	-9	dd_Smes_g4_77	dd_Smes_g4_77:2706985[b37]G,T	dd_Smes_g4_77:2886565[b37]A,T	2706985	2886565	179.581	829	0.217	0.999	0.001
02-01	02-01	-9	dd_Smes_g4_78	dd_Smes_g4_78:763619[b37]A,T	dd_Smes_g4_78:893336[b37]A,T	763619	893336	129.718	113	1.148	0.991	0.009
02-01	02-01	-9	dd_Smes_g4_78	dd_Smes_g4_78:1104374[b37]A,T	dd_Smes_g4_78:1179951[b37]C,T	1104374	1179951	75.578	274	0.276	0.989	0
02-01	02-01	-9	dd_Smes_g4_78	dd_Smes_g4_78:1184099[b37]A,T	dd_Smes_g4_78:1239177[b37]C,T	1184099	1239177	55.079	251	0.219	0.996	0.004
02-01	02-01	-9	dd_Smes_g4_78	dd_Smes_g4_78:1505599[b37]C,T	dd_Smes_g4_78:1632421[b37]A,T	1505599	1632421	126.823	48	2.642	0.979	0.021
02-01	02-01	-9	dd_Smes_g4_78	dd_Smes_g4_78:1689765[b37]A,G	dd_Smes_g4_78:1747068[b37]C,T	1689765	1747068	57.304	188	0.305	0.984	0
02-01	02-01	-9	dd_Smes_g4_78	dd_Smes_g4_78:1812488[b37]C,T	dd_Smes_g4_78:1865901[b37]A,G	1812488	1865901	53.414	228	0.234	0.991	0
02-01	02-01	-9	dd_Smes_g4_78	dd_Smes_g4_78:2380209[b37]A,G	dd_Smes_g4_78:2473787[b37]G,T	2380209	2473787	93.579	294	0.318	0.959	0.007
02-01	02-01	-9	dd_Smes_g4_78	dd_Smes_g4_78:2575491[b37]C,T	dd_Smes_g4_78:2633639[b37]G,T	2575491	2633639	58.149	62	0.938	0.919	0.016
02-01	02-01	-9	dd_Smes_g4_78	dd_Smes_g4_78:2695237[b37]G,T	dd_Smes_g4_78:2755492[b37]A,T	2695237	2755492	60.256	43	1.401	1	0
02-01	02-01	-9	dd_Smes_g4_78	dd_Smes_g4_78:2819056[b37]A,T	dd_Smes_g4_78:2947742[b37]C,T	2819056	2947742	128.687	161	0.799	0.994	0.006
02-01	02-01	-9	dd_Smes_g4_8	dd_Smes_g4_8:4788923[b37]A,T	dd_Smes_g4_8:4841883[b37]C,T	4788923	4841883	52.961	174	0.304	0.994	0.006
02-01	02-01	-9	dd_Smes_g4_8	dd_Smes_g4_8:4842041[b37]A,C	dd_Smes_g4_8:5022361[b37]C,T	4842041	5022361	180.321	662	0.272	0.997	0.003
02-01	02-01	-9	dd_Smes_g4_8	dd_Smes_g4_8:5230569[b37]C,T	dd_Smes_g4_8:5323959[b37]A,G	5230569	5323959	93.391	83	1.125	1	0
02-01	02-01	-9	dd_Smes_g4_8	dd_Smes_g4_8:5515530[b37]C,T	dd_Smes_g4_8:5704144[b37]A,C	5515530	5704144	188.615	314	0.601	0.978	0.006
02-01	02-01	-9	dd_Smes_g4_8	dd_Smes_g4_8:5743016[b37]G,T	dd_Smes_g4_8:6091053[b37]A,T	5743016	6091053	348.038	815	0.427	0.993	0.007
02-01	02-01	-9	dd_Smes_g4_8	dd_Smes_g4_8:6142862[b37]C,T	dd_Smes_g4_8:6221228[b37]C,T	6142862	6221228	78.367	176	0.445	0.96	0.006
02-01	02-01	-9	dd_Smes_g4_8	dd_Smes_g4_8:6268933[b37]A,T	dd_Smes_g4_8:6388631[b37]G,T	6268933	6388631	119.699	223	0.537	0.982	0.009
02-01	02-01	-9	dd_Smes_g4_8	dd_Smes_g4_8:6389150[b37]C,G	dd_Smes_g4_8:6742108[b37]A,G	6389150	6742108	352.959	596	0.592	0.997	0.003
02-01	02-01	-9	dd_Smes_g4_8	dd_Smes_g4_8:6779274[b37]G,T	dd_Smes_g4_8:6990771[b37]C,T	6779274	6990771	211.498	402	0.526	0.993	0.002
02-01	02-01	-9	dd_Smes_g4_8	dd_Smes_g4_8:7106030[b37]C,T	dd_Smes_g4_8:7336231[b37]A,G	7106030	7336231	230.202	585	0.394	0.997	0.003
02-01	02-01	-9	dd_Smes_g4_8	dd_Smes_g4_8:7336935[b37]C,T	dd_Smes_g4_8:7413497[b37]A,T	7336935	7413497	76.563	208	0.368	1	0
02-01	02-01	-9	dd_Smes_g4_8	dd_Smes_g4_8:7421766[b37]A,C	dd_Smes_g4_8:7815440[b37]C,G	7421766	7815440	393.675	1188	0.331	0.992	0.002
02-01	02-01	-9	dd_Smes_g4_8	dd_Smes_g4_8:7815842[b37]G,T	dd_Smes_g4_8:8003136[b37]A,T	7815842	8003136	187.295	475	0.394	0.996	0
02-01	02-01	-9	dd_Smes_g4_8	dd_Smes_g4_8:8171438[b37]C,T	dd_Smes_g4_8:8342420[b37]C,T	8171438	8342420	170.983	348	0.491	1	0
02-01	02-01	-9	dd_Smes_g4_8	dd_Smes_g4_8:8393726[b37]A,G	dd_Smes_g4_8:8457930[b37]C,T	8393726	8457930	64.205	162	0.396	0.994	0
02-01	02-01	-9	dd_Smes_g4_8	dd_Smes_g4_8:8517942[b37]C,G	dd_Smes_g4_8:8708654[b37]G,T	8517942	8708654	190.713	719	0.265	0.997	0
02-01	02-01	-9	dd_Smes_g4_8	dd_Smes_g4_8:8708971[b37]C,G	dd_Smes_g4_8:8761740[b37]G,T	8708971	8761740	52.77	140	0.377	0.993	0
02-01	02-01	-9	dd_Smes_g4_8	dd_Smes_g4_8:9072198[b37]C,G	dd_Smes_g4_8:9298831[b37]A,C	9072198	9298831	226.634	484	0.468	0.992	0
02-01	02-01	-9	dd_Smes_g4_8	dd_Smes_g4_8:9365692[b37]C,T	dd_Smes_g4_8:9607927[b37]A,G	9365692	9607927	242.236	372	0.651	0.997	0.003
02-01	02-01	-9	dd_Smes_g4_86	dd_Smes_g4_86:147692[b37]A,T	dd_Smes_g4_86:306967[b37]A,G	147692	306967	159.276	538	0.296	0.991	0.002
02-01	02-01	-9	dd_Smes_g4_9	dd_Smes_g4_9:132695[b37]G,T	dd_Smes_g4_9:205745[b37]A,C	132695	205745	73.051	199	0.367	1	0
02-01	02-01	-9	dd_Smes_g4_9	dd_Smes_g4_9:262498[b37]C,T	dd_Smes_g4_9:351561[b37]A,T	262498	351561	89.064	392	0.227	0.987	0
02-01	02-01	-9	dd_Smes_g4_9	dd_Smes_g4_9:383850[b37]A,G	dd_Smes_g4_9:491982[b37]A,T	383850	491982	108.133	307	0.352	1	0
02-01	02-01	-9	dd_Smes_g4_9	dd_Smes_g4_9:493093[b37]A,G	dd_Smes_g4_9:620542[b37]C,T	493093	620542	127.45	321	0.397	0.994	0.006
02-01	02-01	-9	dd_Smes_g4_9	dd_Smes_g4_9:622149[b37]C,T	dd_Smes_g4_9:676766[b37]A,G	622149	676766	54.618	109	0.501	0.982	0
02-01	02-01	-9	dd_Smes_g4_9	dd_Smes_g4_9:677602[b37]A,T	dd_Smes_g4_9:764579[b37]C,T	677602	764579	86.978	174	0.5	0.994	0.006
02-01	02-01	-9	dd_Smes_g4_9	dd_Smes_g4_9:764916[b37]C,T	dd_Smes_g4_9:914256[b37]C,T	764916	914256	149.341	302	0.495	1	0
02-01	02-01	-9	dd_Smes_g4_9	dd_Smes_g4_9:989671[b37]G,T	dd_Smes_g4_9:1248776[b37]A,C	989671	1248776	259.106	333	0.778	0.985	0.006
02-01	02-01	-9	dd_Smes_g4_9	dd_Smes_g4_9:1250013[b37]A,C	dd_Smes_g4_9:1338857[b37]A,T	1250013	1338857	88.845	312	0.285	0.997	0.003
02-01	02-01	-9	dd_Smes_g4_9	dd_Smes_g4_9:1408797[b37]A,G	dd_Smes_g4_9:1516368[b37]A,G	1408797	1516368	107.572	123	0.875	1	0
02-01	02-01	-9	dd_Smes_g4_9	dd_Smes_g4_9:1670442[b37]A,G	dd_Smes_g4_9:1723011[b37]C,T	1670442	1723011	52.57	79	0.665	0.987	0.013
02-01	02-01	-9	dd_Smes_g4_9	dd_Smes_g4_9:1786863[b37]C,T	dd_Smes_g4_9:2040068[b37]A,T	1786863	2040068	253.206	384	0.659	0.995	0.005
02-01	02-01	-9	dd_Smes_g4_9	dd_Smes_g4_9:2275479[b37]C,T	dd_Smes_g4_9:2366431[b37]G,T	2275479	2366431	90.953	204	0.446	0.995	0.005
02-01	02-01	-9	dd_Smes_g4_9	dd_Smes_g4_9:2366879[b37]C,T	dd_Smes_g4_9:2422169[b37]A,G	2366879	2422169	55.291	96	0.576	1	0
02-01	02-01	-9	dd_Smes_g4_9	dd_Smes_g4_9:2473704[b37]C,T	dd_Smes_g4_9:2809869[b37]A,G	2473704	2809869	336.166	686	0.49	0.991	0.003
02-01	02-01	-9	dd_Smes_g4_9	dd_Smes_g4_9:2856671[b37]A,T	dd_Smes_g4_9:2985308[b37]C,T	2856671	2985308	128.638	484	0.266	0.998	0.002
02-01	02-01	-9	dd_Smes_g4_9	dd_Smes_g4_9:3154410[b37]C,G	dd_Smes_g4_9:3320017[b37]A,C	3154410	3320017	165.608	344	0.481	1	0
02-01	02-01	-9	dd_Smes_g4_9	dd_Smes_g4_9:3423098[b37]A,C	dd_Smes_g4_9:3489602[b37]C,G	3423098	3489602	66.505	192	0.346	0.99	0.005
02-01	02-01	-9	dd_Smes_g4_9	dd_Smes_g4_9:3865257[b37]C,T	dd_Smes_g4_9:4189316[b37]C,T	3865257	4189316	324.06	364	0.89	0.997	0
02-01	02-01	-9	dd_Smes_g4_9	dd_Smes_g4_9:4261104[b37]C,T	dd_Smes_g4_9:4544706[b37]C,T	4261104	4544706	283.603	338	0.839	0.997	0.003
02-01	02-01	-9	dd_Smes_g4_9	dd_Smes_g4_9:4575330[b37]C,G	dd_Smes_g4_9:4822633[b37]A,C	4575330	4822633	247.304	807	0.306	0.99	0
02-01	02-01	-9	dd_Smes_g4_9	dd_Smes_g4_9:4913832[b37]A,G	dd_Smes_g4_9:5105592[b37]A,G	4913832	5105592	191.761	478	0.401	0.992	0.004
02-01	02-01	-9	dd_Smes_g4_9	dd_Smes_g4_9:5179830[b37]C,T	dd_Smes_g4_9:5436596[b37]A,G	5179830	5436596	256.767	256	1.003	1	0
02-01	02-01	-9	dd_Smes_g4_9	dd_Smes_g4_9:5540421[b37]A,C	dd_Smes_g4_9:5669780[b37]C,T	5540421	5669780	129.36	239	0.541	0.983	0.004
02-01	02-01	-9	dd_Smes_g4_9	dd_Smes_g4_9:5671363[b37]A,C	dd_Smes_g4_9:5819165[b37]A,C	5671363	5819165	147.803	323	0.458	1	0
02-01	02-01	-9	dd_Smes_g4_9	dd_Smes_g4_9:5819646[b37]C,T	dd_Smes_g4_9:5876624[b37]A,G	5819646	5876624	56.979	86	0.663	1	0
02-01	02-01	-9	dd_Smes_g4_9	dd_Smes_g4_9:6057674[b37]G,T	dd_Smes_g4_9:6153179[b37]C,T	6057674	6153179	95.506	71	1.345	0.986	0
02-01	02-01	-9	dd_Smes_g4_9	dd_Smes_g4_9:6382565[b37]C,T	dd_Smes_g4_9:6513926[b37]C,T	6382565	6513926	131.362	257	0.511	1	0
02-01	02-01	-9	dd_Smes_g4_9	dd_Smes_g4_9:7052748[b37]C,T	dd_Smes_g4_9:7136567[b37]C,T	7052748	7136567	83.82	98	0.855	0.99	0.01
02-01	02-01	-9	dd_Smes_g4_9	dd_Smes_g4_9:7353793[b37]A,G	dd_Smes_g4_9:7421036[b37]C,T	7353793	7421036	67.244	106	0.634	1	0
02-01	02-01	-9	dd_Smes_g4_9	dd_Smes_g4_9:7422601[b37]G,T	dd_Smes_g4_9:7473179[b37]A,T	7422601	7473179	50.579	122	0.415	1	0
02-01	02-01	-9	dd_Smes_g4_9	dd_Smes_g4_9:7883750[b37]C,G	dd_Smes_g4_9:7968659[b37]A,G	7883750	7968659	84.91	139	0.611	1	0
02-01	02-01	-9	dd_Smes_g4_9	dd_Smes_g4_9:8343267[b37]A,T	dd_Smes_g4_9:8428264[b37]A,T	8343267	8428264	84.998	82	1.037	1	0
02-01	02-01	-9	dd_Smes_g4_9	dd_Smes_g4_9:8511073[b37]C,G	dd_Smes_g4_9:8673073[b37]A,G	8511073	8673073	162.001	112	1.446	0.991	0.009
02-01	02-01	-9	dd_Smes_g4_9	dd_Smes_g4_9:9307291[b37]A,T	dd_Smes_g4_9:9407525[b37]G,T	9307291	9407525	100.235	43	2.331	1	0
02-01	02-01	-9	dd_Smes_g4_90	dd_Smes_g4_90:35231[b37]G,T	dd_Smes_g4_90:110320[b37]A,G	35231	110320	75.09	100	0.751	1	0
02-01	02-01	-9	dd_Smes_g4_90	dd_Smes_g4_90:168357[b37]C,T	dd_Smes_g4_90:375950[b37]A,T	168357	375950	207.594	311	0.668	0.997	0.003
02-01	02-01	-9	dd_Smes_g4_90	dd_Smes_g4_90:376450[b37]C,T	dd_Smes_g4_90:589456[b37]C,G	376450	589456	213.007	616	0.346	0.994	0.005
02-01	02-01	-9	dd_Smes_g4_90	dd_Smes_g4_90:750464[b37]A,T	dd_Smes_g4_90:840094[b37]A,C	750464	840094	89.631	387	0.232	0.997	0.003
02-01	02-01	-9	dd_Smes_g4_90	dd_Smes_g4_90:842795[b37]A,G	dd_Smes_g4_90:903922[b37]C,G	842795	903922	61.128	292	0.209	1	0
02-01	02-01	-9	dd_Smes_g4_90	dd_Smes_g4_90:989157[b37]A,C	dd_Smes_g4_90:1049009[b37]C,T	989157	1049009	59.853	331	0.181	1	0
02-01	02-01	-9	dd_Smes_g4_90	dd_Smes_g4_90:1059853[b37]C,G	dd_Smes_g4_90:1243278[b37]A,T	1059853	1243278	183.426	729	0.252	0.996	0.001
02-01	02-01	-9	dd_Smes_g4_90	dd_Smes_g4_90:1244063[b37]C,T	dd_Smes_g4_90:1653235[b37]A,G	1244063	1653235	409.173	747	0.548	0.999	0.001
02-01	02-01	-9	dd_Smes_g4_90	dd_Smes_g4_90:1653416[b37]A,G	dd_Smes_g4_90:1837001[b37]A,T	1653416	1837001	183.586	531	0.346	1	0
02-01	02-01	-9	dd_Smes_g4_90	dd_Smes_g4_90:1837435[b37]G,T	dd_Smes_g4_90:2486536[b37]A,C	1837435	2486536	649.102	1672	0.388	0.995	0.002
02-01	02-01	-9	dd_Smes_g4_90	dd_Smes_g4_90:2495836[b37]A,C	dd_Smes_g4_90:2564712[b37]C,T	2495836	2564712	68.877	299	0.23	1	0
02-01	02-01	-9	dd_Smes_g4_90	dd_Smes_g4_90:2717012[b37]G,T	dd_Smes_g4_90:2784840[b37]A,G	2717012	2784840	67.829	361	0.188	0.997	0.003
02-01	02-01	-9	dd_Smes_g4_94	dd_Smes_g4_94:87998[b37]C,T	dd_Smes_g4_94:179830[b37]C,T	87998	179830	91.833	206	0.446	1	0
02-01	02-01	-9	dd_Smes_g4_94	dd_Smes_g4_94:400834[b37]C,T	dd_Smes_g4_94:518466[b37]A,G	400834	518466	117.633	137	0.859	0.993	0.007
02-01	02-01	-9	dd_Smes_g4_94	dd_Smes_g4_94:588725[b37]C,T	dd_Smes_g4_94:706253[b37]A,C	588725	706253	117.529	262	0.449	0.973	0.008
02-01	02-01	-9	dd_Smes_g4_94	dd_Smes_g4_94:948759[b37]C,G	dd_Smes_g4_94:1002710[b37]A,T	948759	1002710	53.952	145	0.372	0.993	0
02-01	02-01	-9	dd_Smes_g4_94	dd_Smes_g4_94:1517944[b37]G,T	dd_Smes_g4_94:1583168[b37]A,C	1517944	1583168	65.225	65	1.003	1	0
02-01	02-01	-9	dd_Smes_g4_94	dd_Smes_g4_94:1633442[b37]C,T	dd_Smes_g4_94:1715942[b37]A,G	1633442	1715942	82.501	240	0.344	0.996	0.004
02-01	02-01	-9	dd_Smes_g4_94	dd_Smes_g4_94:1772850[b37]C,T	dd_Smes_g4_94:1856672[b37]A,G	1772850	1856672	83.823	248	0.338	0.996	0.004
02-02	02-02	-9	dd_Smes_g4_101	dd_Smes_g4_101:1444598[b37]C,T	dd_Smes_g4_101:1606741[b37]A,G	1444598	1606741	162.144	388	0.418	0.987	0.005
02-02	02-02	-9	dd_Smes_g4_101	dd_Smes_g4_101:1608187[b37]A,C	dd_Smes_g4_101:1683925[b37]A,G	1608187	1683925	75.739	176	0.43	0.966	0
02-02	02-02	-9	dd_Smes_g4_101	dd_Smes_g4_101:2346472[b37]C,T	dd_Smes_g4_101:2431070[b37]C,T	2346472	2431070	84.599	284	0.298	0.972	0.007
02-02	02-02	-9	dd_Smes_g4_108	dd_Smes_g4_108:74037[b37]A,T	dd_Smes_g4_108:136709[b37]A,G	74037	136709	62.673	260	0.241	0.988	0.004
02-02	02-02	-9	dd_Smes_g4_108	dd_Smes_g4_108:239571[b37]C,G	dd_Smes_g4_108:419713[b37]A,T	239571	419713	180.143	419	0.43	0.995	0.002
02-02	02-02	-9	dd_Smes_g4_108	dd_Smes_g4_108:419867[b37]C,G	dd_Smes_g4_108:487681[b37]C,T	419867	487681	67.815	97	0.699	1	0
02-02	02-02	-9	dd_Smes_g4_108	dd_Smes_g4_108:492389[b37]A,G	dd_Smes_g4_108:560878[b37]A,G	492389	560878	68.49	198	0.346	0.995	0
02-02	02-02	-9	dd_Smes_g4_108	dd_Smes_g4_108:562743[b37]A,C	dd_Smes_g4_108:651216[b37]A,T	562743	651216	88.474	52	1.701	1	0
02-02	02-02	-9	dd_Smes_g4_108	dd_Smes_g4_108:727870[b37]A,G	dd_Smes_g4_108:883074[b37]G,T	727870	883074	155.205	255	0.609	0.984	0.008
02-02	02-02	-9	dd_Smes_g4_108	dd_Smes_g4_108:1222063[b37]A,G	dd_Smes_g4_108:1289237[b37]A,T	1222063	1289237	67.175	143	0.47	0.993	0.007
02-02	02-02	-9	dd_Smes_g4_108	dd_Smes_g4_108:1377250[b37]G,T	dd_Smes_g4_108:1628549[b37]A,C	1377250	1628549	251.3	424	0.593	0.986	0.002
02-02	02-02	-9	dd_Smes_g4_108	dd_Smes_g4_108:1684186[b37]A,C	dd_Smes_g4_108:1758898[b37]C,T	1684186	1758898	74.713	327	0.228	0.997	0
02-02	02-02	-9	dd_Smes_g4_108	dd_Smes_g4_108:1909341[b37]G,T	dd_Smes_g4_108:1994342[b37]C,T	1909341	1994342	85.002	184	0.462	0.984	0.016
02-02	02-02	-9	dd_Smes_g4_108	dd_Smes_g4_108:2133629[b37]C,T	dd_Smes_g4_108:2248369[b37]G,T	2133629	2248369	114.741	143	0.802	0.958	0.014
02-02	02-02	-9	dd_Smes_g4_110	dd_Smes_g4_110:43300[b37]A,G	dd_Smes_g4_110:139812[b37]A,G	43300	139812	96.513	131	0.737	0.992	0.008
02-02	02-02	-9	dd_Smes_g4_110	dd_Smes_g4_110:1429698[b37]A,T	dd_Smes_g4_110:1516901[b37]C,G	1429698	1516901	87.204	234	0.373	0.974	0.009
02-02	02-02	-9	dd_Smes_g4_110	dd_Smes_g4_110:1596216[b37]A,G	dd_Smes_g4_110:1665335[b37]A,G	1596216	1665335	69.12	134	0.516	1	0
02-02	02-02	-9	dd_Smes_g4_110	dd_Smes_g4_110:1946198[b37]A,C	dd_Smes_g4_110:2003203[b37]A,G	1946198	2003203	57.006	133	0.429	0.977	0.015
02-02	02-02	-9	dd_Smes_g4_116	dd_Smes_g4_116:21082[b37]C,T	dd_Smes_g4_116:213085[b37]A,G	21082	213085	192.004	711	0.27	0.993	0.007
02-02	02-02	-9	dd_Smes_g4_116	dd_Smes_g4_116:225280[b37]A,G	dd_Smes_g4_116:326985[b37]A,T	225280	326985	101.706	215	0.473	0.991	0.009
02-02	02-02	-9	dd_Smes_g4_116	dd_Smes_g4_116:377172[b37]A,T	dd_Smes_g4_116:663360[b37]A,C	377172	663360	286.189	909	0.315	0.993	0.002
02-02	02-02	-9	dd_Smes_g4_116	dd_Smes_g4_116:735736[b37]A,G	dd_Smes_g4_116:857782[b37]G,T	735736	857782	122.047	136	0.897	1	0
02-02	02-02	-9	dd_Smes_g4_116	dd_Smes_g4_116:860014[b37]A,T	dd_Smes_g4_116:925218[b37]A,C	860014	925218	65.205	99	0.659	0.99	0.01
02-02	02-02	-9	dd_Smes_g4_116	dd_Smes_g4_116:925279[b37]G,T	dd_Smes_g4_116:1010545[b37]C,G	925279	1010545	85.267	333	0.256	0.988	0.006
02-02	02-02	-9	dd_Smes_g4_116	dd_Smes_g4_116:1015505[b37]A,T	dd_Smes_g4_116:1151558[b37]C,G	1015505	1151558	136.054	678	0.201	0.996	0.003
02-02	02-02	-9	dd_Smes_g4_116	dd_Smes_g4_116:1151656[b37]A,T	dd_Smes_g4_116:1398797[b37]A,G	1151656	1398797	247.142	459	0.538	0.996	0.004
02-02	02-02	-9	dd_Smes_g4_116	dd_Smes_g4_116:1400012[b37]A,T	dd_Smes_g4_116:1626044[b37]A,G	1400012	1626044	226.033	254	0.89	0.972	0.004
02-02	02-02	-9	dd_Smes_g4_116	dd_Smes_g4_116:1628609[b37]A,C	dd_Smes_g4_116:1854023[b37]A,T	1628609	1854023	225.415	460	0.49	0.991	0.009
02-02	02-02	-9	dd_Smes_g4_116	dd_Smes_g4_116:1907451[b37]C,T	dd_Smes_g4_116:2042661[b37]A,T	1907451	2042661	135.211	240	0.563	0.992	0.008
02-02	02-02	-9	dd_Smes_g4_131	dd_Smes_g4_131:57747[b37]A,T	dd_Smes_g4_131:123704[b37]C,T	57747	123704	65.958	376	0.175	0.992	0.003
02-02	02-02	-9	dd_Smes_g4_131	dd_Smes_g4_131:330472[b37]A,T	dd_Smes_g4_131:468460[b37]A,C	330472	468460	137.989	615	0.224	1	0
02-02	02-02	-9	dd_Smes_g4_131	dd_Smes_g4_131:511653[b37]A,G	dd_Smes_g4_131:622880[b37]A,G	511653	622880	111.228	455	0.244	0.993	0
02-02	02-02	-9	dd_Smes_g4_131	dd_Smes_g4_131:623665[b37]A,G	dd_Smes_g4_131:809540[b37]C,T	623665	809540	185.876	576	0.323	0.998	0.002
02-02	02-02	-9	dd_Smes_g4_131	dd_Smes_g4_131:811802[b37]C,T	dd_Smes_g4_131:976673[b37]C,T	811802	976673	164.872	344	0.479	0.971	0.009
02-02	02-02	-9	dd_Smes_g4_131	dd_Smes_g4_131:1058488[b37]A,G	dd_Smes_g4_131:1193043[b37]A,T	1058488	1193043	134.556	356	0.378	0.992	0.006
02-02	02-02	-9	dd_Smes_g4_131	dd_Smes_g4_131:1244321[b37]A,T	dd_Smes_g4_131:1408228[b37]C,T	1244321	1408228	163.908	575	0.285	0.998	0
02-02	02-02	-9	dd_Smes_g4_131	dd_Smes_g4_131:1421392[b37]A,G	dd_Smes_g4_131:1472306[b37]A,G	1421392	1472306	50.915	165	0.309	0.994	0.006
02-02	02-02	-9	dd_Smes_g4_131	dd_Smes_g4_131:1596178[b37]A,T	dd_Smes_g4_131:1651840[b37]A,T	1596178	1651840	55.663	98	0.568	0.969	0
02-02	02-02	-9	dd_Smes_g4_133	dd_Smes_g4_133:106674[b37]G,T	dd_Smes_g4_133:201720[b37]C,T	106674	201720	95.047	186	0.511	0.995	0
02-02	02-02	-9	dd_Smes_g4_134	dd_Smes_g4_134:142963[b37]G,T	dd_Smes_g4_134:201110[b37]A,G	142963	201110	58.148	97	0.599	0.99	0.01
02-02	02-02	-9	dd_Smes_g4_134	dd_Smes_g4_134:366031[b37]A,G	dd_Smes_g4_134:429590[b37]A,C	366031	429590	63.56	76	0.836	0.974	0.026
02-02	02-02	-9	dd_Smes_g4_134	dd_Smes_g4_134:430368[b37]C,G	dd_Smes_g4_134:516391[b37]A,C	430368	516391	86.024	278	0.309	0.953	0
02-02	02-02	-9	dd_Smes_g4_134	dd_Smes_g4_134:595558[b37]A,G	dd_Smes_g4_134:810511[b37]A,T	595558	810511	214.954	424	0.507	0.979	0.005
02-02	02-02	-9	dd_Smes_g4_134	dd_Smes_g4_134:893911[b37]A,C	dd_Smes_g4_134:954349[b37]A,T	893911	954349	60.439	205	0.295	0.98	0.005
02-02	02-02	-9	dd_Smes_g4_134	dd_Smes_g4_134:1055557[b37]A,G	dd_Smes_g4_134:1112804[b37]G,T	1055557	1112804	57.248	116	0.494	1	0
02-02	02-02	-9	dd_Smes_g4_134	dd_Smes_g4_134:1177313[b37]A,T	dd_Smes_g4_134:1282984[b37]G,T	1177313	1282984	105.672	381	0.277	0.997	0.003
02-02	02-02	-9	dd_Smes_g4_134	dd_Smes_g4_134:1347460[b37]A,G	dd_Smes_g4_134:1603999[b37]A,G	1347460	1603999	256.54	465	0.552	0.985	0
02-02	02-02	-9	dd_Smes_g4_137	dd_Smes_g4_137:213674[b37]A,T	dd_Smes_g4_137:282730[b37]C,T	213674	282730	69.057	109	0.634	0.991	0
02-02	02-02	-9	dd_Smes_g4_137	dd_Smes_g4_137:391795[b37]A,G	dd_Smes_g4_137:511830[b37]A,G	391795	511830	120.036	307	0.391	0.993	0.007
02-02	02-02	-9	dd_Smes_g4_137	dd_Smes_g4_137:512485[b37]C,T	dd_Smes_g4_137:608378[b37]G,T	512485	608378	95.894	82	1.169	0.988	0.012
02-02	02-02	-9	dd_Smes_g4_137	dd_Smes_g4_137:993375[b37]A,G	dd_Smes_g4_137:1301455[b37]A,G	993375	1301455	308.081	747	0.412	0.989	0.004
02-02	02-02	-9	dd_Smes_g4_14	dd_Smes_g4_14:134134[b37]A,G	dd_Smes_g4_14:212064[b37]A,G	134134	212064	77.931	235	0.332	0.983	0.004
02-02	02-02	-9	dd_Smes_g4_14	dd_Smes_g4_14:1044771[b37]C,T	dd_Smes_g4_14:1155160[b37]C,T	1044771	1155160	110.39	44	2.509	1	0
02-02	02-02	-9	dd_Smes_g4_14	dd_Smes_g4_14:1229116[b37]A,T	dd_Smes_g4_14:1409960[b37]A,T	1229116	1409960	180.845	467	0.387	0.994	0.002
02-02	02-02	-9	dd_Smes_g4_14	dd_Smes_g4_14:1542512[b37]A,G	dd_Smes_g4_14:1774077[b37]C,G	1542512	1774077	231.566	514	0.451	1	0
02-02	02-02	-9	dd_Smes_g4_14	dd_Smes_g4_14:1816020[b37]C,T	dd_Smes_g4_14:1871553[b37]A,G	1816020	1871553	55.534	293	0.19	0.98	0.01
02-02	02-02	-9	dd_Smes_g4_14	dd_Smes_g4_14:1872853[b37]C,T	dd_Smes_g4_14:1949596[b37]A,T	1872853	1949596	76.744	359	0.214	0.992	0.006
02-02	02-02	-9	dd_Smes_g4_14	dd_Smes_g4_14:2126231[b37]A,G	dd_Smes_g4_14:2226622[b37]A,G	2126231	2226622	100.392	153	0.656	0.993	0.007
02-02	02-02	-9	dd_Smes_g4_14	dd_Smes_g4_14:2272549[b37]C,T	dd_Smes_g4_14:2325833[b37]A,C	2272549	2325833	53.285	257	0.207	0.988	0
02-02	02-02	-9	dd_Smes_g4_14	dd_Smes_g4_14:2459892[b37]A,G	dd_Smes_g4_14:2569096[b37]A,T	2459892	2569096	109.205	196	0.557	0.99	0.01
02-02	02-02	-9	dd_Smes_g4_14	dd_Smes_g4_14:2570506[b37]G,T	dd_Smes_g4_14:2858914[b37]A,G	2570506	2858914	288.409	403	0.716	0.988	0.002
02-02	02-02	-9	dd_Smes_g4_14	dd_Smes_g4_14:2961092[b37]A,G	dd_Smes_g4_14:3033445[b37]A,G	2961092	3033445	72.354	290	0.249	1	0
02-02	02-02	-9	dd_Smes_g4_14	dd_Smes_g4_14:3096451[b37]A,T	dd_Smes_g4_14:3341644[b37]A,G	3096451	3341644	245.194	192	1.277	0.984	0.01
02-02	02-02	-9	dd_Smes_g4_14	dd_Smes_g4_14:3501904[b37]A,G	dd_Smes_g4_14:3696197[b37]G,T	3501904	3696197	194.294	419	0.464	0.998	0
02-02	02-02	-9	dd_Smes_g4_14	dd_Smes_g4_14:3862001[b37]A,G	dd_Smes_g4_14:3913763[b37]G,T	3862001	3913763	51.763	91	0.569	0.989	0.011
02-02	02-02	-9	dd_Smes_g4_14	dd_Smes_g4_14:4462309[b37]G,T	dd_Smes_g4_14:4577252[b37]A,T	4462309	4577252	114.944	172	0.668	0.994	0.006
02-02	02-02	-9	dd_Smes_g4_14	dd_Smes_g4_14:4578197[b37]A,C	dd_Smes_g4_14:4728391[b37]C,T	4578197	4728391	150.195	154	0.975	0.981	0.013
02-02	02-02	-9	dd_Smes_g4_14	dd_Smes_g4_14:4728765[b37]C,T	dd_Smes_g4_14:4781374[b37]C,T	4728765	4781374	52.61	127	0.414	1	0
02-02	02-02	-9	dd_Smes_g4_14	dd_Smes_g4_14:4916244[b37]A,G	dd_Smes_g4_14:5095878[b37]A,T	4916244	5095878	179.635	267	0.673	0.993	0.007
02-02	02-02	-9	dd_Smes_g4_14	dd_Smes_g4_14:5126018[b37]A,G	dd_Smes_g4_14:5254008[b37]A,C	5126018	5254008	127.991	234	0.547	0.983	0.004
02-02	02-02	-9	dd_Smes_g4_14	dd_Smes_g4_14:5254812[b37]C,T	dd_Smes_g4_14:5317089[b37]C,T	5254812	5317089	62.278	195	0.319	1	0
02-02	02-02	-9	dd_Smes_g4_14	dd_Smes_g4_14:5321992[b37]C,T	dd_Smes_g4_14:5413719[b37]C,T	5321992	5413719	91.728	469	0.196	0.991	0.009
02-02	02-02	-9	dd_Smes_g4_14	dd_Smes_g4_14:5467632[b37]C,T	dd_Smes_g4_14:5543043[b37]A,C	5467632	5543043	75.412	219	0.344	0.986	0.009
02-02	02-02	-9	dd_Smes_g4_14	dd_Smes_g4_14:5544458[b37]A,T	dd_Smes_g4_14:5618741[b37]A,T	5544458	5618741	74.284	248	0.3	1	0
02-02	02-02	-9	dd_Smes_g4_14	dd_Smes_g4_14:5675969[b37]G,T	dd_Smes_g4_14:5854596[b37]A,T	5675969	5854596	178.628	305	0.586	0.997	0.003
02-02	02-02	-9	dd_Smes_g4_14	dd_Smes_g4_14:5859483[b37]A,T	dd_Smes_g4_14:6088390[b37]A,G	5859483	6088390	228.908	379	0.604	0.987	0.005
02-02	02-02	-9	dd_Smes_g4_14	dd_Smes_g4_14:6589597[b37]A,G	dd_Smes_g4_14:6745730[b37]G,T	6589597	6745730	156.134	270	0.578	0.996	0
02-02	02-02	-9	dd_Smes_g4_14	dd_Smes_g4_14:6903950[b37]A,G	dd_Smes_g4_14:6956403[b37]A,C	6903950	6956403	52.454	97	0.541	0.99	0.01
02-02	02-02	-9	dd_Smes_g4_14	dd_Smes_g4_14:7169149[b37]A,T	dd_Smes_g4_14:7361635[b37]A,T	7169149	7361635	192.487	380	0.507	0.989	0
02-02	02-02	-9	dd_Smes_g4_14	dd_Smes_g4_14:7800412[b37]G,T	dd_Smes_g4_14:7850418[b37]A,G	7800412	7850418	50.007	139	0.36	0.993	0.007
02-02	02-02	-9	dd_Smes_g4_147	dd_Smes_g4_147:23877[b37]G,T	dd_Smes_g4_147:162629[b37]A,G	23877	162629	138.753	504	0.275	0.99	0.002
02-02	02-02	-9	dd_Smes_g4_147	dd_Smes_g4_147:221949[b37]A,C	dd_Smes_g4_147:435486[b37]C,T	221949	435486	213.538	598	0.357	1	0
02-02	02-02	-9	dd_Smes_g4_147	dd_Smes_g4_147:437449[b37]C,G	dd_Smes_g4_147:511497[b37]G,T	437449	511497	74.049	249	0.297	1	0
02-02	02-02	-9	dd_Smes_g4_147	dd_Smes_g4_147:778570[b37]C,T	dd_Smes_g4_147:842618[b37]A,G	778570	842618	64.049	224	0.286	0.987	0.004
02-02	02-02	-9	dd_Smes_g4_147	dd_Smes_g4_147:895417[b37]G,T	dd_Smes_g4_147:1007386[b37]A,G	895417	1007386	111.97	527	0.212	0.975	0.002
02-02	02-02	-9	dd_Smes_g4_147	dd_Smes_g4_147:1015222[b37]G,T	dd_Smes_g4_147:1168828[b37]C,T	1015222	1168828	153.607	261	0.589	0.996	0
02-02	02-02	-9	dd_Smes_g4_147	dd_Smes_g4_147:1232239[b37]G,T	dd_Smes_g4_147:1478043[b37]A,C	1232239	1478043	245.805	258	0.953	0.992	0
02-02	02-02	-9	dd_Smes_g4_15	dd_Smes_g4_15:60962[b37]A,C	dd_Smes_g4_15:140877[b37]A,T	60962	140877	79.916	296	0.27	1	0
02-02	02-02	-9	dd_Smes_g4_15	dd_Smes_g4_15:191088[b37]A,T	dd_Smes_g4_15:326170[b37]A,G	191088	326170	135.083	437	0.309	0.986	0
02-02	02-02	-9	dd_Smes_g4_15	dd_Smes_g4_15:327177[b37]C,T	dd_Smes_g4_15:407542[b37]A,T	327177	407542	80.366	193	0.416	0.979	0.01
02-02	02-02	-9	dd_Smes_g4_15	dd_Smes_g4_15:408312[b37]A,G	dd_Smes_g4_15:734951[b37]C,T	408312	734951	326.64	1028	0.318	0.997	0.001
02-02	02-02	-9	dd_Smes_g4_15	dd_Smes_g4_15:735106[b37]A,G	dd_Smes_g4_15:802420[b37]A,T	735106	802420	67.315	257	0.262	0.992	0.008
02-02	02-02	-9	dd_Smes_g4_15	dd_Smes_g4_15:805615[b37]A,G	dd_Smes_g4_15:906490[b37]C,T	805615	906490	100.876	364	0.277	0.995	0.003
02-02	02-02	-9	dd_Smes_g4_15	dd_Smes_g4_15:950700[b37]C,G	dd_Smes_g4_15:1013985[b37]A,T	950700	1013985	63.286	121	0.523	1	0
02-02	02-02	-9	dd_Smes_g4_15	dd_Smes_g4_15:1017644[b37]C,G	dd_Smes_g4_15:1094387[b37]A,C	1017644	1094387	76.744	223	0.344	0.991	0.004
02-02	02-02	-9	dd_Smes_g4_15	dd_Smes_g4_15:1144933[b37]A,T	dd_Smes_g4_15:1217868[b37]A,T	1144933	1217868	72.936	177	0.412	0.966	0.011
02-02	02-02	-9	dd_Smes_g4_15	dd_Smes_g4_15:1283551[b37]A,T	dd_Smes_g4_15:1341196[b37]A,G	1283551	1341196	57.646	130	0.443	0.977	0.015
02-02	02-02	-9	dd_Smes_g4_15	dd_Smes_g4_15:1343531[b37]A,G	dd_Smes_g4_15:1458616[b37]C,T	1343531	1458616	115.086	550	0.209	0.995	0.004
02-02	02-02	-9	dd_Smes_g4_15	dd_Smes_g4_15:1489640[b37]A,G	dd_Smes_g4_15:1579108[b37]A,T	1489640	1579108	89.469	209	0.428	0.995	0.005
02-02	02-02	-9	dd_Smes_g4_15	dd_Smes_g4_15:1607736[b37]A,G	dd_Smes_g4_15:1732193[b37]C,G	1607736	1732193	124.458	434	0.287	0.998	0
02-02	02-02	-9	dd_Smes_g4_15	dd_Smes_g4_15:1793171[b37]A,G	dd_Smes_g4_15:1952284[b37]A,T	1793171	1952284	159.114	488	0.326	1	0
02-02	02-02	-9	dd_Smes_g4_15	dd_Smes_g4_15:1953706[b37]A,T	dd_Smes_g4_15:2110648[b37]C,T	1953706	2110648	156.943	375	0.419	0.995	0
02-02	02-02	-9	dd_Smes_g4_15	dd_Smes_g4_15:2205748[b37]G,T	dd_Smes_g4_15:2324986[b37]A,G	2205748	2324986	119.239	350	0.341	0.991	0.003
02-02	02-02	-9	dd_Smes_g4_15	dd_Smes_g4_15:2417194[b37]A,G	dd_Smes_g4_15:2734053[b37]A,G	2417194	2734053	316.86	1276	0.248	0.995	0
02-02	02-02	-9	dd_Smes_g4_15	dd_Smes_g4_15:2768627[b37]A,G	dd_Smes_g4_15:2890760[b37]C,T	2768627	2890760	122.134	591	0.207	0.992	0
02-02	02-02	-9	dd_Smes_g4_15	dd_Smes_g4_15:2892729[b37]G,T	dd_Smes_g4_15:3137499[b37]G,T	2892729	3137499	244.771	887	0.276	0.997	0.001
02-02	02-02	-9	dd_Smes_g4_15	dd_Smes_g4_15:3348370[b37]C,G	dd_Smes_g4_15:3429316[b37]C,G	3348370	3429316	80.947	71	1.14	0.972	0.014
02-02	02-02	-9	dd_Smes_g4_15	dd_Smes_g4_15:3451543[b37]A,G	dd_Smes_g4_15:3519589[b37]A,T	3451543	3519589	68.047	309	0.22	0.994	0
02-02	02-02	-9	dd_Smes_g4_15	dd_Smes_g4_15:3523736[b37]C,T	dd_Smes_g4_15:3688687[b37]C,G	3523736	3688687	164.952	457	0.361	1	0
02-02	02-02	-9	dd_Smes_g4_15	dd_Smes_g4_15:3689103[b37]A,G	dd_Smes_g4_15:3904256[b37]A,T	3689103	3904256	215.154	602	0.357	0.985	0.003
02-02	02-02	-9	dd_Smes_g4_15	dd_Smes_g4_15:3904515[b37]C,T	dd_Smes_g4_15:3988057[b37]C,T	3904515	3988057	83.543	306	0.273	0.984	0
02-02	02-02	-9	dd_Smes_g4_15	dd_Smes_g4_15:4086032[b37]C,G	dd_Smes_g4_15:4363652[b37]A,G	4086032	4363652	277.621	869	0.319	0.993	0
02-02	02-02	-9	dd_Smes_g4_15	dd_Smes_g4_15:4364187[b37]A,T	dd_Smes_g4_15:4622362[b37]A,G	4364187	4622362	258.176	949	0.272	0.988	0
02-02	02-02	-9	dd_Smes_g4_15	dd_Smes_g4_15:4692604[b37]A,T	dd_Smes_g4_15:4755885[b37]A,T	4692604	4755885	63.282	208	0.304	0.995	0.005
02-02	02-02	-9	dd_Smes_g4_15	dd_Smes_g4_15:4756160[b37]G,T	dd_Smes_g4_15:4814287[b37]G,T	4756160	4814287	58.128	256	0.227	0.992	0.004
02-02	02-02	-9	dd_Smes_g4_15	dd_Smes_g4_15:5158505[b37]A,G	dd_Smes_g4_15:5228023[b37]A,G	5158505	5228023	69.519	210	0.331	0.99	0.01
02-02	02-02	-9	dd_Smes_g4_15	dd_Smes_g4_15:5228527[b37]A,C	dd_Smes_g4_15:5309220[b37]C,T	5228527	5309220	80.694	442	0.183	0.995	0.005
02-02	02-02	-9	dd_Smes_g4_15	dd_Smes_g4_15:5312085[b37]A,C	dd_Smes_g4_15:5427092[b37]A,G	5312085	5427092	115.008	304	0.378	0.997	0.003
02-02	02-02	-9	dd_Smes_g4_15	dd_Smes_g4_15:5482923[b37]C,T	dd_Smes_g4_15:5543842[b37]G,T	5482923	5543842	60.92	189	0.322	0.995	0.005
02-02	02-02	-9	dd_Smes_g4_15	dd_Smes_g4_15:5599282[b37]G,T	dd_Smes_g4_15:5692982[b37]A,T	5599282	5692982	93.701	61	1.536	0.967	0.016
02-02	02-02	-9	dd_Smes_g4_15	dd_Smes_g4_15:5693107[b37]C,G	dd_Smes_g4_15:5749129[b37]A,T	5693107	5749129	56.023	78	0.718	0.987	0.013
02-02	02-02	-9	dd_Smes_g4_15	dd_Smes_g4_15:5767348[b37]A,C	dd_Smes_g4_15:5825902[b37]C,T	5767348	5825902	58.555	96	0.61	0.979	0.01
02-02	02-02	-9	dd_Smes_g4_15	dd_Smes_g4_15:5865265[b37]C,T	dd_Smes_g4_15:5943006[b37]A,T	5865265	5943006	77.742	327	0.238	0.994	0.003
02-02	02-02	-9	dd_Smes_g4_15	dd_Smes_g4_15:5943802[b37]A,G	dd_Smes_g4_15:6080309[b37]A,G	5943802	6080309	136.508	631	0.216	0.984	0.002
02-02	02-02	-9	dd_Smes_g4_15	dd_Smes_g4_15:6082892[b37]C,T	dd_Smes_g4_15:6213000[b37]A,T	6082892	6213000	130.109	245	0.531	0.976	0
02-02	02-02	-9	dd_Smes_g4_15	dd_Smes_g4_15:6215629[b37]A,C	dd_Smes_g4_15:6307031[b37]A,T	6215629	6307031	91.403	350	0.261	0.989	0
02-02	02-02	-9	dd_Smes_g4_15	dd_Smes_g4_15:6308688[b37]C,T	dd_Smes_g4_15:6463116[b37]C,T	6308688	6463116	154.429	447	0.345	0.996	0.002
02-02	02-02	-9	dd_Smes_g4_15	dd_Smes_g4_15:6464184[b37]A,G	dd_Smes_g4_15:6643368[b37]A,G	6464184	6643368	179.185	191	0.938	0.995	0.005
02-02	02-02	-9	dd_Smes_g4_15	dd_Smes_g4_15:6646895[b37]C,T	dd_Smes_g4_15:6707702[b37]A,C	6646895	6707702	60.808	177	0.344	0.994	0
02-02	02-02	-9	dd_Smes_g4_15	dd_Smes_g4_15:6709329[b37]A,G	dd_Smes_g4_15:6772969[b37]A,G	6709329	6772969	63.641	168	0.379	0.988	0.012
02-02	02-02	-9	dd_Smes_g4_15	dd_Smes_g4_15:6783776[b37]A,C	dd_Smes_g4_15:6889769[b37]C,G	6783776	6889769	105.994	233	0.455	0.979	0.004
02-02	02-02	-9	dd_Smes_g4_15	dd_Smes_g4_15:6940034[b37]A,G	dd_Smes_g4_15:7081495[b37]C,T	6940034	7081495	141.462	331	0.427	0.982	0
02-02	02-02	-9	dd_Smes_g4_15	dd_Smes_g4_15:7096074[b37]A,G	dd_Smes_g4_15:7183200[b37]G,T	7096074	7183200	87.127	377	0.231	0.984	0.003
02-02	02-02	-9	dd_Smes_g4_15	dd_Smes_g4_15:7222632[b37]A,T	dd_Smes_g4_15:7284451[b37]A,G	7222632	7284451	61.82	217	0.285	0.982	0
02-02	02-02	-9	dd_Smes_g4_15	dd_Smes_g4_15:7334236[b37]G,T	dd_Smes_g4_15:7393553[b37]A,T	7334236	7393553	59.318	211	0.281	0.967	0.005
02-02	02-02	-9	dd_Smes_g4_15	dd_Smes_g4_15:7623750[b37]A,G	dd_Smes_g4_15:7678889[b37]A,G	7623750	7678889	55.14	173	0.319	1	0
02-02	02-02	-9	dd_Smes_g4_15	dd_Smes_g4_15:7756872[b37]C,G	dd_Smes_g4_15:7813219[b37]A,G	7756872	7813219	56.348	228	0.247	1	0
02-02	02-02	-9	dd_Smes_g4_15	dd_Smes_g4_15:7840224[b37]A,T	dd_Smes_g4_15:7916487[b37]C,T	7840224	7916487	76.264	274	0.278	0.974	0
02-02	02-02	-9	dd_Smes_g4_153	dd_Smes_g4_153:204428[b37]C,T	dd_Smes_g4_153:427000[b37]C,T	204428	427000	222.573	292	0.762	0.997	0.003
02-02	02-02	-9	dd_Smes_g4_153	dd_Smes_g4_153:486146[b37]C,T	dd_Smes_g4_153:550866[b37]C,T	486146	550866	64.721	76	0.852	0.947	0
02-02	02-02	-9	dd_Smes_g4_153	dd_Smes_g4_153:1202949[b37]G,T	dd_Smes_g4_153:1254102[b37]A,T	1202949	1254102	51.154	60	0.853	0.983	0.017
02-02	02-02	-9	dd_Smes_g4_153	dd_Smes_g4_153:1409422[b37]C,T	dd_Smes_g4_153:1467099[b37]C,T	1409422	1467099	57.678	118	0.489	1	0
02-02	02-02	-9	dd_Smes_g4_155	dd_Smes_g4_155:57584[b37]A,G	dd_Smes_g4_155:169300[b37]A,C	57584	169300	111.717	469	0.238	0.987	0.002
02-02	02-02	-9	dd_Smes_g4_155	dd_Smes_g4_155:262257[b37]C,T	dd_Smes_g4_155:320891[b37]A,G	262257	320891	58.635	195	0.301	0.99	0.01
02-02	02-02	-9	dd_Smes_g4_155	dd_Smes_g4_155:577079[b37]C,T	dd_Smes_g4_155:676508[b37]A,T	577079	676508	99.43	428	0.232	0.991	0.002
02-02	02-02	-9	dd_Smes_g4_155	dd_Smes_g4_155:756396[b37]A,T	dd_Smes_g4_155:916181[b37]G,T	756396	916181	159.786	609	0.262	0.995	0
02-02	02-02	-9	dd_Smes_g4_155	dd_Smes_g4_155:1219090[b37]G,T	dd_Smes_g4_155:1325041[b37]A,T	1219090	1325041	105.952	329	0.322	0.994	0.003
02-02	02-02	-9	dd_Smes_g4_157	dd_Smes_g4_157:35094[b37]A,G	dd_Smes_g4_157:94511[b37]A,T	35094	94511	59.418	254	0.234	0.972	0.008
02-02	02-02	-9	dd_Smes_g4_157	dd_Smes_g4_157:99692[b37]C,T	dd_Smes_g4_157:246946[b37]C,T	99692	246946	147.255	422	0.349	0.964	0.005
02-02	02-02	-9	dd_Smes_g4_157	dd_Smes_g4_157:246993[b37]C,T	dd_Smes_g4_157:337005[b37]C,T	246993	337005	90.013	284	0.317	0.982	0
02-02	02-02	-9	dd_Smes_g4_157	dd_Smes_g4_157:356742[b37]A,T	dd_Smes_g4_157:628647[b37]G,T	356742	628647	271.906	835	0.326	0.986	0.001
02-02	02-02	-9	dd_Smes_g4_157	dd_Smes_g4_157:629520[b37]A,G	dd_Smes_g4_157:785118[b37]G,T	629520	785118	155.599	598	0.26	0.975	0.002
02-02	02-02	-9	dd_Smes_g4_157	dd_Smes_g4_157:881959[b37]A,T	dd_Smes_g4_157:936421[b37]G,T	881959	936421	54.463	167	0.326	0.988	0.012
02-02	02-02	-9	dd_Smes_g4_157	dd_Smes_g4_157:1016421[b37]A,T	dd_Smes_g4_157:1401091[b37]A,G	1016421	1401091	384.671	1369	0.281	0.982	0.002
02-02	02-02	-9	dd_Smes_g4_160	dd_Smes_g4_160:25838[b37]A,G	dd_Smes_g4_160:152145[b37]A,T	25838	152145	126.308	144	0.877	0.979	0.007
02-02	02-02	-9	dd_Smes_g4_160	dd_Smes_g4_160:208489[b37]G,T	dd_Smes_g4_160:363702[b37]C,T	208489	363702	155.214	340	0.457	0.994	0
02-02	02-02	-9	dd_Smes_g4_160	dd_Smes_g4_160:495905[b37]A,G	dd_Smes_g4_160:553462[b37]C,T	495905	553462	57.558	281	0.205	1	0
02-02	02-02	-9	dd_Smes_g4_160	dd_Smes_g4_160:561582[b37]A,G	dd_Smes_g4_160:634431[b37]G,T	561582	634431	72.85	128	0.569	0.992	0
02-02	02-02	-9	dd_Smes_g4_160	dd_Smes_g4_160:692918[b37]A,T	dd_Smes_g4_160:862262[b37]C,T	692918	862262	169.345	663	0.255	0.988	0.002
02-02	02-02	-9	dd_Smes_g4_160	dd_Smes_g4_160:991902[b37]A,T	dd_Smes_g4_160:1105769[b37]C,G	991902	1105769	113.868	181	0.629	1	0
02-02	02-02	-9	dd_Smes_g4_17	dd_Smes_g4_17:4023443[b37]C,T	dd_Smes_g4_17:4340192[b37]C,T	4023443	4340192	316.75	645	0.491	0.994	0.002
02-02	02-02	-9	dd_Smes_g4_17	dd_Smes_g4_17:4464442[b37]C,T	dd_Smes_g4_17:4554456[b37]A,T	4464442	4554456	90.015	44	2.046	1	0
02-02	02-02	-9	dd_Smes_g4_17	dd_Smes_g4_17:4627783[b37]C,T	dd_Smes_g4_17:4963244[b37]C,T	4627783	4963244	335.462	927	0.362	0.99	0.004
02-02	02-02	-9	dd_Smes_g4_17	dd_Smes_g4_17:5186755[b37]A,G	dd_Smes_g4_17:5543821[b37]C,T	5186755	5543821	357.067	982	0.364	0.995	0.004
02-02	02-02	-9	dd_Smes_g4_17	dd_Smes_g4_17:5718794[b37]A,G	dd_Smes_g4_17:6043698[b37]C,G	5718794	6043698	324.905	1088	0.299	0.998	0.001
02-02	02-02	-9	dd_Smes_g4_17	dd_Smes_g4_17:6357979[b37]A,G	dd_Smes_g4_17:6440010[b37]A,C	6357979	6440010	82.032	117	0.701	0.991	0.009
02-02	02-02	-9	dd_Smes_g4_17	dd_Smes_g4_17:6547541[b37]A,G	dd_Smes_g4_17:6616907[b37]C,T	6547541	6616907	69.367	84	0.826	1	0
02-02	02-02	-9	dd_Smes_g4_17	dd_Smes_g4_17:6618907[b37]A,G	dd_Smes_g4_17:6792533[b37]A,T	6618907	6792533	173.627	384	0.452	0.995	0.003
02-02	02-02	-9	dd_Smes_g4_17	dd_Smes_g4_17:6794149[b37]C,G	dd_Smes_g4_17:6862644[b37]C,T	6794149	6862644	68.496	106	0.646	0.981	0.019
02-02	02-02	-9	dd_Smes_g4_17	dd_Smes_g4_17:6866423[b37]A,T	dd_Smes_g4_17:6995859[b37]A,G	6866423	6995859	129.437	477	0.271	0.992	0.002
02-02	02-02	-9	dd_Smes_g4_17	dd_Smes_g4_17:7091528[b37]C,T	dd_Smes_g4_17:7149080[b37]A,T	7091528	7149080	57.553	151	0.381	0.993	0.007
02-02	02-02	-9	dd_Smes_g4_17	dd_Smes_g4_17:7304476[b37]A,T	dd_Smes_g4_17:7396641[b37]C,T	7304476	7396641	92.166	111	0.83	1	0
02-02	02-02	-9	dd_Smes_g4_172	dd_Smes_g4_172:152097[b37]A,G	dd_Smes_g4_172:270089[b37]A,G	152097	270089	117.993	48	2.458	0.979	0.021
02-02	02-02	-9	dd_Smes_g4_173	dd_Smes_g4_173:147765[b37]A,C	dd_Smes_g4_173:231947[b37]C,G	147765	231947	84.183	335	0.251	0.997	0
02-02	02-02	-9	dd_Smes_g4_173	dd_Smes_g4_173:456576[b37]A,G	dd_Smes_g4_173:518713[b37]C,T	456576	518713	62.138	206	0.302	0.981	0.005
02-02	02-02	-9	dd_Smes_g4_173	dd_Smes_g4_173:818300[b37]C,G	dd_Smes_g4_173:929527[b37]C,T	818300	929527	111.228	307	0.362	0.99	0.01
02-02	02-02	-9	dd_Smes_g4_177	dd_Smes_g4_177:207331[b37]A,G	dd_Smes_g4_177:763008[b37]C,G	207331	763008	555.678	1717	0.324	0.995	0.002
02-02	02-02	-9	dd_Smes_g4_177	dd_Smes_g4_177:763368[b37]A,G	dd_Smes_g4_177:897544[b37]A,G	763368	897544	134.177	535	0.251	0.996	0.002
02-02	02-02	-9	dd_Smes_g4_177	dd_Smes_g4_177:970080[b37]G,T	dd_Smes_g4_177:1094464[b37]A,T	970080	1094464	124.385	618	0.201	0.997	0.002
02-02	02-02	-9	dd_Smes_g4_177	dd_Smes_g4_177:1098214[b37]A,G	dd_Smes_g4_177:1186368[b37]A,T	1098214	1186368	88.155	330	0.267	0.997	0.003
02-02	02-02	-9	dd_Smes_g4_18	dd_Smes_g4_18:57736[b37]A,C	dd_Smes_g4_18:293225[b37]C,G	57736	293225	235.49	917	0.257	0.993	0.004
02-02	02-02	-9	dd_Smes_g4_18	dd_Smes_g4_18:560779[b37]A,T	dd_Smes_g4_18:837273[b37]C,G	560779	837273	276.495	1096	0.252	0.998	0.002
02-02	02-02	-9	dd_Smes_g4_18	dd_Smes_g4_18:837341[b37]A,T	dd_Smes_g4_18:956997[b37]C,T	837341	956997	119.657	357	0.335	1	0
02-02	02-02	-9	dd_Smes_g4_18	dd_Smes_g4_18:1003371[b37]A,T	dd_Smes_g4_18:1213007[b37]A,G	1003371	1213007	209.637	263	0.797	0.996	0
02-02	02-02	-9	dd_Smes_g4_18	dd_Smes_g4_18:1213914[b37]A,G	dd_Smes_g4_18:1556924[b37]C,T	1213914	1556924	343.011	967	0.355	0.993	0.003
02-02	02-02	-9	dd_Smes_g4_18	dd_Smes_g4_18:1557911[b37]A,T	dd_Smes_g4_18:1624583[b37]G,T	1557911	1624583	66.673	232	0.287	0.996	0.004
02-02	02-02	-9	dd_Smes_g4_18	dd_Smes_g4_18:1627800[b37]A,G	dd_Smes_g4_18:1681512[b37]A,G	1627800	1681512	53.713	220	0.244	0.995	0
02-02	02-02	-9	dd_Smes_g4_18	dd_Smes_g4_18:1739584[b37]A,T	dd_Smes_g4_18:1857837[b37]C,T	1739584	1857837	118.254	376	0.315	0.997	0
02-02	02-02	-9	dd_Smes_g4_18	dd_Smes_g4_18:1858475[b37]A,G	dd_Smes_g4_18:1953173[b37]A,T	1858475	1953173	94.699	402	0.236	1	0
02-02	02-02	-9	dd_Smes_g4_18	dd_Smes_g4_18:1953861[b37]C,G	dd_Smes_g4_18:2166677[b37]A,T	1953861	2166677	212.817	892	0.239	0.993	0.002
02-02	02-02	-9	dd_Smes_g4_18	dd_Smes_g4_18:2166925[b37]C,T	dd_Smes_g4_18:2241191[b37]A,G	2166925	2241191	74.267	308	0.241	0.981	0.006
02-02	02-02	-9	dd_Smes_g4_18	dd_Smes_g4_18:2300223[b37]G,T	dd_Smes_g4_18:2371441[b37]A,C	2300223	2371441	71.219	285	0.25	0.972	0
02-02	02-02	-9	dd_Smes_g4_18	dd_Smes_g4_18:2406402[b37]G,T	dd_Smes_g4_18:2471116[b37]C,T	2406402	2471116	64.715	88	0.735	1	0
02-02	02-02	-9	dd_Smes_g4_18	dd_Smes_g4_18:3657122[b37]A,G	dd_Smes_g4_18:3733010[b37]C,T	3657122	3733010	75.889	350	0.217	0.991	0.003
02-02	02-02	-9	dd_Smes_g4_18	dd_Smes_g4_18:4405319[b37]C,T	dd_Smes_g4_18:4695476[b37]A,G	4405319	4695476	290.158	987	0.294	0.988	0.003
02-02	02-02	-9	dd_Smes_g4_18	dd_Smes_g4_18:4864136[b37]C,G	dd_Smes_g4_18:4971808[b37]C,T	4864136	4971808	107.673	215	0.501	0.991	0.005
02-02	02-02	-9	dd_Smes_g4_18	dd_Smes_g4_18:4972081[b37]C,T	dd_Smes_g4_18:5188569[b37]A,G	4972081	5188569	216.489	646	0.335	0.991	0.002
02-02	02-02	-9	dd_Smes_g4_18	dd_Smes_g4_18:5189832[b37]C,T	dd_Smes_g4_18:5270391[b37]A,G	5189832	5270391	80.56	388	0.208	0.992	0
02-02	02-02	-9	dd_Smes_g4_18	dd_Smes_g4_18:5328642[b37]A,C	dd_Smes_g4_18:5483041[b37]A,T	5328642	5483041	154.4	410	0.377	0.98	0.002
02-02	02-02	-9	dd_Smes_g4_18	dd_Smes_g4_18:5543758[b37]A,T	dd_Smes_g4_18:5595839[b37]A,T	5543758	5595839	52.082	167	0.312	1	0
02-02	02-02	-9	dd_Smes_g4_18	dd_Smes_g4_18:6149259[b37]A,C	dd_Smes_g4_18:6404615[b37]A,T	6149259	6404615	255.357	826	0.309	0.992	0.004
02-02	02-02	-9	dd_Smes_g4_18	dd_Smes_g4_18:6611961[b37]C,T	dd_Smes_g4_18:6706859[b37]A,C	6611961	6706859	94.899	215	0.441	0.995	0.005
02-02	02-02	-9	dd_Smes_g4_189	dd_Smes_g4_189:376481[b37]A,T	dd_Smes_g4_189:441885[b37]G,T	376481	441885	65.405	212	0.309	0.986	0.005
02-02	02-02	-9	dd_Smes_g4_189	dd_Smes_g4_189:835169[b37]A,G	dd_Smes_g4_189:893690[b37]A,G	835169	893690	58.522	55	1.064	0.982	0.018
02-02	02-02	-9	dd_Smes_g4_198	dd_Smes_g4_198:35104[b37]C,T	dd_Smes_g4_198:141407[b37]C,T	35104	141407	106.304	492	0.216	0.992	0
02-02	02-02	-9	dd_Smes_g4_198	dd_Smes_g4_198:219204[b37]A,C	dd_Smes_g4_198:501574[b37]A,C	219204	501574	282.371	720	0.392	0.999	0
02-02	02-02	-9	dd_Smes_g4_198	dd_Smes_g4_198:703811[b37]C,T	dd_Smes_g4_198:825504[b37]C,T	703811	825504	121.694	353	0.345	0.986	0
02-02	02-02	-9	dd_Smes_g4_198	dd_Smes_g4_198:826243[b37]A,G	dd_Smes_g4_198:978057[b37]C,T	826243	978057	151.815	731	0.208	1	0
02-02	02-02	-9	dd_Smes_g4_2	dd_Smes_g4_2:222571[b37]C,G	dd_Smes_g4_2:295224[b37]A,G	222571	295224	72.654	117	0.621	1	0
02-02	02-02	-9	dd_Smes_g4_2	dd_Smes_g4_2:635697[b37]G,T	dd_Smes_g4_2:708844[b37]A,T	635697	708844	73.148	89	0.822	0.966	0.022
02-02	02-02	-9	dd_Smes_g4_2	dd_Smes_g4_2:1208511[b37]A,T	dd_Smes_g4_2:1344675[b37]A,C	1208511	1344675	136.165	296	0.46	0.963	0.01
02-02	02-02	-9	dd_Smes_g4_2	dd_Smes_g4_2:1660427[b37]A,T	dd_Smes_g4_2:1866477[b37]C,G	1660427	1866477	206.051	586	0.352	0.986	0.009
02-02	02-02	-9	dd_Smes_g4_2	dd_Smes_g4_2:1870538[b37]A,T	dd_Smes_g4_2:1965469[b37]C,T	1870538	1965469	94.932	445	0.213	0.989	0.004
02-02	02-02	-9	dd_Smes_g4_2	dd_Smes_g4_2:2367290[b37]A,C	dd_Smes_g4_2:2484761[b37]A,C	2367290	2484761	117.472	391	0.3	0.992	0.003
02-02	02-02	-9	dd_Smes_g4_2	dd_Smes_g4_2:2545778[b37]C,T	dd_Smes_g4_2:2809393[b37]G,T	2545778	2809393	263.616	757	0.348	0.991	0.004
02-02	02-02	-9	dd_Smes_g4_2	dd_Smes_g4_2:2809665[b37]A,G	dd_Smes_g4_2:3021499[b37]A,G	2809665	3021499	211.835	429	0.494	1	0
02-02	02-02	-9	dd_Smes_g4_2	dd_Smes_g4_2:3141391[b37]A,T	dd_Smes_g4_2:3312507[b37]A,T	3141391	3312507	171.117	383	0.447	0.995	0.005
02-02	02-02	-9	dd_Smes_g4_2	dd_Smes_g4_2:3313219[b37]A,C	dd_Smes_g4_2:3468749[b37]C,T	3313219	3468749	155.531	199	0.782	0.965	0.005
02-02	02-02	-9	dd_Smes_g4_2	dd_Smes_g4_2:3643548[b37]C,T	dd_Smes_g4_2:3727072[b37]A,G	3643548	3727072	83.525	103	0.811	1	0
02-02	02-02	-9	dd_Smes_g4_2	dd_Smes_g4_2:3908440[b37]C,T	dd_Smes_g4_2:4090000[b37]A,G	3908440	4090000	181.561	509	0.357	0.996	0.002
02-02	02-02	-9	dd_Smes_g4_2	dd_Smes_g4_2:4138363[b37]A,G	dd_Smes_g4_2:4253138[b37]C,T	4138363	4253138	114.776	466	0.246	1	0
02-02	02-02	-9	dd_Smes_g4_2	dd_Smes_g4_2:4366646[b37]C,T	dd_Smes_g4_2:4566385[b37]G,T	4366646	4566385	199.74	274	0.729	0.982	0.011
02-02	02-02	-9	dd_Smes_g4_2	dd_Smes_g4_2:4643396[b37]A,T	dd_Smes_g4_2:4816568[b37]A,G	4643396	4816568	173.173	620	0.279	0.997	0.002
02-02	02-02	-9	dd_Smes_g4_2	dd_Smes_g4_2:5075541[b37]C,G	dd_Smes_g4_2:5234180[b37]A,T	5075541	5234180	158.64	539	0.294	0.994	0.002
02-02	02-02	-9	dd_Smes_g4_2	dd_Smes_g4_2:5235513[b37]A,C	dd_Smes_g4_2:5393460[b37]A,G	5235513	5393460	157.948	548	0.288	0.985	0.002
02-02	02-02	-9	dd_Smes_g4_2	dd_Smes_g4_2:9890182[b37]A,G	dd_Smes_g4_2:9985432[b37]C,T	9890182	9985432	95.251	433	0.22	0.995	0.005
02-02	02-02	-9	dd_Smes_g4_2	dd_Smes_g4_2:12359620[b37]C,G	dd_Smes_g4_2:12478627[b37]A,G	12359620	12478627	119.008	527	0.226	0.987	0.002
02-02	02-02	-9	dd_Smes_g4_2	dd_Smes_g4_2:12486645[b37]A,G	dd_Smes_g4_2:12603625[b37]A,T	12486645	12603625	116.981	379	0.309	1	0
02-02	02-02	-9	dd_Smes_g4_2	dd_Smes_g4_2:12634950[b37]C,G	dd_Smes_g4_2:12696028[b37]A,T	12634950	12696028	61.079	142	0.43	1	0
02-02	02-02	-9	dd_Smes_g4_2	dd_Smes_g4_2:12745700[b37]C,T	dd_Smes_g4_2:12884957[b37]A,G	12745700	12884957	139.258	324	0.43	0.991	0.003
02-02	02-02	-9	dd_Smes_g4_2	dd_Smes_g4_2:12886088[b37]C,T	dd_Smes_g4_2:13087082[b37]A,G	12886088	13087082	200.995	388	0.518	0.997	0.003
02-02	02-02	-9	dd_Smes_g4_2	dd_Smes_g4_2:13167001[b37]A,G	dd_Smes_g4_2:13222169[b37]A,G	13167001	13222169	55.169	338	0.163	0.988	0
02-02	02-02	-9	dd_Smes_g4_209	dd_Smes_g4_209:115254[b37]A,T	dd_Smes_g4_209:244462[b37]A,T	115254	244462	129.209	56	2.307	0.982	0.018
02-02	02-02	-9	dd_Smes_g4_213	dd_Smes_g4_213:207489[b37]A,G	dd_Smes_g4_213:291634[b37]A,G	207489	291634	84.146	107	0.786	0.981	0.019
02-02	02-02	-9	dd_Smes_g4_213	dd_Smes_g4_213:388043[b37]A,G	dd_Smes_g4_213:564235[b37]C,G	388043	564235	176.193	392	0.449	0.997	0.003
02-02	02-02	-9	dd_Smes_g4_213	dd_Smes_g4_213:701326[b37]A,T	dd_Smes_g4_213:833175[b37]A,T	701326	833175	131.85	266	0.496	0.996	0.004
02-02	02-02	-9	dd_Smes_g4_218	dd_Smes_g4_218:89877[b37]A,C	dd_Smes_g4_218:198582[b37]A,T	89877	198582	108.706	343	0.317	1	0
02-02	02-02	-9	dd_Smes_g4_218	dd_Smes_g4_218:199900[b37]A,G	dd_Smes_g4_218:303756[b37]G,T	199900	303756	103.857	268	0.388	0.993	0.007
02-02	02-02	-9	dd_Smes_g4_218	dd_Smes_g4_218:398388[b37]A,G	dd_Smes_g4_218:479693[b37]A,G	398388	479693	81.306	142	0.573	0.965	0.007
02-02	02-02	-9	dd_Smes_g4_218	dd_Smes_g4_218:481925[b37]A,T	dd_Smes_g4_218:554232[b37]G,T	481925	554232	72.308	157	0.461	0.975	0
02-02	02-02	-9	dd_Smes_g4_218	dd_Smes_g4_218:692373[b37]C,T	dd_Smes_g4_218:824277[b37]A,G	692373	824277	131.905	370	0.357	0.997	0.003
02-02	02-02	-9	dd_Smes_g4_219	dd_Smes_g4_219:220436[b37]A,G	dd_Smes_g4_219:292833[b37]C,T	220436	292833	72.398	108	0.67	0.991	0.009
02-02	02-02	-9	dd_Smes_g4_220	dd_Smes_g4_220:336654[b37]G,T	dd_Smes_g4_220:428869[b37]C,T	336654	428869	92.216	235	0.392	0.991	0.004
02-02	02-02	-9	dd_Smes_g4_230	dd_Smes_g4_230:48219[b37]C,T	dd_Smes_g4_230:184049[b37]A,C	48219	184049	135.831	364	0.373	0.984	0
02-02	02-02	-9	dd_Smes_g4_230	dd_Smes_g4_230:259897[b37]C,T	dd_Smes_g4_230:424409[b37]C,T	259897	424409	164.513	349	0.471	0.977	0.006
02-02	02-02	-9	dd_Smes_g4_232	dd_Smes_g4_232:40505[b37]C,T	dd_Smes_g4_232:97333[b37]A,G	40505	97333	56.829	56	1.015	0.982	0.018
02-02	02-02	-9	dd_Smes_g4_232	dd_Smes_g4_232:297866[b37]A,G	dd_Smes_g4_232:431143[b37]A,G	297866	431143	133.278	181	0.736	0.994	0.006
02-02	02-02	-9	dd_Smes_g4_232	dd_Smes_g4_232:571316[b37]G,T	dd_Smes_g4_232:635653[b37]A,G	571316	635653	64.338	49	1.313	1	0
02-02	02-02	-9	dd_Smes_g4_24	dd_Smes_g4_24:80348[b37]A,C	dd_Smes_g4_24:272158[b37]A,G	80348	272158	191.811	343	0.559	0.988	0
02-02	02-02	-9	dd_Smes_g4_24	dd_Smes_g4_24:299128[b37]A,T	dd_Smes_g4_24:407527[b37]A,G	299128	407527	108.4	370	0.293	0.997	0.003
02-02	02-02	-9	dd_Smes_g4_24	dd_Smes_g4_24:519339[b37]C,T	dd_Smes_g4_24:787027[b37]A,G	519339	787027	267.689	453	0.591	0.989	0.002
02-02	02-02	-9	dd_Smes_g4_24	dd_Smes_g4_24:854284[b37]C,G	dd_Smes_g4_24:1046783[b37]C,T	854284	1046783	192.5	453	0.425	0.971	0.002
02-02	02-02	-9	dd_Smes_g4_24	dd_Smes_g4_24:1362323[b37]A,C	dd_Smes_g4_24:1586059[b37]A,T	1362323	1586059	223.737	581	0.385	0.976	0.009
02-02	02-02	-9	dd_Smes_g4_24	dd_Smes_g4_24:1701147[b37]C,T	dd_Smes_g4_24:1783579[b37]C,T	1701147	1783579	82.433	121	0.681	1	0
02-02	02-02	-9	dd_Smes_g4_24	dd_Smes_g4_24:1897121[b37]C,G	dd_Smes_g4_24:1966065[b37]G,T	1897121	1966065	68.945	187	0.369	0.984	0
02-02	02-02	-9	dd_Smes_g4_24	dd_Smes_g4_24:2196069[b37]G,T	dd_Smes_g4_24:2420853[b37]G,T	2196069	2420853	224.785	613	0.367	0.995	0.002
02-02	02-02	-9	dd_Smes_g4_24	dd_Smes_g4_24:2437303[b37]A,G	dd_Smes_g4_24:2794562[b37]G,T	2437303	2794562	357.26	667	0.536	0.999	0
02-02	02-02	-9	dd_Smes_g4_24	dd_Smes_g4_24:3079028[b37]A,T	dd_Smes_g4_24:3154824[b37]C,T	3079028	3154824	75.797	170	0.446	0.947	0
02-02	02-02	-9	dd_Smes_g4_24	dd_Smes_g4_24:3279730[b37]C,T	dd_Smes_g4_24:3351954[b37]A,G	3279730	3351954	72.225	180	0.401	1	0
02-02	02-02	-9	dd_Smes_g4_24	dd_Smes_g4_24:3411866[b37]C,T	dd_Smes_g4_24:3545323[b37]A,T	3411866	3545323	133.458	421	0.317	0.993	0.005
02-02	02-02	-9	dd_Smes_g4_24	dd_Smes_g4_24:5774449[b37]A,G	dd_Smes_g4_24:5905242[b37]A,T	5774449	5905242	130.794	299	0.437	1	0
02-02	02-02	-9	dd_Smes_g4_24	dd_Smes_g4_24:6013437[b37]C,T	dd_Smes_g4_24:6072720[b37]C,G	6013437	6072720	59.284	113	0.525	1	0
02-02	02-02	-9	dd_Smes_g4_24	dd_Smes_g4_24:6126477[b37]A,C	dd_Smes_g4_24:6261524[b37]G,T	6126477	6261524	135.048	306	0.441	1	0
02-02	02-02	-9	dd_Smes_g4_242	dd_Smes_g4_242:425803[b37]G,T	dd_Smes_g4_242:481373[b37]C,T	425803	481373	55.571	159	0.35	0.981	0.019
02-02	02-02	-9	dd_Smes_g4_247	dd_Smes_g4_247:29520[b37]G,T	dd_Smes_g4_247:176106[b37]A,G	29520	176106	146.587	135	1.086	0.993	0.007
02-02	02-02	-9	dd_Smes_g4_247	dd_Smes_g4_247:307947[b37]C,T	dd_Smes_g4_247:394717[b37]A,C	307947	394717	86.771	165	0.526	1	0
02-02	02-02	-9	dd_Smes_g4_252	dd_Smes_g4_252:242614[b37]A,C	dd_Smes_g4_252:530752[b37]A,C	242614	530752	288.139	562	0.513	0.984	0.009
02-02	02-02	-9	dd_Smes_g4_253	dd_Smes_g4_253:357717[b37]A,T	dd_Smes_g4_253:442635[b37]A,C	357717	442635	84.919	120	0.708	1	0
02-02	02-02	-9	dd_Smes_g4_257	dd_Smes_g4_257:23066[b37]A,C	dd_Smes_g4_257:105462[b37]G,T	23066	105462	82.397	195	0.423	0.99	0.01
02-02	02-02	-9	dd_Smes_g4_257	dd_Smes_g4_257:154254[b37]C,T	dd_Smes_g4_257:257425[b37]A,G	154254	257425	103.172	104	0.992	1	0
02-02	02-02	-9	dd_Smes_g4_257	dd_Smes_g4_257:320743[b37]A,T	dd_Smes_g4_257:491629[b37]A,T	320743	491629	170.887	452	0.378	1	0
02-02	02-02	-9	dd_Smes_g4_257	dd_Smes_g4_257:492622[b37]C,G	dd_Smes_g4_257:554330[b37]A,T	492622	554330	61.709	330	0.187	0.991	0
02-02	02-02	-9	dd_Smes_g4_257	dd_Smes_g4_257:554557[b37]G,T	dd_Smes_g4_257:610009[b37]A,G	554557	610009	55.453	90	0.616	0.956	0.011
02-02	02-02	-9	dd_Smes_g4_271	dd_Smes_g4_271:168522[b37]A,C	dd_Smes_g4_271:238058[b37]C,T	168522	238058	69.537	319	0.218	1	0
02-02	02-02	-9	dd_Smes_g4_271	dd_Smes_g4_271:287708[b37]G,T	dd_Smes_g4_271:429933[b37]A,T	287708	429933	142.226	146	0.974	0.993	0
02-02	02-02	-9	dd_Smes_g4_290	dd_Smes_g4_290:91441[b37]C,T	dd_Smes_g4_290:216298[b37]C,T	91441	216298	124.858	158	0.79	0.975	0
02-02	02-02	-9	dd_Smes_g4_3	dd_Smes_g4_3:228020[b37]A,C	dd_Smes_g4_3:525513[b37]A,C	228020	525513	297.494	671	0.443	0.985	0.003
02-02	02-02	-9	dd_Smes_g4_3	dd_Smes_g4_3:594969[b37]C,T	dd_Smes_g4_3:721115[b37]G,T	594969	721115	126.147	572	0.221	0.993	0.003
02-02	02-02	-9	dd_Smes_g4_3	dd_Smes_g4_3:789876[b37]C,G	dd_Smes_g4_3:902433[b37]A,G	789876	902433	112.558	244	0.461	1	0
02-02	02-02	-9	dd_Smes_g4_3	dd_Smes_g4_3:905308[b37]C,T	dd_Smes_g4_3:977158[b37]C,T	905308	977158	71.851	193	0.372	0.953	0.005
02-02	02-02	-9	dd_Smes_g4_3	dd_Smes_g4_3:979195[b37]C,T	dd_Smes_g4_3:1061369[b37]C,T	979195	1061369	82.175	321	0.256	0.991	0.006
02-02	02-02	-9	dd_Smes_g4_3	dd_Smes_g4_3:1687576[b37]A,G	dd_Smes_g4_3:1874235[b37]G,T	1687576	1874235	186.66	368	0.507	0.992	0.008
02-02	02-02	-9	dd_Smes_g4_3	dd_Smes_g4_3:2021294[b37]A,T	dd_Smes_g4_3:2273461[b37]A,T	2021294	2273461	252.168	582	0.433	0.988	0.007
02-02	02-02	-9	dd_Smes_g4_3	dd_Smes_g4_3:2808015[b37]G,T	dd_Smes_g4_3:2927241[b37]A,T	2808015	2927241	119.227	175	0.681	1	0
02-02	02-02	-9	dd_Smes_g4_30	dd_Smes_g4_30:479326[b37]A,T	dd_Smes_g4_30:596233[b37]C,T	479326	596233	116.908	346	0.338	0.983	0.003
02-02	02-02	-9	dd_Smes_g4_30	dd_Smes_g4_30:1564907[b37]C,T	dd_Smes_g4_30:1629497[b37]A,G	1564907	1629497	64.591	103	0.627	1	0
02-02	02-02	-9	dd_Smes_g4_30	dd_Smes_g4_30:1682573[b37]C,T	dd_Smes_g4_30:1785925[b37]A,G	1682573	1785925	103.353	462	0.224	0.987	0.002
02-02	02-02	-9	dd_Smes_g4_30	dd_Smes_g4_30:3739265[b37]A,T	dd_Smes_g4_30:3904576[b37]A,T	3739265	3904576	165.312	407	0.406	0.983	0.005
02-02	02-02	-9	dd_Smes_g4_30	dd_Smes_g4_30:4038987[b37]A,G	dd_Smes_g4_30:4096603[b37]A,G	4038987	4096603	57.617	85	0.678	1	0
02-02	02-02	-9	dd_Smes_g4_30	dd_Smes_g4_30:4149019[b37]G,T	dd_Smes_g4_30:4350985[b37]A,C	4149019	4350985	201.967	549	0.368	0.989	0.004
02-02	02-02	-9	dd_Smes_g4_30	dd_Smes_g4_30:5035442[b37]A,T	dd_Smes_g4_30:5086483[b37]A,G	5035442	5086483	51.042	237	0.215	0.996	0.004
02-02	02-02	-9	dd_Smes_g4_30	dd_Smes_g4_30:5272584[b37]C,G	dd_Smes_g4_30:5427341[b37]A,T	5272584	5427341	154.758	291	0.532	0.973	0
02-02	02-02	-9	dd_Smes_g4_37	dd_Smes_g4_37:48311[b37]A,G	dd_Smes_g4_37:131499[b37]A,C	48311	131499	83.189	208	0.4	0.995	0.005
02-02	02-02	-9	dd_Smes_g4_37	dd_Smes_g4_37:189638[b37]A,C	dd_Smes_g4_37:240499[b37]A,G	189638	240499	50.862	255	0.199	1	0
02-02	02-02	-9	dd_Smes_g4_37	dd_Smes_g4_37:295192[b37]C,T	dd_Smes_g4_37:365727[b37]A,T	295192	365727	70.536	364	0.194	0.995	0
02-02	02-02	-9	dd_Smes_g4_37	dd_Smes_g4_37:729362[b37]A,G	dd_Smes_g4_37:794285[b37]C,T	729362	794285	64.924	67	0.969	1	0
02-02	02-02	-9	dd_Smes_g4_37	dd_Smes_g4_37:801868[b37]C,T	dd_Smes_g4_37:927323[b37]A,C	801868	927323	125.456	354	0.354	1	0
02-02	02-02	-9	dd_Smes_g4_37	dd_Smes_g4_37:928626[b37]A,T	dd_Smes_g4_37:980365[b37]G,T	928626	980365	51.74	260	0.199	0.996	0.004
02-02	02-02	-9	dd_Smes_g4_37	dd_Smes_g4_37:990312[b37]A,G	dd_Smes_g4_37:1115771[b37]A,G	990312	1115771	125.46	472	0.266	0.994	0.002
02-02	02-02	-9	dd_Smes_g4_37	dd_Smes_g4_37:1174029[b37]A,T	dd_Smes_g4_37:1284257[b37]A,T	1174029	1284257	110.229	183	0.602	0.995	0.005
02-02	02-02	-9	dd_Smes_g4_37	dd_Smes_g4_37:1425112[b37]G,T	dd_Smes_g4_37:1509525[b37]C,T	1425112	1509525	84.414	165	0.512	1	0
02-02	02-02	-9	dd_Smes_g4_37	dd_Smes_g4_37:1566869[b37]A,G	dd_Smes_g4_37:1637540[b37]G,T	1566869	1637540	70.672	88	0.803	0.932	0.011
02-02	02-02	-9	dd_Smes_g4_37	dd_Smes_g4_37:1637546[b37]C,T	dd_Smes_g4_37:1722315[b37]G,T	1637546	1722315	84.77	100	0.848	0.93	0.01
02-02	02-02	-9	dd_Smes_g4_37	dd_Smes_g4_37:2321437[b37]C,G	dd_Smes_g4_37:2386689[b37]A,G	2321437	2386689	65.253	156	0.418	0.994	0
02-02	02-02	-9	dd_Smes_g4_37	dd_Smes_g4_37:2440368[b37]C,T	dd_Smes_g4_37:2547374[b37]A,G	2440368	2547374	107.007	389	0.275	0.99	0
02-02	02-02	-9	dd_Smes_g4_37	dd_Smes_g4_37:2549684[b37]A,T	dd_Smes_g4_37:2610871[b37]A,T	2549684	2610871	61.188	98	0.624	0.959	0.01
02-02	02-02	-9	dd_Smes_g4_37	dd_Smes_g4_37:2610905[b37]G,T	dd_Smes_g4_37:2670450[b37]A,T	2610905	2670450	59.546	182	0.327	0.978	0.005
02-02	02-02	-9	dd_Smes_g4_37	dd_Smes_g4_37:2672142[b37]A,T	dd_Smes_g4_37:2753973[b37]G,T	2672142	2753973	81.832	131	0.625	1	0
02-02	02-02	-9	dd_Smes_g4_37	dd_Smes_g4_37:2754665[b37]A,G	dd_Smes_g4_37:2807144[b37]C,T	2754665	2807144	52.48	193	0.272	0.99	0
02-02	02-02	-9	dd_Smes_g4_37	dd_Smes_g4_37:2889066[b37]A,G	dd_Smes_g4_37:2954107[b37]A,C	2889066	2954107	65.042	179	0.363	1	0
02-02	02-02	-9	dd_Smes_g4_38	dd_Smes_g4_38:89317[b37]A,G	dd_Smes_g4_38:148964[b37]A,G	89317	148964	59.648	85	0.702	0.953	0.024
02-02	02-02	-9	dd_Smes_g4_38	dd_Smes_g4_38:329154[b37]C,T	dd_Smes_g4_38:393159[b37]C,T	329154	393159	64.006	84	0.762	0.952	0.024
02-02	02-02	-9	dd_Smes_g4_38	dd_Smes_g4_38:401764[b37]A,C	dd_Smes_g4_38:461418[b37]A,T	401764	461418	59.655	69	0.865	0.971	0.029
02-02	02-02	-9	dd_Smes_g4_38	dd_Smes_g4_38:1049670[b37]C,T	dd_Smes_g4_38:1137698[b37]G,T	1049670	1137698	88.029	146	0.603	0.986	0.014
02-02	02-02	-9	dd_Smes_g4_38	dd_Smes_g4_38:1319531[b37]C,T	dd_Smes_g4_38:1452952[b37]G,T	1319531	1452952	133.422	276	0.483	0.986	0
02-02	02-02	-9	dd_Smes_g4_38	dd_Smes_g4_38:1453059[b37]C,T	dd_Smes_g4_38:1715845[b37]A,G	1453059	1715845	262.787	875	0.3	0.991	0.001
02-02	02-02	-9	dd_Smes_g4_38	dd_Smes_g4_38:1718151[b37]A,G	dd_Smes_g4_38:1810797[b37]C,T	1718151	1810797	92.647	208	0.445	0.957	0.005
02-02	02-02	-9	dd_Smes_g4_38	dd_Smes_g4_38:1811171[b37]C,T	dd_Smes_g4_38:1916818[b37]C,T	1811171	1916818	105.648	300	0.352	0.99	0
02-02	02-02	-9	dd_Smes_g4_38	dd_Smes_g4_38:2275830[b37]A,G	dd_Smes_g4_38:2379848[b37]A,G	2275830	2379848	104.019	126	0.826	0.976	0
02-02	02-02	-9	dd_Smes_g4_38	dd_Smes_g4_38:2498909[b37]A,T	dd_Smes_g4_38:2552023[b37]A,G	2498909	2552023	53.115	183	0.29	0.989	0
02-02	02-02	-9	dd_Smes_g4_38	dd_Smes_g4_38:3992546[b37]A,C	dd_Smes_g4_38:4165097[b37]A,G	3992546	4165097	172.552	481	0.359	0.971	0.01
02-02	02-02	-9	dd_Smes_g4_38	dd_Smes_g4_38:4473400[b37]C,T	dd_Smes_g4_38:4660851[b37]A,G	4473400	4660851	187.452	78	2.403	0.974	0
02-02	02-02	-9	dd_Smes_g4_38	dd_Smes_g4_38:4674921[b37]A,T	dd_Smes_g4_38:4762306[b37]A,T	4674921	4762306	87.386	72	1.214	0.986	0.014
02-02	02-02	-9	dd_Smes_g4_40	dd_Smes_g4_40:2021905[b37]A,G	dd_Smes_g4_40:2092405[b37]A,T	2021905	2092405	70.501	290	0.243	0.997	0.003
02-02	02-02	-9	dd_Smes_g4_40	dd_Smes_g4_40:2101893[b37]A,T	dd_Smes_g4_40:2255857[b37]A,T	2101893	2255857	153.965	145	1.062	0.993	0.007
02-02	02-02	-9	dd_Smes_g4_40	dd_Smes_g4_40:2361218[b37]A,G	dd_Smes_g4_40:2539291[b37]A,T	2361218	2539291	178.074	708	0.252	0.997	0
02-02	02-02	-9	dd_Smes_g4_40	dd_Smes_g4_40:2587915[b37]A,G	dd_Smes_g4_40:2797021[b37]A,G	2587915	2797021	209.107	440	0.475	0.984	0.002
02-02	02-02	-9	dd_Smes_g4_40	dd_Smes_g4_40:3016707[b37]C,T	dd_Smes_g4_40:3145620[b37]A,C	3016707	3145620	128.914	370	0.348	0.981	0.008
02-02	02-02	-9	dd_Smes_g4_40	dd_Smes_g4_40:3342791[b37]G,T	dd_Smes_g4_40:3397767[b37]A,G	3342791	3397767	54.977	140	0.393	0.993	0.007
02-02	02-02	-9	dd_Smes_g4_40	dd_Smes_g4_40:3398529[b37]G,T	dd_Smes_g4_40:3566520[b37]A,T	3398529	3566520	167.992	298	0.564	0.99	0.01
02-02	02-02	-9	dd_Smes_g4_40	dd_Smes_g4_40:3566928[b37]A,T	dd_Smes_g4_40:3622112[b37]A,T	3566928	3622112	55.185	169	0.327	0.994	0.006
02-02	02-02	-9	dd_Smes_g4_40	dd_Smes_g4_40:3698599[b37]A,G	dd_Smes_g4_40:3830185[b37]A,G	3698599	3830185	131.587	343	0.384	1	0
02-02	02-02	-9	dd_Smes_g4_40	dd_Smes_g4_40:3896755[b37]C,T	dd_Smes_g4_40:4082585[b37]G,T	3896755	4082585	185.831	419	0.444	0.983	0.007
02-02	02-02	-9	dd_Smes_g4_40	dd_Smes_g4_40:4183629[b37]A,T	dd_Smes_g4_40:4307912[b37]C,T	4183629	4307912	124.284	193	0.644	1	0
02-02	02-02	-9	dd_Smes_g4_40	dd_Smes_g4_40:4444679[b37]C,T	dd_Smes_g4_40:4528180[b37]A,G	4444679	4528180	83.502	335	0.249	0.994	0.006
02-02	02-02	-9	dd_Smes_g4_40	dd_Smes_g4_40:4623779[b37]A,C	dd_Smes_g4_40:4725793[b37]A,T	4623779	4725793	102.015	187	0.546	0.989	0
02-02	02-02	-9	dd_Smes_g4_57	dd_Smes_g4_57:25390[b37]A,T	dd_Smes_g4_57:108607[b37]A,T	25390	108607	83.218	296	0.281	0.993	0.003
02-02	02-02	-9	dd_Smes_g4_57	dd_Smes_g4_57:204572[b37]A,G	dd_Smes_g4_57:421247[b37]A,C	204572	421247	216.676	682	0.318	0.997	0.003
02-02	02-02	-9	dd_Smes_g4_57	dd_Smes_g4_57:864606[b37]A,T	dd_Smes_g4_57:1027433[b37]A,C	864606	1027433	162.828	273	0.596	1	0
02-02	02-02	-9	dd_Smes_g4_57	dd_Smes_g4_57:1183547[b37]C,T	dd_Smes_g4_57:1238061[b37]A,T	1183547	1238061	54.515	100	0.545	0.99	0.01
02-02	02-02	-9	dd_Smes_g4_57	dd_Smes_g4_57:1261725[b37]G,T	dd_Smes_g4_57:1671567[b37]A,C	1261725	1671567	409.843	1444	0.284	0.996	0.001
02-02	02-02	-9	dd_Smes_g4_57	dd_Smes_g4_57:1736212[b37]C,G	dd_Smes_g4_57:1904261[b37]G,T	1736212	1904261	168.05	750	0.224	0.985	0.001
02-02	02-02	-9	dd_Smes_g4_57	dd_Smes_g4_57:2985283[b37]A,G	dd_Smes_g4_57:3056369[b37]A,T	2985283	3056369	71.087	169	0.421	0.976	0
02-02	02-02	-9	dd_Smes_g4_57	dd_Smes_g4_57:3276615[b37]A,C	dd_Smes_g4_57:3557259[b37]A,C	3276615	3557259	280.645	711	0.395	0.993	0.001
02-02	02-02	-9	dd_Smes_g4_57	dd_Smes_g4_57:3685969[b37]A,G	dd_Smes_g4_57:3830948[b37]A,G	3685969	3830948	144.98	514	0.282	0.99	0.002
02-02	02-02	-9	dd_Smes_g4_6	dd_Smes_g4_6:757020[b37]A,C	dd_Smes_g4_6:1070644[b37]C,G	757020	1070644	313.625	684	0.459	0.984	0.013
02-02	02-02	-9	dd_Smes_g4_6	dd_Smes_g4_6:1206728[b37]A,C	dd_Smes_g4_6:1257714[b37]A,T	1206728	1257714	50.987	208	0.245	0.99	0.01
02-02	02-02	-9	dd_Smes_g4_6	dd_Smes_g4_6:1451214[b37]A,G	dd_Smes_g4_6:1531140[b37]G,T	1451214	1531140	79.927	97	0.824	1	0
02-02	02-02	-9	dd_Smes_g4_6	dd_Smes_g4_6:2113175[b37]A,G	dd_Smes_g4_6:2190835[b37]A,G	2113175	2190835	77.661	74	1.049	0.959	0
02-02	02-02	-9	dd_Smes_g4_6	dd_Smes_g4_6:2287294[b37]A,T	dd_Smes_g4_6:2410125[b37]G,T	2287294	2410125	122.832	195	0.63	1	0
02-02	02-02	-9	dd_Smes_g4_6	dd_Smes_g4_6:2410342[b37]C,T	dd_Smes_g4_6:2536108[b37]C,T	2410342	2536108	125.767	288	0.437	1	0
02-02	02-02	-9	dd_Smes_g4_6	dd_Smes_g4_6:2633346[b37]C,G	dd_Smes_g4_6:2688363[b37]G,T	2633346	2688363	55.018	98	0.561	0.99	0.01
02-02	02-02	-9	dd_Smes_g4_6	dd_Smes_g4_6:2883184[b37]A,G	dd_Smes_g4_6:2972171[b37]C,T	2883184	2972171	88.988	36	2.472	1	0
02-02	02-02	-9	dd_Smes_g4_6	dd_Smes_g4_6:3061046[b37]A,T	dd_Smes_g4_6:3157156[b37]G,T	3061046	3157156	96.111	160	0.601	1	0
02-02	02-02	-9	dd_Smes_g4_6	dd_Smes_g4_6:3548858[b37]C,T	dd_Smes_g4_6:3620843[b37]A,G	3548858	3620843	71.986	148	0.486	1	0
02-02	02-02	-9	dd_Smes_g4_6	dd_Smes_g4_6:3812755[b37]A,T	dd_Smes_g4_6:3924448[b37]C,T	3812755	3924448	111.694	342	0.327	0.985	0.003
02-02	02-02	-9	dd_Smes_g4_6	dd_Smes_g4_6:4037549[b37]G,T	dd_Smes_g4_6:4107413[b37]C,T	4037549	4107413	69.865	185	0.378	0.984	0
02-02	02-02	-9	dd_Smes_g4_6	dd_Smes_g4_6:4289281[b37]A,G	dd_Smes_g4_6:4435725[b37]C,T	4289281	4435725	146.445	394	0.372	0.995	0.005
02-02	02-02	-9	dd_Smes_g4_6	dd_Smes_g4_6:6406579[b37]A,G	dd_Smes_g4_6:6500164[b37]C,G	6406579	6500164	93.586	115	0.814	0.983	0.017
02-02	02-02	-9	dd_Smes_g4_6	dd_Smes_g4_6:6568344[b37]A,G	dd_Smes_g4_6:6731773[b37]C,T	6568344	6731773	163.43	433	0.377	0.991	0.002
02-02	02-02	-9	dd_Smes_g4_6	dd_Smes_g4_6:6807488[b37]A,G	dd_Smes_g4_6:6869507[b37]A,T	6807488	6869507	62.02	113	0.549	1	0
02-02	02-02	-9	dd_Smes_g4_6	dd_Smes_g4_6:6911971[b37]G,T	dd_Smes_g4_6:6991965[b37]A,G	6911971	6991965	79.995	221	0.362	0.977	0.005
02-02	02-02	-9	dd_Smes_g4_6	dd_Smes_g4_6:9549709[b37]C,T	dd_Smes_g4_6:9644875[b37]C,T	9549709	9644875	95.167	224	0.425	1	0
02-02	02-02	-9	dd_Smes_g4_6	dd_Smes_g4_6:9792990[b37]A,C	dd_Smes_g4_6:9891394[b37]A,G	9792990	9891394	98.405	327	0.301	0.991	0.006
02-02	02-02	-9	dd_Smes_g4_6	dd_Smes_g4_6:9957115[b37]C,T	dd_Smes_g4_6:10091210[b37]A,G	9957115	10091210	134.096	184	0.729	0.984	0.011
02-02	02-02	-9	dd_Smes_g4_6	dd_Smes_g4_6:10197573[b37]A,T	dd_Smes_g4_6:10269193[b37]A,T	10197573	10269193	71.621	252	0.284	0.98	0.012
02-02	02-02	-9	dd_Smes_g4_6	dd_Smes_g4_6:10269647[b37]C,T	dd_Smes_g4_6:10350337[b37]C,T	10269647	10350337	80.691	266	0.303	0.996	0.004
02-02	02-02	-9	dd_Smes_g4_6	dd_Smes_g4_6:10470008[b37]A,T	dd_Smes_g4_6:10566241[b37]A,T	10470008	10566241	96.234	153	0.629	0.98	0.007
02-02	02-02	-9	dd_Smes_g4_6	dd_Smes_g4_6:10567777[b37]A,T	dd_Smes_g4_6:10670110[b37]C,T	10567777	10670110	102.334	280	0.365	0.982	0.011
02-02	02-02	-9	dd_Smes_g4_6	dd_Smes_g4_6:10670639[b37]A,T	dd_Smes_g4_6:11238295[b37]C,T	10670639	11238295	567.657	1693	0.335	0.99	0.002
02-02	02-02	-9	dd_Smes_g4_6	dd_Smes_g4_6:11238694[b37]G,T	dd_Smes_g4_6:11421481[b37]A,G	11238694	11421481	182.788	452	0.404	0.998	0
02-02	02-02	-9	dd_Smes_g4_61	dd_Smes_g4_61:385470[b37]A,T	dd_Smes_g4_61:489305[b37]A,T	385470	489305	103.836	51	2.036	0.902	0.02
02-02	02-02	-9	dd_Smes_g4_61	dd_Smes_g4_61:661917[b37]A,G	dd_Smes_g4_61:821417[b37]C,T	661917	821417	159.501	338	0.472	0.982	0.003
02-02	02-02	-9	dd_Smes_g4_61	dd_Smes_g4_61:861628[b37]C,T	dd_Smes_g4_61:946842[b37]A,T	861628	946842	85.215	213	0.4	0.995	0.005
02-02	02-02	-9	dd_Smes_g4_61	dd_Smes_g4_61:2337557[b37]A,G	dd_Smes_g4_61:2579008[b37]A,C	2337557	2579008	241.452	456	0.53	0.987	0
02-02	02-02	-9	dd_Smes_g4_61	dd_Smes_g4_61:2691659[b37]A,C	dd_Smes_g4_61:2762731[b37]C,T	2691659	2762731	71.073	98	0.725	0.959	0.031
02-02	02-02	-9	dd_Smes_g4_61	dd_Smes_g4_61:2820497[b37]A,C	dd_Smes_g4_61:2903972[b37]C,T	2820497	2903972	83.476	380	0.22	0.961	0.005
02-02	02-02	-9	dd_Smes_g4_61	dd_Smes_g4_61:2909698[b37]G,T	dd_Smes_g4_61:3005608[b37]A,G	2909698	3005608	95.911	103	0.931	1	0
02-02	02-02	-9	dd_Smes_g4_61	dd_Smes_g4_61:3468763[b37]G,T	dd_Smes_g4_61:3652313[b37]G,T	3468763	3652313	183.551	210	0.874	1	0
02-02	02-02	-9	dd_Smes_g4_64	dd_Smes_g4_64:128048[b37]A,T	dd_Smes_g4_64:178777[b37]G,T	128048	178777	50.73	132	0.384	0.992	0
02-02	02-02	-9	dd_Smes_g4_64	dd_Smes_g4_64:432479[b37]A,G	dd_Smes_g4_64:510785[b37]A,G	432479	510785	78.307	112	0.699	0.991	0.009
02-02	02-02	-9	dd_Smes_g4_64	dd_Smes_g4_64:990272[b37]A,G	dd_Smes_g4_64:1144883[b37]C,G	990272	1144883	154.612	487	0.317	0.984	0
02-02	02-02	-9	dd_Smes_g4_64	dd_Smes_g4_64:1787533[b37]C,T	dd_Smes_g4_64:1837545[b37]C,T	1787533	1837545	50.013	28	1.786	1	0
02-02	02-02	-9	dd_Smes_g4_64	dd_Smes_g4_64:2172577[b37]A,T	dd_Smes_g4_64:2421014[b37]G,T	2172577	2421014	248.438	315	0.789	0.987	0.006
02-02	02-02	-9	dd_Smes_g4_64	dd_Smes_g4_64:2476640[b37]A,G	dd_Smes_g4_64:2577028[b37]G,T	2476640	2577028	100.389	156	0.644	1	0
02-02	02-02	-9	dd_Smes_g4_64	dd_Smes_g4_64:2644262[b37]A,G	dd_Smes_g4_64:2813400[b37]A,G	2644262	2813400	169.139	365	0.463	0.995	0.003
02-02	02-02	-9	dd_Smes_g4_64	dd_Smes_g4_64:3000572[b37]C,T	dd_Smes_g4_64:3058403[b37]A,G	3000572	3058403	57.832	48	1.205	1	0
02-02	02-02	-9	dd_Smes_g4_64	dd_Smes_g4_64:3058522[b37]C,T	dd_Smes_g4_64:3170125[b37]A,T	3058522	3170125	111.604	249	0.448	1	0
02-02	02-02	-9	dd_Smes_g4_64	dd_Smes_g4_64:3171153[b37]A,C	dd_Smes_g4_64:3264201[b37]A,G	3171153	3264201	93.049	280	0.332	0.982	0
02-02	02-02	-9	dd_Smes_g4_64	dd_Smes_g4_64:3286507[b37]G,T	dd_Smes_g4_64:3339601[b37]A,C	3286507	3339601	53.095	104	0.511	1	0
02-02	02-02	-9	dd_Smes_g4_65	dd_Smes_g4_65:162435[b37]A,T	dd_Smes_g4_65:213372[b37]A,T	162435	213372	50.938	226	0.225	0.987	0
02-02	02-02	-9	dd_Smes_g4_65	dd_Smes_g4_65:231910[b37]A,G	dd_Smes_g4_65:377741[b37]A,T	231910	377741	145.832	182	0.801	0.956	0.005
02-02	02-02	-9	dd_Smes_g4_65	dd_Smes_g4_65:377923[b37]C,G	dd_Smes_g4_65:510369[b37]G,T	377923	510369	132.447	180	0.736	0.989	0.011
02-02	02-02	-9	dd_Smes_g4_65	dd_Smes_g4_65:892133[b37]A,C	dd_Smes_g4_65:992156[b37]A,G	892133	992156	100.024	207	0.483	0.976	0.005
02-02	02-02	-9	dd_Smes_g4_65	dd_Smes_g4_65:1108852[b37]A,T	dd_Smes_g4_65:1399096[b37]A,T	1108852	1399096	290.245	674	0.431	0.988	0
02-02	02-02	-9	dd_Smes_g4_65	dd_Smes_g4_65:1466154[b37]C,T	dd_Smes_g4_65:1540669[b37]A,T	1466154	1540669	74.516	163	0.457	0.988	0.006
02-02	02-02	-9	dd_Smes_g4_65	dd_Smes_g4_65:2164323[b37]C,T	dd_Smes_g4_65:2281619[b37]A,C	2164323	2281619	117.297	273	0.43	1	0
02-02	02-02	-9	dd_Smes_g4_65	dd_Smes_g4_65:2341454[b37]A,T	dd_Smes_g4_65:2478985[b37]C,G	2341454	2478985	137.532	193	0.713	0.984	0.016
02-02	02-02	-9	dd_Smes_g4_65	dd_Smes_g4_65:2545244[b37]A,C	dd_Smes_g4_65:2619220[b37]A,G	2545244	2619220	73.977	299	0.247	0.993	0
02-02	02-02	-9	dd_Smes_g4_65	dd_Smes_g4_65:2866465[b37]C,T	dd_Smes_g4_65:2993912[b37]A,G	2866465	2993912	127.448	151	0.844	0.993	0.007
02-02	02-02	-9	dd_Smes_g4_65	dd_Smes_g4_65:3137395[b37]A,C	dd_Smes_g4_65:3231363[b37]C,T	3137395	3231363	93.969	88	1.068	0.989	0
02-02	02-02	-9	dd_Smes_g4_67	dd_Smes_g4_67:2044533[b37]C,T	dd_Smes_g4_67:2107618[b37]C,T	2044533	2107618	63.086	116	0.544	0.983	0.017
02-02	02-02	-9	dd_Smes_g4_67	dd_Smes_g4_67:2311363[b37]C,T	dd_Smes_g4_67:2519369[b37]C,T	2311363	2519369	208.007	391	0.532	0.997	0
02-02	02-02	-9	dd_Smes_g4_67	dd_Smes_g4_67:2616605[b37]C,T	dd_Smes_g4_67:2679190[b37]C,T	2616605	2679190	62.586	471	0.133	0.996	0.004
02-02	02-02	-9	dd_Smes_g4_67	dd_Smes_g4_67:2691111[b37]A,G	dd_Smes_g4_67:2750124[b37]A,G	2691111	2750124	59.014	294	0.201	0.997	0.003
02-02	02-02	-9	dd_Smes_g4_67	dd_Smes_g4_67:3047630[b37]G,T	dd_Smes_g4_67:3101907[b37]G,T	3047630	3101907	54.278	40	1.357	0.975	0.025
02-02	02-02	-9	dd_Smes_g4_70	dd_Smes_g4_70:12287[b37]C,T	dd_Smes_g4_70:78653[b37]G,T	12287	78653	66.367	84	0.79	1	0
02-02	02-02	-9	dd_Smes_g4_70	dd_Smes_g4_70:167376[b37]A,G	dd_Smes_g4_70:312410[b37]A,G	167376	312410	145.035	209	0.694	0.971	0
02-02	02-02	-9	dd_Smes_g4_70	dd_Smes_g4_70:450964[b37]C,T	dd_Smes_g4_70:554616[b37]A,T	450964	554616	103.653	312	0.332	0.997	0
02-02	02-02	-9	dd_Smes_g4_70	dd_Smes_g4_70:729917[b37]C,T	dd_Smes_g4_70:841066[b37]A,G	729917	841066	111.15	187	0.594	0.995	0
02-02	02-02	-9	dd_Smes_g4_70	dd_Smes_g4_70:876242[b37]A,G	dd_Smes_g4_70:945369[b37]A,C	876242	945369	69.128	53	1.304	1	0
02-02	02-02	-9	dd_Smes_g4_70	dd_Smes_g4_70:946787[b37]A,G	dd_Smes_g4_70:1205056[b37]G,T	946787	1205056	258.27	722	0.358	0.996	0.001
02-02	02-02	-9	dd_Smes_g4_70	dd_Smes_g4_70:1277657[b37]A,G	dd_Smes_g4_70:1402644[b37]A,G	1277657	1402644	124.988	138	0.906	0.993	0.007
02-02	02-02	-9	dd_Smes_g4_70	dd_Smes_g4_70:1487219[b37]A,T	dd_Smes_g4_70:1551391[b37]C,G	1487219	1551391	64.173	226	0.284	0.991	0.009
02-02	02-02	-9	dd_Smes_g4_70	dd_Smes_g4_70:1684894[b37]A,T	dd_Smes_g4_70:1754984[b37]A,G	1684894	1754984	70.091	156	0.449	0.994	0
02-02	02-02	-9	dd_Smes_g4_70	dd_Smes_g4_70:1755964[b37]C,T	dd_Smes_g4_70:1810678[b37]G,T	1755964	1810678	54.715	265	0.206	1	0
02-02	02-02	-9	dd_Smes_g4_70	dd_Smes_g4_70:1814865[b37]A,G	dd_Smes_g4_70:1873791[b37]C,T	1814865	1873791	58.927	188	0.313	0.984	0
02-02	02-02	-9	dd_Smes_g4_70	dd_Smes_g4_70:1903788[b37]G,T	dd_Smes_g4_70:2001111[b37]A,C	1903788	2001111	97.324	138	0.705	0.993	0.007
02-02	02-02	-9	dd_Smes_g4_70	dd_Smes_g4_70:2138709[b37]A,T	dd_Smes_g4_70:2241440[b37]A,G	2138709	2241440	102.732	241	0.426	0.983	0.004
02-02	02-02	-9	dd_Smes_g4_70	dd_Smes_g4_70:2315715[b37]C,T	dd_Smes_g4_70:2385520[b37]C,T	2315715	2385520	69.806	388	0.18	0.977	0.003
02-02	02-02	-9	dd_Smes_g4_70	dd_Smes_g4_70:2426791[b37]G,T	dd_Smes_g4_70:2618974[b37]C,T	2426791	2618974	192.184	471	0.408	0.983	0.004
02-02	02-02	-9	dd_Smes_g4_70	dd_Smes_g4_70:3043201[b37]G,T	dd_Smes_g4_70:3159757[b37]A,C	3043201	3159757	116.557	158	0.738	0.987	0.006
02-02	02-02	-9	dd_Smes_g4_77	dd_Smes_g4_77:748024[b37]A,G	dd_Smes_g4_77:1044571[b37]A,C	748024	1044571	296.548	1026	0.289	0.991	0.001
02-02	02-02	-9	dd_Smes_g4_77	dd_Smes_g4_77:1046004[b37]A,C	dd_Smes_g4_77:1339624[b37]C,T	1046004	1339624	293.621	1009	0.291	0.996	0.003
02-02	02-02	-9	dd_Smes_g4_77	dd_Smes_g4_77:1417949[b37]G,T	dd_Smes_g4_77:1527355[b37]A,G	1417949	1527355	109.407	133	0.823	1	0
02-02	02-02	-9	dd_Smes_g4_77	dd_Smes_g4_77:1579414[b37]A,G	dd_Smes_g4_77:1914549[b37]A,G	1579414	1914549	335.136	556	0.603	0.998	0.002
02-02	02-02	-9	dd_Smes_g4_77	dd_Smes_g4_77:1981324[b37]C,T	dd_Smes_g4_77:2107884[b37]A,T	1981324	2107884	126.561	117	1.082	1	0
02-02	02-02	-9	dd_Smes_g4_77	dd_Smes_g4_77:2162230[b37]C,T	dd_Smes_g4_77:2381409[b37]A,T	2162230	2381409	219.18	502	0.437	0.996	0.004
02-02	02-02	-9	dd_Smes_g4_77	dd_Smes_g4_77:2458675[b37]C,T	dd_Smes_g4_77:2545450[b37]A,G	2458675	2545450	86.776	370	0.235	0.997	0.003
02-02	02-02	-9	dd_Smes_g4_77	dd_Smes_g4_77:2706985[b37]G,T	dd_Smes_g4_77:2905805[b37]A,G	2706985	2905805	198.821	858	0.232	0.997	0.003
02-02	02-02	-9	dd_Smes_g4_78	dd_Smes_g4_78:763619[b37]A,T	dd_Smes_g4_78:893336[b37]A,T	763619	893336	129.718	113	1.148	1	0
02-02	02-02	-9	dd_Smes_g4_78	dd_Smes_g4_78:1104374[b37]A,T	dd_Smes_g4_78:1179951[b37]C,T	1104374	1179951	75.578	274	0.276	0.978	0
02-02	02-02	-9	dd_Smes_g4_78	dd_Smes_g4_78:1184099[b37]A,T	dd_Smes_g4_78:1239177[b37]C,T	1184099	1239177	55.079	251	0.219	0.996	0.004
02-02	02-02	-9	dd_Smes_g4_78	dd_Smes_g4_78:1505599[b37]C,T	dd_Smes_g4_78:1632421[b37]A,T	1505599	1632421	126.823	48	2.642	0.979	0.021
02-02	02-02	-9	dd_Smes_g4_78	dd_Smes_g4_78:1689765[b37]A,G	dd_Smes_g4_78:1747068[b37]C,T	1689765	1747068	57.304	188	0.305	0.984	0
02-02	02-02	-9	dd_Smes_g4_78	dd_Smes_g4_78:1923957[b37]A,T	dd_Smes_g4_78:1977088[b37]A,G	1923957	1977088	53.132	124	0.428	0.984	0.008
02-02	02-02	-9	dd_Smes_g4_78	dd_Smes_g4_78:2380209[b37]A,G	dd_Smes_g4_78:2473787[b37]G,T	2380209	2473787	93.579	294	0.318	0.949	0.003
02-02	02-02	-9	dd_Smes_g4_78	dd_Smes_g4_78:2559027[b37]A,T	dd_Smes_g4_78:2633639[b37]G,T	2559027	2633639	74.613	126	0.592	0.96	0.008
02-02	02-02	-9	dd_Smes_g4_78	dd_Smes_g4_78:2695237[b37]G,T	dd_Smes_g4_78:2755492[b37]A,T	2695237	2755492	60.256	43	1.401	1	0
02-02	02-02	-9	dd_Smes_g4_78	dd_Smes_g4_78:2819056[b37]A,T	dd_Smes_g4_78:2947742[b37]C,T	2819056	2947742	128.687	161	0.799	0.994	0.006
02-02	02-02	-9	dd_Smes_g4_8	dd_Smes_g4_8:4788923[b37]A,T	dd_Smes_g4_8:4842005[b37]C,T	4788923	4842005	53.083	177	0.3	0.994	0.006
02-02	02-02	-9	dd_Smes_g4_8	dd_Smes_g4_8:4842184[b37]A,C	dd_Smes_g4_8:5022361[b37]C,T	4842184	5022361	180.178	657	0.274	1	0
02-02	02-02	-9	dd_Smes_g4_8	dd_Smes_g4_8:5194531[b37]C,T	dd_Smes_g4_8:5323959[b37]A,G	5194531	5323959	129.429	214	0.605	1	0
02-02	02-02	-9	dd_Smes_g4_8	dd_Smes_g4_8:5477323[b37]A,G	dd_Smes_g4_8:5704144[b37]A,C	5477323	5704144	226.822	461	0.492	0.985	0.007
02-02	02-02	-9	dd_Smes_g4_8	dd_Smes_g4_8:5743016[b37]G,T	dd_Smes_g4_8:6089274[b37]A,T	5743016	6089274	346.259	812	0.426	0.991	0.007
02-02	02-02	-9	dd_Smes_g4_8	dd_Smes_g4_8:6142944[b37]A,G	dd_Smes_g4_8:6265085[b37]C,T	6142944	6265085	122.142	356	0.343	0.992	0.003
02-02	02-02	-9	dd_Smes_g4_8	dd_Smes_g4_8:6268932[b37]A,T	dd_Smes_g4_8:6742253[b37]C,T	6268932	6742253	473.322	825	0.574	0.995	0.004
02-02	02-02	-9	dd_Smes_g4_8	dd_Smes_g4_8:6779274[b37]G,T	dd_Smes_g4_8:6990771[b37]C,T	6779274	6990771	211.498	402	0.526	0.993	0
02-02	02-02	-9	dd_Smes_g4_8	dd_Smes_g4_8:7076958[b37]G,T	dd_Smes_g4_8:7336231[b37]A,G	7076958	7336231	259.274	698	0.371	0.996	0.001
02-02	02-02	-9	dd_Smes_g4_8	dd_Smes_g4_8:7336935[b37]C,T	dd_Smes_g4_8:7425334[b37]C,T	7336935	7425334	88.4	282	0.313	1	0
02-02	02-02	-9	dd_Smes_g4_8	dd_Smes_g4_8:7426788[b37]A,G	dd_Smes_g4_8:7968213[b37]A,G	7426788	7968213	541.426	1512	0.358	0.991	0.003
02-02	02-02	-9	dd_Smes_g4_8	dd_Smes_g4_8:8171438[b37]C,T	dd_Smes_g4_8:8342420[b37]C,T	8171438	8342420	170.983	348	0.491	1	0
02-02	02-02	-9	dd_Smes_g4_8	dd_Smes_g4_8:8393726[b37]A,G	dd_Smes_g4_8:8457930[b37]C,T	8393726	8457930	64.205	162	0.396	1	0
02-02	02-02	-9	dd_Smes_g4_8	dd_Smes_g4_8:8517942[b37]C,G	dd_Smes_g4_8:8761740[b37]G,T	8517942	8761740	243.799	863	0.283	0.995	0.001
02-02	02-02	-9	dd_Smes_g4_8	dd_Smes_g4_8:9072198[b37]C,G	dd_Smes_g4_8:9298830[b37]A,C	9072198	9298830	226.633	483	0.469	0.994	0.006
02-02	02-02	-9	dd_Smes_g4_8	dd_Smes_g4_8:9365692[b37]C,T	dd_Smes_g4_8:9544089[b37]A,T	9365692	9544089	178.398	158	1.129	0.994	0.006
02-02	02-02	-9	dd_Smes_g4_86	dd_Smes_g4_86:147701[b37]A,G	dd_Smes_g4_86:306967[b37]A,G	147701	306967	159.267	537	0.297	0.996	0
02-02	02-02	-9	dd_Smes_g4_9	dd_Smes_g4_9:132695[b37]G,T	dd_Smes_g4_9:206895[b37]G,T	132695	206895	74.201	200	0.371	0.995	0.005
02-02	02-02	-9	dd_Smes_g4_9	dd_Smes_g4_9:262498[b37]C,T	dd_Smes_g4_9:351675[b37]C,T	262498	351675	89.178	397	0.225	0.997	0
02-02	02-02	-9	dd_Smes_g4_9	dd_Smes_g4_9:383850[b37]A,G	dd_Smes_g4_9:676729[b37]C,T	383850	676729	292.88	748	0.392	0.996	0.003
02-02	02-02	-9	dd_Smes_g4_9	dd_Smes_g4_9:677181[b37]A,G	dd_Smes_g4_9:764429[b37]A,C	677181	764429	87.249	186	0.469	0.995	0.005
02-02	02-02	-9	dd_Smes_g4_9	dd_Smes_g4_9:811210[b37]A,C	dd_Smes_g4_9:914256[b37]C,T	811210	914256	103.047	274	0.376	0.996	0.004
02-02	02-02	-9	dd_Smes_g4_9	dd_Smes_g4_9:989671[b37]G,T	dd_Smes_g4_9:1338857[b37]A,T	989671	1338857	349.187	655	0.533	0.986	0.006
02-02	02-02	-9	dd_Smes_g4_9	dd_Smes_g4_9:1408797[b37]A,G	dd_Smes_g4_9:1516368[b37]A,G	1408797	1516368	107.572	123	0.875	1	0
02-02	02-02	-9	dd_Smes_g4_9	dd_Smes_g4_9:1670442[b37]A,G	dd_Smes_g4_9:1723425[b37]G,T	1670442	1723425	52.984	88	0.602	0.989	0.011
02-02	02-02	-9	dd_Smes_g4_9	dd_Smes_g4_9:1786863[b37]C,T	dd_Smes_g4_9:2040068[b37]A,T	1786863	2040068	253.206	384	0.659	0.987	0.005
02-02	02-02	-9	dd_Smes_g4_9	dd_Smes_g4_9:2275474[b37]A,T	dd_Smes_g4_9:2366431[b37]G,T	2275474	2366431	90.958	206	0.442	0.995	0
02-02	02-02	-9	dd_Smes_g4_9	dd_Smes_g4_9:2366881[b37]A,G	dd_Smes_g4_9:2422169[b37]A,G	2366881	2422169	55.289	95	0.582	0.989	0.011
02-02	02-02	-9	dd_Smes_g4_9	dd_Smes_g4_9:2473704[b37]C,T	dd_Smes_g4_9:2549397[b37]A,T	2473704	2549397	75.694	93	0.814	0.989	0.011
02-02	02-02	-9	dd_Smes_g4_9	dd_Smes_g4_9:2549716[b37]A,C	dd_Smes_g4_9:2809872[b37]A,T	2549716	2809872	260.157	579	0.449	0.99	0.005
02-02	02-02	-9	dd_Smes_g4_9	dd_Smes_g4_9:2811858[b37]C,T	dd_Smes_g4_9:2985308[b37]C,T	2811858	2985308	173.451	590	0.294	0.997	0
02-02	02-02	-9	dd_Smes_g4_9	dd_Smes_g4_9:3190112[b37]G,T	dd_Smes_g4_9:3342487[b37]A,G	3190112	3342487	152.376	400	0.381	0.998	0
02-02	02-02	-9	dd_Smes_g4_9	dd_Smes_g4_9:3423098[b37]A,C	dd_Smes_g4_9:3528171[b37]A,C	3423098	3528171	105.074	275	0.382	0.989	0
02-02	02-02	-9	dd_Smes_g4_9	dd_Smes_g4_9:3865257[b37]C,T	dd_Smes_g4_9:4014166[b37]A,G	3865257	4014166	148.91	151	0.986	0.974	0.007
02-02	02-02	-9	dd_Smes_g4_9	dd_Smes_g4_9:4014307[b37]A,C	dd_Smes_g4_9:4188468[b37]A,G	4014307	4188468	174.162	193	0.902	0.995	0
02-02	02-02	-9	dd_Smes_g4_9	dd_Smes_g4_9:4261104[b37]C,T	dd_Smes_g4_9:4544703[b37]A,C	4261104	4544703	283.6	337	0.842	0.997	0.003
02-02	02-02	-9	dd_Smes_g4_9	dd_Smes_g4_9:4575314[b37]A,T	dd_Smes_g4_9:4822468[b37]C,G	4575314	4822468	247.155	799	0.309	0.999	0.001
02-02	02-02	-9	dd_Smes_g4_9	dd_Smes_g4_9:4913832[b37]A,G	dd_Smes_g4_9:5105592[b37]A,G	4913832	5105592	191.761	478	0.401	0.99	0.002
02-02	02-02	-9	dd_Smes_g4_9	dd_Smes_g4_9:5179830[b37]C,T	dd_Smes_g4_9:5436596[b37]A,G	5179830	5436596	256.767	256	1.003	0.996	0.004
02-02	02-02	-9	dd_Smes_g4_9	dd_Smes_g4_9:5540421[b37]A,C	dd_Smes_g4_9:5669780[b37]C,T	5540421	5669780	129.36	239	0.541	0.983	0
02-02	02-02	-9	dd_Smes_g4_9	dd_Smes_g4_9:5671363[b37]A,C	dd_Smes_g4_9:5730978[b37]A,T	5671363	5730978	59.616	137	0.435	1	0
02-02	02-02	-9	dd_Smes_g4_9	dd_Smes_g4_9:5733534[b37]A,G	dd_Smes_g4_9:5876624[b37]A,G	5733534	5876624	143.091	272	0.526	0.985	0.004
02-02	02-02	-9	dd_Smes_g4_9	dd_Smes_g4_9:6057674[b37]G,T	dd_Smes_g4_9:6153179[b37]C,T	6057674	6153179	95.506	71	1.345	0.986	0
02-02	02-02	-9	dd_Smes_g4_9	dd_Smes_g4_9:6382565[b37]C,T	dd_Smes_g4_9:6513926[b37]C,T	6382565	6513926	131.362	257	0.511	0.996	0.004
02-02	02-02	-9	dd_Smes_g4_9	dd_Smes_g4_9:7052748[b37]C,T	dd_Smes_g4_9:7136567[b37]C,T	7052748	7136567	83.82	98	0.855	0.99	0.01
02-02	02-02	-9	dd_Smes_g4_9	dd_Smes_g4_9:7353793[b37]A,G	dd_Smes_g4_9:7473179[b37]A,T	7353793	7473179	119.387	233	0.512	1	0
02-02	02-02	-9	dd_Smes_g4_9	dd_Smes_g4_9:7883750[b37]C,G	dd_Smes_g4_9:7968659[b37]A,G	7883750	7968659	84.91	139	0.611	1	0
02-02	02-02	-9	dd_Smes_g4_9	dd_Smes_g4_9:8159659[b37]A,T	dd_Smes_g4_9:8253848[b37]A,G	8159659	8253848	94.19	192	0.491	0.99	0.005
02-02	02-02	-9	dd_Smes_g4_9	dd_Smes_g4_9:8343267[b37]A,T	dd_Smes_g4_9:8428264[b37]A,T	8343267	8428264	84.998	82	1.037	1	0
02-02	02-02	-9	dd_Smes_g4_9	dd_Smes_g4_9:8511073[b37]C,G	dd_Smes_g4_9:8673073[b37]A,G	8511073	8673073	162.001	112	1.446	0.982	0.018
02-02	02-02	-9	dd_Smes_g4_9	dd_Smes_g4_9:9307291[b37]A,T	dd_Smes_g4_9:9407525[b37]G,T	9307291	9407525	100.235	43	2.331	1	0
02-02	02-02	-9	dd_Smes_g4_90	dd_Smes_g4_90:35231[b37]G,T	dd_Smes_g4_90:110320[b37]A,G	35231	110320	75.09	100	0.751	1	0
02-02	02-02	-9	dd_Smes_g4_90	dd_Smes_g4_90:168357[b37]C,T	dd_Smes_g4_90:375968[b37]C,T	168357	375968	207.612	312	0.665	0.994	0
02-02	02-02	-9	dd_Smes_g4_90	dd_Smes_g4_90:388510[b37]A,G	dd_Smes_g4_90:574963[b37]C,T	388510	574963	186.454	570	0.327	0.993	0.004
02-02	02-02	-9	dd_Smes_g4_90	dd_Smes_g4_90:750464[b37]A,T	dd_Smes_g4_90:840094[b37]A,C	750464	840094	89.631	387	0.232	0.997	0
02-02	02-02	-9	dd_Smes_g4_90	dd_Smes_g4_90:840335[b37]C,G	dd_Smes_g4_90:903922[b37]C,G	840335	903922	63.588	295	0.216	0.993	0.007
02-02	02-02	-9	dd_Smes_g4_90	dd_Smes_g4_90:989157[b37]A,C	dd_Smes_g4_90:1044232[b37]G,T	989157	1044232	55.076	320	0.172	0.994	0.006
02-02	02-02	-9	dd_Smes_g4_90	dd_Smes_g4_90:1049898[b37]A,C	dd_Smes_g4_90:1204374[b37]C,T	1049898	1204374	154.477	609	0.254	0.997	0
02-02	02-02	-9	dd_Smes_g4_90	dd_Smes_g4_90:1246971[b37]A,G	dd_Smes_g4_90:1653202[b37]C,T	1246971	1653202	406.232	739	0.55	0.999	0.001
02-02	02-02	-9	dd_Smes_g4_90	dd_Smes_g4_90:1653416[b37]A,G	dd_Smes_g4_90:1836674[b37]C,T	1653416	1836674	183.259	529	0.346	0.998	0.002
02-02	02-02	-9	dd_Smes_g4_90	dd_Smes_g4_90:1837427[b37]A,C	dd_Smes_g4_90:2486536[b37]A,C	1837427	2486536	649.11	1673	0.388	0.993	0.003
02-02	02-02	-9	dd_Smes_g4_90	dd_Smes_g4_90:2495836[b37]A,C	dd_Smes_g4_90:2564353[b37]C,T	2495836	2564353	68.518	298	0.23	1	0
02-02	02-02	-9	dd_Smes_g4_90	dd_Smes_g4_90:2717012[b37]G,T	dd_Smes_g4_90:2784349[b37]A,T	2717012	2784349	67.338	360	0.187	0.989	0
02-02	02-02	-9	dd_Smes_g4_94	dd_Smes_g4_94:87998[b37]C,T	dd_Smes_g4_94:179830[b37]C,T	87998	179830	91.833	206	0.446	0.985	0.015
02-02	02-02	-9	dd_Smes_g4_94	dd_Smes_g4_94:356269[b37]A,T	dd_Smes_g4_94:496371[b37]A,G	356269	496371	140.103	197	0.711	0.995	0.005
02-02	02-02	-9	dd_Smes_g4_94	dd_Smes_g4_94:1517944[b37]G,T	dd_Smes_g4_94:1583168[b37]A,C	1517944	1583168	65.225	65	1.003	1	0
02-02	02-02	-9	dd_Smes_g4_94	dd_Smes_g4_94:1633443[b37]A,T	dd_Smes_g4_94:1714845[b37]G,T	1633443	1714845	81.403	227	0.359	1	0
02-02	02-02	-9	dd_Smes_g4_94	dd_Smes_g4_94:1722849[b37]A,G	dd_Smes_g4_94:1856672[b37]A,G	1722849	1856672	133.824	450	0.297	0.996	0.004
02-03	02-03	-9	dd_Smes_g4_1	dd_Smes_g4_1:20413[b37]A,T	dd_Smes_g4_1:91336[b37]A,G	20413	91336	70.924	29	2.446	1	0
02-03	02-03	-9	dd_Smes_g4_1	dd_Smes_g4_1:230488[b37]C,G	dd_Smes_g4_1:420667[b37]G,T	230488	420667	190.18	251	0.758	0.996	0
02-03	02-03	-9	dd_Smes_g4_1	dd_Smes_g4_1:584268[b37]C,T	dd_Smes_g4_1:804261[b37]C,T	584268	804261	219.994	674	0.326	0.999	0.001
02-03	02-03	-9	dd_Smes_g4_1	dd_Smes_g4_1:833603[b37]A,C	dd_Smes_g4_1:885295[b37]A,G	833603	885295	51.693	184	0.281	0.995	0
02-03	02-03	-9	dd_Smes_g4_1	dd_Smes_g4_1:885415[b37]A,C	dd_Smes_g4_1:960136[b37]A,G	885415	960136	74.722	218	0.343	0.995	0.005
02-03	02-03	-9	dd_Smes_g4_1	dd_Smes_g4_1:1044288[b37]C,T	dd_Smes_g4_1:1123407[b37]C,T	1044288	1123407	79.12	165	0.48	1	0
02-03	02-03	-9	dd_Smes_g4_1	dd_Smes_g4_1:1314225[b37]A,T	dd_Smes_g4_1:1388059[b37]G,T	1314225	1388059	73.835	100	0.738	0.96	0.01
02-03	02-03	-9	dd_Smes_g4_101	dd_Smes_g4_101:235354[b37]C,G	dd_Smes_g4_101:694791[b37]C,G	235354	694791	459.438	1567	0.293	0.985	0.001
02-03	02-03	-9	dd_Smes_g4_101	dd_Smes_g4_101:756499[b37]A,C	dd_Smes_g4_101:865109[b37]C,G	756499	865109	108.611	39	2.785	0.974	0.026
02-03	02-03	-9	dd_Smes_g4_101	dd_Smes_g4_101:1444593[b37]G,T	dd_Smes_g4_101:1537588[b37]A,C	1444593	1537588	92.996	175	0.531	0.971	0
02-03	02-03	-9	dd_Smes_g4_101	dd_Smes_g4_101:1537733[b37]C,G	dd_Smes_g4_101:1606741[b37]A,G	1537733	1606741	69.009	211	0.327	0.986	0
02-03	02-03	-9	dd_Smes_g4_101	dd_Smes_g4_101:1608327[b37]A,T	dd_Smes_g4_101:1700039[b37]A,G	1608327	1700039	91.713	192	0.478	0.969	0.005
02-03	02-03	-9	dd_Smes_g4_101	dd_Smes_g4_101:2348990[b37]A,T	dd_Smes_g4_101:2431070[b37]C,T	2348990	2431070	82.081	265	0.31	0.974	0.004
02-03	02-03	-9	dd_Smes_g4_108	dd_Smes_g4_108:74015[b37]C,T	dd_Smes_g4_108:136709[b37]A,G	74015	136709	62.695	261	0.24	0.992	0
02-03	02-03	-9	dd_Smes_g4_108	dd_Smes_g4_108:239571[b37]C,G	dd_Smes_g4_108:419713[b37]A,T	239571	419713	180.143	419	0.43	0.995	0.002
02-03	02-03	-9	dd_Smes_g4_108	dd_Smes_g4_108:419867[b37]C,G	dd_Smes_g4_108:481848[b37]C,T	419867	481848	61.982	95	0.652	1	0
02-03	02-03	-9	dd_Smes_g4_108	dd_Smes_g4_108:492389[b37]A,G	dd_Smes_g4_108:560878[b37]A,G	492389	560878	68.49	198	0.346	0.975	0
02-03	02-03	-9	dd_Smes_g4_108	dd_Smes_g4_108:562854[b37]A,C	dd_Smes_g4_108:651216[b37]A,T	562854	651216	88.363	44	2.008	1	0
02-03	02-03	-9	dd_Smes_g4_108	dd_Smes_g4_108:727870[b37]A,G	dd_Smes_g4_108:883409[b37]A,G	727870	883409	155.54	256	0.608	0.996	0.004
02-03	02-03	-9	dd_Smes_g4_108	dd_Smes_g4_108:1377715[b37]A,C	dd_Smes_g4_108:1628549[b37]A,C	1377715	1628549	250.835	413	0.607	0.985	0.005
02-03	02-03	-9	dd_Smes_g4_108	dd_Smes_g4_108:1684186[b37]A,C	dd_Smes_g4_108:1775227[b37]C,T	1684186	1775227	91.042	417	0.218	0.993	0.005
02-03	02-03	-9	dd_Smes_g4_108	dd_Smes_g4_108:1909341[b37]G,T	dd_Smes_g4_108:1994342[b37]C,T	1909341	1994342	85.002	184	0.462	0.962	0.011
02-03	02-03	-9	dd_Smes_g4_108	dd_Smes_g4_108:2133648[b37]C,G	dd_Smes_g4_108:2248369[b37]G,T	2133648	2248369	114.722	142	0.808	0.986	0.007
02-03	02-03	-9	dd_Smes_g4_110	dd_Smes_g4_110:43300[b37]A,G	dd_Smes_g4_110:139646[b37]A,G	43300	139646	96.347	128	0.753	1	0
02-03	02-03	-9	dd_Smes_g4_110	dd_Smes_g4_110:355887[b37]C,G	dd_Smes_g4_110:461631[b37]A,C	355887	461631	105.745	192	0.551	0.995	0.005
02-03	02-03	-9	dd_Smes_g4_110	dd_Smes_g4_110:476387[b37]A,T	dd_Smes_g4_110:635196[b37]A,T	476387	635196	158.81	440	0.361	0.998	0
02-03	02-03	-9	dd_Smes_g4_110	dd_Smes_g4_110:636551[b37]A,C	dd_Smes_g4_110:703883[b37]A,G	636551	703883	67.333	106	0.635	1	0
02-03	02-03	-9	dd_Smes_g4_110	dd_Smes_g4_110:1190550[b37]C,T	dd_Smes_g4_110:1251828[b37]C,G	1190550	1251828	61.279	197	0.311	0.985	0
02-03	02-03	-9	dd_Smes_g4_110	dd_Smes_g4_110:1252474[b37]C,T	dd_Smes_g4_110:1323331[b37]G,T	1252474	1323331	70.858	440	0.161	0.998	0.002
02-03	02-03	-9	dd_Smes_g4_110	dd_Smes_g4_110:1429698[b37]A,T	dd_Smes_g4_110:1516901[b37]C,G	1429698	1516901	87.204	234	0.373	0.979	0.004
02-03	02-03	-9	dd_Smes_g4_110	dd_Smes_g4_110:1600966[b37]A,G	dd_Smes_g4_110:1665335[b37]A,G	1600966	1665335	64.37	97	0.664	1	0
02-03	02-03	-9	dd_Smes_g4_110	dd_Smes_g4_110:1910839[b37]A,G	dd_Smes_g4_110:2003281[b37]A,C	1910839	2003281	92.443	135	0.685	0.985	0.015
02-03	02-03	-9	dd_Smes_g4_116	dd_Smes_g4_116:21082[b37]C,T	dd_Smes_g4_116:213541[b37]A,G	21082	213541	192.46	713	0.27	0.993	0.001
02-03	02-03	-9	dd_Smes_g4_116	dd_Smes_g4_116:225280[b37]A,G	dd_Smes_g4_116:326985[b37]A,T	225280	326985	101.706	215	0.473	0.995	0.005
02-03	02-03	-9	dd_Smes_g4_116	dd_Smes_g4_116:377172[b37]A,T	dd_Smes_g4_116:477396[b37]A,G	377172	477396	100.225	344	0.291	0.988	0.003
02-03	02-03	-9	dd_Smes_g4_116	dd_Smes_g4_116:477951[b37]A,C	dd_Smes_g4_116:669137[b37]A,T	477951	669137	191.187	589	0.325	0.993	0
02-03	02-03	-9	dd_Smes_g4_116	dd_Smes_g4_116:735736[b37]A,G	dd_Smes_g4_116:857782[b37]G,T	735736	857782	122.047	136	0.897	1	0
02-03	02-03	-9	dd_Smes_g4_116	dd_Smes_g4_116:859983[b37]A,C	dd_Smes_g4_116:924464[b37]G,T	859983	924464	64.482	96	0.672	1	0
02-03	02-03	-9	dd_Smes_g4_116	dd_Smes_g4_116:925341[b37]G,T	dd_Smes_g4_116:988681[b37]A,G	925341	988681	63.341	262	0.242	0.992	0
02-03	02-03	-9	dd_Smes_g4_116	dd_Smes_g4_116:1015505[b37]A,T	dd_Smes_g4_116:1126850[b37]A,T	1015505	1126850	111.346	588	0.189	0.997	0.002
02-03	02-03	-9	dd_Smes_g4_116	dd_Smes_g4_116:1151656[b37]A,T	dd_Smes_g4_116:1359584[b37]A,T	1151656	1359584	207.929	307	0.677	0.99	0.01
02-03	02-03	-9	dd_Smes_g4_116	dd_Smes_g4_116:1400474[b37]A,C	dd_Smes_g4_116:1721483[b37]A,G	1400474	1721483	321.01	621	0.517	0.995	0
02-03	02-03	-9	dd_Smes_g4_116	dd_Smes_g4_116:1724963[b37]C,T	dd_Smes_g4_116:1854023[b37]A,T	1724963	1854023	129.061	113	1.142	0.982	0.018
02-03	02-03	-9	dd_Smes_g4_116	dd_Smes_g4_116:1907451[b37]C,T	dd_Smes_g4_116:2051417[b37]A,T	1907451	2051417	143.967	242	0.595	1	0
02-03	02-03	-9	dd_Smes_g4_131	dd_Smes_g4_131:57747[b37]A,T	dd_Smes_g4_131:122336[b37]A,T	57747	122336	64.59	370	0.175	0.986	0.003
02-03	02-03	-9	dd_Smes_g4_131	dd_Smes_g4_131:330472[b37]A,T	dd_Smes_g4_131:468337[b37]A,G	330472	468337	137.866	614	0.225	0.998	0.002
02-03	02-03	-9	dd_Smes_g4_131	dd_Smes_g4_131:511653[b37]A,G	dd_Smes_g4_131:566524[b37]A,T	511653	566524	54.872	348	0.158	0.991	0
02-03	02-03	-9	dd_Smes_g4_131	dd_Smes_g4_131:566943[b37]A,T	dd_Smes_g4_131:622880[b37]A,G	566943	622880	55.938	95	0.589	1	0
02-03	02-03	-9	dd_Smes_g4_131	dd_Smes_g4_131:623423[b37]A,C	dd_Smes_g4_131:809540[b37]C,T	623423	809540	186.118	578	0.322	1	0
02-03	02-03	-9	dd_Smes_g4_131	dd_Smes_g4_131:811802[b37]C,T	dd_Smes_g4_131:953024[b37]A,T	811802	953024	141.223	257	0.55	0.992	0
02-03	02-03	-9	dd_Smes_g4_131	dd_Smes_g4_131:1058488[b37]A,G	dd_Smes_g4_131:1193043[b37]A,T	1058488	1193043	134.556	356	0.378	0.983	0.008
02-03	02-03	-9	dd_Smes_g4_131	dd_Smes_g4_131:1244321[b37]A,T	dd_Smes_g4_131:1310399[b37]A,G	1244321	1310399	66.079	227	0.291	0.996	0
02-03	02-03	-9	dd_Smes_g4_131	dd_Smes_g4_131:1315426[b37]A,T	dd_Smes_g4_131:1472306[b37]A,G	1315426	1472306	156.881	514	0.305	1	0
02-03	02-03	-9	dd_Smes_g4_131	dd_Smes_g4_131:1596178[b37]A,T	dd_Smes_g4_131:1650585[b37]C,T	1596178	1650585	54.408	97	0.561	0.99	0.01
02-03	02-03	-9	dd_Smes_g4_133	dd_Smes_g4_133:106564[b37]A,T	dd_Smes_g4_133:201689[b37]A,G	106564	201689	95.126	190	0.501	1	0
02-03	02-03	-9	dd_Smes_g4_134	dd_Smes_g4_134:142963[b37]G,T	dd_Smes_g4_134:203384[b37]A,T	142963	203384	60.422	98	0.617	0.99	0.01
02-03	02-03	-9	dd_Smes_g4_134	dd_Smes_g4_134:366031[b37]A,G	dd_Smes_g4_134:429590[b37]A,C	366031	429590	63.56	76	0.836	0.974	0.026
02-03	02-03	-9	dd_Smes_g4_134	dd_Smes_g4_134:438850[b37]A,C	dd_Smes_g4_134:516474[b37]G,T	438850	516474	77.625	213	0.364	0.958	0
02-03	02-03	-9	dd_Smes_g4_134	dd_Smes_g4_134:595608[b37]C,T	dd_Smes_g4_134:810511[b37]A,T	595608	810511	214.904	423	0.508	0.988	0.007
02-03	02-03	-9	dd_Smes_g4_134	dd_Smes_g4_134:893911[b37]A,C	dd_Smes_g4_134:954349[b37]A,T	893911	954349	60.439	205	0.295	0.98	0.005
02-03	02-03	-9	dd_Smes_g4_134	dd_Smes_g4_134:1055557[b37]A,G	dd_Smes_g4_134:1112804[b37]G,T	1055557	1112804	57.248	116	0.494	0.983	0
02-03	02-03	-9	dd_Smes_g4_134	dd_Smes_g4_134:1200602[b37]A,C	dd_Smes_g4_134:1281427[b37]A,C	1200602	1281427	80.826	266	0.304	1	0
02-03	02-03	-9	dd_Smes_g4_134	dd_Smes_g4_134:1347460[b37]A,G	dd_Smes_g4_134:1603999[b37]A,G	1347460	1603999	256.54	465	0.552	0.987	0
02-03	02-03	-9	dd_Smes_g4_137	dd_Smes_g4_137:213674[b37]A,T	dd_Smes_g4_137:282730[b37]C,T	213674	282730	69.057	109	0.634	1	0
02-03	02-03	-9	dd_Smes_g4_137	dd_Smes_g4_137:388041[b37]A,G	dd_Smes_g4_137:511785[b37]C,T	388041	511785	123.745	327	0.378	0.991	0.003
02-03	02-03	-9	dd_Smes_g4_137	dd_Smes_g4_137:512485[b37]C,T	dd_Smes_g4_137:608378[b37]G,T	512485	608378	95.894	82	1.169	0.988	0.012
02-03	02-03	-9	dd_Smes_g4_137	dd_Smes_g4_137:993375[b37]A,G	dd_Smes_g4_137:1153270[b37]C,T	993375	1153270	159.896	301	0.531	0.997	0.003
02-03	02-03	-9	dd_Smes_g4_137	dd_Smes_g4_137:1153634[b37]A,T	dd_Smes_g4_137:1301455[b37]A,G	1153634	1301455	147.822	434	0.341	0.986	0.005
02-03	02-03	-9	dd_Smes_g4_14	dd_Smes_g4_14:134134[b37]A,G	dd_Smes_g4_14:212064[b37]A,G	134134	212064	77.931	235	0.332	0.991	0
02-03	02-03	-9	dd_Smes_g4_14	dd_Smes_g4_14:1044771[b37]C,T	dd_Smes_g4_14:1172925[b37]A,C	1044771	1172925	128.155	102	1.256	1	0
02-03	02-03	-9	dd_Smes_g4_14	dd_Smes_g4_14:1229116[b37]A,T	dd_Smes_g4_14:1409960[b37]A,T	1229116	1409960	180.845	467	0.387	0.996	0.004
02-03	02-03	-9	dd_Smes_g4_14	dd_Smes_g4_14:1542512[b37]A,G	dd_Smes_g4_14:1815343[b37]A,C	1542512	1815343	272.832	606	0.45	0.998	0.002
02-03	02-03	-9	dd_Smes_g4_14	dd_Smes_g4_14:1817396[b37]A,T	dd_Smes_g4_14:1949596[b37]A,T	1817396	1949596	132.201	660	0.2	0.971	0.002
02-03	02-03	-9	dd_Smes_g4_14	dd_Smes_g4_14:2127116[b37]C,T	dd_Smes_g4_14:2227426[b37]A,C	2127116	2227426	100.311	154	0.651	1	0
02-03	02-03	-9	dd_Smes_g4_14	dd_Smes_g4_14:2228353[b37]A,G	dd_Smes_g4_14:2325833[b37]A,C	2228353	2325833	97.481	351	0.278	0.989	0.003
02-03	02-03	-9	dd_Smes_g4_14	dd_Smes_g4_14:2461809[b37]C,T	dd_Smes_g4_14:2569096[b37]A,T	2461809	2569096	107.288	191	0.562	1	0
02-03	02-03	-9	dd_Smes_g4_14	dd_Smes_g4_14:2570506[b37]G,T	dd_Smes_g4_14:2858914[b37]A,G	2570506	2858914	288.409	403	0.716	0.99	0
02-03	02-03	-9	dd_Smes_g4_14	dd_Smes_g4_14:2962821[b37]A,C	dd_Smes_g4_14:3033445[b37]A,G	2962821	3033445	70.625	288	0.245	0.997	0
02-03	02-03	-9	dd_Smes_g4_14	dd_Smes_g4_14:3096451[b37]A,T	dd_Smes_g4_14:3341644[b37]A,G	3096451	3341644	245.194	192	1.277	0.995	0.005
02-03	02-03	-9	dd_Smes_g4_14	dd_Smes_g4_14:3501904[b37]A,G	dd_Smes_g4_14:3696197[b37]G,T	3501904	3696197	194.294	419	0.464	0.995	0
02-03	02-03	-9	dd_Smes_g4_14	dd_Smes_g4_14:3862342[b37]A,C	dd_Smes_g4_14:3913763[b37]G,T	3862342	3913763	51.422	90	0.571	0.989	0
02-03	02-03	-9	dd_Smes_g4_14	dd_Smes_g4_14:3965294[b37]G,T	dd_Smes_g4_14:4016257[b37]G,T	3965294	4016257	50.964	61	0.835	1	0
02-03	02-03	-9	dd_Smes_g4_14	dd_Smes_g4_14:4462309[b37]G,T	dd_Smes_g4_14:4577252[b37]A,T	4462309	4577252	114.944	172	0.668	0.994	0.006
02-03	02-03	-9	dd_Smes_g4_14	dd_Smes_g4_14:4578171[b37]A,T	dd_Smes_g4_14:4728399[b37]C,T	4578171	4728399	150.229	156	0.963	0.987	0
02-03	02-03	-9	dd_Smes_g4_14	dd_Smes_g4_14:4728761[b37]A,G	dd_Smes_g4_14:4781374[b37]C,T	4728761	4781374	52.614	128	0.411	1	0
02-03	02-03	-9	dd_Smes_g4_14	dd_Smes_g4_14:4916244[b37]A,G	dd_Smes_g4_14:5100368[b37]C,G	4916244	5100368	184.125	277	0.665	0.996	0.004
02-03	02-03	-9	dd_Smes_g4_14	dd_Smes_g4_14:5124791[b37]A,G	dd_Smes_g4_14:5254008[b37]A,C	5124791	5254008	129.218	239	0.541	0.979	0.008
02-03	02-03	-9	dd_Smes_g4_14	dd_Smes_g4_14:5254812[b37]C,T	dd_Smes_g4_14:5317089[b37]C,T	5254812	5317089	62.278	195	0.319	1	0
02-03	02-03	-9	dd_Smes_g4_14	dd_Smes_g4_14:5331288[b37]C,T	dd_Smes_g4_14:5413719[b37]C,T	5331288	5413719	82.432	401	0.206	1	0
02-03	02-03	-9	dd_Smes_g4_14	dd_Smes_g4_14:5467632[b37]C,T	dd_Smes_g4_14:5524685[b37]G,T	5467632	5524685	57.054	154	0.37	0.994	0
02-03	02-03	-9	dd_Smes_g4_14	dd_Smes_g4_14:5544435[b37]C,T	dd_Smes_g4_14:5618741[b37]A,T	5544435	5618741	74.307	249	0.298	1	0
02-03	02-03	-9	dd_Smes_g4_14	dd_Smes_g4_14:5675969[b37]G,T	dd_Smes_g4_14:5936963[b37]A,G	5675969	5936963	260.995	412	0.633	0.995	0.005
02-03	02-03	-9	dd_Smes_g4_14	dd_Smes_g4_14:5937181[b37]A,C	dd_Smes_g4_14:6088390[b37]A,G	5937181	6088390	151.21	268	0.564	1	0
02-03	02-03	-9	dd_Smes_g4_14	dd_Smes_g4_14:6543168[b37]A,T	dd_Smes_g4_14:6745730[b37]G,T	6543168	6745730	202.563	274	0.739	0.996	0.004
02-03	02-03	-9	dd_Smes_g4_14	dd_Smes_g4_14:6903074[b37]C,T	dd_Smes_g4_14:6956403[b37]A,C	6903074	6956403	53.33	115	0.464	0.974	0.009
02-03	02-03	-9	dd_Smes_g4_14	dd_Smes_g4_14:6957971[b37]G,T	dd_Smes_g4_14:7031620[b37]A,T	6957971	7031620	73.65	105	0.701	0.99	0
02-03	02-03	-9	dd_Smes_g4_14	dd_Smes_g4_14:7169149[b37]A,T	dd_Smes_g4_14:7361635[b37]A,T	7169149	7361635	192.487	380	0.507	0.984	0
02-03	02-03	-9	dd_Smes_g4_14	dd_Smes_g4_14:7800412[b37]G,T	dd_Smes_g4_14:7850511[b37]A,G	7800412	7850511	50.1	140	0.358	1	0
02-03	02-03	-9	dd_Smes_g4_147	dd_Smes_g4_147:23877[b37]G,T	dd_Smes_g4_147:162180[b37]A,T	23877	162180	138.304	503	0.275	0.99	0.002
02-03	02-03	-9	dd_Smes_g4_147	dd_Smes_g4_147:221949[b37]A,C	dd_Smes_g4_147:435574[b37]A,G	221949	435574	213.626	599	0.357	1	0
02-03	02-03	-9	dd_Smes_g4_147	dd_Smes_g4_147:437449[b37]C,G	dd_Smes_g4_147:511497[b37]G,T	437449	511497	74.049	249	0.297	1	0
02-03	02-03	-9	dd_Smes_g4_147	dd_Smes_g4_147:557530[b37]A,G	dd_Smes_g4_147:645848[b37]A,T	557530	645848	88.319	82	1.077	1	0
02-03	02-03	-9	dd_Smes_g4_147	dd_Smes_g4_147:859830[b37]A,G	dd_Smes_g4_147:1007386[b37]A,G	859830	1007386	147.557	597	0.247	0.992	0.002
02-03	02-03	-9	dd_Smes_g4_147	dd_Smes_g4_147:1015222[b37]G,T	dd_Smes_g4_147:1168828[b37]C,T	1015222	1168828	153.607	261	0.589	0.996	0
02-03	02-03	-9	dd_Smes_g4_147	dd_Smes_g4_147:1232239[b37]G,T	dd_Smes_g4_147:1478043[b37]A,C	1232239	1478043	245.805	258	0.953	1	0
02-03	02-03	-9	dd_Smes_g4_15	dd_Smes_g4_15:60962[b37]A,C	dd_Smes_g4_15:140877[b37]A,T	60962	140877	79.916	296	0.27	0.997	0.003
02-03	02-03	-9	dd_Smes_g4_15	dd_Smes_g4_15:191088[b37]A,T	dd_Smes_g4_15:326170[b37]A,G	191088	326170	135.083	437	0.309	0.989	0
02-03	02-03	-9	dd_Smes_g4_15	dd_Smes_g4_15:331695[b37]C,T	dd_Smes_g4_15:407542[b37]A,T	331695	407542	75.848	155	0.489	0.987	0
02-03	02-03	-9	dd_Smes_g4_15	dd_Smes_g4_15:408312[b37]A,G	dd_Smes_g4_15:734951[b37]C,T	408312	734951	326.64	1028	0.318	0.995	0
02-03	02-03	-9	dd_Smes_g4_15	dd_Smes_g4_15:735106[b37]A,G	dd_Smes_g4_15:800095[b37]A,T	735106	800095	64.99	249	0.261	0.996	0.004
02-03	02-03	-9	dd_Smes_g4_15	dd_Smes_g4_15:805615[b37]A,G	dd_Smes_g4_15:949300[b37]A,T	805615	949300	143.686	505	0.285	0.998	0
02-03	02-03	-9	dd_Smes_g4_15	dd_Smes_g4_15:950700[b37]C,G	dd_Smes_g4_15:1013985[b37]A,T	950700	1013985	63.286	121	0.523	1	0
02-03	02-03	-9	dd_Smes_g4_15	dd_Smes_g4_15:1017552[b37]G,T	dd_Smes_g4_15:1115282[b37]C,T	1017552	1115282	97.731	297	0.329	0.99	0.003
02-03	02-03	-9	dd_Smes_g4_15	dd_Smes_g4_15:1144933[b37]A,T	dd_Smes_g4_15:1217868[b37]A,T	1144933	1217868	72.936	177	0.412	0.966	0.011
02-03	02-03	-9	dd_Smes_g4_15	dd_Smes_g4_15:1265340[b37]A,G	dd_Smes_g4_15:1340931[b37]A,C	1265340	1340931	75.592	129	0.586	0.984	0.008
02-03	02-03	-9	dd_Smes_g4_15	dd_Smes_g4_15:1343531[b37]A,G	dd_Smes_g4_15:1458616[b37]C,T	1343531	1458616	115.086	550	0.209	0.996	0.002
02-03	02-03	-9	dd_Smes_g4_15	dd_Smes_g4_15:1490002[b37]A,G	dd_Smes_g4_15:1579108[b37]A,T	1490002	1579108	89.107	206	0.433	0.99	0.005
02-03	02-03	-9	dd_Smes_g4_15	dd_Smes_g4_15:1604838[b37]A,T	dd_Smes_g4_15:1732193[b37]C,G	1604838	1732193	127.356	436	0.292	0.998	0
02-03	02-03	-9	dd_Smes_g4_15	dd_Smes_g4_15:1793171[b37]A,G	dd_Smes_g4_15:1952284[b37]A,T	1793171	1952284	159.114	488	0.326	0.998	0
02-03	02-03	-9	dd_Smes_g4_15	dd_Smes_g4_15:1970467[b37]A,G	dd_Smes_g4_15:2110292[b37]A,T	1970467	2110292	139.826	300	0.466	1	0
02-03	02-03	-9	dd_Smes_g4_15	dd_Smes_g4_15:2205748[b37]G,T	dd_Smes_g4_15:2324986[b37]A,G	2205748	2324986	119.239	350	0.341	0.991	0.003
02-03	02-03	-9	dd_Smes_g4_15	dd_Smes_g4_15:2417194[b37]A,G	dd_Smes_g4_15:2718902[b37]C,T	2417194	2718902	301.709	1184	0.255	0.994	0
02-03	02-03	-9	dd_Smes_g4_15	dd_Smes_g4_15:2719324[b37]A,G	dd_Smes_g4_15:2892399[b37]C,T	2719324	2892399	173.076	842	0.206	0.985	0.001
02-03	02-03	-9	dd_Smes_g4_15	dd_Smes_g4_15:2892729[b37]G,T	dd_Smes_g4_15:3137499[b37]G,T	2892729	3137499	244.771	887	0.276	0.995	0.001
02-03	02-03	-9	dd_Smes_g4_15	dd_Smes_g4_15:3451543[b37]A,G	dd_Smes_g4_15:3688641[b37]A,G	3451543	3688641	237.099	770	0.308	0.996	0
02-03	02-03	-9	dd_Smes_g4_15	dd_Smes_g4_15:3713066[b37]C,T	dd_Smes_g4_15:3988057[b37]C,T	3713066	3988057	274.992	830	0.331	0.99	0
02-03	02-03	-9	dd_Smes_g4_15	dd_Smes_g4_15:4086032[b37]C,G	dd_Smes_g4_15:4363652[b37]A,G	4086032	4363652	277.621	869	0.319	0.992	0.001
02-03	02-03	-9	dd_Smes_g4_15	dd_Smes_g4_15:4364187[b37]A,T	dd_Smes_g4_15:4622362[b37]A,G	4364187	4622362	258.176	949	0.272	0.993	0.001
02-03	02-03	-9	dd_Smes_g4_15	dd_Smes_g4_15:4756160[b37]G,T	dd_Smes_g4_15:4814407[b37]A,G	4756160	4814407	58.248	260	0.224	0.996	0.004
02-03	02-03	-9	dd_Smes_g4_15	dd_Smes_g4_15:5158678[b37]A,G	dd_Smes_g4_15:5228023[b37]A,G	5158678	5228023	69.346	203	0.342	0.995	0.005
02-03	02-03	-9	dd_Smes_g4_15	dd_Smes_g4_15:5228527[b37]A,C	dd_Smes_g4_15:5427092[b37]A,G	5228527	5427092	198.566	766	0.259	0.993	0.003
02-03	02-03	-9	dd_Smes_g4_15	dd_Smes_g4_15:5482923[b37]C,T	dd_Smes_g4_15:5542583[b37]C,T	5482923	5542583	59.661	183	0.326	1	0
02-03	02-03	-9	dd_Smes_g4_15	dd_Smes_g4_15:5599282[b37]G,T	dd_Smes_g4_15:5749129[b37]A,T	5599282	5749129	149.848	145	1.033	0.979	0.014
02-03	02-03	-9	dd_Smes_g4_15	dd_Smes_g4_15:5865265[b37]C,T	dd_Smes_g4_15:5943006[b37]A,T	5865265	5943006	77.742	327	0.238	0.997	0
02-03	02-03	-9	dd_Smes_g4_15	dd_Smes_g4_15:5965635[b37]C,T	dd_Smes_g4_15:6080309[b37]A,G	5965635	6080309	114.675	548	0.209	0.974	0
02-03	02-03	-9	dd_Smes_g4_15	dd_Smes_g4_15:6083250[b37]C,G	dd_Smes_g4_15:6213000[b37]A,T	6083250	6213000	129.751	243	0.534	0.975	0
02-03	02-03	-9	dd_Smes_g4_15	dd_Smes_g4_15:6213453[b37]A,G	dd_Smes_g4_15:6307031[b37]A,T	6213453	6307031	93.579	370	0.253	0.986	0.003
02-03	02-03	-9	dd_Smes_g4_15	dd_Smes_g4_15:6308688[b37]C,T	dd_Smes_g4_15:6463116[b37]C,T	6308688	6463116	154.429	447	0.345	0.998	0.002
02-03	02-03	-9	dd_Smes_g4_15	dd_Smes_g4_15:6464184[b37]A,G	dd_Smes_g4_15:6643368[b37]A,G	6464184	6643368	179.185	191	0.938	0.99	0.01
02-03	02-03	-9	dd_Smes_g4_15	dd_Smes_g4_15:6646895[b37]C,T	dd_Smes_g4_15:6707702[b37]A,C	6646895	6707702	60.808	177	0.344	0.994	0
02-03	02-03	-9	dd_Smes_g4_15	dd_Smes_g4_15:6741388[b37]A,G	dd_Smes_g4_15:6890776[b37]A,T	6741388	6890776	149.389	379	0.394	0.989	0
02-03	02-03	-9	dd_Smes_g4_15	dd_Smes_g4_15:6939939[b37]A,T	dd_Smes_g4_15:7081495[b37]C,T	6939939	7081495	141.557	333	0.425	0.982	0
02-03	02-03	-9	dd_Smes_g4_15	dd_Smes_g4_15:7095674[b37]C,G	dd_Smes_g4_15:7221086[b37]C,T	7095674	7221086	125.413	479	0.262	0.969	0.002
02-03	02-03	-9	dd_Smes_g4_15	dd_Smes_g4_15:7222631[b37]A,G	dd_Smes_g4_15:7294588[b37]A,G	7222631	7294588	71.958	267	0.27	0.981	0.004
02-03	02-03	-9	dd_Smes_g4_15	dd_Smes_g4_15:7322039[b37]C,T	dd_Smes_g4_15:7420827[b37]A,T	7322039	7420827	98.789	386	0.256	0.964	0.003
02-03	02-03	-9	dd_Smes_g4_15	dd_Smes_g4_15:7623750[b37]A,G	dd_Smes_g4_15:7678889[b37]A,G	7623750	7678889	55.14	173	0.319	0.977	0
02-03	02-03	-9	dd_Smes_g4_15	dd_Smes_g4_15:7756872[b37]C,G	dd_Smes_g4_15:7813219[b37]A,G	7756872	7813219	56.348	228	0.247	1	0
02-03	02-03	-9	dd_Smes_g4_15	dd_Smes_g4_15:7840685[b37]A,C	dd_Smes_g4_15:7916487[b37]C,T	7840685	7916487	75.803	267	0.284	0.981	0
02-03	02-03	-9	dd_Smes_g4_153	dd_Smes_g4_153:204428[b37]C,T	dd_Smes_g4_153:427000[b37]C,T	204428	427000	222.573	292	0.762	0.997	0.003
02-03	02-03	-9	dd_Smes_g4_153	dd_Smes_g4_153:486146[b37]C,T	dd_Smes_g4_153:550866[b37]C,T	486146	550866	64.721	76	0.852	0.974	0
02-03	02-03	-9	dd_Smes_g4_153	dd_Smes_g4_153:1202949[b37]G,T	dd_Smes_g4_153:1254102[b37]A,T	1202949	1254102	51.154	60	0.853	1	0
02-03	02-03	-9	dd_Smes_g4_153	dd_Smes_g4_153:1409422[b37]C,T	dd_Smes_g4_153:1523851[b37]A,T	1409422	1523851	114.43	170	0.673	0.994	0.006
02-03	02-03	-9	dd_Smes_g4_155	dd_Smes_g4_155:57866[b37]A,C	dd_Smes_g4_155:199505[b37]C,T	57866	199505	141.64	506	0.28	0.998	0.002
02-03	02-03	-9	dd_Smes_g4_155	dd_Smes_g4_155:610709[b37]C,T	dd_Smes_g4_155:676508[b37]A,T	610709	676508	65.8	399	0.165	0.995	0
02-03	02-03	-9	dd_Smes_g4_155	dd_Smes_g4_155:756396[b37]A,T	dd_Smes_g4_155:916181[b37]G,T	756396	916181	159.786	609	0.262	0.99	0
02-03	02-03	-9	dd_Smes_g4_155	dd_Smes_g4_155:1219090[b37]G,T	dd_Smes_g4_155:1343311[b37]A,C	1219090	1343311	124.222	395	0.314	0.997	0
02-03	02-03	-9	dd_Smes_g4_157	dd_Smes_g4_157:34616[b37]A,T	dd_Smes_g4_157:246946[b37]C,T	34616	246946	212.331	686	0.31	0.968	0.004
02-03	02-03	-9	dd_Smes_g4_157	dd_Smes_g4_157:246993[b37]C,T	dd_Smes_g4_157:337005[b37]C,T	246993	337005	90.013	284	0.317	0.982	0
02-03	02-03	-9	dd_Smes_g4_157	dd_Smes_g4_157:356742[b37]A,T	dd_Smes_g4_157:628643[b37]G,T	356742	628643	271.902	834	0.326	0.983	0.001
02-03	02-03	-9	dd_Smes_g4_157	dd_Smes_g4_157:629520[b37]A,G	dd_Smes_g4_157:785118[b37]G,T	629520	785118	155.599	598	0.26	0.973	0
02-03	02-03	-9	dd_Smes_g4_157	dd_Smes_g4_157:881959[b37]A,T	dd_Smes_g4_157:936421[b37]G,T	881959	936421	54.463	167	0.326	0.988	0.012
02-03	02-03	-9	dd_Smes_g4_157	dd_Smes_g4_157:1016421[b37]A,T	dd_Smes_g4_157:1356613[b37]A,C	1016421	1356613	340.193	1076	0.316	0.99	0.003
02-03	02-03	-9	dd_Smes_g4_160	dd_Smes_g4_160:25838[b37]A,G	dd_Smes_g4_160:152145[b37]A,T	25838	152145	126.308	144	0.877	0.972	0
02-03	02-03	-9	dd_Smes_g4_160	dd_Smes_g4_160:208489[b37]G,T	dd_Smes_g4_160:363702[b37]C,T	208489	363702	155.214	340	0.457	0.994	0
02-03	02-03	-9	dd_Smes_g4_160	dd_Smes_g4_160:561618[b37]A,G	dd_Smes_g4_160:634431[b37]G,T	561618	634431	72.814	127	0.573	0.945	0.016
02-03	02-03	-9	dd_Smes_g4_160	dd_Smes_g4_160:692918[b37]A,T	dd_Smes_g4_160:862262[b37]C,T	692918	862262	169.345	663	0.255	0.982	0.002
02-03	02-03	-9	dd_Smes_g4_160	dd_Smes_g4_160:963670[b37]A,C	dd_Smes_g4_160:1105769[b37]C,G	963670	1105769	142.1	191	0.744	1	0
02-03	02-03	-9	dd_Smes_g4_17	dd_Smes_g4_17:4023443[b37]C,T	dd_Smes_g4_17:4340192[b37]C,T	4023443	4340192	316.75	645	0.491	0.994	0.002
02-03	02-03	-9	dd_Smes_g4_17	dd_Smes_g4_17:4464442[b37]C,T	dd_Smes_g4_17:4554456[b37]A,T	4464442	4554456	90.015	44	2.046	1	0
02-03	02-03	-9	dd_Smes_g4_17	dd_Smes_g4_17:4627783[b37]C,T	dd_Smes_g4_17:4963244[b37]C,T	4627783	4963244	335.462	927	0.362	0.985	0.005
02-03	02-03	-9	dd_Smes_g4_17	dd_Smes_g4_17:5186755[b37]A,G	dd_Smes_g4_17:5543821[b37]C,T	5186755	5543821	357.067	982	0.364	0.995	0.004
02-03	02-03	-9	dd_Smes_g4_17	dd_Smes_g4_17:5718794[b37]A,G	dd_Smes_g4_17:6043698[b37]C,G	5718794	6043698	324.905	1088	0.299	0.998	0.001
02-03	02-03	-9	dd_Smes_g4_17	dd_Smes_g4_17:6357979[b37]A,G	dd_Smes_g4_17:6442538[b37]A,T	6357979	6442538	84.56	123	0.687	1	0
02-03	02-03	-9	dd_Smes_g4_17	dd_Smes_g4_17:6547541[b37]A,G	dd_Smes_g4_17:6792533[b37]A,T	6547541	6792533	244.993	472	0.519	0.998	0.002
02-03	02-03	-9	dd_Smes_g4_17	dd_Smes_g4_17:6794149[b37]C,G	dd_Smes_g4_17:6995859[b37]A,G	6794149	6995859	201.711	588	0.343	0.983	0.005
02-03	02-03	-9	dd_Smes_g4_17	dd_Smes_g4_17:7091528[b37]C,T	dd_Smes_g4_17:7149080[b37]A,T	7091528	7149080	57.553	151	0.381	0.974	0.007
02-03	02-03	-9	dd_Smes_g4_17	dd_Smes_g4_17:7304785[b37]C,T	dd_Smes_g4_17:7396641[b37]C,T	7304785	7396641	91.857	110	0.835	1	0
02-03	02-03	-9	dd_Smes_g4_172	dd_Smes_g4_172:151300[b37]G,T	dd_Smes_g4_172:270089[b37]A,G	151300	270089	118.79	69	1.722	1	0
02-03	02-03	-9	dd_Smes_g4_173	dd_Smes_g4_173:147765[b37]A,C	dd_Smes_g4_173:234612[b37]A,T	147765	234612	86.848	342	0.254	1	0
02-03	02-03	-9	dd_Smes_g4_173	dd_Smes_g4_173:456576[b37]A,G	dd_Smes_g4_173:517066[b37]C,T	456576	517066	60.491	188	0.322	0.957	0.005
02-03	02-03	-9	dd_Smes_g4_173	dd_Smes_g4_173:818300[b37]C,G	dd_Smes_g4_173:875585[b37]A,G	818300	875585	57.286	158	0.363	0.994	0.006
02-03	02-03	-9	dd_Smes_g4_173	dd_Smes_g4_173:875714[b37]C,T	dd_Smes_g4_173:929527[b37]C,T	875714	929527	53.814	145	0.371	0.993	0.007
02-03	02-03	-9	dd_Smes_g4_177	dd_Smes_g4_177:68408[b37]C,T	dd_Smes_g4_177:477120[b37]C,T	68408	477120	408.713	1261	0.324	0.996	0.001
02-03	02-03	-9	dd_Smes_g4_177	dd_Smes_g4_177:477247[b37]C,G	dd_Smes_g4_177:763008[b37]C,G	477247	763008	285.762	743	0.385	0.996	0.003
02-03	02-03	-9	dd_Smes_g4_177	dd_Smes_g4_177:763368[b37]A,G	dd_Smes_g4_177:897544[b37]A,G	763368	897544	134.177	535	0.251	0.998	0
02-03	02-03	-9	dd_Smes_g4_177	dd_Smes_g4_177:970080[b37]G,T	dd_Smes_g4_177:1186368[b37]A,T	970080	1186368	216.289	956	0.226	0.997	0
02-03	02-03	-9	dd_Smes_g4_18	dd_Smes_g4_18:57736[b37]A,C	dd_Smes_g4_18:293225[b37]C,G	57736	293225	235.49	917	0.257	0.997	0.002
02-03	02-03	-9	dd_Smes_g4_18	dd_Smes_g4_18:408787[b37]A,T	dd_Smes_g4_18:780116[b37]A,T	408787	780116	371.33	2104	0.176	0.994	0
02-03	02-03	-9	dd_Smes_g4_18	dd_Smes_g4_18:837396[b37]A,T	dd_Smes_g4_18:956997[b37]C,T	837396	956997	119.602	355	0.337	1	0
02-03	02-03	-9	dd_Smes_g4_18	dd_Smes_g4_18:1003371[b37]A,T	dd_Smes_g4_18:1556924[b37]C,T	1003371	1556924	553.554	1235	0.448	0.994	0.002
02-03	02-03	-9	dd_Smes_g4_18	dd_Smes_g4_18:1557925[b37]A,T	dd_Smes_g4_18:1624583[b37]G,T	1557925	1624583	66.659	231	0.289	0.991	0.009
02-03	02-03	-9	dd_Smes_g4_18	dd_Smes_g4_18:1627800[b37]A,G	dd_Smes_g4_18:1681512[b37]A,G	1627800	1681512	53.713	220	0.244	1	0
02-03	02-03	-9	dd_Smes_g4_18	dd_Smes_g4_18:1739584[b37]A,T	dd_Smes_g4_18:1857720[b37]C,G	1739584	1857720	118.137	375	0.315	1	0
02-03	02-03	-9	dd_Smes_g4_18	dd_Smes_g4_18:1858129[b37]A,C	dd_Smes_g4_18:2066018[b37]C,T	1858129	2066018	207.89	861	0.241	0.993	0.001
02-03	02-03	-9	dd_Smes_g4_18	dd_Smes_g4_18:2066375[b37]G,T	dd_Smes_g4_18:2241191[b37]A,G	2066375	2241191	174.817	749	0.233	0.987	0.001
02-03	02-03	-9	dd_Smes_g4_18	dd_Smes_g4_18:2300223[b37]G,T	dd_Smes_g4_18:2371441[b37]A,C	2300223	2371441	71.219	285	0.25	0.982	0
02-03	02-03	-9	dd_Smes_g4_18	dd_Smes_g4_18:2406402[b37]G,T	dd_Smes_g4_18:2471116[b37]C,T	2406402	2471116	64.715	88	0.735	1	0
02-03	02-03	-9	dd_Smes_g4_18	dd_Smes_g4_18:3656798[b37]A,G	dd_Smes_g4_18:3733010[b37]C,T	3656798	3733010	76.213	352	0.217	0.994	0
02-03	02-03	-9	dd_Smes_g4_18	dd_Smes_g4_18:4405319[b37]C,T	dd_Smes_g4_18:4695970[b37]C,T	4405319	4695970	290.652	989	0.294	0.991	0.003
02-03	02-03	-9	dd_Smes_g4_18	dd_Smes_g4_18:4864136[b37]C,G	dd_Smes_g4_18:4970652[b37]A,T	4864136	4970652	106.517	210	0.507	0.995	0
02-03	02-03	-9	dd_Smes_g4_18	dd_Smes_g4_18:4972075[b37]G,T	dd_Smes_g4_18:5022745[b37]C,G	4972075	5022745	50.671	182	0.278	1	0
02-03	02-03	-9	dd_Smes_g4_18	dd_Smes_g4_18:5038349[b37]C,G	dd_Smes_g4_18:5103523[b37]C,T	5038349	5103523	65.175	59	1.105	1	0
02-03	02-03	-9	dd_Smes_g4_18	dd_Smes_g4_18:5103855[b37]C,T	dd_Smes_g4_18:5188569[b37]A,G	5103855	5188569	84.715	396	0.214	0.987	0.003
02-03	02-03	-9	dd_Smes_g4_18	dd_Smes_g4_18:5189832[b37]C,T	dd_Smes_g4_18:5270391[b37]A,G	5189832	5270391	80.56	388	0.208	0.995	0
02-03	02-03	-9	dd_Smes_g4_18	dd_Smes_g4_18:5328642[b37]A,C	dd_Smes_g4_18:5483041[b37]A,T	5328642	5483041	154.4	410	0.377	0.98	0
02-03	02-03	-9	dd_Smes_g4_18	dd_Smes_g4_18:6149259[b37]A,C	dd_Smes_g4_18:6347264[b37]A,G	6149259	6347264	198.006	664	0.298	0.992	0.005
02-03	02-03	-9	dd_Smes_g4_18	dd_Smes_g4_18:6348665[b37]C,T	dd_Smes_g4_18:6404615[b37]A,T	6348665	6404615	55.951	153	0.366	0.961	0.007
02-03	02-03	-9	dd_Smes_g4_18	dd_Smes_g4_18:6612286[b37]C,T	dd_Smes_g4_18:6706859[b37]A,C	6612286	6706859	94.574	207	0.457	0.995	0.005
02-03	02-03	-9	dd_Smes_g4_189	dd_Smes_g4_189:322660[b37]C,T	dd_Smes_g4_189:388480[b37]A,G	322660	388480	65.821	251	0.262	0.992	0.008
02-03	02-03	-9	dd_Smes_g4_189	dd_Smes_g4_189:835169[b37]A,G	dd_Smes_g4_189:906894[b37]C,G	835169	906894	71.726	102	0.703	0.971	0.02
02-03	02-03	-9	dd_Smes_g4_198	dd_Smes_g4_198:84043[b37]A,G	dd_Smes_g4_198:141407[b37]C,T	84043	141407	57.365	251	0.229	0.96	0
02-03	02-03	-9	dd_Smes_g4_198	dd_Smes_g4_198:219204[b37]A,C	dd_Smes_g4_198:501574[b37]A,C	219204	501574	282.371	720	0.392	0.999	0
02-03	02-03	-9	dd_Smes_g4_198	dd_Smes_g4_198:703811[b37]C,T	dd_Smes_g4_198:825504[b37]C,T	703811	825504	121.694	353	0.345	0.977	0
02-03	02-03	-9	dd_Smes_g4_198	dd_Smes_g4_198:826243[b37]A,G	dd_Smes_g4_198:978057[b37]C,T	826243	978057	151.815	731	0.208	1	0
02-03	02-03	-9	dd_Smes_g4_2	dd_Smes_g4_2:635744[b37]G,T	dd_Smes_g4_2:708844[b37]A,T	635744	708844	73.101	84	0.87	0.976	0.012
02-03	02-03	-9	dd_Smes_g4_2	dd_Smes_g4_2:1208511[b37]A,T	dd_Smes_g4_2:1344675[b37]A,C	1208511	1344675	136.165	296	0.46	0.963	0.01
02-03	02-03	-9	dd_Smes_g4_2	dd_Smes_g4_2:1601651[b37]A,T	dd_Smes_g4_2:1658454[b37]C,T	1601651	1658454	56.804	140	0.406	0.957	0.007
02-03	02-03	-9	dd_Smes_g4_2	dd_Smes_g4_2:1660427[b37]A,T	dd_Smes_g4_2:1866625[b37]A,G	1660427	1866625	206.199	588	0.351	0.991	0.005
02-03	02-03	-9	dd_Smes_g4_2	dd_Smes_g4_2:1870538[b37]A,T	dd_Smes_g4_2:1965469[b37]C,T	1870538	1965469	94.932	445	0.213	0.987	0.004
02-03	02-03	-9	dd_Smes_g4_2	dd_Smes_g4_2:2272293[b37]C,T	dd_Smes_g4_2:2341128[b37]A,G	2272293	2341128	68.836	406	0.17	0.998	0.002
02-03	02-03	-9	dd_Smes_g4_2	dd_Smes_g4_2:2367290[b37]A,C	dd_Smes_g4_2:2484761[b37]A,C	2367290	2484761	117.472	391	0.3	0.992	0.005
02-03	02-03	-9	dd_Smes_g4_2	dd_Smes_g4_2:2545778[b37]C,T	dd_Smes_g4_2:2809286[b37]C,T	2545778	2809286	263.509	755	0.349	0.985	0.005
02-03	02-03	-9	dd_Smes_g4_2	dd_Smes_g4_2:2809724[b37]A,C	dd_Smes_g4_2:3021499[b37]A,G	2809724	3021499	211.776	425	0.498	0.988	0.005
02-03	02-03	-9	dd_Smes_g4_2	dd_Smes_g4_2:3141391[b37]A,T	dd_Smes_g4_2:3312507[b37]A,T	3141391	3312507	171.117	383	0.447	1	0
02-03	02-03	-9	dd_Smes_g4_2	dd_Smes_g4_2:3313219[b37]A,C	dd_Smes_g4_2:3468749[b37]C,T	3313219	3468749	155.531	199	0.782	0.96	0.005
02-03	02-03	-9	dd_Smes_g4_2	dd_Smes_g4_2:3598521[b37]A,T	dd_Smes_g4_2:3727072[b37]A,G	3598521	3727072	128.552	279	0.461	0.996	0
02-03	02-03	-9	dd_Smes_g4_2	dd_Smes_g4_2:3908440[b37]C,T	dd_Smes_g4_2:4138214[b37]C,T	3908440	4138214	229.775	636	0.361	0.992	0.005
02-03	02-03	-9	dd_Smes_g4_2	dd_Smes_g4_2:4138647[b37]A,G	dd_Smes_g4_2:4253138[b37]C,T	4138647	4253138	114.492	458	0.25	1	0
02-03	02-03	-9	dd_Smes_g4_2	dd_Smes_g4_2:4398682[b37]A,G	dd_Smes_g4_2:4566385[b37]G,T	4398682	4566385	167.704	161	1.042	0.981	0.006
02-03	02-03	-9	dd_Smes_g4_2	dd_Smes_g4_2:4643396[b37]A,T	dd_Smes_g4_2:4816568[b37]A,G	4643396	4816568	173.173	620	0.279	0.997	0.002
02-03	02-03	-9	dd_Smes_g4_2	dd_Smes_g4_2:5075520[b37]A,T	dd_Smes_g4_2:5234180[b37]A,T	5075520	5234180	158.661	540	0.294	0.996	0
02-03	02-03	-9	dd_Smes_g4_2	dd_Smes_g4_2:5235169[b37]C,T	dd_Smes_g4_2:5393558[b37]C,T	5235169	5393558	158.39	559	0.283	0.998	0.002
02-03	02-03	-9	dd_Smes_g4_2	dd_Smes_g4_2:12359630[b37]C,G	dd_Smes_g4_2:12460948[b37]C,T	12359630	12460948	101.319	423	0.24	0.995	0
02-03	02-03	-9	dd_Smes_g4_2	dd_Smes_g4_2:12479430[b37]A,T	dd_Smes_g4_2:12603821[b37]A,T	12479430	12603821	124.392	434	0.287	0.995	0.002
02-03	02-03	-9	dd_Smes_g4_2	dd_Smes_g4_2:12634263[b37]A,G	dd_Smes_g4_2:12696028[b37]A,T	12634263	12696028	61.766	156	0.396	0.981	0.013
02-03	02-03	-9	dd_Smes_g4_2	dd_Smes_g4_2:12745606[b37]A,T	dd_Smes_g4_2:12884957[b37]A,G	12745606	12884957	139.352	325	0.429	0.997	0
02-03	02-03	-9	dd_Smes_g4_2	dd_Smes_g4_2:12886088[b37]C,T	dd_Smes_g4_2:13087082[b37]A,G	12886088	13087082	200.995	388	0.518	1	0
02-03	02-03	-9	dd_Smes_g4_2	dd_Smes_g4_2:13167001[b37]A,G	dd_Smes_g4_2:13221462[b37]G,T	13167001	13221462	54.462	337	0.162	0.982	0.006
02-03	02-03	-9	dd_Smes_g4_209	dd_Smes_g4_209:115254[b37]A,T	dd_Smes_g4_209:244462[b37]A,T	115254	244462	129.209	56	2.307	0.982	0.018
02-03	02-03	-9	dd_Smes_g4_213	dd_Smes_g4_213:207489[b37]A,G	dd_Smes_g4_213:291634[b37]A,G	207489	291634	84.146	107	0.786	0.944	0.028
02-03	02-03	-9	dd_Smes_g4_213	dd_Smes_g4_213:388043[b37]A,G	dd_Smes_g4_213:564235[b37]C,G	388043	564235	176.193	392	0.449	1	0
02-03	02-03	-9	dd_Smes_g4_213	dd_Smes_g4_213:701326[b37]A,T	dd_Smes_g4_213:833175[b37]A,T	701326	833175	131.85	266	0.496	0.996	0.004
02-03	02-03	-9	dd_Smes_g4_216	dd_Smes_g4_216:92399[b37]C,T	dd_Smes_g4_216:224886[b37]A,T	92399	224886	132.488	472	0.281	0.987	0.002
02-03	02-03	-9	dd_Smes_g4_216	dd_Smes_g4_216:225822[b37]A,G	dd_Smes_g4_216:338707[b37]C,T	225822	338707	112.886	497	0.227	0.98	0
02-03	02-03	-9	dd_Smes_g4_216	dd_Smes_g4_216:403678[b37]C,T	dd_Smes_g4_216:596940[b37]A,C	403678	596940	193.263	822	0.235	0.985	0.001
02-03	02-03	-9	dd_Smes_g4_216	dd_Smes_g4_216:717012[b37]A,G	dd_Smes_g4_216:769298[b37]A,T	717012	769298	52.287	207	0.253	0.952	0
02-03	02-03	-9	dd_Smes_g4_216	dd_Smes_g4_216:817416[b37]C,T	dd_Smes_g4_216:885469[b37]G,T	817416	885469	68.054	220	0.309	0.982	0.005
02-03	02-03	-9	dd_Smes_g4_218	dd_Smes_g4_218:89877[b37]A,C	dd_Smes_g4_218:198811[b37]A,T	89877	198811	108.935	347	0.314	0.997	0
02-03	02-03	-9	dd_Smes_g4_218	dd_Smes_g4_218:198851[b37]A,T	dd_Smes_g4_218:303756[b37]G,T	198851	303756	104.906	270	0.389	1	0
02-03	02-03	-9	dd_Smes_g4_218	dd_Smes_g4_218:408009[b37]A,G	dd_Smes_g4_218:554232[b37]G,T	408009	554232	146.224	262	0.558	0.973	0
02-03	02-03	-9	dd_Smes_g4_218	dd_Smes_g4_218:692373[b37]C,T	dd_Smes_g4_218:824277[b37]A,G	692373	824277	131.905	370	0.357	1	0
02-03	02-03	-9	dd_Smes_g4_219	dd_Smes_g4_219:220436[b37]A,G	dd_Smes_g4_219:292833[b37]C,T	220436	292833	72.398	108	0.67	0.972	0
02-03	02-03	-9	dd_Smes_g4_220	dd_Smes_g4_220:336654[b37]G,T	dd_Smes_g4_220:429273[b37]A,T	336654	429273	92.62	238	0.389	0.992	0.004
02-03	02-03	-9	dd_Smes_g4_226	dd_Smes_g4_226:439887[b37]G,T	dd_Smes_g4_226:496899[b37]C,G	439887	496899	57.013	57	1	1	0
02-03	02-03	-9	dd_Smes_g4_230	dd_Smes_g4_230:48219[b37]C,T	dd_Smes_g4_230:184049[b37]A,C	48219	184049	135.831	364	0.373	0.981	0.003
02-03	02-03	-9	dd_Smes_g4_230	dd_Smes_g4_230:260342[b37]A,T	dd_Smes_g4_230:424824[b37]C,T	260342	424824	164.483	352	0.467	0.997	0
02-03	02-03	-9	dd_Smes_g4_231	dd_Smes_g4_231:71304[b37]A,T	dd_Smes_g4_231:324836[b37]A,G	71304	324836	253.533	716	0.354	0.978	0.008
02-03	02-03	-9	dd_Smes_g4_231	dd_Smes_g4_231:391316[b37]G,T	dd_Smes_g4_231:508766[b37]A,G	391316	508766	117.451	309	0.38	0.977	0
02-03	02-03	-9	dd_Smes_g4_231	dd_Smes_g4_231:583620[b37]C,T	dd_Smes_g4_231:656305[b37]C,T	583620	656305	72.686	174	0.418	0.994	0
02-03	02-03	-9	dd_Smes_g4_231	dd_Smes_g4_231:658784[b37]A,C	dd_Smes_g4_231:712553[b37]C,T	658784	712553	53.77	94	0.572	0.989	0
02-03	02-03	-9	dd_Smes_g4_232	dd_Smes_g4_232:40482[b37]A,G	dd_Smes_g4_232:97333[b37]A,G	40482	97333	56.852	58	0.98	0.983	0.017
02-03	02-03	-9	dd_Smes_g4_232	dd_Smes_g4_232:297899[b37]A,T	dd_Smes_g4_232:431143[b37]A,G	297899	431143	133.245	180	0.74	0.994	0.006
02-03	02-03	-9	dd_Smes_g4_24	dd_Smes_g4_24:80348[b37]A,C	dd_Smes_g4_24:407527[b37]A,G	80348	407527	327.18	799	0.409	0.99	0.001
02-03	02-03	-9	dd_Smes_g4_24	dd_Smes_g4_24:519349[b37]A,G	dd_Smes_g4_24:787027[b37]A,G	519349	787027	267.679	452	0.592	0.989	0.002
02-03	02-03	-9	dd_Smes_g4_24	dd_Smes_g4_24:854284[b37]C,G	dd_Smes_g4_24:1033281[b37]C,T	854284	1033281	178.998	399	0.449	0.97	0.005
02-03	02-03	-9	dd_Smes_g4_24	dd_Smes_g4_24:1362323[b37]A,C	dd_Smes_g4_24:1567130[b37]C,T	1362323	1567130	204.808	533	0.384	0.987	0.006
02-03	02-03	-9	dd_Smes_g4_24	dd_Smes_g4_24:1701147[b37]C,T	dd_Smes_g4_24:1772651[b37]A,G	1701147	1772651	71.505	88	0.813	0.989	0
02-03	02-03	-9	dd_Smes_g4_24	dd_Smes_g4_24:1897121[b37]C,G	dd_Smes_g4_24:1966065[b37]G,T	1897121	1966065	68.945	187	0.369	0.984	0
02-03	02-03	-9	dd_Smes_g4_24	dd_Smes_g4_24:2195734[b37]C,T	dd_Smes_g4_24:2420853[b37]G,T	2195734	2420853	225.12	614	0.367	0.995	0
02-03	02-03	-9	dd_Smes_g4_24	dd_Smes_g4_24:2437303[b37]A,G	dd_Smes_g4_24:2794562[b37]G,T	2437303	2794562	357.26	667	0.536	0.997	0
02-03	02-03	-9	dd_Smes_g4_24	dd_Smes_g4_24:3079028[b37]A,T	dd_Smes_g4_24:3163739[b37]A,C	3079028	3163739	84.712	232	0.365	0.948	0.004
02-03	02-03	-9	dd_Smes_g4_24	dd_Smes_g4_24:3279871[b37]C,T	dd_Smes_g4_24:3351954[b37]A,G	3279871	3351954	72.084	174	0.414	0.994	0
02-03	02-03	-9	dd_Smes_g4_24	dd_Smes_g4_24:3411866[b37]C,T	dd_Smes_g4_24:3494724[b37]A,G	3411866	3494724	82.859	302	0.274	0.983	0
02-03	02-03	-9	dd_Smes_g4_24	dd_Smes_g4_24:3494811[b37]A,G	dd_Smes_g4_24:3612756[b37]A,C	3494811	3612756	117.946	175	0.674	0.971	0
02-03	02-03	-9	dd_Smes_g4_24	dd_Smes_g4_24:3710926[b37]A,G	dd_Smes_g4_24:3853581[b37]A,T	3710926	3853581	142.656	305	0.468	0.987	0.007
02-03	02-03	-9	dd_Smes_g4_24	dd_Smes_g4_24:4069528[b37]G,T	dd_Smes_g4_24:4123961[b37]C,T	4069528	4123961	54.434	309	0.176	1	0
02-03	02-03	-9	dd_Smes_g4_24	dd_Smes_g4_24:4340492[b37]G,T	dd_Smes_g4_24:4945762[b37]A,C	4340492	4945762	605.271	1334	0.454	1	0
02-03	02-03	-9	dd_Smes_g4_24	dd_Smes_g4_24:4953466[b37]A,G	dd_Smes_g4_24:5146600[b37]A,C	4953466	5146600	193.135	605	0.319	0.995	0
02-03	02-03	-9	dd_Smes_g4_24	dd_Smes_g4_24:5370884[b37]A,T	dd_Smes_g4_24:5484843[b37]A,T	5370884	5484843	113.96	177	0.644	1	0
02-03	02-03	-9	dd_Smes_g4_24	dd_Smes_g4_24:5574212[b37]A,G	dd_Smes_g4_24:5704610[b37]A,C	5574212	5704610	130.399	340	0.384	1	0
02-03	02-03	-9	dd_Smes_g4_24	dd_Smes_g4_24:5765422[b37]A,G	dd_Smes_g4_24:5905242[b37]A,T	5765422	5905242	139.821	336	0.416	1	0
02-03	02-03	-9	dd_Smes_g4_24	dd_Smes_g4_24:6013437[b37]C,T	dd_Smes_g4_24:6072720[b37]C,G	6013437	6072720	59.284	113	0.525	1	0
02-03	02-03	-9	dd_Smes_g4_24	dd_Smes_g4_24:6126477[b37]A,C	dd_Smes_g4_24:6281448[b37]C,T	6126477	6281448	154.972	388	0.399	0.997	0.003
02-03	02-03	-9	dd_Smes_g4_24	dd_Smes_g4_24:6310325[b37]A,T	dd_Smes_g4_24:6384908[b37]A,G	6310325	6384908	74.584	58	1.286	0.983	0.017
02-03	02-03	-9	dd_Smes_g4_241	dd_Smes_g4_241:194645[b37]A,G	dd_Smes_g4_241:312749[b37]C,T	194645	312749	118.105	290	0.407	0.99	0.003
02-03	02-03	-9	dd_Smes_g4_241	dd_Smes_g4_241:409113[b37]C,T	dd_Smes_g4_241:488374[b37]C,T	409113	488374	79.262	413	0.192	0.998	0
02-03	02-03	-9	dd_Smes_g4_241	dd_Smes_g4_241:561888[b37]A,T	dd_Smes_g4_241:678583[b37]C,G	561888	678583	116.696	299	0.39	0.983	0
02-03	02-03	-9	dd_Smes_g4_247	dd_Smes_g4_247:29520[b37]G,T	dd_Smes_g4_247:176106[b37]A,G	29520	176106	146.587	135	1.086	1	0
02-03	02-03	-9	dd_Smes_g4_247	dd_Smes_g4_247:296987[b37]A,G	dd_Smes_g4_247:394717[b37]A,C	296987	394717	97.731	233	0.419	0.996	0
02-03	02-03	-9	dd_Smes_g4_252	dd_Smes_g4_252:242614[b37]A,C	dd_Smes_g4_252:530752[b37]A,C	242614	530752	288.139	562	0.513	0.988	0.007
02-03	02-03	-9	dd_Smes_g4_253	dd_Smes_g4_253:355415[b37]C,T	dd_Smes_g4_253:442635[b37]A,C	355415	442635	87.221	126	0.692	1	0
02-03	02-03	-9	dd_Smes_g4_257	dd_Smes_g4_257:23066[b37]A,C	dd_Smes_g4_257:105586[b37]A,G	23066	105586	82.521	196	0.421	0.99	0
02-03	02-03	-9	dd_Smes_g4_257	dd_Smes_g4_257:236126[b37]G,T	dd_Smes_g4_257:318462[b37]G,T	236126	318462	82.337	142	0.58	1	0
02-03	02-03	-9	dd_Smes_g4_257	dd_Smes_g4_257:320743[b37]A,T	dd_Smes_g4_257:554330[b37]A,T	320743	554330	233.588	786	0.297	0.996	0
02-03	02-03	-9	dd_Smes_g4_257	dd_Smes_g4_257:554557[b37]G,T	dd_Smes_g4_257:610009[b37]A,G	554557	610009	55.453	90	0.616	0.933	0.011
02-03	02-03	-9	dd_Smes_g4_271	dd_Smes_g4_271:35077[b37]A,T	dd_Smes_g4_271:94210[b37]C,T	35077	94210	59.134	218	0.271	0.986	0
02-03	02-03	-9	dd_Smes_g4_271	dd_Smes_g4_271:168522[b37]A,C	dd_Smes_g4_271:238053[b37]C,G	168522	238053	69.532	318	0.219	1	0
02-03	02-03	-9	dd_Smes_g4_271	dd_Smes_g4_271:255721[b37]C,T	dd_Smes_g4_271:429933[b37]A,T	255721	429933	174.213	208	0.838	0.957	0
02-03	02-03	-9	dd_Smes_g4_290	dd_Smes_g4_290:83721[b37]A,G	dd_Smes_g4_290:216298[b37]C,T	83721	216298	132.578	169	0.784	0.994	0.006
02-03	02-03	-9	dd_Smes_g4_3	dd_Smes_g4_3:228020[b37]A,C	dd_Smes_g4_3:524539[b37]C,G	228020	524539	296.52	670	0.443	0.988	0.003
02-03	02-03	-9	dd_Smes_g4_3	dd_Smes_g4_3:594969[b37]C,T	dd_Smes_g4_3:728078[b37]A,T	594969	728078	133.11	587	0.227	0.995	0.002
02-03	02-03	-9	dd_Smes_g4_3	dd_Smes_g4_3:789876[b37]C,G	dd_Smes_g4_3:902416[b37]C,T	789876	902416	112.541	243	0.463	0.996	0.004
02-03	02-03	-9	dd_Smes_g4_3	dd_Smes_g4_3:905900[b37]C,T	dd_Smes_g4_3:977158[b37]C,T	905900	977158	71.259	179	0.398	0.944	0.006
02-03	02-03	-9	dd_Smes_g4_3	dd_Smes_g4_3:1687576[b37]A,G	dd_Smes_g4_3:1814209[b37]C,T	1687576	1814209	126.634	224	0.565	0.982	0.004
02-03	02-03	-9	dd_Smes_g4_3	dd_Smes_g4_3:1814703[b37]A,T	dd_Smes_g4_3:1874235[b37]G,T	1814703	1874235	59.533	135	0.441	1	0
02-03	02-03	-9	dd_Smes_g4_3	dd_Smes_g4_3:2021294[b37]A,T	dd_Smes_g4_3:2192355[b37]C,T	2021294	2192355	171.062	413	0.414	0.983	0.002
02-03	02-03	-9	dd_Smes_g4_3	dd_Smes_g4_3:2199980[b37]A,T	dd_Smes_g4_3:2273461[b37]A,T	2199980	2273461	73.482	156	0.471	0.981	0.013
02-03	02-03	-9	dd_Smes_g4_3	dd_Smes_g4_3:2808015[b37]G,T	dd_Smes_g4_3:2927241[b37]A,T	2808015	2927241	119.227	175	0.681	0.971	0.006
02-03	02-03	-9	dd_Smes_g4_30	dd_Smes_g4_30:481638[b37]A,C	dd_Smes_g4_30:596233[b37]C,T	481638	596233	114.596	318	0.36	0.987	0.003
02-03	02-03	-9	dd_Smes_g4_30	dd_Smes_g4_30:1564907[b37]C,T	dd_Smes_g4_30:1629497[b37]A,G	1564907	1629497	64.591	103	0.627	1	0
02-03	02-03	-9	dd_Smes_g4_30	dd_Smes_g4_30:1642017[b37]C,G	dd_Smes_g4_30:1785925[b37]A,G	1642017	1785925	143.909	618	0.233	0.989	0
02-03	02-03	-9	dd_Smes_g4_30	dd_Smes_g4_30:2667698[b37]A,G	dd_Smes_g4_30:2759900[b37]A,T	2667698	2759900	92.203	534	0.173	0.993	0
02-03	02-03	-9	dd_Smes_g4_30	dd_Smes_g4_30:2943880[b37]C,G	dd_Smes_g4_30:3155782[b37]A,C	2943880	3155782	211.903	530	0.4	0.992	0
02-03	02-03	-9	dd_Smes_g4_30	dd_Smes_g4_30:3156672[b37]G,T	dd_Smes_g4_30:3213064[b37]A,G	3156672	3213064	56.393	131	0.43	0.992	0.008
02-03	02-03	-9	dd_Smes_g4_30	dd_Smes_g4_30:3357104[b37]A,C	dd_Smes_g4_30:3600369[b37]C,T	3357104	3600369	243.266	610	0.399	0.998	0.002
02-03	02-03	-9	dd_Smes_g4_30	dd_Smes_g4_30:3601195[b37]A,T	dd_Smes_g4_30:3652150[b37]A,T	3601195	3652150	50.956	168	0.303	0.982	0
02-03	02-03	-9	dd_Smes_g4_30	dd_Smes_g4_30:3739265[b37]A,T	dd_Smes_g4_30:3895484[b37]A,C	3739265	3895484	156.22	391	0.4	0.985	0.003
02-03	02-03	-9	dd_Smes_g4_30	dd_Smes_g4_30:4039105[b37]A,G	dd_Smes_g4_30:4096603[b37]A,G	4039105	4096603	57.499	83	0.693	0.988	0.012
02-03	02-03	-9	dd_Smes_g4_30	dd_Smes_g4_30:4149019[b37]G,T	dd_Smes_g4_30:4224926[b37]C,T	4149019	4224926	75.908	201	0.378	0.995	0
02-03	02-03	-9	dd_Smes_g4_30	dd_Smes_g4_30:4226058[b37]A,G	dd_Smes_g4_30:4350985[b37]A,C	4226058	4350985	124.928	330	0.379	0.991	0
02-03	02-03	-9	dd_Smes_g4_30	dd_Smes_g4_30:5035442[b37]A,T	dd_Smes_g4_30:5086483[b37]A,G	5035442	5086483	51.042	237	0.215	0.996	0.004
02-03	02-03	-9	dd_Smes_g4_30	dd_Smes_g4_30:5272584[b37]C,G	dd_Smes_g4_30:5427342[b37]A,T	5272584	5427342	154.759	292	0.53	0.973	0
02-03	02-03	-9	dd_Smes_g4_327	dd_Smes_g4_327:101251[b37]C,T	dd_Smes_g4_327:198416[b37]A,T	101251	198416	97.166	246	0.395	0.976	0.004
02-03	02-03	-9	dd_Smes_g4_37	dd_Smes_g4_37:48311[b37]A,G	dd_Smes_g4_37:131499[b37]A,C	48311	131499	83.189	208	0.4	0.995	0.005
02-03	02-03	-9	dd_Smes_g4_37	dd_Smes_g4_37:189638[b37]A,C	dd_Smes_g4_37:240499[b37]A,G	189638	240499	50.862	255	0.199	0.996	0
02-03	02-03	-9	dd_Smes_g4_37	dd_Smes_g4_37:295192[b37]C,T	dd_Smes_g4_37:365727[b37]A,T	295192	365727	70.536	364	0.194	0.997	0
02-03	02-03	-9	dd_Smes_g4_37	dd_Smes_g4_37:727643[b37]C,T	dd_Smes_g4_37:794235[b37]A,G	727643	794235	66.593	76	0.876	0.987	0.013
02-03	02-03	-9	dd_Smes_g4_37	dd_Smes_g4_37:801868[b37]C,T	dd_Smes_g4_37:1115771[b37]A,G	801868	1115771	313.904	1105	0.284	0.991	0.003
02-03	02-03	-9	dd_Smes_g4_37	dd_Smes_g4_37:1425112[b37]G,T	dd_Smes_g4_37:1509525[b37]C,T	1425112	1509525	84.414	165	0.512	0.97	0.006
02-03	02-03	-9	dd_Smes_g4_37	dd_Smes_g4_37:1566869[b37]A,G	dd_Smes_g4_37:1637540[b37]G,T	1566869	1637540	70.672	88	0.803	0.932	0.011
02-03	02-03	-9	dd_Smes_g4_37	dd_Smes_g4_37:1637546[b37]C,T	dd_Smes_g4_37:1720368[b37]A,G	1637546	1720368	82.823	74	1.119	0.946	0.014
02-03	02-03	-9	dd_Smes_g4_37	dd_Smes_g4_37:2321437[b37]C,G	dd_Smes_g4_37:2386689[b37]A,G	2321437	2386689	65.253	156	0.418	0.987	0
02-03	02-03	-9	dd_Smes_g4_37	dd_Smes_g4_37:2440368[b37]C,T	dd_Smes_g4_37:2547374[b37]A,G	2440368	2547374	107.007	389	0.275	0.992	0
02-03	02-03	-9	dd_Smes_g4_37	dd_Smes_g4_37:2549684[b37]A,T	dd_Smes_g4_37:2610871[b37]A,T	2549684	2610871	61.188	98	0.624	0.959	0.01
02-03	02-03	-9	dd_Smes_g4_37	dd_Smes_g4_37:2610905[b37]G,T	dd_Smes_g4_37:2670450[b37]A,T	2610905	2670450	59.546	182	0.327	0.978	0.005
02-03	02-03	-9	dd_Smes_g4_37	dd_Smes_g4_37:2672142[b37]A,T	dd_Smes_g4_37:2796182[b37]C,T	2672142	2796182	124.041	285	0.435	0.993	0.004
02-03	02-03	-9	dd_Smes_g4_37	dd_Smes_g4_37:2889066[b37]A,G	dd_Smes_g4_37:2954107[b37]A,C	2889066	2954107	65.042	179	0.363	0.989	0
02-03	02-03	-9	dd_Smes_g4_38	dd_Smes_g4_38:75626[b37]C,T	dd_Smes_g4_38:153069[b37]G,T	75626	153069	77.444	142	0.545	0.986	0
02-03	02-03	-9	dd_Smes_g4_38	dd_Smes_g4_38:260740[b37]A,T	dd_Smes_g4_38:520897[b37]A,C	260740	520897	260.158	837	0.311	0.986	0
02-03	02-03	-9	dd_Smes_g4_38	dd_Smes_g4_38:797223[b37]C,T	dd_Smes_g4_38:868210[b37]A,C	797223	868210	70.988	202	0.351	0.985	0.005
02-03	02-03	-9	dd_Smes_g4_38	dd_Smes_g4_38:901744[b37]A,G	dd_Smes_g4_38:980894[b37]A,G	901744	980894	79.151	497	0.159	0.996	0
02-03	02-03	-9	dd_Smes_g4_38	dd_Smes_g4_38:1083415[b37]C,T	dd_Smes_g4_38:1137698[b37]G,T	1083415	1137698	54.284	51	1.064	0.98	0.02
02-03	02-03	-9	dd_Smes_g4_38	dd_Smes_g4_38:1274655[b37]G,T	dd_Smes_g4_38:1377577[b37]A,T	1274655	1377577	102.923	214	0.481	0.963	0
02-03	02-03	-9	dd_Smes_g4_38	dd_Smes_g4_38:1384264[b37]C,T	dd_Smes_g4_38:1697845[b37]G,T	1384264	1697845	313.582	980	0.32	0.989	0
02-03	02-03	-9	dd_Smes_g4_38	dd_Smes_g4_38:1718151[b37]A,G	dd_Smes_g4_38:1916818[b37]C,T	1718151	1916818	198.668	513	0.387	0.984	0
02-03	02-03	-9	dd_Smes_g4_38	dd_Smes_g4_38:2133264[b37]A,G	dd_Smes_g4_38:2188162[b37]A,C	2133264	2188162	54.899	219	0.251	0.977	0
02-03	02-03	-9	dd_Smes_g4_38	dd_Smes_g4_38:2275830[b37]A,G	dd_Smes_g4_38:2380210[b37]G,T	2275830	2380210	104.381	139	0.751	0.993	0.007
02-03	02-03	-9	dd_Smes_g4_38	dd_Smes_g4_38:2497725[b37]C,T	dd_Smes_g4_38:2552023[b37]A,G	2497725	2552023	54.299	187	0.29	0.989	0
02-03	02-03	-9	dd_Smes_g4_38	dd_Smes_g4_38:3832336[b37]A,T	dd_Smes_g4_38:3883988[b37]A,C	3832336	3883988	51.653	140	0.369	1	0
02-03	02-03	-9	dd_Smes_g4_38	dd_Smes_g4_38:3992546[b37]A,C	dd_Smes_g4_38:4165097[b37]A,G	3992546	4165097	172.552	481	0.359	0.969	0.012
02-03	02-03	-9	dd_Smes_g4_38	dd_Smes_g4_38:4473595[b37]C,T	dd_Smes_g4_38:4661048[b37]C,T	4473595	4661048	187.454	77	2.434	1	0
02-03	02-03	-9	dd_Smes_g4_40	dd_Smes_g4_40:2021905[b37]A,G	dd_Smes_g4_40:2092405[b37]A,T	2021905	2092405	70.501	290	0.243	0.997	0.003
02-03	02-03	-9	dd_Smes_g4_40	dd_Smes_g4_40:2101893[b37]A,T	dd_Smes_g4_40:2255857[b37]A,T	2101893	2255857	153.965	145	1.062	0.993	0.007
02-03	02-03	-9	dd_Smes_g4_40	dd_Smes_g4_40:2361218[b37]A,G	dd_Smes_g4_40:2511842[b37]C,G	2361218	2511842	150.625	571	0.264	0.995	0
02-03	02-03	-9	dd_Smes_g4_40	dd_Smes_g4_40:2587915[b37]A,G	dd_Smes_g4_40:2797021[b37]A,G	2587915	2797021	209.107	440	0.475	0.986	0.002
02-03	02-03	-9	dd_Smes_g4_40	dd_Smes_g4_40:3021995[b37]A,G	dd_Smes_g4_40:3162895[b37]C,T	3021995	3162895	140.901	526	0.268	0.989	0.008
02-03	02-03	-9	dd_Smes_g4_40	dd_Smes_g4_40:3342791[b37]G,T	dd_Smes_g4_40:3397767[b37]A,G	3342791	3397767	54.977	140	0.393	0.986	0.014
02-03	02-03	-9	dd_Smes_g4_40	dd_Smes_g4_40:3398529[b37]G,T	dd_Smes_g4_40:3566569[b37]A,C	3398529	3566569	168.041	301	0.558	0.98	0.01
02-03	02-03	-9	dd_Smes_g4_40	dd_Smes_g4_40:3698599[b37]A,G	dd_Smes_g4_40:3830185[b37]A,G	3698599	3830185	131.587	343	0.384	1	0
02-03	02-03	-9	dd_Smes_g4_40	dd_Smes_g4_40:3956094[b37]A,G	dd_Smes_g4_40:4082585[b37]G,T	3956094	4082585	126.492	245	0.516	0.963	0.004
02-03	02-03	-9	dd_Smes_g4_40	dd_Smes_g4_40:4183629[b37]A,T	dd_Smes_g4_40:4307912[b37]C,T	4183629	4307912	124.284	193	0.644	1	0
02-03	02-03	-9	dd_Smes_g4_40	dd_Smes_g4_40:4329892[b37]G,T	dd_Smes_g4_40:4425217[b37]C,T	4329892	4425217	95.326	48	1.986	1	0
02-03	02-03	-9	dd_Smes_g4_40	dd_Smes_g4_40:4444679[b37]C,T	dd_Smes_g4_40:4514934[b37]A,C	4444679	4514934	70.256	253	0.278	0.996	0.004
02-03	02-03	-9	dd_Smes_g4_40	dd_Smes_g4_40:4623779[b37]A,C	dd_Smes_g4_40:4725793[b37]A,T	4623779	4725793	102.015	187	0.546	1	0
02-03	02-03	-9	dd_Smes_g4_57	dd_Smes_g4_57:25390[b37]A,T	dd_Smes_g4_57:108607[b37]A,T	25390	108607	83.218	296	0.281	1	0
02-03	02-03	-9	dd_Smes_g4_57	dd_Smes_g4_57:204572[b37]A,G	dd_Smes_g4_57:421247[b37]A,C	204572	421247	216.676	682	0.318	1	0
02-03	02-03	-9	dd_Smes_g4_57	dd_Smes_g4_57:639742[b37]A,T	dd_Smes_g4_57:724785[b37]G,T	639742	724785	85.044	139	0.612	0.993	0.007
02-03	02-03	-9	dd_Smes_g4_57	dd_Smes_g4_57:864606[b37]A,T	dd_Smes_g4_57:1027433[b37]A,C	864606	1027433	162.828	273	0.596	1	0
02-03	02-03	-9	dd_Smes_g4_57	dd_Smes_g4_57:1217587[b37]A,G	dd_Smes_g4_57:1397446[b37]C,T	1217587	1397446	179.86	394	0.456	0.992	0.003
02-03	02-03	-9	dd_Smes_g4_57	dd_Smes_g4_57:1397697[b37]G,T	dd_Smes_g4_57:1525931[b37]C,G	1397697	1525931	128.235	563	0.228	0.993	0.004
02-03	02-03	-9	dd_Smes_g4_57	dd_Smes_g4_57:1526838[b37]C,G	dd_Smes_g4_57:1671567[b37]A,C	1526838	1671567	144.73	567	0.255	1	0
02-03	02-03	-9	dd_Smes_g4_57	dd_Smes_g4_57:1736212[b37]C,G	dd_Smes_g4_57:1984307[b37]C,T	1736212	1984307	248.096	1245	0.199	0.995	0
02-03	02-03	-9	dd_Smes_g4_57	dd_Smes_g4_57:1984401[b37]A,G	dd_Smes_g4_57:2168601[b37]C,T	1984401	2168601	184.201	821	0.224	0.985	0
02-03	02-03	-9	dd_Smes_g4_57	dd_Smes_g4_57:2169848[b37]C,T	dd_Smes_g4_57:2269636[b37]A,G	2169848	2269636	99.789	383	0.261	0.984	0
02-03	02-03	-9	dd_Smes_g4_57	dd_Smes_g4_57:2323860[b37]A,C	dd_Smes_g4_57:2459123[b37]G,T	2323860	2459123	135.264	328	0.412	0.979	0
02-03	02-03	-9	dd_Smes_g4_57	dd_Smes_g4_57:2475804[b37]C,T	dd_Smes_g4_57:2585707[b37]G,T	2475804	2585707	109.904	678	0.162	0.991	0.001
02-03	02-03	-9	dd_Smes_g4_57	dd_Smes_g4_57:2586785[b37]G,T	dd_Smes_g4_57:2767518[b37]C,T	2586785	2767518	180.734	671	0.269	0.999	0
02-03	02-03	-9	dd_Smes_g4_57	dd_Smes_g4_57:2768160[b37]A,G	dd_Smes_g4_57:2887411[b37]C,T	2768160	2887411	119.252	313	0.381	0.99	0.003
02-03	02-03	-9	dd_Smes_g4_57	dd_Smes_g4_57:2974822[b37]A,G	dd_Smes_g4_57:3056369[b37]A,T	2974822	3056369	81.548	182	0.448	0.978	0
02-03	02-03	-9	dd_Smes_g4_57	dd_Smes_g4_57:3276615[b37]A,C	dd_Smes_g4_57:3557259[b37]A,C	3276615	3557259	280.645	711	0.395	0.994	0
02-03	02-03	-9	dd_Smes_g4_57	dd_Smes_g4_57:3685969[b37]A,G	dd_Smes_g4_57:3830742[b37]A,G	3685969	3830742	144.774	511	0.283	0.978	0.002
02-03	02-03	-9	dd_Smes_g4_6	dd_Smes_g4_6:757020[b37]A,C	dd_Smes_g4_6:1070644[b37]C,G	757020	1070644	313.625	684	0.459	0.984	0.013
02-03	02-03	-9	dd_Smes_g4_6	dd_Smes_g4_6:1206728[b37]A,C	dd_Smes_g4_6:1257714[b37]A,T	1206728	1257714	50.987	208	0.245	0.99	0.01
02-03	02-03	-9	dd_Smes_g4_6	dd_Smes_g4_6:1451214[b37]A,G	dd_Smes_g4_6:1531140[b37]G,T	1451214	1531140	79.927	97	0.824	1	0
02-03	02-03	-9	dd_Smes_g4_6	dd_Smes_g4_6:2113175[b37]A,G	dd_Smes_g4_6:2190835[b37]A,G	2113175	2190835	77.661	74	1.049	0.959	0
02-03	02-03	-9	dd_Smes_g4_6	dd_Smes_g4_6:2287294[b37]A,T	dd_Smes_g4_6:2536108[b37]C,T	2287294	2536108	248.815	487	0.511	0.996	0.004
02-03	02-03	-9	dd_Smes_g4_6	dd_Smes_g4_6:2883184[b37]A,G	dd_Smes_g4_6:2972968[b37]C,T	2883184	2972968	89.785	44	2.041	1	0
02-03	02-03	-9	dd_Smes_g4_6	dd_Smes_g4_6:3061046[b37]A,T	dd_Smes_g4_6:3157156[b37]G,T	3061046	3157156	96.111	160	0.601	1	0
02-03	02-03	-9	dd_Smes_g4_6	dd_Smes_g4_6:3548858[b37]C,T	dd_Smes_g4_6:3620120[b37]A,C	3548858	3620120	71.263	140	0.509	1	0
02-03	02-03	-9	dd_Smes_g4_6	dd_Smes_g4_6:3812755[b37]A,T	dd_Smes_g4_6:3924448[b37]C,T	3812755	3924448	111.694	342	0.327	0.994	0.003
02-03	02-03	-9	dd_Smes_g4_6	dd_Smes_g4_6:4037549[b37]G,T	dd_Smes_g4_6:4107413[b37]C,T	4037549	4107413	69.865	185	0.378	1	0
02-03	02-03	-9	dd_Smes_g4_6	dd_Smes_g4_6:4289278[b37]A,G	dd_Smes_g4_6:4435725[b37]C,T	4289278	4435725	146.448	395	0.371	0.997	0.003
02-03	02-03	-9	dd_Smes_g4_6	dd_Smes_g4_6:6410199[b37]A,G	dd_Smes_g4_6:6500164[b37]C,G	6410199	6500164	89.966	82	1.097	0.988	0.012
02-03	02-03	-9	dd_Smes_g4_6	dd_Smes_g4_6:6559011[b37]A,G	dd_Smes_g4_6:6731773[b37]C,T	6559011	6731773	172.763	475	0.364	0.992	0.002
02-03	02-03	-9	dd_Smes_g4_6	dd_Smes_g4_6:6807488[b37]A,G	dd_Smes_g4_6:6898880[b37]C,G	6807488	6898880	91.393	203	0.45	1	0
02-03	02-03	-9	dd_Smes_g4_6	dd_Smes_g4_6:6911971[b37]G,T	dd_Smes_g4_6:6991965[b37]A,G	6911971	6991965	79.995	221	0.362	0.995	0.005
02-03	02-03	-9	dd_Smes_g4_6	dd_Smes_g4_6:9549709[b37]C,T	dd_Smes_g4_6:9644875[b37]C,T	9549709	9644875	95.167	224	0.425	1	0
02-03	02-03	-9	dd_Smes_g4_6	dd_Smes_g4_6:9792990[b37]A,C	dd_Smes_g4_6:9891394[b37]A,G	9792990	9891394	98.405	327	0.301	0.991	0.006
02-03	02-03	-9	dd_Smes_g4_6	dd_Smes_g4_6:10005651[b37]A,C	dd_Smes_g4_6:10091210[b37]A,G	10005651	10091210	85.56	141	0.607	0.979	0.007
02-03	02-03	-9	dd_Smes_g4_6	dd_Smes_g4_6:10213874[b37]C,T	dd_Smes_g4_6:10268355[b37]C,T	10213874	10268355	54.482	141	0.386	0.972	0.007
02-03	02-03	-9	dd_Smes_g4_6	dd_Smes_g4_6:10269474[b37]C,T	dd_Smes_g4_6:10350337[b37]C,T	10269474	10350337	80.864	267	0.303	0.993	0.004
02-03	02-03	-9	dd_Smes_g4_6	dd_Smes_g4_6:10470008[b37]A,T	dd_Smes_g4_6:10565491[b37]A,T	10470008	10565491	95.484	137	0.697	0.993	0.007
02-03	02-03	-9	dd_Smes_g4_6	dd_Smes_g4_6:10567777[b37]A,T	dd_Smes_g4_6:10670198[b37]C,T	10567777	10670198	102.422	283	0.362	0.986	0.007
02-03	02-03	-9	dd_Smes_g4_6	dd_Smes_g4_6:10670572[b37]A,G	dd_Smes_g4_6:11421481[b37]A,G	10670572	11421481	750.91	2153	0.349	0.992	0.003
02-03	02-03	-9	dd_Smes_g4_61	dd_Smes_g4_61:44983[b37]G,T	dd_Smes_g4_61:95322[b37]C,T	44983	95322	50.34	175	0.288	1	0
02-03	02-03	-9	dd_Smes_g4_61	dd_Smes_g4_61:101863[b37]A,C	dd_Smes_g4_61:208191[b37]C,T	101863	208191	106.329	151	0.704	0.987	0
02-03	02-03	-9	dd_Smes_g4_61	dd_Smes_g4_61:384663[b37]A,G	dd_Smes_g4_61:489323[b37]C,T	384663	489323	104.661	53	1.975	1	0
02-03	02-03	-9	dd_Smes_g4_61	dd_Smes_g4_61:661917[b37]A,G	dd_Smes_g4_61:821417[b37]C,T	661917	821417	159.501	338	0.472	0.979	0.006
02-03	02-03	-9	dd_Smes_g4_61	dd_Smes_g4_61:860636[b37]A,G	dd_Smes_g4_61:957910[b37]C,T	860636	957910	97.275	275	0.354	0.996	0.004
02-03	02-03	-9	dd_Smes_g4_61	dd_Smes_g4_61:1240811[b37]C,T	dd_Smes_g4_61:1425228[b37]G,T	1240811	1425228	184.418	243	0.759	1	0
02-03	02-03	-9	dd_Smes_g4_61	dd_Smes_g4_61:1794292[b37]C,T	dd_Smes_g4_61:1928635[b37]A,G	1794292	1928635	134.344	391	0.344	1	0
02-03	02-03	-9	dd_Smes_g4_61	dd_Smes_g4_61:2201877[b37]C,G	dd_Smes_g4_61:2259995[b37]A,T	2201877	2259995	58.119	65	0.894	1	0
02-03	02-03	-9	dd_Smes_g4_61	dd_Smes_g4_61:2261022[b37]G,T	dd_Smes_g4_61:2578897[b37]A,C	2261022	2578897	317.876	953	0.334	0.993	0.001
02-03	02-03	-9	dd_Smes_g4_61	dd_Smes_g4_61:2580915[b37]A,G	dd_Smes_g4_61:2632140[b37]A,T	2580915	2632140	51.226	211	0.243	0.962	0.009
02-03	02-03	-9	dd_Smes_g4_61	dd_Smes_g4_61:2691659[b37]A,C	dd_Smes_g4_61:2763187[b37]C,T	2691659	2763187	71.529	99	0.723	0.98	0.01
02-03	02-03	-9	dd_Smes_g4_61	dd_Smes_g4_61:2764235[b37]A,G	dd_Smes_g4_61:2841364[b37]A,G	2764235	2841364	77.13	126	0.612	0.952	0.008
02-03	02-03	-9	dd_Smes_g4_61	dd_Smes_g4_61:2841605[b37]C,T	dd_Smes_g4_61:3005608[b37]A,G	2841605	3005608	164.004	430	0.381	0.96	0
02-03	02-03	-9	dd_Smes_g4_61	dd_Smes_g4_61:3061636[b37]A,C	dd_Smes_g4_61:3135416[b37]C,T	3061636	3135416	73.781	52	1.419	0.981	0.019
02-03	02-03	-9	dd_Smes_g4_61	dd_Smes_g4_61:3468763[b37]G,T	dd_Smes_g4_61:3652313[b37]G,T	3468763	3652313	183.551	210	0.874	1	0
02-03	02-03	-9	dd_Smes_g4_64	dd_Smes_g4_64:128048[b37]A,T	dd_Smes_g4_64:178777[b37]G,T	128048	178777	50.73	132	0.384	1	0
02-03	02-03	-9	dd_Smes_g4_64	dd_Smes_g4_64:432479[b37]A,G	dd_Smes_g4_64:510785[b37]A,G	432479	510785	78.307	112	0.699	0.991	0.009
02-03	02-03	-9	dd_Smes_g4_64	dd_Smes_g4_64:1033294[b37]A,T	dd_Smes_g4_64:1144883[b37]C,G	1033294	1144883	111.59	427	0.261	0.984	0
02-03	02-03	-9	dd_Smes_g4_64	dd_Smes_g4_64:1668476[b37]C,T	dd_Smes_g4_64:1754074[b37]A,T	1668476	1754074	85.599	144	0.594	0.986	0.014
02-03	02-03	-9	dd_Smes_g4_64	dd_Smes_g4_64:1771594[b37]A,C	dd_Smes_g4_64:1837545[b37]C,T	1771594	1837545	65.952	39	1.691	1	0
02-03	02-03	-9	dd_Smes_g4_64	dd_Smes_g4_64:2172577[b37]A,T	dd_Smes_g4_64:2269118[b37]A,C	2172577	2269118	96.542	194	0.498	0.995	0.005
02-03	02-03	-9	dd_Smes_g4_64	dd_Smes_g4_64:2284096[b37]A,C	dd_Smes_g4_64:2421014[b37]G,T	2284096	2421014	136.919	117	1.17	1	0
02-03	02-03	-9	dd_Smes_g4_64	dd_Smes_g4_64:2514787[b37]C,T	dd_Smes_g4_64:2577028[b37]G,T	2514787	2577028	62.242	132	0.472	1	0
02-03	02-03	-9	dd_Smes_g4_64	dd_Smes_g4_64:2632754[b37]G,T	dd_Smes_g4_64:2770015[b37]A,C	2632754	2770015	137.262	325	0.422	0.994	0.003
02-03	02-03	-9	dd_Smes_g4_64	dd_Smes_g4_64:3000572[b37]C,T	dd_Smes_g4_64:3170125[b37]A,T	3000572	3170125	169.554	301	0.563	1	0
02-03	02-03	-9	dd_Smes_g4_64	dd_Smes_g4_64:3171133[b37]C,G	dd_Smes_g4_64:3339601[b37]A,C	3171133	3339601	168.469	393	0.429	0.995	0.003
02-03	02-03	-9	dd_Smes_g4_65	dd_Smes_g4_65:45079[b37]A,G	dd_Smes_g4_65:213372[b37]A,T	45079	213372	168.294	862	0.195	0.995	0
02-03	02-03	-9	dd_Smes_g4_65	dd_Smes_g4_65:229777[b37]A,T	dd_Smes_g4_65:510369[b37]G,T	229777	510369	280.593	397	0.707	0.957	0.01
02-03	02-03	-9	dd_Smes_g4_65	dd_Smes_g4_65:892133[b37]A,C	dd_Smes_g4_65:995823[b37]C,T	892133	995823	103.691	233	0.445	0.987	0
02-03	02-03	-9	dd_Smes_g4_65	dd_Smes_g4_65:1108852[b37]A,T	dd_Smes_g4_65:1399096[b37]A,T	1108852	1399096	290.245	674	0.431	0.99	0
02-03	02-03	-9	dd_Smes_g4_65	dd_Smes_g4_65:1445053[b37]A,C	dd_Smes_g4_65:1540669[b37]A,T	1445053	1540669	95.617	164	0.583	1	0
02-03	02-03	-9	dd_Smes_g4_65	dd_Smes_g4_65:2164323[b37]C,T	dd_Smes_g4_65:2281619[b37]A,C	2164323	2281619	117.297	273	0.43	0.996	0
02-03	02-03	-9	dd_Smes_g4_65	dd_Smes_g4_65:2394898[b37]A,T	dd_Smes_g4_65:2478985[b37]C,G	2394898	2478985	84.088	119	0.707	1	0
02-03	02-03	-9	dd_Smes_g4_65	dd_Smes_g4_65:2545244[b37]A,C	dd_Smes_g4_65:2619220[b37]A,G	2545244	2619220	73.977	299	0.247	0.993	0
02-03	02-03	-9	dd_Smes_g4_65	dd_Smes_g4_65:2836373[b37]A,T	dd_Smes_g4_65:2986355[b37]G,T	2836373	2986355	149.983	212	0.707	0.995	0.005
02-03	02-03	-9	dd_Smes_g4_65	dd_Smes_g4_65:3137395[b37]A,C	dd_Smes_g4_65:3234871[b37]C,T	3137395	3234871	97.477	97	1.005	0.99	0
02-03	02-03	-9	dd_Smes_g4_67	dd_Smes_g4_67:2047183[b37]A,G	dd_Smes_g4_67:2107657[b37]A,G	2047183	2107657	60.475	114	0.53	1	0
02-03	02-03	-9	dd_Smes_g4_67	dd_Smes_g4_67:2350825[b37]A,G	dd_Smes_g4_67:2449596[b37]C,T	2350825	2449596	98.772	270	0.366	1	0
02-03	02-03	-9	dd_Smes_g4_67	dd_Smes_g4_67:2616605[b37]C,T	dd_Smes_g4_67:2679190[b37]C,T	2616605	2679190	62.586	471	0.133	0.996	0.004
02-03	02-03	-9	dd_Smes_g4_67	dd_Smes_g4_67:2691111[b37]A,G	dd_Smes_g4_67:2750124[b37]A,G	2691111	2750124	59.014	294	0.201	0.997	0.003
02-03	02-03	-9	dd_Smes_g4_67	dd_Smes_g4_67:2880391[b37]A,T	dd_Smes_g4_67:2940981[b37]C,T	2880391	2940981	60.591	110	0.551	0.964	0.009
02-03	02-03	-9	dd_Smes_g4_67	dd_Smes_g4_67:3047630[b37]G,T	dd_Smes_g4_67:3101907[b37]G,T	3047630	3101907	54.278	40	1.357	1	0
02-03	02-03	-9	dd_Smes_g4_70	dd_Smes_g4_70:12287[b37]C,T	dd_Smes_g4_70:78653[b37]G,T	12287	78653	66.367	84	0.79	1	0
02-03	02-03	-9	dd_Smes_g4_70	dd_Smes_g4_70:167376[b37]A,G	dd_Smes_g4_70:312410[b37]A,G	167376	312410	145.035	209	0.694	0.971	0
02-03	02-03	-9	dd_Smes_g4_70	dd_Smes_g4_70:450964[b37]C,T	dd_Smes_g4_70:554616[b37]A,T	450964	554616	103.653	312	0.332	0.994	0
02-03	02-03	-9	dd_Smes_g4_70	dd_Smes_g4_70:729917[b37]C,T	dd_Smes_g4_70:841066[b37]A,G	729917	841066	111.15	187	0.594	0.995	0
02-03	02-03	-9	dd_Smes_g4_70	dd_Smes_g4_70:860646[b37]C,T	dd_Smes_g4_70:945369[b37]A,C	860646	945369	84.724	55	1.54	1	0
02-03	02-03	-9	dd_Smes_g4_70	dd_Smes_g4_70:946787[b37]A,G	dd_Smes_g4_70:1205056[b37]G,T	946787	1205056	258.27	722	0.358	0.994	0
02-03	02-03	-9	dd_Smes_g4_70	dd_Smes_g4_70:1333101[b37]A,T	dd_Smes_g4_70:1402644[b37]A,G	1333101	1402644	69.544	75	0.927	1	0
02-03	02-03	-9	dd_Smes_g4_70	dd_Smes_g4_70:1487208[b37]A,C	dd_Smes_g4_70:1551391[b37]C,G	1487208	1551391	64.184	227	0.283	1	0
02-03	02-03	-9	dd_Smes_g4_70	dd_Smes_g4_70:1684894[b37]A,T	dd_Smes_g4_70:1754984[b37]A,G	1684894	1754984	70.091	156	0.449	1	0
02-03	02-03	-9	dd_Smes_g4_70	dd_Smes_g4_70:1755964[b37]C,T	dd_Smes_g4_70:1810678[b37]G,T	1755964	1810678	54.715	265	0.206	1	0
02-03	02-03	-9	dd_Smes_g4_70	dd_Smes_g4_70:1814865[b37]A,G	dd_Smes_g4_70:1869510[b37]A,G	1814865	1869510	54.646	161	0.339	0.994	0
02-03	02-03	-9	dd_Smes_g4_70	dd_Smes_g4_70:1903788[b37]G,T	dd_Smes_g4_70:2001111[b37]A,C	1903788	2001111	97.324	138	0.705	0.993	0.007
02-03	02-03	-9	dd_Smes_g4_70	dd_Smes_g4_70:2138709[b37]A,T	dd_Smes_g4_70:2241440[b37]A,G	2138709	2241440	102.732	241	0.426	0.988	0
02-03	02-03	-9	dd_Smes_g4_70	dd_Smes_g4_70:2315715[b37]C,T	dd_Smes_g4_70:2386681[b37]A,T	2315715	2386681	70.967	395	0.18	0.967	0.003
02-03	02-03	-9	dd_Smes_g4_70	dd_Smes_g4_70:2424825[b37]C,T	dd_Smes_g4_70:2618974[b37]C,T	2424825	2618974	194.15	474	0.41	0.985	0.002
02-03	02-03	-9	dd_Smes_g4_70	dd_Smes_g4_70:3043201[b37]G,T	dd_Smes_g4_70:3159757[b37]A,C	3043201	3159757	116.557	158	0.738	0.981	0.006
02-03	02-03	-9	dd_Smes_g4_77	dd_Smes_g4_77:51991[b37]A,T	dd_Smes_g4_77:175503[b37]C,T	51991	175503	123.513	463	0.267	0.996	0.002
02-03	02-03	-9	dd_Smes_g4_77	dd_Smes_g4_77:176999[b37]A,C	dd_Smes_g4_77:434482[b37]C,T	176999	434482	257.484	465	0.554	0.996	0
02-03	02-03	-9	dd_Smes_g4_77	dd_Smes_g4_77:748024[b37]A,G	dd_Smes_g4_77:1059425[b37]A,T	748024	1059425	311.402	1183	0.263	0.996	0.001
02-03	02-03	-9	dd_Smes_g4_77	dd_Smes_g4_77:1059813[b37]A,G	dd_Smes_g4_77:1338280[b37]C,T	1059813	1338280	278.468	842	0.331	0.998	0.001
02-03	02-03	-9	dd_Smes_g4_77	dd_Smes_g4_77:1339807[b37]A,G	dd_Smes_g4_77:1415211[b37]C,G	1339807	1415211	75.405	390	0.193	0.997	0
02-03	02-03	-9	dd_Smes_g4_77	dd_Smes_g4_77:1417949[b37]G,T	dd_Smes_g4_77:1527355[b37]A,G	1417949	1527355	109.407	133	0.823	0.992	0.008
02-03	02-03	-9	dd_Smes_g4_77	dd_Smes_g4_77:1579414[b37]A,G	dd_Smes_g4_77:1914549[b37]A,G	1579414	1914549	335.136	556	0.603	0.998	0.002
02-03	02-03	-9	dd_Smes_g4_77	dd_Smes_g4_77:1981324[b37]C,T	dd_Smes_g4_77:2107884[b37]A,T	1981324	2107884	126.561	117	1.082	1	0
02-03	02-03	-9	dd_Smes_g4_77	dd_Smes_g4_77:2162230[b37]C,T	dd_Smes_g4_77:2299946[b37]A,T	2162230	2299946	137.717	262	0.526	1	0
02-03	02-03	-9	dd_Smes_g4_77	dd_Smes_g4_77:2300814[b37]A,G	dd_Smes_g4_77:2381576[b37]A,G	2300814	2381576	80.763	246	0.328	0.996	0.004
02-03	02-03	-9	dd_Smes_g4_77	dd_Smes_g4_77:2381778[b37]A,C	dd_Smes_g4_77:2457907[b37]G,T	2381778	2457907	76.13	283	0.269	0.996	0
02-03	02-03	-9	dd_Smes_g4_77	dd_Smes_g4_77:2458675[b37]C,T	dd_Smes_g4_77:2545450[b37]A,G	2458675	2545450	86.776	370	0.235	1	0
02-03	02-03	-9	dd_Smes_g4_77	dd_Smes_g4_77:2706985[b37]G,T	dd_Smes_g4_77:2849231[b37]A,G	2706985	2849231	142.247	579	0.246	1	0
02-03	02-03	-9	dd_Smes_g4_77	dd_Smes_g4_77:2853956[b37]A,G	dd_Smes_g4_77:2905805[b37]A,G	2853956	2905805	51.85	253	0.205	0.992	0.008
02-03	02-03	-9	dd_Smes_g4_78	dd_Smes_g4_78:763619[b37]A,T	dd_Smes_g4_78:893336[b37]A,T	763619	893336	129.718	113	1.148	0.991	0.009
02-03	02-03	-9	dd_Smes_g4_78	dd_Smes_g4_78:1104374[b37]A,T	dd_Smes_g4_78:1179951[b37]C,T	1104374	1179951	75.578	274	0.276	0.978	0
02-03	02-03	-9	dd_Smes_g4_78	dd_Smes_g4_78:1184102[b37]A,G	dd_Smes_g4_78:1239177[b37]C,T	1184102	1239177	55.076	250	0.22	0.992	0.008
02-03	02-03	-9	dd_Smes_g4_78	dd_Smes_g4_78:1505599[b37]C,T	dd_Smes_g4_78:1632421[b37]A,T	1505599	1632421	126.823	48	2.642	0.979	0.021
02-03	02-03	-9	dd_Smes_g4_78	dd_Smes_g4_78:1689765[b37]A,G	dd_Smes_g4_78:1747068[b37]C,T	1689765	1747068	57.304	188	0.305	0.984	0
02-03	02-03	-9	dd_Smes_g4_78	dd_Smes_g4_78:1812488[b37]C,T	dd_Smes_g4_78:1865901[b37]A,G	1812488	1865901	53.414	228	0.234	0.996	0
02-03	02-03	-9	dd_Smes_g4_78	dd_Smes_g4_78:2380209[b37]A,G	dd_Smes_g4_78:2473787[b37]G,T	2380209	2473787	93.579	294	0.318	0.966	0
02-03	02-03	-9	dd_Smes_g4_78	dd_Smes_g4_78:2575509[b37]A,G	dd_Smes_g4_78:2633639[b37]G,T	2575509	2633639	58.131	61	0.953	0.918	0
02-03	02-03	-9	dd_Smes_g4_78	dd_Smes_g4_78:2695237[b37]G,T	dd_Smes_g4_78:2755492[b37]A,T	2695237	2755492	60.256	43	1.401	1	0
02-03	02-03	-9	dd_Smes_g4_78	dd_Smes_g4_78:2819056[b37]A,T	dd_Smes_g4_78:2947742[b37]C,T	2819056	2947742	128.687	161	0.799	1	0
02-03	02-03	-9	dd_Smes_g4_8	dd_Smes_g4_8:4788923[b37]A,T	dd_Smes_g4_8:4842002[b37]C,G	4788923	4842002	53.08	176	0.302	0.994	0.006
02-03	02-03	-9	dd_Smes_g4_8	dd_Smes_g4_8:4842184[b37]A,C	dd_Smes_g4_8:4937192[b37]A,G	4842184	4937192	95.009	272	0.349	1	0
02-03	02-03	-9	dd_Smes_g4_8	dd_Smes_g4_8:4937803[b37]C,T	dd_Smes_g4_8:5022361[b37]C,T	4937803	5022361	84.559	375	0.225	1	0
02-03	02-03	-9	dd_Smes_g4_8	dd_Smes_g4_8:5230569[b37]C,T	dd_Smes_g4_8:5323959[b37]A,G	5230569	5323959	93.391	83	1.125	1	0
02-03	02-03	-9	dd_Smes_g4_8	dd_Smes_g4_8:5477323[b37]A,G	dd_Smes_g4_8:5704144[b37]A,C	5477323	5704144	226.822	461	0.492	0.98	0.007
02-03	02-03	-9	dd_Smes_g4_8	dd_Smes_g4_8:5743016[b37]G,T	dd_Smes_g4_8:6011896[b37]A,C	5743016	6011896	268.881	494	0.544	0.994	0.006
02-03	02-03	-9	dd_Smes_g4_8	dd_Smes_g4_8:6037490[b37]G,T	dd_Smes_g4_8:6091053[b37]A,T	6037490	6091053	53.564	221	0.242	0.991	0.009
02-03	02-03	-9	dd_Smes_g4_8	dd_Smes_g4_8:6142862[b37]C,T	dd_Smes_g4_8:6221274[b37]A,G	6142862	6221274	78.413	178	0.441	0.983	0.006
02-03	02-03	-9	dd_Smes_g4_8	dd_Smes_g4_8:6268933[b37]A,T	dd_Smes_g4_8:6338871[b37]A,C	6268933	6338871	69.939	127	0.551	0.984	0.008
02-03	02-03	-9	dd_Smes_g4_8	dd_Smes_g4_8:6389150[b37]C,G	dd_Smes_g4_8:6742108[b37]A,G	6389150	6742108	352.959	596	0.592	0.998	0.002
02-03	02-03	-9	dd_Smes_g4_8	dd_Smes_g4_8:6779274[b37]G,T	dd_Smes_g4_8:6907931[b37]A,T	6779274	6907931	128.658	184	0.699	1	0
02-03	02-03	-9	dd_Smes_g4_8	dd_Smes_g4_8:6909891[b37]A,C	dd_Smes_g4_8:6990771[b37]C,T	6909891	6990771	80.881	214	0.378	0.991	0
02-03	02-03	-9	dd_Smes_g4_8	dd_Smes_g4_8:7106030[b37]C,T	dd_Smes_g4_8:7336231[b37]A,G	7106030	7336231	230.202	585	0.394	0.998	0.002
02-03	02-03	-9	dd_Smes_g4_8	dd_Smes_g4_8:7336935[b37]C,T	dd_Smes_g4_8:7413497[b37]A,T	7336935	7413497	76.563	208	0.368	1	0
02-03	02-03	-9	dd_Smes_g4_8	dd_Smes_g4_8:7426788[b37]A,G	dd_Smes_g4_8:7815440[b37]C,G	7426788	7815440	388.653	1154	0.337	0.992	0.002
02-03	02-03	-9	dd_Smes_g4_8	dd_Smes_g4_8:7815854[b37]A,G	dd_Smes_g4_8:7968327[b37]A,T	7815854	7968327	152.474	351	0.434	0.989	0.006
02-03	02-03	-9	dd_Smes_g4_8	dd_Smes_g4_8:8171438[b37]C,T	dd_Smes_g4_8:8269078[b37]C,T	8171438	8269078	97.641	141	0.692	1	0
02-03	02-03	-9	dd_Smes_g4_8	dd_Smes_g4_8:8275352[b37]G,T	dd_Smes_g4_8:8342420[b37]C,T	8275352	8342420	67.069	202	0.332	1	0
02-03	02-03	-9	dd_Smes_g4_8	dd_Smes_g4_8:8393726[b37]A,G	dd_Smes_g4_8:8457930[b37]C,T	8393726	8457930	64.205	162	0.396	1	0
02-03	02-03	-9	dd_Smes_g4_8	dd_Smes_g4_8:8517942[b37]C,G	dd_Smes_g4_8:8731443[b37]A,T	8517942	8731443	213.502	859	0.249	0.995	0.002
02-03	02-03	-9	dd_Smes_g4_8	dd_Smes_g4_8:9072198[b37]C,G	dd_Smes_g4_8:9298831[b37]A,C	9072198	9298831	226.634	484	0.468	0.988	0
02-03	02-03	-9	dd_Smes_g4_8	dd_Smes_g4_8:9365692[b37]C,T	dd_Smes_g4_8:9474585[b37]A,G	9365692	9474585	108.894	27	4.033	0.963	0.037
02-03	02-03	-9	dd_Smes_g4_8	dd_Smes_g4_8:9475631[b37]A,T	dd_Smes_g4_8:9585869[b37]A,C	9475631	9585869	110.239	261	0.422	1	0
02-03	02-03	-9	dd_Smes_g4_86	dd_Smes_g4_86:147692[b37]A,T	dd_Smes_g4_86:306967[b37]A,G	147692	306967	159.276	538	0.296	0.996	0
02-03	02-03	-9	dd_Smes_g4_9	dd_Smes_g4_9:132695[b37]G,T	dd_Smes_g4_9:210875[b37]A,T	132695	210875	78.181	212	0.369	1	0
02-03	02-03	-9	dd_Smes_g4_9	dd_Smes_g4_9:262498[b37]C,T	dd_Smes_g4_9:351675[b37]C,T	262498	351675	89.178	397	0.225	0.977	0.003
02-03	02-03	-9	dd_Smes_g4_9	dd_Smes_g4_9:383850[b37]A,G	dd_Smes_g4_9:621822[b37]A,C	383850	621822	237.973	635	0.375	0.994	0.002
02-03	02-03	-9	dd_Smes_g4_9	dd_Smes_g4_9:622149[b37]C,T	dd_Smes_g4_9:676766[b37]A,G	622149	676766	54.618	109	0.501	1	0
02-03	02-03	-9	dd_Smes_g4_9	dd_Smes_g4_9:677345[b37]C,G	dd_Smes_g4_9:764429[b37]A,C	677345	764429	87.085	180	0.484	0.994	0.006
02-03	02-03	-9	dd_Smes_g4_9	dd_Smes_g4_9:764916[b37]C,T	dd_Smes_g4_9:914256[b37]C,T	764916	914256	149.341	302	0.495	1	0
02-03	02-03	-9	dd_Smes_g4_9	dd_Smes_g4_9:989671[b37]G,T	dd_Smes_g4_9:1212528[b37]A,C	989671	1212528	222.858	278	0.802	0.986	0.004
02-03	02-03	-9	dd_Smes_g4_9	dd_Smes_g4_9:1250013[b37]A,C	dd_Smes_g4_9:1338857[b37]A,T	1250013	1338857	88.845	312	0.285	0.997	0.003
02-03	02-03	-9	dd_Smes_g4_9	dd_Smes_g4_9:1408797[b37]A,G	dd_Smes_g4_9:1516166[b37]A,C	1408797	1516166	107.37	122	0.88	1	0
02-03	02-03	-9	dd_Smes_g4_9	dd_Smes_g4_9:1670442[b37]A,G	dd_Smes_g4_9:1723425[b37]G,T	1670442	1723425	52.984	88	0.602	0.989	0.011
02-03	02-03	-9	dd_Smes_g4_9	dd_Smes_g4_9:1786863[b37]C,T	dd_Smes_g4_9:2040068[b37]A,T	1786863	2040068	253.206	384	0.659	0.984	0.003
02-03	02-03	-9	dd_Smes_g4_9	dd_Smes_g4_9:2275474[b37]A,T	dd_Smes_g4_9:2366431[b37]G,T	2275474	2366431	90.958	206	0.442	1	0
02-03	02-03	-9	dd_Smes_g4_9	dd_Smes_g4_9:2366879[b37]C,T	dd_Smes_g4_9:2422169[b37]A,G	2366879	2422169	55.291	96	0.576	1	0
02-03	02-03	-9	dd_Smes_g4_9	dd_Smes_g4_9:2473704[b37]C,T	dd_Smes_g4_9:2534675[b37]G,T	2473704	2534675	60.972	41	1.487	1	0
02-03	02-03	-9	dd_Smes_g4_9	dd_Smes_g4_9:2549593[b37]A,C	dd_Smes_g4_9:2809869[b37]A,G	2549593	2809869	260.277	582	0.447	0.997	0
02-03	02-03	-9	dd_Smes_g4_9	dd_Smes_g4_9:2856671[b37]A,T	dd_Smes_g4_9:2985308[b37]C,T	2856671	2985308	128.638	484	0.266	1	0
02-03	02-03	-9	dd_Smes_g4_9	dd_Smes_g4_9:3189138[b37]G,T	dd_Smes_g4_9:3342487[b37]A,G	3189138	3342487	153.35	402	0.381	0.995	0.002
02-03	02-03	-9	dd_Smes_g4_9	dd_Smes_g4_9:3423098[b37]A,C	dd_Smes_g4_9:3489721[b37]A,T	3423098	3489721	66.624	193	0.345	0.99	0
02-03	02-03	-9	dd_Smes_g4_9	dd_Smes_g4_9:3865257[b37]C,T	dd_Smes_g4_9:4013993[b37]A,G	3865257	4013993	148.737	149	0.998	1	0
02-03	02-03	-9	dd_Smes_g4_9	dd_Smes_g4_9:4015840[b37]A,T	dd_Smes_g4_9:4188199[b37]A,T	4015840	4188199	172.36	180	0.958	0.989	0.011
02-03	02-03	-9	dd_Smes_g4_9	dd_Smes_g4_9:4261104[b37]C,T	dd_Smes_g4_9:4544706[b37]C,T	4261104	4544706	283.603	338	0.839	0.997	0.003
02-03	02-03	-9	dd_Smes_g4_9	dd_Smes_g4_9:4546361[b37]A,G	dd_Smes_g4_9:4822434[b37]A,T	4546361	4822434	276.074	885	0.312	0.998	0.001
02-03	02-03	-9	dd_Smes_g4_9	dd_Smes_g4_9:4913832[b37]A,G	dd_Smes_g4_9:5105592[b37]A,G	4913832	5105592	191.761	478	0.401	0.992	0.004
02-03	02-03	-9	dd_Smes_g4_9	dd_Smes_g4_9:5179830[b37]C,T	dd_Smes_g4_9:5436596[b37]A,G	5179830	5436596	256.767	256	1.003	0.992	0
02-03	02-03	-9	dd_Smes_g4_9	dd_Smes_g4_9:5540421[b37]A,C	dd_Smes_g4_9:5669780[b37]C,T	5540421	5669780	129.36	239	0.541	0.996	0
02-03	02-03	-9	dd_Smes_g4_9	dd_Smes_g4_9:5671363[b37]A,C	dd_Smes_g4_9:5730978[b37]A,T	5671363	5730978	59.616	137	0.435	1	0
02-03	02-03	-9	dd_Smes_g4_9	dd_Smes_g4_9:5733926[b37]A,T	dd_Smes_g4_9:5819165[b37]A,C	5733926	5819165	85.24	173	0.493	0.977	0.006
02-03	02-03	-9	dd_Smes_g4_9	dd_Smes_g4_9:5819341[b37]C,T	dd_Smes_g4_9:5876624[b37]A,G	5819341	5876624	57.284	88	0.651	1	0
02-03	02-03	-9	dd_Smes_g4_9	dd_Smes_g4_9:6057674[b37]G,T	dd_Smes_g4_9:6153179[b37]C,T	6057674	6153179	95.506	71	1.345	0.986	0
02-03	02-03	-9	dd_Smes_g4_9	dd_Smes_g4_9:6382565[b37]C,T	dd_Smes_g4_9:6513926[b37]C,T	6382565	6513926	131.362	257	0.511	0.996	0.004
02-03	02-03	-9	dd_Smes_g4_9	dd_Smes_g4_9:7052748[b37]C,T	dd_Smes_g4_9:7136567[b37]C,T	7052748	7136567	83.82	98	0.855	0.99	0.01
02-03	02-03	-9	dd_Smes_g4_9	dd_Smes_g4_9:7355213[b37]A,G	dd_Smes_g4_9:7421036[b37]C,T	7355213	7421036	65.824	91	0.723	1	0
02-03	02-03	-9	dd_Smes_g4_9	dd_Smes_g4_9:7422601[b37]G,T	dd_Smes_g4_9:7473179[b37]A,T	7422601	7473179	50.579	122	0.415	1	0
02-03	02-03	-9	dd_Smes_g4_9	dd_Smes_g4_9:7883709[b37]C,T	dd_Smes_g4_9:7968659[b37]A,G	7883709	7968659	84.951	146	0.582	0.993	0
02-03	02-03	-9	dd_Smes_g4_9	dd_Smes_g4_9:8343267[b37]A,T	dd_Smes_g4_9:8428264[b37]A,T	8343267	8428264	84.998	82	1.037	1	0
02-03	02-03	-9	dd_Smes_g4_9	dd_Smes_g4_9:8511073[b37]C,G	dd_Smes_g4_9:8673073[b37]A,G	8511073	8673073	162.001	112	1.446	0.991	0
02-03	02-03	-9	dd_Smes_g4_9	dd_Smes_g4_9:9307291[b37]A,T	dd_Smes_g4_9:9407525[b37]G,T	9307291	9407525	100.235	43	2.331	1	0
02-03	02-03	-9	dd_Smes_g4_90	dd_Smes_g4_90:35231[b37]G,T	dd_Smes_g4_90:110320[b37]A,G	35231	110320	75.09	100	0.751	1	0
02-03	02-03	-9	dd_Smes_g4_90	dd_Smes_g4_90:168357[b37]C,T	dd_Smes_g4_90:354270[b37]C,T	168357	354270	185.914	309	0.602	0.997	0.003
02-03	02-03	-9	dd_Smes_g4_90	dd_Smes_g4_90:388510[b37]A,G	dd_Smes_g4_90:509766[b37]C,T	388510	509766	121.257	310	0.391	0.99	0
02-03	02-03	-9	dd_Smes_g4_90	dd_Smes_g4_90:510392[b37]A,G	dd_Smes_g4_90:589456[b37]C,G	510392	589456	79.065	288	0.275	1	0
02-03	02-03	-9	dd_Smes_g4_90	dd_Smes_g4_90:750464[b37]A,T	dd_Smes_g4_90:840094[b37]A,C	750464	840094	89.631	387	0.232	0.997	0.003
02-03	02-03	-9	dd_Smes_g4_90	dd_Smes_g4_90:842884[b37]A,G	dd_Smes_g4_90:903922[b37]C,G	842884	903922	61.039	291	0.21	0.997	0
02-03	02-03	-9	dd_Smes_g4_90	dd_Smes_g4_90:987787[b37]C,T	dd_Smes_g4_90:1044232[b37]G,T	987787	1044232	56.446	322	0.175	0.997	0.003
02-03	02-03	-9	dd_Smes_g4_90	dd_Smes_g4_90:1059853[b37]C,G	dd_Smes_g4_90:1204075[b37]G,T	1059853	1204075	144.223	544	0.265	0.998	0
02-03	02-03	-9	dd_Smes_g4_90	dd_Smes_g4_90:1243580[b37]C,T	dd_Smes_g4_90:1653235[b37]A,G	1243580	1653235	409.656	758	0.54	0.996	0.001
02-03	02-03	-9	dd_Smes_g4_90	dd_Smes_g4_90:1653416[b37]A,G	dd_Smes_g4_90:1746315[b37]A,G	1653416	1746315	92.9	114	0.815	1	0
02-03	02-03	-9	dd_Smes_g4_90	dd_Smes_g4_90:1748778[b37]A,C	dd_Smes_g4_90:1837002[b37]A,G	1748778	1837002	88.225	413	0.214	0.998	0.002
02-03	02-03	-9	dd_Smes_g4_90	dd_Smes_g4_90:1837427[b37]A,C	dd_Smes_g4_90:2501557[b37]C,T	1837427	2501557	664.131	1688	0.393	0.996	0.001
02-03	02-03	-9	dd_Smes_g4_90	dd_Smes_g4_90:2503661[b37]C,T	dd_Smes_g4_90:2564353[b37]C,T	2503661	2564353	60.693	279	0.218	1	0
02-03	02-03	-9	dd_Smes_g4_90	dd_Smes_g4_90:2717012[b37]G,T	dd_Smes_g4_90:2785007[b37]A,T	2717012	2785007	67.996	365	0.186	0.989	0
02-03	02-03	-9	dd_Smes_g4_94	dd_Smes_g4_94:87998[b37]C,T	dd_Smes_g4_94:179830[b37]C,T	87998	179830	91.833	206	0.446	0.995	0
02-03	02-03	-9	dd_Smes_g4_94	dd_Smes_g4_94:356269[b37]A,T	dd_Smes_g4_94:518466[b37]A,G	356269	518466	162.198	240	0.676	0.992	0.008
02-03	02-03	-9	dd_Smes_g4_94	dd_Smes_g4_94:590289[b37]C,T	dd_Smes_g4_94:661467[b37]C,T	590289	661467	71.179	203	0.351	0.975	0
02-03	02-03	-9	dd_Smes_g4_94	dd_Smes_g4_94:707137[b37]C,T	dd_Smes_g4_94:767682[b37]C,T	707137	767682	60.546	48	1.261	0.938	0.021
02-03	02-03	-9	dd_Smes_g4_94	dd_Smes_g4_94:948778[b37]A,T	dd_Smes_g4_94:1002710[b37]A,T	948778	1002710	53.933	144	0.375	1	0
02-03	02-03	-9	dd_Smes_g4_94	dd_Smes_g4_94:1517944[b37]G,T	dd_Smes_g4_94:1583168[b37]A,C	1517944	1583168	65.225	65	1.003	1	0
02-03	02-03	-9	dd_Smes_g4_94	dd_Smes_g4_94:1633442[b37]C,T	dd_Smes_g4_94:1698214[b37]A,C	1633442	1698214	64.773	164	0.395	0.994	0.006
02-03	02-03	-9	dd_Smes_g4_94	dd_Smes_g4_94:1772850[b37]C,T	dd_Smes_g4_94:1856672[b37]A,G	1772850	1856672	83.823	248	0.338	0.992	0.008
02-04	02-04	-9	dd_Smes_g4_1	dd_Smes_g4_1:20413[b37]A,T	dd_Smes_g4_1:91336[b37]A,G	20413	91336	70.924	29	2.446	1	0
02-04	02-04	-9	dd_Smes_g4_1	dd_Smes_g4_1:230488[b37]C,G	dd_Smes_g4_1:420667[b37]G,T	230488	420667	190.18	251	0.758	0.996	0
02-04	02-04	-9	dd_Smes_g4_1	dd_Smes_g4_1:584226[b37]C,T	dd_Smes_g4_1:804263[b37]A,T	584226	804263	220.038	677	0.325	1	0
02-04	02-04	-9	dd_Smes_g4_1	dd_Smes_g4_1:833603[b37]A,C	dd_Smes_g4_1:960136[b37]A,G	833603	960136	126.534	406	0.312	0.995	0.005
02-04	02-04	-9	dd_Smes_g4_1	dd_Smes_g4_1:1044288[b37]C,T	dd_Smes_g4_1:1123407[b37]C,T	1044288	1123407	79.12	165	0.48	1	0
02-04	02-04	-9	dd_Smes_g4_101	dd_Smes_g4_101:235354[b37]C,G	dd_Smes_g4_101:694791[b37]C,G	235354	694791	459.438	1567	0.293	0.984	0.001
02-04	02-04	-9	dd_Smes_g4_101	dd_Smes_g4_101:756499[b37]A,C	dd_Smes_g4_101:865430[b37]A,T	756499	865430	108.932	40	2.723	0.975	0.025
02-04	02-04	-9	dd_Smes_g4_101	dd_Smes_g4_101:1445256[b37]C,T	dd_Smes_g4_101:1606741[b37]A,G	1445256	1606741	161.486	382	0.423	0.99	0.003
02-04	02-04	-9	dd_Smes_g4_101	dd_Smes_g4_101:1608327[b37]A,T	dd_Smes_g4_101:1700303[b37]C,G	1608327	1700303	91.977	197	0.467	0.959	0.01
02-04	02-04	-9	dd_Smes_g4_101	dd_Smes_g4_101:2349501[b37]G,T	dd_Smes_g4_101:2424956[b37]C,T	2349501	2424956	75.456	248	0.304	0.972	0.004
02-04	02-04	-9	dd_Smes_g4_108	dd_Smes_g4_108:75986[b37]A,G	dd_Smes_g4_108:136709[b37]A,G	75986	136709	60.724	247	0.246	0.988	0.004
02-04	02-04	-9	dd_Smes_g4_108	dd_Smes_g4_108:239571[b37]C,G	dd_Smes_g4_108:419713[b37]A,T	239571	419713	180.143	419	0.43	0.986	0.005
02-04	02-04	-9	dd_Smes_g4_108	dd_Smes_g4_108:419870[b37]C,G	dd_Smes_g4_108:481848[b37]C,T	419870	481848	61.979	94	0.659	0.989	0.011
02-04	02-04	-9	dd_Smes_g4_108	dd_Smes_g4_108:492389[b37]A,G	dd_Smes_g4_108:560744[b37]C,T	492389	560744	68.356	196	0.349	0.974	0
02-04	02-04	-9	dd_Smes_g4_108	dd_Smes_g4_108:562740[b37]A,T	dd_Smes_g4_108:651216[b37]A,T	562740	651216	88.477	53	1.669	1	0
02-04	02-04	-9	dd_Smes_g4_108	dd_Smes_g4_108:727870[b37]A,G	dd_Smes_g4_108:883409[b37]A,G	727870	883409	155.54	256	0.608	0.996	0.004
02-04	02-04	-9	dd_Smes_g4_108	dd_Smes_g4_108:1218688[b37]A,C	dd_Smes_g4_108:1289237[b37]A,T	1218688	1289237	70.55	154	0.458	0.994	0.006
02-04	02-04	-9	dd_Smes_g4_108	dd_Smes_g4_108:1377250[b37]G,T	dd_Smes_g4_108:1628549[b37]A,C	1377250	1628549	251.3	424	0.593	0.986	0
02-04	02-04	-9	dd_Smes_g4_108	dd_Smes_g4_108:1684186[b37]A,C	dd_Smes_g4_108:1758898[b37]C,T	1684186	1758898	74.713	327	0.228	0.997	0.003
02-04	02-04	-9	dd_Smes_g4_108	dd_Smes_g4_108:1940682[b37]A,G	dd_Smes_g4_108:1994342[b37]C,T	1940682	1994342	53.661	95	0.565	0.989	0.011
02-04	02-04	-9	dd_Smes_g4_108	dd_Smes_g4_108:2189775[b37]A,C	dd_Smes_g4_108:2245992[b37]C,G	2189775	2245992	56.218	94	0.598	0.989	0.011
02-04	02-04	-9	dd_Smes_g4_110	dd_Smes_g4_110:43300[b37]A,G	dd_Smes_g4_110:139812[b37]A,G	43300	139812	96.513	131	0.737	1	0
02-04	02-04	-9	dd_Smes_g4_110	dd_Smes_g4_110:355887[b37]C,G	dd_Smes_g4_110:461631[b37]A,C	355887	461631	105.745	192	0.551	0.995	0.005
02-04	02-04	-9	dd_Smes_g4_110	dd_Smes_g4_110:476387[b37]A,T	dd_Smes_g4_110:635302[b37]C,T	476387	635302	158.916	461	0.345	0.996	0.002
02-04	02-04	-9	dd_Smes_g4_110	dd_Smes_g4_110:636551[b37]A,C	dd_Smes_g4_110:703883[b37]A,G	636551	703883	67.333	106	0.635	1	0
02-04	02-04	-9	dd_Smes_g4_110	dd_Smes_g4_110:1190550[b37]C,T	dd_Smes_g4_110:1323331[b37]G,T	1190550	1323331	132.782	642	0.207	0.991	0.002
02-04	02-04	-9	dd_Smes_g4_110	dd_Smes_g4_110:1429698[b37]A,T	dd_Smes_g4_110:1516901[b37]C,G	1429698	1516901	87.204	234	0.373	0.979	0.004
02-04	02-04	-9	dd_Smes_g4_110	dd_Smes_g4_110:1596216[b37]A,G	dd_Smes_g4_110:1665335[b37]A,G	1596216	1665335	69.12	134	0.516	1	0
02-04	02-04	-9	dd_Smes_g4_110	dd_Smes_g4_110:1910839[b37]A,G	dd_Smes_g4_110:2003558[b37]C,G	1910839	2003558	92.72	136	0.682	0.985	0.007
02-04	02-04	-9	dd_Smes_g4_116	dd_Smes_g4_116:21082[b37]C,T	dd_Smes_g4_116:213085[b37]A,G	21082	213085	192.004	711	0.27	0.992	0.004
02-04	02-04	-9	dd_Smes_g4_116	dd_Smes_g4_116:225280[b37]A,G	dd_Smes_g4_116:326985[b37]A,T	225280	326985	101.706	215	0.473	0.995	0.005
02-04	02-04	-9	dd_Smes_g4_116	dd_Smes_g4_116:377172[b37]A,T	dd_Smes_g4_116:477396[b37]A,G	377172	477396	100.225	344	0.291	0.994	0
02-04	02-04	-9	dd_Smes_g4_116	dd_Smes_g4_116:477951[b37]A,C	dd_Smes_g4_116:669137[b37]A,T	477951	669137	191.187	589	0.325	1	0
02-04	02-04	-9	dd_Smes_g4_116	dd_Smes_g4_116:730758[b37]C,T	dd_Smes_g4_116:857782[b37]G,T	730758	857782	127.025	184	0.69	1	0
02-04	02-04	-9	dd_Smes_g4_116	dd_Smes_g4_116:859983[b37]A,C	dd_Smes_g4_116:925186[b37]C,T	859983	925186	65.204	98	0.665	1	0
02-04	02-04	-9	dd_Smes_g4_116	dd_Smes_g4_116:925341[b37]G,T	dd_Smes_g4_116:988681[b37]A,G	925341	988681	63.341	262	0.242	0.992	0
02-04	02-04	-9	dd_Smes_g4_116	dd_Smes_g4_116:1013125[b37]G,T	dd_Smes_g4_116:1096632[b37]C,T	1013125	1096632	83.508	336	0.249	1	0
02-04	02-04	-9	dd_Smes_g4_116	dd_Smes_g4_116:1096875[b37]G,T	dd_Smes_g4_116:1778566[b37]A,T	1096875	1778566	681.692	1465	0.465	0.994	0.003
02-04	02-04	-9	dd_Smes_g4_116	dd_Smes_g4_116:1778770[b37]G,T	dd_Smes_g4_116:1854023[b37]A,T	1778770	1854023	75.254	77	0.977	0.987	0.013
02-04	02-04	-9	dd_Smes_g4_116	dd_Smes_g4_116:1907451[b37]C,T	dd_Smes_g4_116:2051417[b37]A,T	1907451	2051417	143.967	242	0.595	1	0
02-04	02-04	-9	dd_Smes_g4_131	dd_Smes_g4_131:57747[b37]A,T	dd_Smes_g4_131:122336[b37]A,T	57747	122336	64.59	370	0.175	0.989	0.003
02-04	02-04	-9	dd_Smes_g4_131	dd_Smes_g4_131:330472[b37]A,T	dd_Smes_g4_131:468337[b37]A,G	330472	468337	137.866	614	0.225	0.998	0.002
02-04	02-04	-9	dd_Smes_g4_131	dd_Smes_g4_131:511653[b37]A,G	dd_Smes_g4_131:622880[b37]A,G	511653	622880	111.228	455	0.244	0.993	0
02-04	02-04	-9	dd_Smes_g4_131	dd_Smes_g4_131:623607[b37]A,G	dd_Smes_g4_131:976673[b37]C,T	623607	976673	353.067	929	0.38	0.985	0.001
02-04	02-04	-9	dd_Smes_g4_131	dd_Smes_g4_131:1058488[b37]A,G	dd_Smes_g4_131:1193043[b37]A,T	1058488	1193043	134.556	356	0.378	0.983	0.008
02-04	02-04	-9	dd_Smes_g4_131	dd_Smes_g4_131:1244321[b37]A,T	dd_Smes_g4_131:1310399[b37]A,G	1244321	1310399	66.079	227	0.291	0.991	0
02-04	02-04	-9	dd_Smes_g4_131	dd_Smes_g4_131:1315426[b37]A,T	dd_Smes_g4_131:1472306[b37]A,G	1315426	1472306	156.881	514	0.305	0.998	0.002
02-04	02-04	-9	dd_Smes_g4_131	dd_Smes_g4_131:1596178[b37]A,T	dd_Smes_g4_131:1647702[b37]C,G	1596178	1647702	51.525	88	0.586	0.955	0.011
02-04	02-04	-9	dd_Smes_g4_133	dd_Smes_g4_133:106534[b37]G,T	dd_Smes_g4_133:201689[b37]A,G	106534	201689	95.156	193	0.493	1	0
02-04	02-04	-9	dd_Smes_g4_134	dd_Smes_g4_134:366031[b37]A,G	dd_Smes_g4_134:429590[b37]A,C	366031	429590	63.56	76	0.836	0.974	0.026
02-04	02-04	-9	dd_Smes_g4_134	dd_Smes_g4_134:430368[b37]C,G	dd_Smes_g4_134:516391[b37]A,C	430368	516391	86.024	278	0.309	0.964	0
02-04	02-04	-9	dd_Smes_g4_134	dd_Smes_g4_134:595608[b37]C,T	dd_Smes_g4_134:737956[b37]A,T	595608	737956	142.349	238	0.598	0.962	0.008
02-04	02-04	-9	dd_Smes_g4_134	dd_Smes_g4_134:738788[b37]C,T	dd_Smes_g4_134:799434[b37]C,T	738788	799434	60.647	173	0.351	0.994	0
02-04	02-04	-9	dd_Smes_g4_134	dd_Smes_g4_134:893911[b37]A,C	dd_Smes_g4_134:954349[b37]A,T	893911	954349	60.439	205	0.295	0.98	0.01
02-04	02-04	-9	dd_Smes_g4_134	dd_Smes_g4_134:1055557[b37]A,G	dd_Smes_g4_134:1112804[b37]G,T	1055557	1112804	57.248	116	0.494	1	0
02-04	02-04	-9	dd_Smes_g4_134	dd_Smes_g4_134:1200602[b37]A,C	dd_Smes_g4_134:1281427[b37]A,C	1200602	1281427	80.826	266	0.304	0.992	0
02-04	02-04	-9	dd_Smes_g4_134	dd_Smes_g4_134:1347460[b37]A,G	dd_Smes_g4_134:1604035[b37]A,G	1347460	1604035	256.576	466	0.551	0.97	0.002
02-04	02-04	-9	dd_Smes_g4_137	dd_Smes_g4_137:213674[b37]A,T	dd_Smes_g4_137:282730[b37]C,T	213674	282730	69.057	109	0.634	0.991	0
02-04	02-04	-9	dd_Smes_g4_137	dd_Smes_g4_137:388041[b37]A,G	dd_Smes_g4_137:511622[b37]A,G	388041	511622	123.582	326	0.379	0.991	0.003
02-04	02-04	-9	dd_Smes_g4_137	dd_Smes_g4_137:512485[b37]C,T	dd_Smes_g4_137:608378[b37]G,T	512485	608378	95.894	82	1.169	0.988	0.012
02-04	02-04	-9	dd_Smes_g4_137	dd_Smes_g4_137:993375[b37]A,G	dd_Smes_g4_137:1153270[b37]C,T	993375	1153270	159.896	301	0.531	0.997	0.003
02-04	02-04	-9	dd_Smes_g4_137	dd_Smes_g4_137:1153623[b37]A,G	dd_Smes_g4_137:1301455[b37]A,G	1153623	1301455	147.833	435	0.34	0.991	0.005
02-04	02-04	-9	dd_Smes_g4_14	dd_Smes_g4_14:134134[b37]A,G	dd_Smes_g4_14:212064[b37]A,G	134134	212064	77.931	235	0.332	0.987	0
02-04	02-04	-9	dd_Smes_g4_14	dd_Smes_g4_14:1229116[b37]A,T	dd_Smes_g4_14:1409960[b37]A,T	1229116	1409960	180.845	467	0.387	0.996	0.002
02-04	02-04	-9	dd_Smes_g4_14	dd_Smes_g4_14:1542512[b37]A,G	dd_Smes_g4_14:1815343[b37]A,C	1542512	1815343	272.832	606	0.45	1	0
02-04	02-04	-9	dd_Smes_g4_14	dd_Smes_g4_14:1817435[b37]A,T	dd_Smes_g4_14:1949596[b37]A,T	1817435	1949596	132.162	659	0.201	0.979	0.005
02-04	02-04	-9	dd_Smes_g4_14	dd_Smes_g4_14:2126216[b37]A,G	dd_Smes_g4_14:2227426[b37]A,C	2126216	2227426	101.211	160	0.633	1	0
02-04	02-04	-9	dd_Smes_g4_14	dd_Smes_g4_14:2228353[b37]A,G	dd_Smes_g4_14:2325833[b37]A,C	2228353	2325833	97.481	351	0.278	0.991	0
02-04	02-04	-9	dd_Smes_g4_14	dd_Smes_g4_14:2426280[b37]A,C	dd_Smes_g4_14:2569096[b37]A,T	2426280	2569096	142.817	319	0.448	0.991	0.003
02-04	02-04	-9	dd_Smes_g4_14	dd_Smes_g4_14:2570506[b37]G,T	dd_Smes_g4_14:2858914[b37]A,G	2570506	2858914	288.409	403	0.716	0.99	0
02-04	02-04	-9	dd_Smes_g4_14	dd_Smes_g4_14:2919891[b37]A,T	dd_Smes_g4_14:3033445[b37]A,G	2919891	3033445	113.555	372	0.305	0.997	0.003
02-04	02-04	-9	dd_Smes_g4_14	dd_Smes_g4_14:3096451[b37]A,T	dd_Smes_g4_14:3341644[b37]A,G	3096451	3341644	245.194	192	1.277	0.995	0.005
02-04	02-04	-9	dd_Smes_g4_14	dd_Smes_g4_14:3501904[b37]A,G	dd_Smes_g4_14:3696197[b37]G,T	3501904	3696197	194.294	419	0.464	0.995	0
02-04	02-04	-9	dd_Smes_g4_14	dd_Smes_g4_14:3862001[b37]A,G	dd_Smes_g4_14:3913763[b37]G,T	3862001	3913763	51.763	91	0.569	0.934	0.011
02-04	02-04	-9	dd_Smes_g4_14	dd_Smes_g4_14:3965294[b37]G,T	dd_Smes_g4_14:4016257[b37]G,T	3965294	4016257	50.964	61	0.835	1	0
02-04	02-04	-9	dd_Smes_g4_14	dd_Smes_g4_14:4462309[b37]G,T	dd_Smes_g4_14:4577252[b37]A,T	4462309	4577252	114.944	172	0.668	0.994	0.006
02-04	02-04	-9	dd_Smes_g4_14	dd_Smes_g4_14:4578197[b37]A,C	dd_Smes_g4_14:4781374[b37]C,T	4578197	4781374	203.178	289	0.703	1	0
02-04	02-04	-9	dd_Smes_g4_14	dd_Smes_g4_14:4894500[b37]A,C	dd_Smes_g4_14:5100368[b37]C,G	4894500	5100368	205.869	278	0.741	0.996	0.004
02-04	02-04	-9	dd_Smes_g4_14	dd_Smes_g4_14:5124180[b37]C,T	dd_Smes_g4_14:5254008[b37]A,C	5124180	5254008	129.829	243	0.534	0.996	0.004
02-04	02-04	-9	dd_Smes_g4_14	dd_Smes_g4_14:5254812[b37]C,T	dd_Smes_g4_14:5317089[b37]C,T	5254812	5317089	62.278	195	0.319	0.985	0
02-04	02-04	-9	dd_Smes_g4_14	dd_Smes_g4_14:5331541[b37]A,C	dd_Smes_g4_14:5413719[b37]C,T	5331541	5413719	82.179	398	0.206	1	0
02-04	02-04	-9	dd_Smes_g4_14	dd_Smes_g4_14:5467632[b37]C,T	dd_Smes_g4_14:5543043[b37]A,C	5467632	5543043	75.412	219	0.344	0.995	0.005
02-04	02-04	-9	dd_Smes_g4_14	dd_Smes_g4_14:5544458[b37]A,T	dd_Smes_g4_14:5618741[b37]A,T	5544458	5618741	74.284	248	0.3	0.996	0
02-04	02-04	-9	dd_Smes_g4_14	dd_Smes_g4_14:5675969[b37]G,T	dd_Smes_g4_14:5854596[b37]A,T	5675969	5854596	178.628	305	0.586	0.993	0.007
02-04	02-04	-9	dd_Smes_g4_14	dd_Smes_g4_14:5859483[b37]A,T	dd_Smes_g4_14:6088390[b37]A,G	5859483	6088390	228.908	379	0.604	0.989	0.003
02-04	02-04	-9	dd_Smes_g4_14	dd_Smes_g4_14:6543168[b37]A,T	dd_Smes_g4_14:6745730[b37]G,T	6543168	6745730	202.563	274	0.739	0.996	0.004
02-04	02-04	-9	dd_Smes_g4_14	dd_Smes_g4_14:6884311[b37]A,G	dd_Smes_g4_14:6956403[b37]A,C	6884311	6956403	72.093	172	0.419	0.994	0.006
02-04	02-04	-9	dd_Smes_g4_14	dd_Smes_g4_14:7169149[b37]A,T	dd_Smes_g4_14:7361819[b37]A,T	7169149	7361819	192.671	382	0.504	0.984	0
02-04	02-04	-9	dd_Smes_g4_14	dd_Smes_g4_14:7800412[b37]G,T	dd_Smes_g4_14:7850511[b37]A,G	7800412	7850511	50.1	140	0.358	1	0
02-04	02-04	-9	dd_Smes_g4_147	dd_Smes_g4_147:24088[b37]A,T	dd_Smes_g4_147:162180[b37]A,T	24088	162180	138.093	493	0.28	0.99	0.004
02-04	02-04	-9	dd_Smes_g4_147	dd_Smes_g4_147:221949[b37]A,C	dd_Smes_g4_147:435791[b37]C,T	221949	435791	213.843	603	0.355	1	0
02-04	02-04	-9	dd_Smes_g4_147	dd_Smes_g4_147:437449[b37]C,G	dd_Smes_g4_147:511497[b37]G,T	437449	511497	74.049	249	0.297	1	0
02-04	02-04	-9	dd_Smes_g4_147	dd_Smes_g4_147:557239[b37]A,G	dd_Smes_g4_147:645848[b37]A,T	557239	645848	88.61	87	1.019	1	0
02-04	02-04	-9	dd_Smes_g4_147	dd_Smes_g4_147:775533[b37]A,T	dd_Smes_g4_147:842641[b37]C,T	775533	842641	67.109	259	0.259	0.992	0
02-04	02-04	-9	dd_Smes_g4_147	dd_Smes_g4_147:895417[b37]G,T	dd_Smes_g4_147:1007386[b37]A,G	895417	1007386	111.97	527	0.212	0.992	0.002
02-04	02-04	-9	dd_Smes_g4_147	dd_Smes_g4_147:1015222[b37]G,T	dd_Smes_g4_147:1171279[b37]C,T	1015222	1171279	156.058	267	0.584	0.996	0
02-04	02-04	-9	dd_Smes_g4_147	dd_Smes_g4_147:1190224[b37]A,T	dd_Smes_g4_147:1478043[b37]A,C	1190224	1478043	287.82	356	0.808	0.994	0
02-04	02-04	-9	dd_Smes_g4_15	dd_Smes_g4_15:74097[b37]A,G	dd_Smes_g4_15:140877[b37]A,T	74097	140877	66.781	258	0.259	1	0
02-04	02-04	-9	dd_Smes_g4_15	dd_Smes_g4_15:191088[b37]A,T	dd_Smes_g4_15:326170[b37]A,G	191088	326170	135.083	437	0.309	0.984	0
02-04	02-04	-9	dd_Smes_g4_15	dd_Smes_g4_15:331695[b37]C,T	dd_Smes_g4_15:407542[b37]A,T	331695	407542	75.848	155	0.489	0.987	0
02-04	02-04	-9	dd_Smes_g4_15	dd_Smes_g4_15:408312[b37]A,G	dd_Smes_g4_15:583796[b37]A,G	408312	583796	175.485	408	0.43	0.998	0.002
02-04	02-04	-9	dd_Smes_g4_15	dd_Smes_g4_15:583956[b37]A,T	dd_Smes_g4_15:734951[b37]C,T	583956	734951	150.996	614	0.246	0.992	0.002
02-04	02-04	-9	dd_Smes_g4_15	dd_Smes_g4_15:735106[b37]A,G	dd_Smes_g4_15:802420[b37]A,T	735106	802420	67.315	257	0.262	0.992	0.008
02-04	02-04	-9	dd_Smes_g4_15	dd_Smes_g4_15:803558[b37]C,T	dd_Smes_g4_15:906490[b37]C,T	803558	906490	102.933	365	0.282	0.997	0
02-04	02-04	-9	dd_Smes_g4_15	dd_Smes_g4_15:906886[b37]C,T	dd_Smes_g4_15:1013985[b37]A,T	906886	1013985	107.1	262	0.409	1	0
02-04	02-04	-9	dd_Smes_g4_15	dd_Smes_g4_15:1017644[b37]C,G	dd_Smes_g4_15:1113506[b37]A,T	1017644	1113506	95.863	289	0.332	0.993	0.003
02-04	02-04	-9	dd_Smes_g4_15	dd_Smes_g4_15:1115282[b37]C,T	dd_Smes_g4_15:1217868[b37]A,T	1115282	1217868	102.587	185	0.555	0.968	0.011
02-04	02-04	-9	dd_Smes_g4_15	dd_Smes_g4_15:1280402[b37]C,G	dd_Smes_g4_15:1340931[b37]A,C	1280402	1340931	60.53	128	0.473	0.984	0.008
02-04	02-04	-9	dd_Smes_g4_15	dd_Smes_g4_15:1343531[b37]A,G	dd_Smes_g4_15:1458616[b37]C,T	1343531	1458616	115.086	550	0.209	0.996	0.002
02-04	02-04	-9	dd_Smes_g4_15	dd_Smes_g4_15:1490002[b37]A,G	dd_Smes_g4_15:1578879[b37]A,G	1490002	1578879	88.878	205	0.434	0.985	0.01
02-04	02-04	-9	dd_Smes_g4_15	dd_Smes_g4_15:1580992[b37]A,G	dd_Smes_g4_15:1732193[b37]C,G	1580992	1732193	151.202	555	0.272	0.996	0
02-04	02-04	-9	dd_Smes_g4_15	dd_Smes_g4_15:1793171[b37]A,G	dd_Smes_g4_15:1952284[b37]A,T	1793171	1952284	159.114	488	0.326	0.996	0.002
02-04	02-04	-9	dd_Smes_g4_15	dd_Smes_g4_15:1970467[b37]A,G	dd_Smes_g4_15:2110292[b37]A,T	1970467	2110292	139.826	300	0.466	1	0
02-04	02-04	-9	dd_Smes_g4_15	dd_Smes_g4_15:2205748[b37]G,T	dd_Smes_g4_15:2324986[b37]A,G	2205748	2324986	119.239	350	0.341	0.991	0.003
02-04	02-04	-9	dd_Smes_g4_15	dd_Smes_g4_15:2417194[b37]A,G	dd_Smes_g4_15:2718902[b37]C,T	2417194	2718902	301.709	1184	0.255	0.992	0.001
02-04	02-04	-9	dd_Smes_g4_15	dd_Smes_g4_15:2719324[b37]A,G	dd_Smes_g4_15:2786839[b37]A,G	2719324	2786839	67.516	321	0.21	0.991	0
02-04	02-04	-9	dd_Smes_g4_15	dd_Smes_g4_15:2787605[b37]A,C	dd_Smes_g4_15:2892399[b37]C,T	2787605	2892399	104.795	518	0.202	0.988	0
02-04	02-04	-9	dd_Smes_g4_15	dd_Smes_g4_15:2892729[b37]G,T	dd_Smes_g4_15:2993788[b37]A,T	2892729	2993788	101.06	496	0.204	0.998	0.002
02-04	02-04	-9	dd_Smes_g4_15	dd_Smes_g4_15:2994114[b37]C,T	dd_Smes_g4_15:3136808[b37]C,G	2994114	3136808	142.695	384	0.372	1	0
02-04	02-04	-9	dd_Smes_g4_15	dd_Smes_g4_15:3345701[b37]G,T	dd_Smes_g4_15:3429316[b37]C,G	3345701	3429316	83.616	78	1.072	0.936	0.013
02-04	02-04	-9	dd_Smes_g4_15	dd_Smes_g4_15:3451543[b37]A,G	dd_Smes_g4_15:3688687[b37]C,G	3451543	3688687	237.145	771	0.308	0.996	0.001
02-04	02-04	-9	dd_Smes_g4_15	dd_Smes_g4_15:3689103[b37]A,G	dd_Smes_g4_15:3988057[b37]C,T	3689103	3988057	298.955	912	0.328	0.979	0.003
02-04	02-04	-9	dd_Smes_g4_15	dd_Smes_g4_15:4086032[b37]C,G	dd_Smes_g4_15:4363656[b37]G,T	4086032	4363656	277.625	870	0.319	0.992	0.001
02-04	02-04	-9	dd_Smes_g4_15	dd_Smes_g4_15:4364187[b37]A,T	dd_Smes_g4_15:4622362[b37]A,G	4364187	4622362	258.176	949	0.272	0.995	0
02-04	02-04	-9	dd_Smes_g4_15	dd_Smes_g4_15:4756160[b37]G,T	dd_Smes_g4_15:4814407[b37]A,G	4756160	4814407	58.248	260	0.224	0.992	0.004
02-04	02-04	-9	dd_Smes_g4_15	dd_Smes_g4_15:5158664[b37]A,T	dd_Smes_g4_15:5228023[b37]A,G	5158664	5228023	69.36	204	0.34	0.995	0.005
02-04	02-04	-9	dd_Smes_g4_15	dd_Smes_g4_15:5228527[b37]A,C	dd_Smes_g4_15:5298029[b37]C,T	5228527	5298029	69.503	387	0.18	0.995	0
02-04	02-04	-9	dd_Smes_g4_15	dd_Smes_g4_15:5310434[b37]C,T	dd_Smes_g4_15:5427187[b37]G,T	5310434	5427187	116.754	325	0.359	0.997	0
02-04	02-04	-9	dd_Smes_g4_15	dd_Smes_g4_15:5482923[b37]C,T	dd_Smes_g4_15:5543842[b37]G,T	5482923	5543842	60.92	189	0.322	0.995	0.005
02-04	02-04	-9	dd_Smes_g4_15	dd_Smes_g4_15:5599282[b37]G,T	dd_Smes_g4_15:5692982[b37]A,T	5599282	5692982	93.701	61	1.536	0.967	0.016
02-04	02-04	-9	dd_Smes_g4_15	dd_Smes_g4_15:5693104[b37]A,G	dd_Smes_g4_15:5749129[b37]A,T	5693104	5749129	56.026	79	0.709	1	0
02-04	02-04	-9	dd_Smes_g4_15	dd_Smes_g4_15:5767305[b37]G,T	dd_Smes_g4_15:5825902[b37]C,T	5767305	5825902	58.598	97	0.604	1	0
02-04	02-04	-9	dd_Smes_g4_15	dd_Smes_g4_15:5865265[b37]C,T	dd_Smes_g4_15:5943006[b37]A,T	5865265	5943006	77.742	327	0.238	0.997	0
02-04	02-04	-9	dd_Smes_g4_15	dd_Smes_g4_15:5943802[b37]A,G	dd_Smes_g4_15:6213000[b37]A,T	5943802	6213000	269.199	896	0.3	0.963	0.004
02-04	02-04	-9	dd_Smes_g4_15	dd_Smes_g4_15:6215716[b37]A,C	dd_Smes_g4_15:6306588[b37]A,C	6215716	6306588	90.873	348	0.261	0.991	0
02-04	02-04	-9	dd_Smes_g4_15	dd_Smes_g4_15:6309409[b37]A,T	dd_Smes_g4_15:6463116[b37]C,T	6309409	6463116	153.708	444	0.346	0.989	0.002
02-04	02-04	-9	dd_Smes_g4_15	dd_Smes_g4_15:6464184[b37]A,G	dd_Smes_g4_15:6643368[b37]A,G	6464184	6643368	179.185	191	0.938	0.995	0.005
02-04	02-04	-9	dd_Smes_g4_15	dd_Smes_g4_15:6646895[b37]C,T	dd_Smes_g4_15:6707702[b37]A,C	6646895	6707702	60.808	177	0.344	0.989	0
02-04	02-04	-9	dd_Smes_g4_15	dd_Smes_g4_15:6709377[b37]A,C	dd_Smes_g4_15:6772969[b37]A,G	6709377	6772969	63.593	167	0.381	0.994	0.006
02-04	02-04	-9	dd_Smes_g4_15	dd_Smes_g4_15:6773345[b37]C,G	dd_Smes_g4_15:6889769[b37]C,G	6773345	6889769	116.425	299	0.389	0.98	0.003
02-04	02-04	-9	dd_Smes_g4_15	dd_Smes_g4_15:6939939[b37]A,T	dd_Smes_g4_15:7095555[b37]C,T	6939939	7095555	155.617	415	0.375	0.983	0.002
02-04	02-04	-9	dd_Smes_g4_15	dd_Smes_g4_15:7096074[b37]A,G	dd_Smes_g4_15:7183228[b37]A,C	7096074	7183228	87.155	378	0.231	0.971	0.003
02-04	02-04	-9	dd_Smes_g4_15	dd_Smes_g4_15:7222634[b37]G,T	dd_Smes_g4_15:7284451[b37]A,G	7222634	7284451	61.818	216	0.286	0.991	0.005
02-04	02-04	-9	dd_Smes_g4_15	dd_Smes_g4_15:7322039[b37]C,T	dd_Smes_g4_15:7393553[b37]A,T	7322039	7393553	71.515	319	0.224	0.969	0.006
02-04	02-04	-9	dd_Smes_g4_15	dd_Smes_g4_15:7623750[b37]A,G	dd_Smes_g4_15:7678889[b37]A,G	7623750	7678889	55.14	173	0.319	0.965	0
02-04	02-04	-9	dd_Smes_g4_15	dd_Smes_g4_15:7756872[b37]C,G	dd_Smes_g4_15:7813219[b37]A,G	7756872	7813219	56.348	228	0.247	1	0
02-04	02-04	-9	dd_Smes_g4_15	dd_Smes_g4_15:7815106[b37]C,T	dd_Smes_g4_15:7916487[b37]C,T	7815106	7916487	101.382	326	0.311	0.975	0.003
02-04	02-04	-9	dd_Smes_g4_153	dd_Smes_g4_153:204428[b37]C,T	dd_Smes_g4_153:427000[b37]C,T	204428	427000	222.573	292	0.762	1	0
02-04	02-04	-9	dd_Smes_g4_153	dd_Smes_g4_153:486146[b37]C,T	dd_Smes_g4_153:550866[b37]C,T	486146	550866	64.721	76	0.852	0.947	0
02-04	02-04	-9	dd_Smes_g4_153	dd_Smes_g4_153:1202949[b37]G,T	dd_Smes_g4_153:1254102[b37]A,T	1202949	1254102	51.154	60	0.853	1	0
02-04	02-04	-9	dd_Smes_g4_153	dd_Smes_g4_153:1409422[b37]C,T	dd_Smes_g4_153:1523851[b37]A,T	1409422	1523851	114.43	170	0.673	0.994	0.006
02-04	02-04	-9	dd_Smes_g4_155	dd_Smes_g4_155:57866[b37]A,C	dd_Smes_g4_155:199505[b37]C,T	57866	199505	141.64	506	0.28	0.998	0.002
02-04	02-04	-9	dd_Smes_g4_155	dd_Smes_g4_155:262257[b37]C,T	dd_Smes_g4_155:320963[b37]G,T	262257	320963	58.707	196	0.3	0.995	0.005
02-04	02-04	-9	dd_Smes_g4_155	dd_Smes_g4_155:577079[b37]C,T	dd_Smes_g4_155:676508[b37]A,T	577079	676508	99.43	428	0.232	0.993	0
02-04	02-04	-9	dd_Smes_g4_155	dd_Smes_g4_155:756396[b37]A,T	dd_Smes_g4_155:916181[b37]G,T	756396	916181	159.786	609	0.262	0.995	0
02-04	02-04	-9	dd_Smes_g4_155	dd_Smes_g4_155:1219090[b37]G,T	dd_Smes_g4_155:1343311[b37]A,C	1219090	1343311	124.222	395	0.314	0.997	0
02-04	02-04	-9	dd_Smes_g4_157	dd_Smes_g4_157:34616[b37]A,T	dd_Smes_g4_157:94308[b37]A,T	34616	94308	59.693	257	0.232	0.961	0.004
02-04	02-04	-9	dd_Smes_g4_157	dd_Smes_g4_157:95990[b37]G,T	dd_Smes_g4_157:337005[b37]C,T	95990	337005	241.016	714	0.338	0.989	0.003
02-04	02-04	-9	dd_Smes_g4_157	dd_Smes_g4_157:356742[b37]A,T	dd_Smes_g4_157:785118[b37]G,T	356742	785118	428.377	1441	0.297	0.987	0.003
02-04	02-04	-9	dd_Smes_g4_157	dd_Smes_g4_157:881959[b37]A,T	dd_Smes_g4_157:936421[b37]G,T	881959	936421	54.463	167	0.326	0.988	0.012
02-04	02-04	-9	dd_Smes_g4_157	dd_Smes_g4_157:1016421[b37]A,T	dd_Smes_g4_157:1401091[b37]A,G	1016421	1401091	384.671	1369	0.281	0.989	0.002
02-04	02-04	-9	dd_Smes_g4_160	dd_Smes_g4_160:25838[b37]A,G	dd_Smes_g4_160:152145[b37]A,T	25838	152145	126.308	144	0.877	1	0
02-04	02-04	-9	dd_Smes_g4_160	dd_Smes_g4_160:208489[b37]G,T	dd_Smes_g4_160:363702[b37]C,T	208489	363702	155.214	340	0.457	0.994	0
02-04	02-04	-9	dd_Smes_g4_160	dd_Smes_g4_160:561582[b37]A,G	dd_Smes_g4_160:649360[b37]A,G	561582	649360	87.779	213	0.412	0.986	0.005
02-04	02-04	-9	dd_Smes_g4_160	dd_Smes_g4_160:692918[b37]A,T	dd_Smes_g4_160:862262[b37]C,T	692918	862262	169.345	663	0.255	0.979	0
02-04	02-04	-9	dd_Smes_g4_160	dd_Smes_g4_160:992386[b37]A,G	dd_Smes_g4_160:1105769[b37]C,G	992386	1105769	113.384	180	0.63	1	0
02-04	02-04	-9	dd_Smes_g4_160	dd_Smes_g4_160:1353918[b37]A,G	dd_Smes_g4_160:1419079[b37]A,G	1353918	1419079	65.162	216	0.302	0.977	0
02-04	02-04	-9	dd_Smes_g4_17	dd_Smes_g4_17:4023443[b37]C,T	dd_Smes_g4_17:4340192[b37]C,T	4023443	4340192	316.75	645	0.491	0.994	0.002
02-04	02-04	-9	dd_Smes_g4_17	dd_Smes_g4_17:4464442[b37]C,T	dd_Smes_g4_17:4554456[b37]A,T	4464442	4554456	90.015	44	2.046	0.977	0.023
02-04	02-04	-9	dd_Smes_g4_17	dd_Smes_g4_17:4627783[b37]C,T	dd_Smes_g4_17:4963244[b37]C,T	4627783	4963244	335.462	927	0.362	0.988	0.005
02-04	02-04	-9	dd_Smes_g4_17	dd_Smes_g4_17:5186755[b37]A,G	dd_Smes_g4_17:5543821[b37]C,T	5186755	5543821	357.067	982	0.364	0.994	0.005
02-04	02-04	-9	dd_Smes_g4_17	dd_Smes_g4_17:5718794[b37]A,G	dd_Smes_g4_17:5992805[b37]A,C	5718794	5992805	274.012	1002	0.273	0.998	0.002
02-04	02-04	-9	dd_Smes_g4_17	dd_Smes_g4_17:6357979[b37]A,G	dd_Smes_g4_17:6442538[b37]A,T	6357979	6442538	84.56	123	0.687	1	0
02-04	02-04	-9	dd_Smes_g4_17	dd_Smes_g4_17:6547541[b37]A,G	dd_Smes_g4_17:6792533[b37]A,T	6547541	6792533	244.993	472	0.519	0.992	0.004
02-04	02-04	-9	dd_Smes_g4_17	dd_Smes_g4_17:6794149[b37]C,G	dd_Smes_g4_17:6898269[b37]G,T	6794149	6898269	104.121	275	0.379	0.993	0.007
02-04	02-04	-9	dd_Smes_g4_17	dd_Smes_g4_17:6898786[b37]A,G	dd_Smes_g4_17:6995859[b37]A,G	6898786	6995859	97.074	309	0.314	0.981	0.003
02-04	02-04	-9	dd_Smes_g4_17	dd_Smes_g4_17:7091528[b37]C,T	dd_Smes_g4_17:7149080[b37]A,T	7091528	7149080	57.553	151	0.381	0.993	0.007
02-04	02-04	-9	dd_Smes_g4_17	dd_Smes_g4_17:7304785[b37]C,T	dd_Smes_g4_17:7395731[b37]A,T	7304785	7395731	90.947	104	0.874	1	0
02-04	02-04	-9	dd_Smes_g4_17	dd_Smes_g4_17:7464928[b37]C,G	dd_Smes_g4_17:7537061[b37]A,T	7464928	7537061	72.134	204	0.354	0.99	0
02-04	02-04	-9	dd_Smes_g4_172	dd_Smes_g4_172:151396[b37]A,G	dd_Smes_g4_172:270089[b37]A,G	151396	270089	118.694	68	1.746	0.985	0.015
02-04	02-04	-9	dd_Smes_g4_173	dd_Smes_g4_173:147740[b37]C,T	dd_Smes_g4_173:231947[b37]C,G	147740	231947	84.208	336	0.251	0.985	0.003
02-04	02-04	-9	dd_Smes_g4_173	dd_Smes_g4_173:456576[b37]A,G	dd_Smes_g4_173:518713[b37]C,T	456576	518713	62.138	206	0.302	0.951	0.005
02-04	02-04	-9	dd_Smes_g4_173	dd_Smes_g4_173:818300[b37]C,G	dd_Smes_g4_173:929527[b37]C,T	818300	929527	111.228	307	0.362	0.987	0.013
02-04	02-04	-9	dd_Smes_g4_177	dd_Smes_g4_177:68408[b37]C,T	dd_Smes_g4_177:897544[b37]A,G	68408	897544	829.137	2547	0.326	0.998	0.001
02-04	02-04	-9	dd_Smes_g4_177	dd_Smes_g4_177:970080[b37]G,T	dd_Smes_g4_177:1186368[b37]A,T	970080	1186368	216.289	956	0.226	0.996	0.001
02-04	02-04	-9	dd_Smes_g4_18	dd_Smes_g4_18:57736[b37]A,C	dd_Smes_g4_18:293392[b37]A,G	57736	293392	235.657	918	0.257	0.999	0.001
02-04	02-04	-9	dd_Smes_g4_18	dd_Smes_g4_18:468407[b37]C,T	dd_Smes_g4_18:837110[b37]G,T	468407	837110	368.704	1970	0.187	0.993	0.002
02-04	02-04	-9	dd_Smes_g4_18	dd_Smes_g4_18:837417[b37]C,T	dd_Smes_g4_18:956997[b37]C,T	837417	956997	119.581	354	0.338	1	0
02-04	02-04	-9	dd_Smes_g4_18	dd_Smes_g4_18:1003371[b37]A,T	dd_Smes_g4_18:1213007[b37]A,G	1003371	1213007	209.637	263	0.797	0.996	0
02-04	02-04	-9	dd_Smes_g4_18	dd_Smes_g4_18:1213914[b37]A,G	dd_Smes_g4_18:1556924[b37]C,T	1213914	1556924	343.011	967	0.355	0.994	0.002
02-04	02-04	-9	dd_Smes_g4_18	dd_Smes_g4_18:1627800[b37]A,G	dd_Smes_g4_18:1681512[b37]A,G	1627800	1681512	53.713	220	0.244	1	0
02-04	02-04	-9	dd_Smes_g4_18	dd_Smes_g4_18:1739584[b37]A,T	dd_Smes_g4_18:2241191[b37]A,G	1739584	2241191	501.608	1995	0.251	0.993	0.002
02-04	02-04	-9	dd_Smes_g4_18	dd_Smes_g4_18:2300223[b37]G,T	dd_Smes_g4_18:2371441[b37]A,C	2300223	2371441	71.219	285	0.25	0.993	0
02-04	02-04	-9	dd_Smes_g4_18	dd_Smes_g4_18:2406402[b37]G,T	dd_Smes_g4_18:2471116[b37]C,T	2406402	2471116	64.715	88	0.735	1	0
02-04	02-04	-9	dd_Smes_g4_18	dd_Smes_g4_18:3657122[b37]A,G	dd_Smes_g4_18:3733227[b37]A,G	3657122	3733227	76.106	351	0.217	0.991	0.003
02-04	02-04	-9	dd_Smes_g4_18	dd_Smes_g4_18:4405319[b37]C,T	dd_Smes_g4_18:4695970[b37]C,T	4405319	4695970	290.652	989	0.294	0.985	0.005
02-04	02-04	-9	dd_Smes_g4_18	dd_Smes_g4_18:4864136[b37]C,G	dd_Smes_g4_18:4971808[b37]C,T	4864136	4971808	107.673	215	0.501	0.991	0.005
02-04	02-04	-9	dd_Smes_g4_18	dd_Smes_g4_18:4972075[b37]G,T	dd_Smes_g4_18:5022745[b37]C,G	4972075	5022745	50.671	182	0.278	1	0
02-04	02-04	-9	dd_Smes_g4_18	dd_Smes_g4_18:5038349[b37]C,G	dd_Smes_g4_18:5188569[b37]A,G	5038349	5188569	150.221	462	0.325	0.987	0.002
02-04	02-04	-9	dd_Smes_g4_18	dd_Smes_g4_18:5189832[b37]C,T	dd_Smes_g4_18:5270391[b37]A,G	5189832	5270391	80.56	388	0.208	0.995	0
02-04	02-04	-9	dd_Smes_g4_18	dd_Smes_g4_18:5328642[b37]A,C	dd_Smes_g4_18:5483041[b37]A,T	5328642	5483041	154.4	410	0.377	0.98	0
02-04	02-04	-9	dd_Smes_g4_18	dd_Smes_g4_18:5543758[b37]A,T	dd_Smes_g4_18:5595839[b37]A,T	5543758	5595839	52.082	167	0.312	1	0
02-04	02-04	-9	dd_Smes_g4_18	dd_Smes_g4_18:6149259[b37]A,C	dd_Smes_g4_18:6347356[b37]C,G	6149259	6347356	198.098	665	0.298	0.994	0.003
02-04	02-04	-9	dd_Smes_g4_18	dd_Smes_g4_18:6348665[b37]C,T	dd_Smes_g4_18:6404615[b37]A,T	6348665	6404615	55.951	153	0.366	0.967	0
02-04	02-04	-9	dd_Smes_g4_18	dd_Smes_g4_18:6612024[b37]C,T	dd_Smes_g4_18:6706859[b37]A,C	6612024	6706859	94.836	212	0.447	0.976	0
02-04	02-04	-9	dd_Smes_g4_189	dd_Smes_g4_189:322660[b37]C,T	dd_Smes_g4_189:376376[b37]A,G	322660	376376	53.717	187	0.287	0.989	0.011
02-04	02-04	-9	dd_Smes_g4_189	dd_Smes_g4_189:376665[b37]C,G	dd_Smes_g4_189:435508[b37]C,T	376665	435508	58.844	196	0.3	0.99	0
02-04	02-04	-9	dd_Smes_g4_189	dd_Smes_g4_189:835169[b37]A,G	dd_Smes_g4_189:893690[b37]A,G	835169	893690	58.522	55	1.064	0.982	0.018
02-04	02-04	-9	dd_Smes_g4_198	dd_Smes_g4_198:84005[b37]C,G	dd_Smes_g4_198:141407[b37]C,T	84005	141407	57.403	254	0.226	0.972	0
02-04	02-04	-9	dd_Smes_g4_198	dd_Smes_g4_198:219204[b37]A,C	dd_Smes_g4_198:501574[b37]A,C	219204	501574	282.371	720	0.392	0.996	0
02-04	02-04	-9	dd_Smes_g4_198	dd_Smes_g4_198:703811[b37]C,T	dd_Smes_g4_198:825504[b37]C,T	703811	825504	121.694	353	0.345	0.992	0
02-04	02-04	-9	dd_Smes_g4_198	dd_Smes_g4_198:826243[b37]A,G	dd_Smes_g4_198:978057[b37]C,T	826243	978057	151.815	731	0.208	1	0
02-04	02-04	-9	dd_Smes_g4_2	dd_Smes_g4_2:222571[b37]C,G	dd_Smes_g4_2:295224[b37]A,G	222571	295224	72.654	117	0.621	0.983	0
02-04	02-04	-9	dd_Smes_g4_2	dd_Smes_g4_2:639208[b37]C,G	dd_Smes_g4_2:708844[b37]A,T	639208	708844	69.637	83	0.839	0.976	0.012
02-04	02-04	-9	dd_Smes_g4_2	dd_Smes_g4_2:1208511[b37]A,T	dd_Smes_g4_2:1344675[b37]A,C	1208511	1344675	136.165	296	0.46	0.99	0.01
02-04	02-04	-9	dd_Smes_g4_2	dd_Smes_g4_2:1601651[b37]A,T	dd_Smes_g4_2:1658454[b37]C,T	1601651	1658454	56.804	140	0.406	0.957	0.007
02-04	02-04	-9	dd_Smes_g4_2	dd_Smes_g4_2:1660427[b37]A,T	dd_Smes_g4_2:1866625[b37]A,G	1660427	1866625	206.199	588	0.351	0.991	0.005
02-04	02-04	-9	dd_Smes_g4_2	dd_Smes_g4_2:1870538[b37]A,T	dd_Smes_g4_2:1965469[b37]C,T	1870538	1965469	94.932	445	0.213	0.993	0.004
02-04	02-04	-9	dd_Smes_g4_2	dd_Smes_g4_2:2367290[b37]A,C	dd_Smes_g4_2:2484761[b37]A,C	2367290	2484761	117.472	391	0.3	0.995	0.003
02-04	02-04	-9	dd_Smes_g4_2	dd_Smes_g4_2:2545778[b37]C,T	dd_Smes_g4_2:2809311[b37]A,C	2545778	2809311	263.534	756	0.349	0.983	0.004
02-04	02-04	-9	dd_Smes_g4_2	dd_Smes_g4_2:2811202[b37]C,T	dd_Smes_g4_2:3020382[b37]G,T	2811202	3020382	209.181	385	0.543	0.995	0
02-04	02-04	-9	dd_Smes_g4_2	dd_Smes_g4_2:3141391[b37]A,T	dd_Smes_g4_2:3468749[b37]C,T	3141391	3468749	327.359	586	0.559	0.986	0.003
02-04	02-04	-9	dd_Smes_g4_2	dd_Smes_g4_2:3598521[b37]A,T	dd_Smes_g4_2:3727068[b37]C,T	3598521	3727068	128.548	278	0.462	1	0
02-04	02-04	-9	dd_Smes_g4_2	dd_Smes_g4_2:3908440[b37]C,T	dd_Smes_g4_2:4135438[b37]G,T	3908440	4135438	226.999	629	0.361	0.994	0.005
02-04	02-04	-9	dd_Smes_g4_2	dd_Smes_g4_2:4171741[b37]A,T	dd_Smes_g4_2:4253138[b37]C,T	4171741	4253138	81.398	312	0.261	1	0
02-04	02-04	-9	dd_Smes_g4_2	dd_Smes_g4_2:4366646[b37]C,T	dd_Smes_g4_2:4566385[b37]G,T	4366646	4566385	199.74	274	0.729	0.989	0.004
02-04	02-04	-9	dd_Smes_g4_2	dd_Smes_g4_2:4643396[b37]A,T	dd_Smes_g4_2:4816568[b37]A,G	4643396	4816568	173.173	620	0.279	0.997	0.002
02-04	02-04	-9	dd_Smes_g4_2	dd_Smes_g4_2:5075733[b37]A,T	dd_Smes_g4_2:5173372[b37]A,T	5075733	5173372	97.64	265	0.368	0.992	0
02-04	02-04	-9	dd_Smes_g4_2	dd_Smes_g4_2:5183930[b37]C,T	dd_Smes_g4_2:5234180[b37]A,T	5183930	5234180	50.251	218	0.231	1	0
02-04	02-04	-9	dd_Smes_g4_2	dd_Smes_g4_2:5235666[b37]A,G	dd_Smes_g4_2:5393558[b37]C,T	5235666	5393558	157.893	542	0.291	0.985	0.002
02-04	02-04	-9	dd_Smes_g4_2	dd_Smes_g4_2:9899928[b37]A,C	dd_Smes_g4_2:9990273[b37]C,T	9899928	9990273	90.346	409	0.221	0.995	0.005
02-04	02-04	-9	dd_Smes_g4_2	dd_Smes_g4_2:10093094[b37]A,G	dd_Smes_g4_2:10152137[b37]A,G	10093094	10152137	59.044	247	0.239	0.98	0.012
02-04	02-04	-9	dd_Smes_g4_2	dd_Smes_g4_2:12359620[b37]C,G	dd_Smes_g4_2:12462042[b37]C,T	12359620	12462042	102.423	429	0.239	0.988	0
02-04	02-04	-9	dd_Smes_g4_2	dd_Smes_g4_2:12479946[b37]A,G	dd_Smes_g4_2:12603737[b37]C,T	12479946	12603737	123.792	418	0.296	1	0
02-04	02-04	-9	dd_Smes_g4_2	dd_Smes_g4_2:12630141[b37]G,T	dd_Smes_g4_2:12696028[b37]A,T	12630141	12696028	65.888	197	0.334	0.98	0
02-04	02-04	-9	dd_Smes_g4_2	dd_Smes_g4_2:12745606[b37]A,T	dd_Smes_g4_2:12884957[b37]A,G	12745606	12884957	139.352	325	0.429	0.994	0
02-04	02-04	-9	dd_Smes_g4_2	dd_Smes_g4_2:12886088[b37]C,T	dd_Smes_g4_2:13075657[b37]C,T	12886088	13075657	189.57	356	0.533	0.997	0.003
02-04	02-04	-9	dd_Smes_g4_2	dd_Smes_g4_2:13167001[b37]A,G	dd_Smes_g4_2:13222169[b37]A,G	13167001	13222169	55.169	338	0.163	0.973	0.003
02-04	02-04	-9	dd_Smes_g4_209	dd_Smes_g4_209:115254[b37]A,T	dd_Smes_g4_209:244462[b37]A,T	115254	244462	129.209	56	2.307	0.982	0.018
02-04	02-04	-9	dd_Smes_g4_213	dd_Smes_g4_213:388043[b37]A,G	dd_Smes_g4_213:564235[b37]C,G	388043	564235	176.193	392	0.449	1	0
02-04	02-04	-9	dd_Smes_g4_213	dd_Smes_g4_213:701326[b37]A,T	dd_Smes_g4_213:833175[b37]A,T	701326	833175	131.85	266	0.496	0.996	0.004
02-04	02-04	-9	dd_Smes_g4_216	dd_Smes_g4_216:92399[b37]C,T	dd_Smes_g4_216:224886[b37]A,T	92399	224886	132.488	472	0.281	0.972	0.002
02-04	02-04	-9	dd_Smes_g4_216	dd_Smes_g4_216:225822[b37]A,G	dd_Smes_g4_216:338707[b37]C,T	225822	338707	112.886	497	0.227	0.988	0.002
02-04	02-04	-9	dd_Smes_g4_216	dd_Smes_g4_216:403678[b37]C,T	dd_Smes_g4_216:596940[b37]A,C	403678	596940	193.263	822	0.235	0.988	0.001
02-04	02-04	-9	dd_Smes_g4_216	dd_Smes_g4_216:717012[b37]A,G	dd_Smes_g4_216:885426[b37]A,G	717012	885426	168.415	770	0.219	0.979	0.003
02-04	02-04	-9	dd_Smes_g4_218	dd_Smes_g4_218:89877[b37]A,C	dd_Smes_g4_218:303756[b37]G,T	89877	303756	213.88	622	0.344	0.992	0.005
02-04	02-04	-9	dd_Smes_g4_218	dd_Smes_g4_218:407339[b37]G,T	dd_Smes_g4_218:554232[b37]G,T	407339	554232	146.894	266	0.552	0.989	0
02-04	02-04	-9	dd_Smes_g4_218	dd_Smes_g4_218:692373[b37]C,T	dd_Smes_g4_218:824277[b37]A,G	692373	824277	131.905	370	0.357	1	0
02-04	02-04	-9	dd_Smes_g4_219	dd_Smes_g4_219:220436[b37]A,G	dd_Smes_g4_219:292833[b37]C,T	220436	292833	72.398	108	0.67	1	0
02-04	02-04	-9	dd_Smes_g4_220	dd_Smes_g4_220:336654[b37]G,T	dd_Smes_g4_220:429273[b37]A,T	336654	429273	92.62	238	0.389	0.992	0.004
02-04	02-04	-9	dd_Smes_g4_226	dd_Smes_g4_226:439887[b37]G,T	dd_Smes_g4_226:496279[b37]A,G	439887	496279	56.393	55	1.025	0.982	0.018
02-04	02-04	-9	dd_Smes_g4_230	dd_Smes_g4_230:48219[b37]C,T	dd_Smes_g4_230:184546[b37]C,T	48219	184546	136.328	371	0.367	0.984	0.003
02-04	02-04	-9	dd_Smes_g4_230	dd_Smes_g4_230:260342[b37]A,T	dd_Smes_g4_230:424411[b37]G,T	260342	424411	164.07	344	0.477	0.997	0
02-04	02-04	-9	dd_Smes_g4_231	dd_Smes_g4_231:23638[b37]C,T	dd_Smes_g4_231:82435[b37]A,C	23638	82435	58.798	185	0.318	0.984	0.005
02-04	02-04	-9	dd_Smes_g4_231	dd_Smes_g4_231:83640[b37]C,T	dd_Smes_g4_231:324836[b37]A,G	83640	324836	241.197	662	0.364	0.982	0.006
02-04	02-04	-9	dd_Smes_g4_231	dd_Smes_g4_231:391316[b37]G,T	dd_Smes_g4_231:508766[b37]A,G	391316	508766	117.451	309	0.38	0.977	0
02-04	02-04	-9	dd_Smes_g4_231	dd_Smes_g4_231:583620[b37]C,T	dd_Smes_g4_231:656225[b37]A,T	583620	656225	72.606	165	0.44	0.976	0
02-04	02-04	-9	dd_Smes_g4_231	dd_Smes_g4_231:658784[b37]A,C	dd_Smes_g4_231:712553[b37]C,T	658784	712553	53.77	94	0.572	0.968	0
02-04	02-04	-9	dd_Smes_g4_232	dd_Smes_g4_232:37176[b37]A,T	dd_Smes_g4_232:97333[b37]A,G	37176	97333	60.158	66	0.911	0.985	0.015
02-04	02-04	-9	dd_Smes_g4_232	dd_Smes_g4_232:297866[b37]A,G	dd_Smes_g4_232:431143[b37]A,G	297866	431143	133.278	181	0.736	0.989	0.006
02-04	02-04	-9	dd_Smes_g4_24	dd_Smes_g4_24:80348[b37]A,C	dd_Smes_g4_24:272158[b37]A,G	80348	272158	191.811	343	0.559	0.988	0
02-04	02-04	-9	dd_Smes_g4_24	dd_Smes_g4_24:272250[b37]A,C	dd_Smes_g4_24:407527[b37]A,G	272250	407527	135.278	449	0.301	0.998	0.002
02-04	02-04	-9	dd_Smes_g4_24	dd_Smes_g4_24:519349[b37]A,G	dd_Smes_g4_24:787027[b37]A,G	519349	787027	267.679	452	0.592	0.989	0.004
02-04	02-04	-9	dd_Smes_g4_24	dd_Smes_g4_24:854284[b37]C,G	dd_Smes_g4_24:1033740[b37]A,G	854284	1033740	179.457	408	0.44	0.978	0.002
02-04	02-04	-9	dd_Smes_g4_24	dd_Smes_g4_24:1362323[b37]A,C	dd_Smes_g4_24:1567130[b37]C,T	1362323	1567130	204.808	533	0.384	0.977	0.006
02-04	02-04	-9	dd_Smes_g4_24	dd_Smes_g4_24:1701147[b37]C,T	dd_Smes_g4_24:1783579[b37]C,T	1701147	1783579	82.433	121	0.681	1	0
02-04	02-04	-9	dd_Smes_g4_24	dd_Smes_g4_24:1897121[b37]C,G	dd_Smes_g4_24:1966065[b37]G,T	1897121	1966065	68.945	187	0.369	0.984	0
02-04	02-04	-9	dd_Smes_g4_24	dd_Smes_g4_24:2195734[b37]C,T	dd_Smes_g4_24:2420853[b37]G,T	2195734	2420853	225.12	614	0.367	0.998	0
02-04	02-04	-9	dd_Smes_g4_24	dd_Smes_g4_24:2437303[b37]A,G	dd_Smes_g4_24:2794562[b37]G,T	2437303	2794562	357.26	667	0.536	0.999	0
02-04	02-04	-9	dd_Smes_g4_24	dd_Smes_g4_24:3079028[b37]A,T	dd_Smes_g4_24:3154824[b37]C,T	3079028	3154824	75.797	170	0.446	0.947	0
02-04	02-04	-9	dd_Smes_g4_24	dd_Smes_g4_24:3280167[b37]A,G	dd_Smes_g4_24:3351954[b37]A,G	3280167	3351954	71.788	171	0.42	1	0
02-04	02-04	-9	dd_Smes_g4_24	dd_Smes_g4_24:3411866[b37]C,T	dd_Smes_g4_24:3494724[b37]A,G	3411866	3494724	82.859	302	0.274	0.983	0
02-04	02-04	-9	dd_Smes_g4_24	dd_Smes_g4_24:3494811[b37]A,G	dd_Smes_g4_24:3612756[b37]A,C	3494811	3612756	117.946	175	0.674	0.971	0
02-04	02-04	-9	dd_Smes_g4_24	dd_Smes_g4_24:3710926[b37]A,G	dd_Smes_g4_24:3853581[b37]A,T	3710926	3853581	142.656	305	0.468	0.957	0.007
02-04	02-04	-9	dd_Smes_g4_24	dd_Smes_g4_24:4069528[b37]G,T	dd_Smes_g4_24:4123961[b37]C,T	4069528	4123961	54.434	309	0.176	1	0
02-04	02-04	-9	dd_Smes_g4_24	dd_Smes_g4_24:4340492[b37]G,T	dd_Smes_g4_24:4945762[b37]A,C	4340492	4945762	605.271	1334	0.454	0.999	0.001
02-04	02-04	-9	dd_Smes_g4_24	dd_Smes_g4_24:4953466[b37]A,G	dd_Smes_g4_24:5146600[b37]A,C	4953466	5146600	193.135	605	0.319	0.998	0
02-04	02-04	-9	dd_Smes_g4_24	dd_Smes_g4_24:5370884[b37]A,T	dd_Smes_g4_24:5481678[b37]A,C	5370884	5481678	110.795	165	0.671	0.994	0
02-04	02-04	-9	dd_Smes_g4_24	dd_Smes_g4_24:5574212[b37]A,G	dd_Smes_g4_24:5671417[b37]A,G	5574212	5671417	97.206	286	0.34	1	0
02-04	02-04	-9	dd_Smes_g4_24	dd_Smes_g4_24:5769774[b37]A,T	dd_Smes_g4_24:5905242[b37]A,T	5769774	5905242	135.469	320	0.423	0.994	0
02-04	02-04	-9	dd_Smes_g4_24	dd_Smes_g4_24:6013437[b37]C,T	dd_Smes_g4_24:6072720[b37]C,G	6013437	6072720	59.284	113	0.525	1	0
02-04	02-04	-9	dd_Smes_g4_24	dd_Smes_g4_24:6126477[b37]A,C	dd_Smes_g4_24:6261524[b37]G,T	6126477	6261524	135.048	306	0.441	1	0
02-04	02-04	-9	dd_Smes_g4_24	dd_Smes_g4_24:6283819[b37]C,T	dd_Smes_g4_24:6384908[b37]A,G	6283819	6384908	101.09	142	0.712	0.986	0.014
02-04	02-04	-9	dd_Smes_g4_241	dd_Smes_g4_241:194645[b37]A,G	dd_Smes_g4_241:297606[b37]C,G	194645	297606	102.962	182	0.566	0.989	0.005
02-04	02-04	-9	dd_Smes_g4_241	dd_Smes_g4_241:298464[b37]G,T	dd_Smes_g4_241:358592[b37]G,T	298464	358592	60.129	344	0.175	0.997	0.003
02-04	02-04	-9	dd_Smes_g4_241	dd_Smes_g4_241:409113[b37]C,T	dd_Smes_g4_241:488374[b37]C,T	409113	488374	79.262	413	0.192	1	0
02-04	02-04	-9	dd_Smes_g4_241	dd_Smes_g4_241:561888[b37]A,T	dd_Smes_g4_241:678583[b37]C,G	561888	678583	116.696	299	0.39	0.997	0
02-04	02-04	-9	dd_Smes_g4_242	dd_Smes_g4_242:425803[b37]G,T	dd_Smes_g4_242:481373[b37]C,T	425803	481373	55.571	159	0.35	0.981	0.019
02-04	02-04	-9	dd_Smes_g4_247	dd_Smes_g4_247:29520[b37]G,T	dd_Smes_g4_247:176108[b37]C,T	29520	176108	146.589	136	1.078	1	0
02-04	02-04	-9	dd_Smes_g4_247	dd_Smes_g4_247:296987[b37]A,G	dd_Smes_g4_247:394717[b37]A,C	296987	394717	97.731	233	0.419	0.996	0
02-04	02-04	-9	dd_Smes_g4_252	dd_Smes_g4_252:242614[b37]A,C	dd_Smes_g4_252:530752[b37]A,C	242614	530752	288.139	562	0.513	0.993	0.004
02-04	02-04	-9	dd_Smes_g4_253	dd_Smes_g4_253:355571[b37]A,T	dd_Smes_g4_253:442635[b37]A,C	355571	442635	87.065	121	0.72	1	0
02-04	02-04	-9	dd_Smes_g4_257	dd_Smes_g4_257:154254[b37]C,T	dd_Smes_g4_257:320175[b37]G,T	154254	320175	165.922	175	0.948	1	0
02-04	02-04	-9	dd_Smes_g4_257	dd_Smes_g4_257:320743[b37]A,T	dd_Smes_g4_257:554487[b37]A,C	320743	554487	233.745	789	0.296	0.995	0
02-04	02-04	-9	dd_Smes_g4_257	dd_Smes_g4_257:554557[b37]G,T	dd_Smes_g4_257:610009[b37]A,G	554557	610009	55.453	90	0.616	0.956	0.011
02-04	02-04	-9	dd_Smes_g4_271	dd_Smes_g4_271:168522[b37]A,C	dd_Smes_g4_271:238053[b37]C,G	168522	238053	69.532	318	0.219	1	0
02-04	02-04	-9	dd_Smes_g4_271	dd_Smes_g4_271:288406[b37]A,G	dd_Smes_g4_271:429933[b37]A,T	288406	429933	141.528	144	0.983	1	0
02-04	02-04	-9	dd_Smes_g4_290	dd_Smes_g4_290:86385[b37]A,G	dd_Smes_g4_290:216298[b37]C,T	86385	216298	129.914	160	0.812	0.969	0.006
02-04	02-04	-9	dd_Smes_g4_3	dd_Smes_g4_3:228020[b37]A,C	dd_Smes_g4_3:492798[b37]C,T	228020	492798	264.779	657	0.403	0.989	0.002
02-04	02-04	-9	dd_Smes_g4_3	dd_Smes_g4_3:594969[b37]C,T	dd_Smes_g4_3:728078[b37]A,T	594969	728078	133.11	587	0.227	0.995	0.003
02-04	02-04	-9	dd_Smes_g4_3	dd_Smes_g4_3:789876[b37]C,G	dd_Smes_g4_3:904740[b37]A,G	789876	904740	114.865	250	0.459	0.996	0.004
02-04	02-04	-9	dd_Smes_g4_3	dd_Smes_g4_3:904790[b37]G,T	dd_Smes_g4_3:977158[b37]C,T	904790	977158	72.369	197	0.367	0.995	0.005
02-04	02-04	-9	dd_Smes_g4_3	dd_Smes_g4_3:1687576[b37]A,G	dd_Smes_g4_3:1874235[b37]G,T	1687576	1874235	186.66	368	0.507	0.995	0.005
02-04	02-04	-9	dd_Smes_g4_3	dd_Smes_g4_3:2021294[b37]A,T	dd_Smes_g4_3:2192355[b37]C,T	2021294	2192355	171.062	413	0.414	0.995	0
02-04	02-04	-9	dd_Smes_g4_3	dd_Smes_g4_3:2199980[b37]A,T	dd_Smes_g4_3:2273461[b37]A,T	2199980	2273461	73.482	156	0.471	0.974	0.013
02-04	02-04	-9	dd_Smes_g4_3	dd_Smes_g4_3:2808015[b37]G,T	dd_Smes_g4_3:2927241[b37]A,T	2808015	2927241	119.227	175	0.681	1	0
02-04	02-04	-9	dd_Smes_g4_30	dd_Smes_g4_30:481481[b37]G,T	dd_Smes_g4_30:617320[b37]C,T	481481	617320	135.84	415	0.327	0.993	0.007
02-04	02-04	-9	dd_Smes_g4_30	dd_Smes_g4_30:1564907[b37]C,T	dd_Smes_g4_30:1629497[b37]A,G	1564907	1629497	64.591	103	0.627	1	0
02-04	02-04	-9	dd_Smes_g4_30	dd_Smes_g4_30:1642017[b37]C,G	dd_Smes_g4_30:1802575[b37]A,G	1642017	1802575	160.559	741	0.217	0.991	0.001
02-04	02-04	-9	dd_Smes_g4_30	dd_Smes_g4_30:2667698[b37]A,G	dd_Smes_g4_30:2759900[b37]A,T	2667698	2759900	92.203	534	0.173	0.987	0.002
02-04	02-04	-9	dd_Smes_g4_30	dd_Smes_g4_30:2984268[b37]C,T	dd_Smes_g4_30:3155985[b37]A,C	2984268	3155985	171.718	360	0.477	1	0
02-04	02-04	-9	dd_Smes_g4_30	dd_Smes_g4_30:3156672[b37]G,T	dd_Smes_g4_30:3213064[b37]A,G	3156672	3213064	56.393	131	0.43	0.992	0.008
02-04	02-04	-9	dd_Smes_g4_30	dd_Smes_g4_30:3357104[b37]A,C	dd_Smes_g4_30:3476329[b37]C,T	3357104	3476329	119.226	307	0.388	0.993	0.007
02-04	02-04	-9	dd_Smes_g4_30	dd_Smes_g4_30:3505462[b37]C,T	dd_Smes_g4_30:3600369[b37]C,T	3505462	3600369	94.908	270	0.352	1	0
02-04	02-04	-9	dd_Smes_g4_30	dd_Smes_g4_30:3601195[b37]A,T	dd_Smes_g4_30:3679960[b37]A,G	3601195	3679960	78.766	336	0.234	0.997	0.003
02-04	02-04	-9	dd_Smes_g4_30	dd_Smes_g4_30:3739265[b37]A,T	dd_Smes_g4_30:3916422[b37]A,G	3739265	3916422	177.158	477	0.371	0.992	0.002
02-04	02-04	-9	dd_Smes_g4_30	dd_Smes_g4_30:4039105[b37]A,G	dd_Smes_g4_30:4096603[b37]A,G	4039105	4096603	57.499	83	0.693	0.988	0.012
02-04	02-04	-9	dd_Smes_g4_30	dd_Smes_g4_30:4149019[b37]G,T	dd_Smes_g4_30:4225231[b37]A,G	4149019	4225231	76.213	214	0.356	0.995	0
02-04	02-04	-9	dd_Smes_g4_30	dd_Smes_g4_30:4226058[b37]A,G	dd_Smes_g4_30:4350985[b37]A,C	4226058	4350985	124.928	330	0.379	0.991	0
02-04	02-04	-9	dd_Smes_g4_30	dd_Smes_g4_30:5035442[b37]A,T	dd_Smes_g4_30:5086483[b37]A,G	5035442	5086483	51.042	237	0.215	0.996	0.004
02-04	02-04	-9	dd_Smes_g4_30	dd_Smes_g4_30:5272584[b37]C,G	dd_Smes_g4_30:5446038[b37]C,T	5272584	5446038	173.455	321	0.54	0.975	0
02-04	02-04	-9	dd_Smes_g4_327	dd_Smes_g4_327:101251[b37]C,T	dd_Smes_g4_327:198416[b37]A,T	101251	198416	97.166	246	0.395	0.98	0
02-04	02-04	-9	dd_Smes_g4_37	dd_Smes_g4_37:48311[b37]A,G	dd_Smes_g4_37:131499[b37]A,C	48311	131499	83.189	208	0.4	0.995	0.005
02-04	02-04	-9	dd_Smes_g4_37	dd_Smes_g4_37:189638[b37]A,C	dd_Smes_g4_37:240499[b37]A,G	189638	240499	50.862	255	0.199	0.996	0
02-04	02-04	-9	dd_Smes_g4_37	dd_Smes_g4_37:295192[b37]C,T	dd_Smes_g4_37:365727[b37]A,T	295192	365727	70.536	364	0.194	0.992	0.003
02-04	02-04	-9	dd_Smes_g4_37	dd_Smes_g4_37:732332[b37]A,G	dd_Smes_g4_37:799430[b37]A,T	732332	799430	67.099	75	0.895	0.987	0.013
02-04	02-04	-9	dd_Smes_g4_37	dd_Smes_g4_37:800593[b37]A,G	dd_Smes_g4_37:1115771[b37]A,G	800593	1115771	315.179	1106	0.285	0.996	0.002
02-04	02-04	-9	dd_Smes_g4_37	dd_Smes_g4_37:1434676[b37]G,T	dd_Smes_g4_37:1509525[b37]C,T	1434676	1509525	74.85	105	0.713	0.99	0.01
02-04	02-04	-9	dd_Smes_g4_37	dd_Smes_g4_37:1637546[b37]C,T	dd_Smes_g4_37:1722315[b37]G,T	1637546	1722315	84.77	100	0.848	0.96	0.01
02-04	02-04	-9	dd_Smes_g4_37	dd_Smes_g4_37:2321437[b37]C,G	dd_Smes_g4_37:2386689[b37]A,G	2321437	2386689	65.253	156	0.418	0.987	0
02-04	02-04	-9	dd_Smes_g4_37	dd_Smes_g4_37:2440368[b37]C,T	dd_Smes_g4_37:2527783[b37]A,C	2440368	2527783	87.416	328	0.267	0.991	0
02-04	02-04	-9	dd_Smes_g4_37	dd_Smes_g4_37:2549684[b37]A,T	dd_Smes_g4_37:2610871[b37]A,T	2549684	2610871	61.188	98	0.624	0.959	0.01
02-04	02-04	-9	dd_Smes_g4_37	dd_Smes_g4_37:2610905[b37]G,T	dd_Smes_g4_37:2670450[b37]A,T	2610905	2670450	59.546	182	0.327	0.978	0.005
02-04	02-04	-9	dd_Smes_g4_37	dd_Smes_g4_37:2672142[b37]A,T	dd_Smes_g4_37:2796182[b37]C,T	2672142	2796182	124.041	285	0.435	0.986	0.007
02-04	02-04	-9	dd_Smes_g4_37	dd_Smes_g4_37:2889066[b37]A,G	dd_Smes_g4_37:2954107[b37]A,C	2889066	2954107	65.042	179	0.363	0.966	0
02-04	02-04	-9	dd_Smes_g4_38	dd_Smes_g4_38:75626[b37]C,T	dd_Smes_g4_38:153069[b37]G,T	75626	153069	77.444	142	0.545	0.986	0
02-04	02-04	-9	dd_Smes_g4_38	dd_Smes_g4_38:260740[b37]A,T	dd_Smes_g4_38:520897[b37]A,C	260740	520897	260.158	837	0.311	0.989	0
02-04	02-04	-9	dd_Smes_g4_38	dd_Smes_g4_38:797223[b37]C,T	dd_Smes_g4_38:856680[b37]C,T	797223	856680	59.458	136	0.437	1	0
02-04	02-04	-9	dd_Smes_g4_38	dd_Smes_g4_38:901744[b37]A,G	dd_Smes_g4_38:980894[b37]A,G	901744	980894	79.151	497	0.159	0.998	0.002
02-04	02-04	-9	dd_Smes_g4_38	dd_Smes_g4_38:1083415[b37]C,T	dd_Smes_g4_38:1137698[b37]G,T	1083415	1137698	54.284	51	1.064	0.961	0.02
02-04	02-04	-9	dd_Smes_g4_38	dd_Smes_g4_38:1274655[b37]G,T	dd_Smes_g4_38:1377577[b37]A,T	1274655	1377577	102.923	214	0.481	0.949	0
02-04	02-04	-9	dd_Smes_g4_38	dd_Smes_g4_38:1384264[b37]C,T	dd_Smes_g4_38:1697795[b37]A,G	1384264	1697795	313.532	979	0.32	0.99	0
02-04	02-04	-9	dd_Smes_g4_38	dd_Smes_g4_38:1718151[b37]A,G	dd_Smes_g4_38:1810798[b37]G,T	1718151	1810798	92.648	209	0.443	0.962	0
02-04	02-04	-9	dd_Smes_g4_38	dd_Smes_g4_38:1811171[b37]C,T	dd_Smes_g4_38:1916818[b37]C,T	1811171	1916818	105.648	300	0.352	0.99	0.003
02-04	02-04	-9	dd_Smes_g4_38	dd_Smes_g4_38:2133264[b37]A,G	dd_Smes_g4_38:2188162[b37]A,C	2133264	2188162	54.899	219	0.251	0.959	0
02-04	02-04	-9	dd_Smes_g4_38	dd_Smes_g4_38:2275830[b37]A,G	dd_Smes_g4_38:2380210[b37]G,T	2275830	2380210	104.381	139	0.751	0.971	0.007
02-04	02-04	-9	dd_Smes_g4_38	dd_Smes_g4_38:2498909[b37]A,T	dd_Smes_g4_38:2552023[b37]A,G	2498909	2552023	53.115	183	0.29	0.989	0
02-04	02-04	-9	dd_Smes_g4_38	dd_Smes_g4_38:3992546[b37]A,C	dd_Smes_g4_38:4048182[b37]A,T	3992546	4048182	55.637	191	0.291	0.974	0.01
02-04	02-04	-9	dd_Smes_g4_38	dd_Smes_g4_38:4052230[b37]G,T	dd_Smes_g4_38:4165097[b37]A,G	4052230	4165097	112.868	284	0.397	0.975	0.007
02-04	02-04	-9	dd_Smes_g4_38	dd_Smes_g4_38:4473055[b37]C,T	dd_Smes_g4_38:4690523[b37]G,T	4473055	4690523	217.469	176	1.236	0.966	0
02-04	02-04	-9	dd_Smes_g4_40	dd_Smes_g4_40:2021905[b37]A,G	dd_Smes_g4_40:2092405[b37]A,T	2021905	2092405	70.501	290	0.243	0.993	0.003
02-04	02-04	-9	dd_Smes_g4_40	dd_Smes_g4_40:2101893[b37]A,T	dd_Smes_g4_40:2255857[b37]A,T	2101893	2255857	153.965	145	1.062	0.993	0.007
02-04	02-04	-9	dd_Smes_g4_40	dd_Smes_g4_40:2361218[b37]A,G	dd_Smes_g4_40:2539291[b37]A,T	2361218	2539291	178.074	708	0.252	0.993	0.001
02-04	02-04	-9	dd_Smes_g4_40	dd_Smes_g4_40:2587915[b37]A,G	dd_Smes_g4_40:2735816[b37]A,G	2587915	2735816	147.902	252	0.587	0.972	0.004
02-04	02-04	-9	dd_Smes_g4_40	dd_Smes_g4_40:2736432[b37]C,T	dd_Smes_g4_40:2825718[b37]C,T	2736432	2825718	89.287	196	0.456	0.995	0.005
02-04	02-04	-9	dd_Smes_g4_40	dd_Smes_g4_40:3013821[b37]C,T	dd_Smes_g4_40:3152448[b37]A,C	3013821	3152448	138.628	382	0.363	0.992	0.005
02-04	02-04	-9	dd_Smes_g4_40	dd_Smes_g4_40:3342791[b37]G,T	dd_Smes_g4_40:3397767[b37]A,G	3342791	3397767	54.977	140	0.393	0.993	0.007
02-04	02-04	-9	dd_Smes_g4_40	dd_Smes_g4_40:3398505[b37]A,G	dd_Smes_g4_40:3566569[b37]A,C	3398505	3566569	168.065	302	0.557	0.983	0.007
02-04	02-04	-9	dd_Smes_g4_40	dd_Smes_g4_40:3698599[b37]A,G	dd_Smes_g4_40:3830185[b37]A,G	3698599	3830185	131.587	343	0.384	1	0
02-04	02-04	-9	dd_Smes_g4_40	dd_Smes_g4_40:3956227[b37]A,G	dd_Smes_g4_40:4082585[b37]G,T	3956227	4082585	126.359	244	0.518	0.984	0.008
02-04	02-04	-9	dd_Smes_g4_40	dd_Smes_g4_40:4183629[b37]A,T	dd_Smes_g4_40:4307912[b37]C,T	4183629	4307912	124.284	193	0.644	1	0
02-04	02-04	-9	dd_Smes_g4_40	dd_Smes_g4_40:4329892[b37]G,T	dd_Smes_g4_40:4425217[b37]C,T	4329892	4425217	95.326	48	1.986	1	0
02-04	02-04	-9	dd_Smes_g4_40	dd_Smes_g4_40:4444679[b37]C,T	dd_Smes_g4_40:4528180[b37]A,G	4444679	4528180	83.502	335	0.249	0.994	0.006
02-04	02-04	-9	dd_Smes_g4_40	dd_Smes_g4_40:4623779[b37]A,C	dd_Smes_g4_40:4725801[b37]A,T	4623779	4725801	102.023	189	0.54	0.989	0
02-04	02-04	-9	dd_Smes_g4_57	dd_Smes_g4_57:25390[b37]A,T	dd_Smes_g4_57:108607[b37]A,T	25390	108607	83.218	296	0.281	1	0
02-04	02-04	-9	dd_Smes_g4_57	dd_Smes_g4_57:204572[b37]A,G	dd_Smes_g4_57:421247[b37]A,C	204572	421247	216.676	682	0.318	1	0
02-04	02-04	-9	dd_Smes_g4_57	dd_Smes_g4_57:639742[b37]A,T	dd_Smes_g4_57:710495[b37]C,T	639742	710495	70.754	135	0.524	1	0
02-04	02-04	-9	dd_Smes_g4_57	dd_Smes_g4_57:864606[b37]A,T	dd_Smes_g4_57:1027433[b37]A,C	864606	1027433	162.828	273	0.596	0.996	0
02-04	02-04	-9	dd_Smes_g4_57	dd_Smes_g4_57:1183589[b37]C,T	dd_Smes_g4_57:1671567[b37]A,C	1183589	1671567	487.979	1583	0.308	0.996	0.003
[truncated: 15,600 more rows]
