# Supplementary material for: Variation in phenotype, genotype, and somatic diversity among asexual Schmidtea mediterranea planarians
Source: iScience. 2025 Jul 1;28(8):113035. doi: 10.1016/j.isci.2025.113035 (PMC12284295; doi:10.1016/j.isci.2025.113035)
Supplement: Dataset S3. List of substrain-specific variants found in all individuals of each substrain [file mmc4.xlsx]

## Sheet: Dataset_S3
CHROM	POS	REF	ALT	SNP_ID	strain	type
dd_Smes_g4_101	118224	GT	G	dd_Smes_g4_101_G_118224	FS	INDEL
dd_Smes_g4_102	908401	A	ATG	dd_Smes_g4_102_ATG_908401	FS	INDEL
dd_Smes_g4_104	703680	G	GA	dd_Smes_g4_104_GA_703680	FS	INDEL
dd_Smes_g4_11	5216902	AC	A	dd_Smes_g4_11_A_5216902	FS	INDEL
dd_Smes_g4_125	1324344	AAT	A	dd_Smes_g4_125_A_1324344	FS	INDEL
dd_Smes_g4_125	1324356	TAA	T	dd_Smes_g4_125_T_1324356	FS	INDEL
dd_Smes_g4_125	1324359	T	TTTA	dd_Smes_g4_125_TTTA_1324359	FS	INDEL
dd_Smes_g4_127	1149805	A	ACCCCCC	dd_Smes_g4_127_ACCCCCC_1149805	FS	INDEL
dd_Smes_g4_128	880539	TG	T	dd_Smes_g4_128_T_880539	FS	INDEL
dd_Smes_g4_133	286847	AGACC	A	dd_Smes_g4_133_A_286847	FS	INDEL
dd_Smes_g4_133	286854	TTTAATAAAGGCTGGAA	T	dd_Smes_g4_133_T_286854	FS	INDEL
dd_Smes_g4_150	680299	ATTT	A	dd_Smes_g4_150_A_680299	FS	INDEL
dd_Smes_g4_162	910356	GC	G	dd_Smes_g4_162_G_910356	FS	INDEL
dd_Smes_g4_169	741844	T	TA	dd_Smes_g4_169_TA_741844	FS	INDEL
dd_Smes_g4_173	327087	A	AG	dd_Smes_g4_173_AG_327087	FS	INDEL
dd_Smes_g4_189	260994	AGAT	A	dd_Smes_g4_189_A_260994	FS	INDEL
dd_Smes_g4_189	838467	C	CTG	dd_Smes_g4_189_CTG_838467	FS	INDEL
dd_Smes_g4_19	631516	T	TCTTA	dd_Smes_g4_19_TCTTA_631516	FS	INDEL
dd_Smes_g4_19	631518	TC	T	dd_Smes_g4_19_T_631518	FS	INDEL
dd_Smes_g4_19	631521	TC	T	dd_Smes_g4_19_T_631521	FS	INDEL
dd_Smes_g4_20	6158238	A	AATTT	dd_Smes_g4_20_AATTT_6158238	FS	INDEL
dd_Smes_g4_208	907758	CTTT	C	dd_Smes_g4_208_C_907758	FS	INDEL
dd_Smes_g4_221	94214	TATTC	T	dd_Smes_g4_221_T_94214	FS	INDEL
dd_Smes_g4_238	678774	ACT	A	dd_Smes_g4_238_A_678774	FS	INDEL
dd_Smes_g4_24	5507596	AAT	A	dd_Smes_g4_24_A_5507596	FS	INDEL
dd_Smes_g4_3	12332300	AACAATAAATTCTTAGACAATAAGACAGTACTTCTACAAAACTCTTCATCATATTATTTTCAATG	A	dd_Smes_g4_3_A_12332300	FS	INDEL
dd_Smes_g4_30	2518550	A	AT	dd_Smes_g4_30_AT_2518550	FS	INDEL
dd_Smes_g4_30	2529686	AGG	A	dd_Smes_g4_30_A_2529686	FS	INDEL
dd_Smes_g4_32	4050844	A	ATT	dd_Smes_g4_32_ATT_4050844	FS	INDEL
dd_Smes_g4_42	1307007	C	CAATTTAATACTATTAATTTAATGAAAATCAATTATCACCTAGTTCA	dd_Smes_g4_42_CAATTTAATACTATTAATTTAATGAAAATCAATTATCACCTAGTTCA_1307007	FS	INDEL
dd_Smes_g4_42	1354803	TG	T	dd_Smes_g4_42_T_1354803	FS	INDEL
dd_Smes_g4_42	1354819	TG	T	dd_Smes_g4_42_T_1354819	FS	INDEL
dd_Smes_g4_45	3710348	GATTAATCAATATTTTTATTAAATATCAATTAATCGATATTTTGAATATCAATTAATTGATATTGTTAAATTTGAATAATA	G	dd_Smes_g4_45_G_3710348	FS	INDEL
dd_Smes_g4_48	1617983	CAT	C	dd_Smes_g4_48_C_1617983	FS	INDEL
dd_Smes_g4_54	2714254	TTG	T	dd_Smes_g4_54_T_2714254	FS	INDEL
dd_Smes_g4_54	2714257	C	CAA	dd_Smes_g4_54_CAA_2714257	FS	INDEL
dd_Smes_g4_57	2572942	TTATGTGCACTCTGCGCAGCTATTCCTC	T	dd_Smes_g4_57_T_2572942	FS	INDEL
dd_Smes_g4_62	1448920	AAAG	A	dd_Smes_g4_62_A_1448920	FS	INDEL
dd_Smes_g4_72	2663025	A	AAT	dd_Smes_g4_72_AAT_2663025	FS	INDEL
dd_Smes_g4_77	2817093	TG	T	dd_Smes_g4_77_T_2817093	FS	INDEL
dd_Smes_g4_9	258200	C	CTTTATATTCATGAATAATTTTA	dd_Smes_g4_9_CTTTATATTCATGAATAATTTTA_258200	FS	INDEL
dd_Smes_g4_90	510257	ATCATGACGAGTTTCTGGGCAAGTCTTCAGATTTTTTTATTAG	A	dd_Smes_g4_90_A_510257	FS	INDEL
dd_Smes_g4_1	270230	A	AAAGATAAAAAC	dd_Smes_g4_1_AAAGATAAAAAC_270230	PH	INDEL
dd_Smes_g4_1	271010	A	AG	dd_Smes_g4_1_AG_271010	PH	INDEL
dd_Smes_g4_1	291862	CAACA	C	dd_Smes_g4_1_C_291862	PH	INDEL
dd_Smes_g4_1	300144	AAT	A	dd_Smes_g4_1_A_300144	PH	INDEL
dd_Smes_g4_1	307159	T	TTTTAGATTTCTTCGTCCTGTACA	dd_Smes_g4_1_TTTTAGATTTCTTCGTCCTGTACA_307159	PH	INDEL
dd_Smes_g4_1	426272	AT	A	dd_Smes_g4_1_A_426272	PH	INDEL
dd_Smes_g4_1	442536	GT	G	dd_Smes_g4_1_G_442536	PH	INDEL
dd_Smes_g4_1	447131	AT	A	dd_Smes_g4_1_A_447131	PH	INDEL
dd_Smes_g4_1	447274	ATTAAG	A	dd_Smes_g4_1_A_447274	PH	INDEL
dd_Smes_g4_1	447337	GT	G	dd_Smes_g4_1_G_447337	PH	INDEL
dd_Smes_g4_1	447438	AAAATATGATCAGCAGCTGATAT	A	dd_Smes_g4_1_A_447438	PH	INDEL
dd_Smes_g4_1	572613	TA	T	dd_Smes_g4_1_T_572613	PH	INDEL
dd_Smes_g4_1	580557	A	AC	dd_Smes_g4_1_AC_580557	PH	INDEL
dd_Smes_g4_1	580580	T	TGCAAGGTAAACATATATAAA	dd_Smes_g4_1_TGCAAGGTAAACATATATAAA_580580	PH	INDEL
dd_Smes_g4_1	652763	G	GGGGCCAAACATT	dd_Smes_g4_1_GGGGCCAAACATT_652763	PH	INDEL
dd_Smes_g4_1	653585	AAC	A	dd_Smes_g4_1_A_653585	PH	INDEL
dd_Smes_g4_1	654614	AG	A	dd_Smes_g4_1_A_654614	PH	INDEL
dd_Smes_g4_1	666240	AAACC	A	dd_Smes_g4_1_A_666240	PH	INDEL
dd_Smes_g4_1	666246	G	GTTGATTT	dd_Smes_g4_1_GTTGATTT_666246	PH	INDEL
dd_Smes_g4_1	676361	CG	C	dd_Smes_g4_1_C_676361	PH	INDEL
dd_Smes_g4_1	676363	A	ATT	dd_Smes_g4_1_ATT_676363	PH	INDEL
dd_Smes_g4_1	682306	T	TA	dd_Smes_g4_1_TA_682306	PH	INDEL
dd_Smes_g4_1	684072	T	TA	dd_Smes_g4_1_TA_684072	PH	INDEL
dd_Smes_g4_1	735341	TG	T	dd_Smes_g4_1_T_735341	PH	INDEL
dd_Smes_g4_1	735821	C	CT	dd_Smes_g4_1_CT_735821	PH	INDEL
dd_Smes_g4_1	749757	T	TC	dd_Smes_g4_1_TC_749757	PH	INDEL
dd_Smes_g4_1	820132	GAT	G	dd_Smes_g4_1_G_820132	PH	INDEL
dd_Smes_g4_1	820635	A	AGG	dd_Smes_g4_1_AGG_820635	PH	INDEL
dd_Smes_g4_1	824444	AT	A	dd_Smes_g4_1_A_824444	PH	INDEL
dd_Smes_g4_1	834894	A	ATC	dd_Smes_g4_1_ATC_834894	PH	INDEL
dd_Smes_g4_1	836841	CAT	C	dd_Smes_g4_1_C_836841	PH	INDEL
dd_Smes_g4_1	884074	TA	T	dd_Smes_g4_1_T_884074	PH	INDEL
dd_Smes_g4_1	885630	ACTTTTTCTAC	A	dd_Smes_g4_1_A_885630	PH	INDEL
dd_Smes_g4_1	885643	TCAATTTCATTAAA	T	dd_Smes_g4_1_T_885643	PH	INDEL
dd_Smes_g4_1	885661	TGAAAATGTAATGATA	T	dd_Smes_g4_1_T_885661	PH	INDEL
dd_Smes_g4_1	907805	GT	G	dd_Smes_g4_1_G_907805	PH	INDEL
dd_Smes_g4_1	908528	GATGGAATTT	G	dd_Smes_g4_1_G_908528	PH	INDEL
dd_Smes_g4_1	1044619	AG	A	dd_Smes_g4_1_A_1044619	PH	INDEL
dd_Smes_g4_1	1108467	TG	T	dd_Smes_g4_1_T_1108467	PH	INDEL
dd_Smes_g4_1	1118587	ATAT	A	dd_Smes_g4_1_A_1118587	PH	INDEL
dd_Smes_g4_1	1118699	A	AT	dd_Smes_g4_1_AT_1118699	PH	INDEL
dd_Smes_g4_1	1336790	ACACTTCAGT	A	dd_Smes_g4_1_A_1336790	PH	INDEL
dd_Smes_g4_1	10380874	TTGTTTTGTAGATATTTGTTTTAGGC	T	dd_Smes_g4_1_T_10380874	PH	INDEL
dd_Smes_g4_100	2178726	TA	T	dd_Smes_g4_100_T_2178726	PH	INDEL
dd_Smes_g4_101	245279	TTA	T	dd_Smes_g4_101_T_245279	PH	INDEL
dd_Smes_g4_101	255386	ATT	A	dd_Smes_g4_101_A_255386	PH	INDEL
dd_Smes_g4_101	257964	CCAGTTCTGGTAAAAAACGGGTCTAAAA	C	dd_Smes_g4_101_C_257964	PH	INDEL
dd_Smes_g4_101	303737	TATAAATAA	T	dd_Smes_g4_101_T_303737	PH	INDEL
dd_Smes_g4_101	309858	T	TATC	dd_Smes_g4_101_TATC_309858	PH	INDEL
dd_Smes_g4_101	331954	A	AACCG	dd_Smes_g4_101_AACCG_331954	PH	INDEL
dd_Smes_g4_101	331957	AGGTT	A	dd_Smes_g4_101_A_331957	PH	INDEL
dd_Smes_g4_101	439943	G	GT	dd_Smes_g4_101_GT_439943	PH	INDEL
dd_Smes_g4_101	464580	C	CG	dd_Smes_g4_101_CG_464580	PH	INDEL
dd_Smes_g4_101	469766	C	CAT	dd_Smes_g4_101_CAT_469766	PH	INDEL
dd_Smes_g4_101	471511	A	AT	dd_Smes_g4_101_AT_471511	PH	INDEL
dd_Smes_g4_101	481254	GGCCGGCCCGAGGGCGAGGCCAA	G	dd_Smes_g4_101_G_481254	PH	INDEL
dd_Smes_g4_101	481284	TGAGGGCCAGCCGCAGCCGGTCC	T	dd_Smes_g4_101_T_481284	PH	INDEL
dd_Smes_g4_101	481613	A	AT	dd_Smes_g4_101_AT_481613	PH	INDEL
dd_Smes_g4_101	487421	C	CAT	dd_Smes_g4_101_CAT_487421	PH	INDEL
dd_Smes_g4_101	487695	AG	A	dd_Smes_g4_101_A_487695	PH	INDEL
dd_Smes_g4_101	497346	CG	C	dd_Smes_g4_101_C_497346	PH	INDEL
dd_Smes_g4_101	498021	TA	T	dd_Smes_g4_101_T_498021	PH	INDEL
dd_Smes_g4_101	503705	T	TA	dd_Smes_g4_101_TA_503705	PH	INDEL
dd_Smes_g4_101	503713	T	TTTAAATTAA	dd_Smes_g4_101_TTTAAATTAA_503713	PH	INDEL
dd_Smes_g4_101	529485	TAA	T	dd_Smes_g4_101_T_529485	PH	INDEL
dd_Smes_g4_101	538712	TA	T	dd_Smes_g4_101_T_538712	PH	INDEL
dd_Smes_g4_101	538910	TC	T	dd_Smes_g4_101_T_538910	PH	INDEL
dd_Smes_g4_101	550711	A	AT	dd_Smes_g4_101_AT_550711	PH	INDEL
dd_Smes_g4_101	551821	TA	T	dd_Smes_g4_101_T_551821	PH	INDEL
dd_Smes_g4_101	564416	G	GGA	dd_Smes_g4_101_GGA_564416	PH	INDEL
dd_Smes_g4_101	588040	ATTTGTCAGGTC	A	dd_Smes_g4_101_A_588040	PH	INDEL
dd_Smes_g4_101	595525	A	AT	dd_Smes_g4_101_AT_595525	PH	INDEL
dd_Smes_g4_101	601085	ATTGGTTT	A	dd_Smes_g4_101_A_601085	PH	INDEL
dd_Smes_g4_101	603439	A	AAT	dd_Smes_g4_101_AAT_603439	PH	INDEL
dd_Smes_g4_101	607103	AT	A	dd_Smes_g4_101_A_607103	PH	INDEL
dd_Smes_g4_101	608273	CT	C	dd_Smes_g4_101_C_608273	PH	INDEL
dd_Smes_g4_101	617372	GA	G	dd_Smes_g4_101_G_617372	PH	INDEL
dd_Smes_g4_101	669511	AG	A	dd_Smes_g4_101_A_669511	PH	INDEL
dd_Smes_g4_101	790476	T	TAAA	dd_Smes_g4_101_TAAA_790476	PH	INDEL
dd_Smes_g4_11	8646434	CGAT	C	dd_Smes_g4_11_C_8646434	PH	INDEL
dd_Smes_g4_110	357606	ATGATAACAC	A	dd_Smes_g4_110_A_357606	PH	INDEL
dd_Smes_g4_110	374481	TA	T	dd_Smes_g4_110_T_374481	PH	INDEL
dd_Smes_g4_110	374825	C	CA	dd_Smes_g4_110_CA_374825	PH	INDEL
dd_Smes_g4_110	461574	TA	T	dd_Smes_g4_110_T_461574	PH	INDEL
dd_Smes_g4_110	463376	AT	A	dd_Smes_g4_110_A_463376	PH	INDEL
dd_Smes_g4_110	479837	G	GATTATCA	dd_Smes_g4_110_GATTATCA_479837	PH	INDEL
dd_Smes_g4_110	480262	G	GAGATTGATAC	dd_Smes_g4_110_GAGATTGATAC_480262	PH	INDEL
dd_Smes_g4_110	484815	TA	T	dd_Smes_g4_110_T_484815	PH	INDEL
dd_Smes_g4_110	486161	A	ATT	dd_Smes_g4_110_ATT_486161	PH	INDEL
dd_Smes_g4_110	579665	G	GTAT	dd_Smes_g4_110_GTAT_579665	PH	INDEL
dd_Smes_g4_110	579668	T	TAG	dd_Smes_g4_110_TAG_579668	PH	INDEL
dd_Smes_g4_110	632163	CTA	C	dd_Smes_g4_110_C_632163	PH	INDEL
dd_Smes_g4_110	633699	GT	G	dd_Smes_g4_110_G_633699	PH	INDEL
dd_Smes_g4_110	637448	AT	A	dd_Smes_g4_110_A_637448	PH	INDEL
dd_Smes_g4_110	638197	TCAA	T	dd_Smes_g4_110_T_638197	PH	INDEL
dd_Smes_g4_110	639911	AAG	A	dd_Smes_g4_110_A_639911	PH	INDEL
dd_Smes_g4_110	639914	T	TTA	dd_Smes_g4_110_TTA_639914	PH	INDEL
dd_Smes_g4_110	652585	AT	A	dd_Smes_g4_110_A_652585	PH	INDEL
dd_Smes_g4_110	1240113	T	TG	dd_Smes_g4_110_TG_1240113	PH	INDEL
dd_Smes_g4_110	1240119	TCAGCATAGTG	T	dd_Smes_g4_110_T_1240119	PH	INDEL
dd_Smes_g4_110	1241716	TG	T	dd_Smes_g4_110_T_1241716	PH	INDEL
dd_Smes_g4_110	1241719	A	AGT	dd_Smes_g4_110_AGT_1241719	PH	INDEL
dd_Smes_g4_110	1241722	AAT	A	dd_Smes_g4_110_A_1241722	PH	INDEL
dd_Smes_g4_110	1243211	CTT	C	dd_Smes_g4_110_C_1243211	PH	INDEL
dd_Smes_g4_110	1243722	T	TAGCCGAAAAA	dd_Smes_g4_110_TAGCCGAAAAA_1243722	PH	INDEL
dd_Smes_g4_110	1243724	C	CAG	dd_Smes_g4_110_CAG_1243724	PH	INDEL
dd_Smes_g4_110	1245424	C	CT	dd_Smes_g4_110_CT_1245424	PH	INDEL
dd_Smes_g4_110	1251178	G	GAT	dd_Smes_g4_110_GAT_1251178	PH	INDEL
dd_Smes_g4_110	1256145	TATAACCC	T	dd_Smes_g4_110_T_1256145	PH	INDEL
dd_Smes_g4_110	1256625	C	CTGATCTTCATATTT	dd_Smes_g4_110_CTGATCTTCATATTT_1256625	PH	INDEL
dd_Smes_g4_110	1256703	GGATTAAAATAAATTTGAAAAT	G	dd_Smes_g4_110_G_1256703	PH	INDEL
dd_Smes_g4_110	1258919	A	AT	dd_Smes_g4_110_AT_1258919	PH	INDEL
dd_Smes_g4_110	1259751	C	CGCCGCCGCCGCT	dd_Smes_g4_110_CGCCGCCGCCGCT_1259751	PH	INDEL
dd_Smes_g4_110	1264149	A	AGT	dd_Smes_g4_110_AGT_1264149	PH	INDEL
dd_Smes_g4_110	1264249	ATGTTTTTCATAGTGAATATC	A	dd_Smes_g4_110_A_1264249	PH	INDEL
dd_Smes_g4_110	1279497	CGG	C	dd_Smes_g4_110_C_1279497	PH	INDEL
dd_Smes_g4_110	1476924	CTT	C	dd_Smes_g4_110_C_1476924	PH	INDEL
dd_Smes_g4_115	420859	AG	A	dd_Smes_g4_115_A_420859	PH	INDEL
dd_Smes_g4_116	1369766	AAAAATAAAT	A	dd_Smes_g4_116_A_1369766	PH	INDEL
dd_Smes_g4_14	1873677	GT	G	dd_Smes_g4_14_G_1873677	PH	INDEL
dd_Smes_g4_147	309793	T	TA	dd_Smes_g4_147_TA_309793	PH	INDEL
dd_Smes_g4_147	309794	T	TC	dd_Smes_g4_147_TC_309794	PH	INDEL
dd_Smes_g4_147	571728	CTTTAAG	C	dd_Smes_g4_147_C_571728	PH	INDEL
dd_Smes_g4_147	678683	C	CG	dd_Smes_g4_147_CG_678683	PH	INDEL
dd_Smes_g4_15	6014387	TG	T	dd_Smes_g4_15_T_6014387	PH	INDEL
dd_Smes_g4_15	6031323	TATCGATAACTCTACGCG	T	dd_Smes_g4_15_T_6031323	PH	INDEL
dd_Smes_g4_15	6056114	A	ATACAG	dd_Smes_g4_15_ATACAG_6056114	PH	INDEL
dd_Smes_g4_15	7064933	A	AG	dd_Smes_g4_15_AG_7064933	PH	INDEL
dd_Smes_g4_155	427913	A	AG	dd_Smes_g4_155_AG_427913	PH	INDEL
dd_Smes_g4_155	1336147	ACCATGCAG	A	dd_Smes_g4_155_A_1336147	PH	INDEL
dd_Smes_g4_155	1451311	AT	A	dd_Smes_g4_155_A_1451311	PH	INDEL
dd_Smes_g4_155	1451589	ATAAGGACAATAAAGATAGT	A	dd_Smes_g4_155_A_1451589	PH	INDEL
dd_Smes_g4_164	1226420	G	GTA	dd_Smes_g4_164_GTA_1226420	PH	INDEL
dd_Smes_g4_177	50091	TGA	T	dd_Smes_g4_177_T_50091	PH	INDEL
dd_Smes_g4_177	50550	A	AAT	dd_Smes_g4_177_AAT_50550	PH	INDEL
dd_Smes_g4_177	144167	GCTATAGATCTATATTTTTATTTATTTAACACGAATAGTCTAAAAACTA	G	dd_Smes_g4_177_G_144167	PH	INDEL
dd_Smes_g4_177	144248	CATGAA	C	dd_Smes_g4_177_C_144248	PH	INDEL
dd_Smes_g4_177	148193	TA	T	dd_Smes_g4_177_T_148193	PH	INDEL
dd_Smes_g4_177	151743	TG	T	dd_Smes_g4_177_T_151743	PH	INDEL
dd_Smes_g4_18	303324	TTATTC	T	dd_Smes_g4_18_T_303324	PH	INDEL
dd_Smes_g4_18	303710	CTCAATGTT	C	dd_Smes_g4_18_C_303710	PH	INDEL
dd_Smes_g4_18	304048	TATA	T	dd_Smes_g4_18_T_304048	PH	INDEL
dd_Smes_g4_18	314291	T	TTAA	dd_Smes_g4_18_TTAA_314291	PH	INDEL
dd_Smes_g4_18	314870	T	TAG	dd_Smes_g4_18_TAG_314870	PH	INDEL
dd_Smes_g4_18	397527	A	AGGG	dd_Smes_g4_18_AGGG_397527	PH	INDEL
dd_Smes_g4_18	397530	ATATCTTAAT	A	dd_Smes_g4_18_A_397530	PH	INDEL
dd_Smes_g4_18	416245	C	CAAT	dd_Smes_g4_18_CAAT_416245	PH	INDEL
dd_Smes_g4_18	447066	TC	T	dd_Smes_g4_18_T_447066	PH	INDEL
dd_Smes_g4_18	463964	TTA	T	dd_Smes_g4_18_T_463964	PH	INDEL
dd_Smes_g4_18	465704	G	GA	dd_Smes_g4_18_GA_465704	PH	INDEL
dd_Smes_g4_18	472207	T	TA	dd_Smes_g4_18_TA_472207	PH	INDEL
dd_Smes_g4_18	477031	TC	T	dd_Smes_g4_18_T_477031	PH	INDEL
dd_Smes_g4_18	490039	A	AAT	dd_Smes_g4_18_AAT_490039	PH	INDEL
dd_Smes_g4_18	502447	CT	C	dd_Smes_g4_18_C_502447	PH	INDEL
dd_Smes_g4_18	505359	ATC	A	dd_Smes_g4_18_A_505359	PH	INDEL
dd_Smes_g4_18	505362	AGAGAAAAATTCCATTTTATCAATTAAAAAATTCACAATAACCACTGAGCCTTTTACAGCAGCACAATGTCGAAATGACAGAATTGTTTT	A	dd_Smes_g4_18_A_505362	PH	INDEL
dd_Smes_g4_18	507544	T	TA	dd_Smes_g4_18_TA_507544	PH	INDEL
dd_Smes_g4_18	509443	AT	A	dd_Smes_g4_18_A_509443	PH	INDEL
dd_Smes_g4_18	510841	GT	G	dd_Smes_g4_18_G_510841	PH	INDEL
dd_Smes_g4_18	515716	T	TATGA	dd_Smes_g4_18_TATGA_515716	PH	INDEL
dd_Smes_g4_18	515718	AAC	A	dd_Smes_g4_18_A_515718	PH	INDEL
dd_Smes_g4_18	520717	TGCTCA	T	dd_Smes_g4_18_T_520717	PH	INDEL
dd_Smes_g4_18	520725	T	TTTTTGAAG	dd_Smes_g4_18_TTTTTGAAG_520725	PH	INDEL
dd_Smes_g4_18	521855	C	CT	dd_Smes_g4_18_CT_521855	PH	INDEL
dd_Smes_g4_18	522404	C	CAATCCA	dd_Smes_g4_18_CAATCCA_522404	PH	INDEL
dd_Smes_g4_18	522411	G	GAATCCCT	dd_Smes_g4_18_GAATCCCT_522411	PH	INDEL
dd_Smes_g4_18	522949	ACTCAATTATAAG	A	dd_Smes_g4_18_A_522949	PH	INDEL
dd_Smes_g4_18	528922	GAACTTTTTAACTAAACTAATAC	G	dd_Smes_g4_18_G_528922	PH	INDEL
dd_Smes_g4_18	542379	CG	C	dd_Smes_g4_18_C_542379	PH	INDEL
dd_Smes_g4_18	544512	ATAAAC	A	dd_Smes_g4_18_A_544512	PH	INDEL
dd_Smes_g4_18	544546	C	CA	dd_Smes_g4_18_CA_544546	PH	INDEL
dd_Smes_g4_18	553616	GT	G	dd_Smes_g4_18_G_553616	PH	INDEL
dd_Smes_g4_18	554067	C	CCTTAAA	dd_Smes_g4_18_CCTTAAA_554067	PH	INDEL
dd_Smes_g4_18	554203	A	AC	dd_Smes_g4_18_AC_554203	PH	INDEL
dd_Smes_g4_18	554417	GA	G	dd_Smes_g4_18_G_554417	PH	INDEL
dd_Smes_g4_18	3341294	CAACTTAT	C	dd_Smes_g4_18_C_3341294	PH	INDEL
dd_Smes_g4_18	5860679	T	TGTA	dd_Smes_g4_18_TGTA_5860679	PH	INDEL
dd_Smes_g4_18	6338018	TA	T	dd_Smes_g4_18_T_6338018	PH	INDEL
dd_Smes_g4_21	655635	A	ATAAAAAT	dd_Smes_g4_21_ATAAAAAT_655635	PH	INDEL
dd_Smes_g4_216	98053	CT	C	dd_Smes_g4_216_C_98053	PH	INDEL
dd_Smes_g4_216	99252	T	TGCGCCGAA	dd_Smes_g4_216_TGCGCCGAA_99252	PH	INDEL
dd_Smes_g4_216	99254	A	ATCAGTGTTCTGCGAATCCGCTTTCAGTGTTCC	dd_Smes_g4_216_ATCAGTGTTCTGCGAATCCGCTTTCAGTGTTCC_99254	PH	INDEL
dd_Smes_g4_216	111541	CTCT	C	dd_Smes_g4_216_C_111541	PH	INDEL
dd_Smes_g4_216	128401	T	TGGCACCGGCACCGCACC	dd_Smes_g4_216_TGGCACCGGCACCGCACC_128401	PH	INDEL
dd_Smes_g4_216	136989	TAG	T	dd_Smes_g4_216_T_136989	PH	INDEL
dd_Smes_g4_216	147836	A	AGC	dd_Smes_g4_216_AGC_147836	PH	INDEL
dd_Smes_g4_216	147930	TG	T	dd_Smes_g4_216_T_147930	PH	INDEL
dd_Smes_g4_216	147934	GGATTTTTAATGTAAAATGAAATAAT	G	dd_Smes_g4_216_G_147934	PH	INDEL
dd_Smes_g4_216	147961	TAGCAAAAGGGGTTGTTTACGTTGAGTTTGAGAAAGCCAAACATTCAA	T	dd_Smes_g4_216_T_147961	PH	INDEL
dd_Smes_g4_216	152935	G	GC	dd_Smes_g4_216_GC_152935	PH	INDEL
dd_Smes_g4_216	155250	TG	T	dd_Smes_g4_216_T_155250	PH	INDEL
dd_Smes_g4_216	165841	CAG	C	dd_Smes_g4_216_C_165841	PH	INDEL
dd_Smes_g4_216	165938	TGATA	T	dd_Smes_g4_216_T_165938	PH	INDEL
dd_Smes_g4_216	250376	A	AT	dd_Smes_g4_216_AT_250376	PH	INDEL
dd_Smes_g4_216	251313	AAAAAATTATTTAAAAAT	A	dd_Smes_g4_216_A_251313	PH	INDEL
dd_Smes_g4_216	260138	T	TA	dd_Smes_g4_216_TA_260138	PH	INDEL
dd_Smes_g4_216	260436	G	GA	dd_Smes_g4_216_GA_260436	PH	INDEL
dd_Smes_g4_216	270041	A	AT	dd_Smes_g4_216_AT_270041	PH	INDEL
dd_Smes_g4_216	277172	AC	A	dd_Smes_g4_216_A_277172	PH	INDEL
dd_Smes_g4_216	333479	A	AC	dd_Smes_g4_216_AC_333479	PH	INDEL
dd_Smes_g4_216	336032	G	GCGATCC	dd_Smes_g4_216_GCGATCC_336032	PH	INDEL
dd_Smes_g4_216	404998	AT	A	dd_Smes_g4_216_A_404998	PH	INDEL
dd_Smes_g4_216	405757	TG	T	dd_Smes_g4_216_T_405757	PH	INDEL
dd_Smes_g4_216	450917	CAAATTAA	C	dd_Smes_g4_216_C_450917	PH	INDEL
dd_Smes_g4_216	452881	AGT	A	dd_Smes_g4_216_A_452881	PH	INDEL
dd_Smes_g4_216	452883	T	TAAA	dd_Smes_g4_216_TAAA_452883	PH	INDEL
dd_Smes_g4_216	456702	TGGG	T	dd_Smes_g4_216_T_456702	PH	INDEL
dd_Smes_g4_216	456706	TGCCGTTTG	T	dd_Smes_g4_216_T_456706	PH	INDEL
dd_Smes_g4_216	459461	AT	A	dd_Smes_g4_216_A_459461	PH	INDEL
dd_Smes_g4_216	459474	T	TAA	dd_Smes_g4_216_TAA_459474	PH	INDEL
dd_Smes_g4_216	459478	A	AATAAAGAAT	dd_Smes_g4_216_AATAAAGAAT_459478	PH	INDEL
dd_Smes_g4_216	459481	ATTT	A	dd_Smes_g4_216_A_459481	PH	INDEL
dd_Smes_g4_216	461181	A	ATT	dd_Smes_g4_216_ATT_461181	PH	INDEL
dd_Smes_g4_216	473747	CA	C	dd_Smes_g4_216_C_473747	PH	INDEL
dd_Smes_g4_216	507956	A	ATCCTCT	dd_Smes_g4_216_ATCCTCT_507956	PH	INDEL
dd_Smes_g4_216	507957	A	ATAAATCCTCTATAAAT	dd_Smes_g4_216_ATAAATCCTCTATAAAT_507957	PH	INDEL
dd_Smes_g4_216	510985	G	GA	dd_Smes_g4_216_GA_510985	PH	INDEL
dd_Smes_g4_216	511423	CAATTTGGATTGCAGATTT	C	dd_Smes_g4_216_C_511423	PH	INDEL
dd_Smes_g4_216	511677	GC	G	dd_Smes_g4_216_G_511677	PH	INDEL
dd_Smes_g4_216	511781	A	ACCCC	dd_Smes_g4_216_ACCCC_511781	PH	INDEL
dd_Smes_g4_216	511783	T	TAAGACTCTGAATTATTTCATAGAAATTCACAAATCAATTGCAAAAAGTTCGATGCAATGGATAATA	dd_Smes_g4_216_TAAGACTCTGAATTATTTCATAGAAATTCACAAATCAATTGCAAAAAGTTCGATGCAATGGATAATA_511783	PH	INDEL
dd_Smes_g4_216	516400	CAAACGGAAATGG	C	dd_Smes_g4_216_C_516400	PH	INDEL
dd_Smes_g4_216	516684	C	CT	dd_Smes_g4_216_CT_516684	PH	INDEL
dd_Smes_g4_216	519487	GCAGCCGTATTTT	G	dd_Smes_g4_216_G_519487	PH	INDEL
dd_Smes_g4_216	519616	TA	T	dd_Smes_g4_216_T_519616	PH	INDEL
dd_Smes_g4_216	522693	G	GAGTTATGCCATCTCGCTT	dd_Smes_g4_216_GAGTTATGCCATCTCGCTT_522693	PH	INDEL
dd_Smes_g4_216	522695	G	GAAACGTTTGGCTTTTACTGTGCGCCTAAATTGAAGCGGGA	dd_Smes_g4_216_GAAACGTTTGGCTTTTACTGTGCGCCTAAATTGAAGCGGGA_522695	PH	INDEL
dd_Smes_g4_216	522720	AC	A	dd_Smes_g4_216_A_522720	PH	INDEL
dd_Smes_g4_216	527810	AC	A	dd_Smes_g4_216_A_527810	PH	INDEL
dd_Smes_g4_216	527812	TACCTTTTTGAAGGACTACC	T	dd_Smes_g4_216_T_527812	PH	INDEL
dd_Smes_g4_216	542329	GTTGCCAACAT	G	dd_Smes_g4_216_G_542329	PH	INDEL
dd_Smes_g4_216	542734	TGACAC	T	dd_Smes_g4_216_T_542734	PH	INDEL
dd_Smes_g4_216	549365	TATG	T	dd_Smes_g4_216_T_549365	PH	INDEL
dd_Smes_g4_216	571557	CTTTTATGAATAAAATAAAAATTATTTTGTAATTTATT	C	dd_Smes_g4_216_C_571557	PH	INDEL
dd_Smes_g4_216	584410	C	CTATA	dd_Smes_g4_216_CTATA_584410	PH	INDEL
dd_Smes_g4_216	584566	A	ACT	dd_Smes_g4_216_ACT_584566	PH	INDEL
dd_Smes_g4_216	584570	C	CA	dd_Smes_g4_216_CA_584570	PH	INDEL
dd_Smes_g4_216	584658	AT	A	dd_Smes_g4_216_A_584658	PH	INDEL
dd_Smes_g4_216	585325	T	TA	dd_Smes_g4_216_TA_585325	PH	INDEL
dd_Smes_g4_216	586146	C	CAAT	dd_Smes_g4_216_CAAT_586146	PH	INDEL
dd_Smes_g4_216	586191	T	TTTTCTCATTCCAGAC	dd_Smes_g4_216_TTTTCTCATTCCAGAC_586191	PH	INDEL
dd_Smes_g4_216	624536	T	TA	dd_Smes_g4_216_TA_624536	PH	INDEL
dd_Smes_g4_216	717401	AT	A	dd_Smes_g4_216_A_717401	PH	INDEL
dd_Smes_g4_216	721850	TCA	T	dd_Smes_g4_216_T_721850	PH	INDEL
dd_Smes_g4_216	721856	G	GAT	dd_Smes_g4_216_GAT_721856	PH	INDEL
dd_Smes_g4_216	750162	G	GA	dd_Smes_g4_216_GA_750162	PH	INDEL
dd_Smes_g4_216	750470	G	GC	dd_Smes_g4_216_GC_750470	PH	INDEL
dd_Smes_g4_216	758684	TGGTTTCCCC	T	dd_Smes_g4_216_T_758684	PH	INDEL
dd_Smes_g4_216	777375	AAT	A	dd_Smes_g4_216_A_777375	PH	INDEL
dd_Smes_g4_216	793790	A	ATT	dd_Smes_g4_216_ATT_793790	PH	INDEL
dd_Smes_g4_216	795149	GATTTATTTTA	G	dd_Smes_g4_216_G_795149	PH	INDEL
dd_Smes_g4_216	795419	ATCTTGCACGG	A	dd_Smes_g4_216_A_795419	PH	INDEL
dd_Smes_g4_216	796439	ACC	A	dd_Smes_g4_216_A_796439	PH	INDEL
dd_Smes_g4_216	796526	T	TAC	dd_Smes_g4_216_TAC_796526	PH	INDEL
dd_Smes_g4_216	802891	GCA	G	dd_Smes_g4_216_G_802891	PH	INDEL
dd_Smes_g4_216	803690	CAGA	C	dd_Smes_g4_216_C_803690	PH	INDEL
dd_Smes_g4_216	804935	C	CCAGCACCACCAT	dd_Smes_g4_216_CCAGCACCACCAT_804935	PH	INDEL
dd_Smes_g4_216	805008	CCAATAG	C	dd_Smes_g4_216_C_805008	PH	INDEL
dd_Smes_g4_216	805063	C	CGCA	dd_Smes_g4_216_CGCA_805063	PH	INDEL
dd_Smes_g4_216	805064	T	TTTACCCCG	dd_Smes_g4_216_TTTACCCCG_805064	PH	INDEL
dd_Smes_g4_216	813866	GTATCATTAAC	G	dd_Smes_g4_216_G_813866	PH	INDEL
dd_Smes_g4_216	815346	ACT	A	dd_Smes_g4_216_A_815346	PH	INDEL
dd_Smes_g4_216	815353	CCCTACCCCCCCCCGA	C	dd_Smes_g4_216_C_815353	PH	INDEL
dd_Smes_g4_216	817998	CA	C	dd_Smes_g4_216_C_817998	PH	INDEL
dd_Smes_g4_216	819385	TATAAAATCAGAATTCATTCAATTCAATACTAA	T	dd_Smes_g4_216_T_819385	PH	INDEL
dd_Smes_g4_216	856762	GATACATAAGTGCACAATAATT	G	dd_Smes_g4_216_G_856762	PH	INDEL
dd_Smes_g4_216	857133	C	CT	dd_Smes_g4_216_CT_857133	PH	INDEL
dd_Smes_g4_216	858124	A	ATTT	dd_Smes_g4_216_ATTT_858124	PH	INDEL
dd_Smes_g4_216	858467	AT	A	dd_Smes_g4_216_A_858467	PH	INDEL
dd_Smes_g4_227	265506	TA	T	dd_Smes_g4_227_T_265506	PH	INDEL
dd_Smes_g4_227	265510	TTTTA	T	dd_Smes_g4_227_T_265510	PH	INDEL
dd_Smes_g4_231	25069	G	GCAGTTTAGACATTTT	dd_Smes_g4_231_GCAGTTTAGACATTTT_25069	PH	INDEL
dd_Smes_g4_231	33423	C	CT	dd_Smes_g4_231_CT_33423	PH	INDEL
dd_Smes_g4_231	35932	G	GATCAATTATACGCATTAA	dd_Smes_g4_231_GATCAATTATACGCATTAA_35932	PH	INDEL
dd_Smes_g4_231	35948	CGGAG	C	dd_Smes_g4_231_C_35948	PH	INDEL
dd_Smes_g4_231	35967	GC	G	dd_Smes_g4_231_G_35967	PH	INDEL
dd_Smes_g4_231	44151	C	CAT	dd_Smes_g4_231_CAT_44151	PH	INDEL
dd_Smes_g4_231	45826	TAATATA	T	dd_Smes_g4_231_T_45826	PH	INDEL
dd_Smes_g4_231	45871	TC	T	dd_Smes_g4_231_T_45871	PH	INDEL
dd_Smes_g4_231	49888	ATGT	A	dd_Smes_g4_231_A_49888	PH	INDEL
dd_Smes_g4_231	66011	TA	T	dd_Smes_g4_231_T_66011	PH	INDEL
dd_Smes_g4_231	70737	TC	T	dd_Smes_g4_231_T_70737	PH	INDEL
dd_Smes_g4_231	72227	TAA	T	dd_Smes_g4_231_T_72227	PH	INDEL
dd_Smes_g4_231	78421	TAA	T	dd_Smes_g4_231_T_78421	PH	INDEL
dd_Smes_g4_231	132614	AATAGAATATCCTTG	A	dd_Smes_g4_231_A_132614	PH	INDEL
dd_Smes_g4_231	228578	TA	T	dd_Smes_g4_231_T_228578	PH	INDEL
dd_Smes_g4_231	231445	ATTAGAGATGACTTCATTCGTTTTCATAT	A	dd_Smes_g4_231_A_231445	PH	INDEL
dd_Smes_g4_231	236845	GA	G	dd_Smes_g4_231_G_236845	PH	INDEL
dd_Smes_g4_231	236953	A	AT	dd_Smes_g4_231_AT_236953	PH	INDEL
dd_Smes_g4_231	247169	TC	T	dd_Smes_g4_231_T_247169	PH	INDEL
dd_Smes_g4_231	273813	ATAGCGGTTTGAAT	A	dd_Smes_g4_231_A_273813	PH	INDEL
dd_Smes_g4_231	292125	C	CT	dd_Smes_g4_231_CT_292125	PH	INDEL
dd_Smes_g4_231	297004	AT	A	dd_Smes_g4_231_A_297004	PH	INDEL
dd_Smes_g4_231	306894	AT	A	dd_Smes_g4_231_A_306894	PH	INDEL
dd_Smes_g4_231	307184	AC	A	dd_Smes_g4_231_A_307184	PH	INDEL
dd_Smes_g4_231	312768	TA	T	dd_Smes_g4_231_T_312768	PH	INDEL
dd_Smes_g4_231	315155	T	TTG	dd_Smes_g4_231_TTG_315155	PH	INDEL
dd_Smes_g4_231	315619	A	AT	dd_Smes_g4_231_AT_315619	PH	INDEL
dd_Smes_g4_231	317176	GTGTGCTTTTGTGCAA	G	dd_Smes_g4_231_G_317176	PH	INDEL
dd_Smes_g4_231	323445	TTTAA	T	dd_Smes_g4_231_T_323445	PH	INDEL
dd_Smes_g4_231	323451	CAATTCAAAATTTATTTT	C	dd_Smes_g4_231_C_323451	PH	INDEL
dd_Smes_g4_231	395446	A	ATT	dd_Smes_g4_231_ATT_395446	PH	INDEL
dd_Smes_g4_231	401754	A	AGG	dd_Smes_g4_231_AGG_401754	PH	INDEL
dd_Smes_g4_231	405654	CA	C	dd_Smes_g4_231_C_405654	PH	INDEL
dd_Smes_g4_231	474172	C	CGA	dd_Smes_g4_231_CGA_474172	PH	INDEL
dd_Smes_g4_231	503565	CA	C	dd_Smes_g4_231_C_503565	PH	INDEL
dd_Smes_g4_231	503844	TCC	T	dd_Smes_g4_231_T_503844	PH	INDEL
dd_Smes_g4_231	503846	C	CTTT	dd_Smes_g4_231_CTTT_503846	PH	INDEL
dd_Smes_g4_231	503887	GCT	G	dd_Smes_g4_231_G_503887	PH	INDEL
dd_Smes_g4_231	505103	C	CCT	dd_Smes_g4_231_CCT_505103	PH	INDEL
dd_Smes_g4_231	624374	A	AACAC	dd_Smes_g4_231_AACAC_624374	PH	INDEL
dd_Smes_g4_231	706519	AAAT	A	dd_Smes_g4_231_A_706519	PH	INDEL
dd_Smes_g4_24	3452132	GAT	G	dd_Smes_g4_24_G_3452132	PH	INDEL
dd_Smes_g4_24	3553883	GA	G	dd_Smes_g4_24_G_3553883	PH	INDEL
dd_Smes_g4_24	3554512	TATCA	T	dd_Smes_g4_24_T_3554512	PH	INDEL
dd_Smes_g4_24	3973180	C	CA	dd_Smes_g4_24_CA_3973180	PH	INDEL
dd_Smes_g4_24	4069972	CTA	C	dd_Smes_g4_24_C_4069972	PH	INDEL
dd_Smes_g4_24	4099788	TA	T	dd_Smes_g4_24_T_4099788	PH	INDEL
dd_Smes_g4_24	4102125	T	TCATG	dd_Smes_g4_24_TCATG_4102125	PH	INDEL
dd_Smes_g4_24	4102733	CT	C	dd_Smes_g4_24_C_4102733	PH	INDEL
dd_Smes_g4_24	4103239	CAT	C	dd_Smes_g4_24_C_4103239	PH	INDEL
dd_Smes_g4_24	4103362	ATAGCAGTGATTCGCAACTTTGACTGTTAAAAAGTATTTTGAGGTGCTAGAAAAGTTTCTAAATTTTCCATTAAAACTATCGAGTTTAAATAAACTAAGGAATGC	A	dd_Smes_g4_24_A_4103362	PH	INDEL
dd_Smes_g4_24	4106670	T	TC	dd_Smes_g4_24_TC_4106670	PH	INDEL
dd_Smes_g4_24	4111987	ATAACG	A	dd_Smes_g4_24_A_4111987	PH	INDEL
dd_Smes_g4_24	4111994	G	GAAATATA	dd_Smes_g4_24_GAAATATA_4111994	PH	INDEL
dd_Smes_g4_24	4112410	TG	T	dd_Smes_g4_24_T_4112410	PH	INDEL
dd_Smes_g4_24	4113372	GAC	G	dd_Smes_g4_24_G_4113372	PH	INDEL
dd_Smes_g4_24	4119200	CA	C	dd_Smes_g4_24_C_4119200	PH	INDEL
dd_Smes_g4_24	4122763	GA	G	dd_Smes_g4_24_G_4122763	PH	INDEL
dd_Smes_g4_24	4205368	A	ATATGT	dd_Smes_g4_24_ATATGT_4205368	PH	INDEL
dd_Smes_g4_24	4205372	A	ATATAC	dd_Smes_g4_24_ATATAC_4205372	PH	INDEL
dd_Smes_g4_24	4220979	CTACTAGTTTGAATGGCACTGAA	C	dd_Smes_g4_24_C_4220979	PH	INDEL
dd_Smes_g4_24	4221209	AAAAATATCAAAATCAG	A	dd_Smes_g4_24_A_4221209	PH	INDEL
dd_Smes_g4_24	4361554	ATAATCCACAC	A	dd_Smes_g4_24_A_4361554	PH	INDEL
dd_Smes_g4_24	4361798	TAGA	T	dd_Smes_g4_24_T_4361798	PH	INDEL
dd_Smes_g4_24	4429100	TA	T	dd_Smes_g4_24_T_4429100	PH	INDEL
dd_Smes_g4_24	4436882	TTCTAAATATTGTTTAAAAAGAACCTTTCAAA	T	dd_Smes_g4_24_T_4436882	PH	INDEL
dd_Smes_g4_24	4522014	CTT	C	dd_Smes_g4_24_C_4522014	PH	INDEL
dd_Smes_g4_24	4533696	TACATGCATGCAACTCCATGTGATG	T	dd_Smes_g4_24_T_4533696	PH	INDEL
dd_Smes_g4_24	4547387	T	TATAAATGTGCCTTTC	dd_Smes_g4_24_TATAAATGTGCCTTTC_4547387	PH	INDEL
dd_Smes_g4_24	4567430	TTA	T	dd_Smes_g4_24_T_4567430	PH	INDEL
dd_Smes_g4_24	4569329	GC	G	dd_Smes_g4_24_G_4569329	PH	INDEL
dd_Smes_g4_24	4569359	AG	A	dd_Smes_g4_24_A_4569359	PH	INDEL
dd_Smes_g4_24	4584434	AG	A	dd_Smes_g4_24_A_4584434	PH	INDEL
dd_Smes_g4_24	4588835	G	GTAA	dd_Smes_g4_24_GTAA_4588835	PH	INDEL
dd_Smes_g4_24	4588836	C	CGTCTACTGT	dd_Smes_g4_24_CGTCTACTGT_4588836	PH	INDEL
dd_Smes_g4_24	4611875	CA	C	dd_Smes_g4_24_C_4611875	PH	INDEL
dd_Smes_g4_24	4695728	TA	T	dd_Smes_g4_24_T_4695728	PH	INDEL
dd_Smes_g4_24	4699505	CA	C	dd_Smes_g4_24_C_4699505	PH	INDEL
dd_Smes_g4_24	4702884	C	CT	dd_Smes_g4_24_CT_4702884	PH	INDEL
dd_Smes_g4_24	4847923	TAAAA	T	dd_Smes_g4_24_T_4847923	PH	INDEL
dd_Smes_g4_24	4851805	TA	T	dd_Smes_g4_24_T_4851805	PH	INDEL
dd_Smes_g4_24	4851807	TG	T	dd_Smes_g4_24_T_4851807	PH	INDEL
dd_Smes_g4_24	4853038	GTAAATC	G	dd_Smes_g4_24_G_4853038	PH	INDEL
dd_Smes_g4_24	4893099	A	ATTT	dd_Smes_g4_24_ATTT_4893099	PH	INDEL
dd_Smes_g4_24	4934429	TCAA	T	dd_Smes_g4_24_T_4934429	PH	INDEL
dd_Smes_g4_24	4934689	GTTA	G	dd_Smes_g4_24_G_4934689	PH	INDEL
dd_Smes_g4_24	4940594	T	TA	dd_Smes_g4_24_TA_4940594	PH	INDEL
dd_Smes_g4_24	4957398	A	AATCTGG	dd_Smes_g4_24_AATCTGG_4957398	PH	INDEL
dd_Smes_g4_24	4957965	T	TA	dd_Smes_g4_24_TA_4957965	PH	INDEL
dd_Smes_g4_24	4960809	AAATTT	A	dd_Smes_g4_24_A_4960809	PH	INDEL
dd_Smes_g4_24	4962680	A	ATG	dd_Smes_g4_24_ATG_4962680	PH	INDEL
dd_Smes_g4_24	4986595	C	CATCCAACTA	dd_Smes_g4_24_CATCCAACTA_4986595	PH	INDEL
dd_Smes_g4_24	5028115	GA	G	dd_Smes_g4_24_G_5028115	PH	INDEL
dd_Smes_g4_24	5029842	TA	T	dd_Smes_g4_24_T_5029842	PH	INDEL
dd_Smes_g4_24	5029944	C	CGTCTCTCTGTAA	dd_Smes_g4_24_CGTCTCTCTGTAA_5029944	PH	INDEL
dd_Smes_g4_24	5043250	CAA	C	dd_Smes_g4_24_C_5043250	PH	INDEL
dd_Smes_g4_24	5043319	TAGAG	T	dd_Smes_g4_24_T_5043319	PH	INDEL
dd_Smes_g4_24	5095873	CTGG	C	dd_Smes_g4_24_C_5095873	PH	INDEL
dd_Smes_g4_24	5095877	AAAATCC	A	dd_Smes_g4_24_A_5095877	PH	INDEL
dd_Smes_g4_24	5098976	TA	T	dd_Smes_g4_24_T_5098976	PH	INDEL
dd_Smes_g4_24	5127435	AATGTAAAAATTAT	A	dd_Smes_g4_24_A_5127435	PH	INDEL
dd_Smes_g4_24	5133129	A	AT	dd_Smes_g4_24_AT_5133129	PH	INDEL
dd_Smes_g4_24	5149388	TA	T	dd_Smes_g4_24_T_5149388	PH	INDEL
dd_Smes_g4_24	5407371	T	TA	dd_Smes_g4_24_TA_5407371	PH	INDEL
dd_Smes_g4_24	5408593	GA	G	dd_Smes_g4_24_G_5408593	PH	INDEL
dd_Smes_g4_24	5435876	CAT	C	dd_Smes_g4_24_C_5435876	PH	INDEL
dd_Smes_g4_24	5619041	TTA	T	dd_Smes_g4_24_T_5619041	PH	INDEL
dd_Smes_g4_24	5619051	A	AAT	dd_Smes_g4_24_AAT_5619051	PH	INDEL
dd_Smes_g4_24	5626708	TCAATG	T	dd_Smes_g4_24_T_5626708	PH	INDEL
dd_Smes_g4_24	5673710	C	CA	dd_Smes_g4_24_CA_5673710	PH	INDEL
dd_Smes_g4_24	5674077	TTGA	T	dd_Smes_g4_24_T_5674077	PH	INDEL
dd_Smes_g4_24	5674385	C	CA	dd_Smes_g4_24_CA_5674385	PH	INDEL
dd_Smes_g4_24	5765828	CAAA	C	dd_Smes_g4_24_C_5765828	PH	INDEL
dd_Smes_g4_24	5771236	T	TTTTTA	dd_Smes_g4_24_TTTTTA_5771236	PH	INDEL
dd_Smes_g4_24	6326521	GA	G	dd_Smes_g4_24_G_6326521	PH	INDEL
dd_Smes_g4_241	265495	TC	T	dd_Smes_g4_241_T_265495	PH	INDEL
dd_Smes_g4_241	273372	TACAGGA	T	dd_Smes_g4_241_T_273372	PH	INDEL
dd_Smes_g4_241	278556	GAATTTATCTAATTTAATAGAT	G	dd_Smes_g4_241_G_278556	PH	INDEL
dd_Smes_g4_241	278581	TTCAACACTGAATC	T	dd_Smes_g4_241_T_278581	PH	INDEL
dd_Smes_g4_241	303191	A	AATGGTAATATTATCCTAATAGTATC	dd_Smes_g4_241_AATGGTAATATTATCCTAATAGTATC_303191	PH	INDEL
dd_Smes_g4_241	304308	CAA	C	dd_Smes_g4_241_C_304308	PH	INDEL
dd_Smes_g4_241	304312	G	GATA	dd_Smes_g4_241_GATA_304312	PH	INDEL
dd_Smes_g4_241	305273	T	TTA	dd_Smes_g4_241_TTA_305273	PH	INDEL
dd_Smes_g4_241	306004	T	TAA	dd_Smes_g4_241_TAA_306004	PH	INDEL
dd_Smes_g4_241	327534	G	GA	dd_Smes_g4_241_GA_327534	PH	INDEL
dd_Smes_g4_241	438749	C	CT	dd_Smes_g4_241_CT_438749	PH	INDEL
dd_Smes_g4_241	452730	TA	T	dd_Smes_g4_241_T_452730	PH	INDEL
dd_Smes_g4_241	476414	ATC	A	dd_Smes_g4_241_A_476414	PH	INDEL
dd_Smes_g4_241	476557	TC	T	dd_Smes_g4_241_T_476557	PH	INDEL
dd_Smes_g4_241	477142	CAT	C	dd_Smes_g4_241_C_477142	PH	INDEL
dd_Smes_g4_241	477595	T	TAA	dd_Smes_g4_241_TAA_477595	PH	INDEL
dd_Smes_g4_241	477614	GTCACGAGAA	G	dd_Smes_g4_241_G_477614	PH	INDEL
dd_Smes_g4_241	581590	G	GAAC	dd_Smes_g4_241_GAAC_581590	PH	INDEL
dd_Smes_g4_241	582860	AT	A	dd_Smes_g4_241_A_582860	PH	INDEL
dd_Smes_g4_241	592794	TC	T	dd_Smes_g4_241_T_592794	PH	INDEL
dd_Smes_g4_241	592797	ATCAACAAGTTTCAC	A	dd_Smes_g4_241_A_592797	PH	INDEL
dd_Smes_g4_241	598021	G	GTA	dd_Smes_g4_241_GTA_598021	PH	INDEL
dd_Smes_g4_241	609238	A	AG	dd_Smes_g4_241_AG_609238	PH	INDEL
dd_Smes_g4_241	613707	CT	C	dd_Smes_g4_241_C_613707	PH	INDEL
dd_Smes_g4_241	660963	T	TTTGTTTTTGTTACTGTATTTTTCCTAGTGTCGCATATTGTATATG	dd_Smes_g4_241_TTTGTTTTTGTTACTGTATTTTTCCTAGTGTCGCATATTGTATATG_660963	PH	INDEL
dd_Smes_g4_241	660965	A	ATTACAACATTGTTTCATATCAATTTAAGATTTTCCCAATATTAT	dd_Smes_g4_241_ATTACAACATTGTTTCATATCAATTTAAGATTTTCCCAATATTAT_660965	PH	INDEL
dd_Smes_g4_241	669089	G	GCTA	dd_Smes_g4_241_GCTA_669089	PH	INDEL
dd_Smes_g4_241	674840	T	TCATCAA	dd_Smes_g4_241_TCATCAA_674840	PH	INDEL
dd_Smes_g4_241	677235	AT	A	dd_Smes_g4_241_A_677235	PH	INDEL
dd_Smes_g4_245	195158	CA	C	dd_Smes_g4_245_C_195158	PH	INDEL
dd_Smes_g4_272	164702	AACCAATCCAAAAAAC	A	dd_Smes_g4_272_A_164702	PH	INDEL
dd_Smes_g4_3	2043527	CGGTTCAAATAGA	C	dd_Smes_g4_3_C_2043527	PH	INDEL
dd_Smes_g4_3	8977598	AGATCGTTTATTCCTTCTAACGCGGTCTCAATTACTCCTCTTTGGC	A	dd_Smes_g4_3_A_8977598	PH	INDEL
dd_Smes_g4_30	2671657	TGTGTGATCTATAGTGGA	T	dd_Smes_g4_30_T_2671657	PH	INDEL
dd_Smes_g4_30	2672623	AT	A	dd_Smes_g4_30_A_2672623	PH	INDEL
dd_Smes_g4_30	2674500	A	AATT	dd_Smes_g4_30_AATT_2674500	PH	INDEL
dd_Smes_g4_30	2676967	A	AT	dd_Smes_g4_30_AT_2676967	PH	INDEL
dd_Smes_g4_30	2677276	CGT	C	dd_Smes_g4_30_C_2677276	PH	INDEL
dd_Smes_g4_30	2679071	TC	T	dd_Smes_g4_30_T_2679071	PH	INDEL
dd_Smes_g4_30	2680555	T	TATC	dd_Smes_g4_30_TATC_2680555	PH	INDEL
dd_Smes_g4_30	2682112	TA	T	dd_Smes_g4_30_T_2682112	PH	INDEL
dd_Smes_g4_30	2699392	AT	A	dd_Smes_g4_30_A_2699392	PH	INDEL
dd_Smes_g4_30	2712212	A	AT	dd_Smes_g4_30_AT_2712212	PH	INDEL
dd_Smes_g4_30	2724365	A	ACTT	dd_Smes_g4_30_ACTT_2724365	PH	INDEL
dd_Smes_g4_30	2729182	TA	T	dd_Smes_g4_30_T_2729182	PH	INDEL
dd_Smes_g4_30	2735871	T	TA	dd_Smes_g4_30_TA_2735871	PH	INDEL
dd_Smes_g4_30	2737239	T	TTAAATTTTTA	dd_Smes_g4_30_TTAAATTTTTA_2737239	PH	INDEL
dd_Smes_g4_30	2737248	A	ATATTT	dd_Smes_g4_30_ATATTT_2737248	PH	INDEL
dd_Smes_g4_30	2737255	T	TA	dd_Smes_g4_30_TA_2737255	PH	INDEL
dd_Smes_g4_30	2738648	TA	T	dd_Smes_g4_30_T_2738648	PH	INDEL
dd_Smes_g4_30	2758481	A	AGG	dd_Smes_g4_30_AGG_2758481	PH	INDEL
dd_Smes_g4_30	2758541	AT	A	dd_Smes_g4_30_A_2758541	PH	INDEL
dd_Smes_g4_30	2828035	C	CAG	dd_Smes_g4_30_CAG_2828035	PH	INDEL
dd_Smes_g4_30	2828369	TTTAATCATG	T	dd_Smes_g4_30_T_2828369	PH	INDEL
dd_Smes_g4_30	2845918	CAT	C	dd_Smes_g4_30_C_2845918	PH	INDEL
dd_Smes_g4_30	2847848	TCAGGTG	T	dd_Smes_g4_30_T_2847848	PH	INDEL
dd_Smes_g4_30	2848384	CAT	C	dd_Smes_g4_30_C_2848384	PH	INDEL
dd_Smes_g4_30	2854367	TAAAAC	T	dd_Smes_g4_30_T_2854367	PH	INDEL
dd_Smes_g4_30	2854376	AACGTTTGATTT	A	dd_Smes_g4_30_A_2854376	PH	INDEL
dd_Smes_g4_30	2854391	GA	G	dd_Smes_g4_30_G_2854391	PH	INDEL
dd_Smes_g4_30	2854399	TGCAACCGACATGA	T	dd_Smes_g4_30_T_2854399	PH	INDEL
dd_Smes_g4_30	2854414	TCAATTGATGTATCTGATAG	T	dd_Smes_g4_30_T_2854414	PH	INDEL
dd_Smes_g4_30	2855342	A	AAAGGTGGCTGTCTGATAACTTAACCG	dd_Smes_g4_30_AAAGGTGGCTGTCTGATAACTTAACCG_2855342	PH	INDEL
dd_Smes_g4_30	2857192	CTT	C	dd_Smes_g4_30_C_2857192	PH	INDEL
dd_Smes_g4_30	2857385	A	AT	dd_Smes_g4_30_AT_2857385	PH	INDEL
dd_Smes_g4_30	2857435	CATT	C	dd_Smes_g4_30_C_2857435	PH	INDEL
dd_Smes_g4_30	2944229	CATTAATTAG	C	dd_Smes_g4_30_C_2944229	PH	INDEL
dd_Smes_g4_30	2948275	CT	C	dd_Smes_g4_30_C_2948275	PH	INDEL
dd_Smes_g4_30	3067142	CTG	C	dd_Smes_g4_30_C_3067142	PH	INDEL
dd_Smes_g4_30	3120454	TA	T	dd_Smes_g4_30_T_3120454	PH	INDEL
dd_Smes_g4_30	3131688	TCATCAC	T	dd_Smes_g4_30_T_3131688	PH	INDEL
dd_Smes_g4_30	3134648	CTG	C	dd_Smes_g4_30_C_3134648	PH	INDEL
dd_Smes_g4_30	3152348	TA	T	dd_Smes_g4_30_T_3152348	PH	INDEL
dd_Smes_g4_30	3158095	TTCAAAACTAACAGGAATTTTCACATGGGCTCAAC	T	dd_Smes_g4_30_T_3158095	PH	INDEL
dd_Smes_g4_30	3168549	AAAC	A	dd_Smes_g4_30_A_3168549	PH	INDEL
dd_Smes_g4_30	3205570	GT	G	dd_Smes_g4_30_G_3205570	PH	INDEL
dd_Smes_g4_30	3362603	T	TTGCTTCGATACAC	dd_Smes_g4_30_TTGCTTCGATACAC_3362603	PH	INDEL
dd_Smes_g4_30	3362701	TAATCC	T	dd_Smes_g4_30_T_3362701	PH	INDEL
dd_Smes_g4_30	3362710	A	AG	dd_Smes_g4_30_AG_3362710	PH	INDEL
dd_Smes_g4_30	3362711	ATCCTACTCT	A	dd_Smes_g4_30_A_3362711	PH	INDEL
dd_Smes_g4_30	3362724	T	TGA	dd_Smes_g4_30_TGA_3362724	PH	INDEL
dd_Smes_g4_30	3362822	A	AT	dd_Smes_g4_30_AT_3362822	PH	INDEL
dd_Smes_g4_30	3363026	TAAG	T	dd_Smes_g4_30_T_3363026	PH	INDEL
dd_Smes_g4_30	3363335	A	AATT	dd_Smes_g4_30_AATT_3363335	PH	INDEL
dd_Smes_g4_30	3414251	G	GA	dd_Smes_g4_30_GA_3414251	PH	INDEL
dd_Smes_g4_30	3414284	GAATTTC	G	dd_Smes_g4_30_G_3414284	PH	INDEL
dd_Smes_g4_30	3414291	GTCATTTGGA	G	dd_Smes_g4_30_G_3414291	PH	INDEL
dd_Smes_g4_30	3415575	AT	A	dd_Smes_g4_30_A_3415575	PH	INDEL
dd_Smes_g4_30	3415962	TA	T	dd_Smes_g4_30_T_3415962	PH	INDEL
dd_Smes_g4_30	3415987	TATTACAC	T	dd_Smes_g4_30_T_3415987	PH	INDEL
dd_Smes_g4_30	3438116	TG	T	dd_Smes_g4_30_T_3438116	PH	INDEL
dd_Smes_g4_30	3553677	A	AAATTTGTT	dd_Smes_g4_30_AAATTTGTT_3553677	PH	INDEL
dd_Smes_g4_30	3593688	C	CACATCAAAAGATTTTTCAGAAAATATCTAATGAAAG	dd_Smes_g4_30_CACATCAAAAGATTTTTCAGAAAATATCTAATGAAAG_3593688	PH	INDEL
dd_Smes_g4_30	3603827	AAG	A	dd_Smes_g4_30_A_3603827	PH	INDEL
dd_Smes_g4_30	3645121	T	TTC	dd_Smes_g4_30_TTC_3645121	PH	INDEL
dd_Smes_g4_30	4150782	C	CA	dd_Smes_g4_30_CA_4150782	PH	INDEL
dd_Smes_g4_318	24768	A	AGATGAACCTGCCAT	dd_Smes_g4_318_AGATGAACCTGCCAT_24768	PH	INDEL
dd_Smes_g4_318	29363	TCTAA	T	dd_Smes_g4_318_T_29363	PH	INDEL
dd_Smes_g4_318	166597	TCG	T	dd_Smes_g4_318_T_166597	PH	INDEL
dd_Smes_g4_318	166820	T	TAA	dd_Smes_g4_318_TAA_166820	PH	INDEL
dd_Smes_g4_318	166822	TGC	T	dd_Smes_g4_318_T_166822	PH	INDEL
dd_Smes_g4_318	166947	CATTACAAACAATAA	C	dd_Smes_g4_318_C_166947	PH	INDEL
dd_Smes_g4_318	184933	AC	A	dd_Smes_g4_318_A_184933	PH	INDEL
dd_Smes_g4_318	212632	T	TGGATCAAAAGA	dd_Smes_g4_318_TGGATCAAAAGA_212632	PH	INDEL
dd_Smes_g4_318	213494	AT	A	dd_Smes_g4_318_A_213494	PH	INDEL
dd_Smes_g4_318	213496	ATATATAGTGTCTG	A	dd_Smes_g4_318_A_213496	PH	INDEL
dd_Smes_g4_318	215813	TC	T	dd_Smes_g4_318_T_215813	PH	INDEL
dd_Smes_g4_327	127898	C	CAA	dd_Smes_g4_327_CAA_127898	PH	INDEL
dd_Smes_g4_327	127901	TAA	T	dd_Smes_g4_327_T_127901	PH	INDEL
dd_Smes_g4_327	127915	TAGTAGAATATTTCAC	T	dd_Smes_g4_327_T_127915	PH	INDEL
dd_Smes_g4_327	128506	C	CTAGAGTACAAAAAT	dd_Smes_g4_327_CTAGAGTACAAAAAT_128506	PH	INDEL
dd_Smes_g4_327	128510	G	GTA	dd_Smes_g4_327_GTA_128510	PH	INDEL
dd_Smes_g4_327	154472	A	AT	dd_Smes_g4_327_AT_154472	PH	INDEL
dd_Smes_g4_327	161851	AT	A	dd_Smes_g4_327_A_161851	PH	INDEL
dd_Smes_g4_327	162522	C	CA	dd_Smes_g4_327_CA_162522	PH	INDEL
dd_Smes_g4_327	166097	TC	T	dd_Smes_g4_327_T_166097	PH	INDEL
dd_Smes_g4_327	166145	GTTTATTAGTATA	G	dd_Smes_g4_327_G_166145	PH	INDEL
dd_Smes_g4_327	166341	GCTGT	G	dd_Smes_g4_327_G_166341	PH	INDEL
dd_Smes_g4_327	166349	T	TA	dd_Smes_g4_327_TA_166349	PH	INDEL
dd_Smes_g4_327	166354	A	ACT	dd_Smes_g4_327_ACT_166354	PH	INDEL
dd_Smes_g4_327	166357	TTG	T	dd_Smes_g4_327_T_166357	PH	INDEL
dd_Smes_g4_327	166505	T	TTC	dd_Smes_g4_327_TTC_166505	PH	INDEL
dd_Smes_g4_327	166549	TTTATATAGTCGC	T	dd_Smes_g4_327_T_166549	PH	INDEL
dd_Smes_g4_327	167304	GA	G	dd_Smes_g4_327_G_167304	PH	INDEL
dd_Smes_g4_327	175592	TA	T	dd_Smes_g4_327_T_175592	PH	INDEL
dd_Smes_g4_327	195565	A	ATCGACACTAAGACATTGATTCATTATTAACTGACAG	dd_Smes_g4_327_ATCGACACTAAGACATTGATTCATTATTAACTGACAG_195565	PH	INDEL
dd_Smes_g4_327	197573	GTCTAGAATATTC	G	dd_Smes_g4_327_G_197573	PH	INDEL
dd_Smes_g4_327	198297	G	GCC	dd_Smes_g4_327_GCC_198297	PH	INDEL
dd_Smes_g4_36	4039106	TCA	T	dd_Smes_g4_36_T_4039106	PH	INDEL
dd_Smes_g4_38	471314	CAG	C	dd_Smes_g4_38_C_471314	PH	INDEL
dd_Smes_g4_38	475727	GA	G	dd_Smes_g4_38_G_475727	PH	INDEL
dd_Smes_g4_38	481607	CT	C	dd_Smes_g4_38_C_481607	PH	INDEL
dd_Smes_g4_38	494732	G	GA	dd_Smes_g4_38_GA_494732	PH	INDEL
dd_Smes_g4_38	496135	TC	T	dd_Smes_g4_38_T_496135	PH	INDEL
dd_Smes_g4_38	496138	G	GT	dd_Smes_g4_38_GT_496138	PH	INDEL
dd_Smes_g4_38	497043	AAT	A	dd_Smes_g4_38_A_497043	PH	INDEL
dd_Smes_g4_38	500374	GT	G	dd_Smes_g4_38_G_500374	PH	INDEL
dd_Smes_g4_38	505501	CT	C	dd_Smes_g4_38_C_505501	PH	INDEL
dd_Smes_g4_38	696286	G	GAAGT	dd_Smes_g4_38_GAAGT_696286	PH	INDEL
dd_Smes_g4_38	843136	GA	G	dd_Smes_g4_38_G_843136	PH	INDEL
dd_Smes_g4_38	844948	C	CG	dd_Smes_g4_38_CG_844948	PH	INDEL
dd_Smes_g4_38	861607	TG	T	dd_Smes_g4_38_T_861607	PH	INDEL
dd_Smes_g4_38	870650	AT	A	dd_Smes_g4_38_A_870650	PH	INDEL
dd_Smes_g4_38	872909	A	AGATTAAAAGGGACAAAAAGG	dd_Smes_g4_38_AGATTAAAAGGGACAAAAAGG_872909	PH	INDEL
dd_Smes_g4_38	2179795	TA	T	dd_Smes_g4_38_T_2179795	PH	INDEL
dd_Smes_g4_38	2179802	TAG	T	dd_Smes_g4_38_T_2179802	PH	INDEL
dd_Smes_g4_38	2179805	C	CTA	dd_Smes_g4_38_CTA_2179805	PH	INDEL
dd_Smes_g4_38	2179826	A	AGAGGAAGATATTATAGGAACTGACAATATT	dd_Smes_g4_38_AGAGGAAGATATTATAGGAACTGACAATATT_2179826	PH	INDEL
dd_Smes_g4_38	2179830	G	GC	dd_Smes_g4_38_GC_2179830	PH	INDEL
dd_Smes_g4_38	2179832	G	GGAGGATTATATTGGGCATTTATGTTATTAAGTAGCTCGGAGAGAA	dd_Smes_g4_38_GGAGGATTATATTGGGCATTTATGTTATTAAGTAGCTCGGAGAGAA_2179832	PH	INDEL
dd_Smes_g4_38	2180026	GAAT	G	dd_Smes_g4_38_G_2180026	PH	INDEL
dd_Smes_g4_38	3905541	T	TA	dd_Smes_g4_38_TA_3905541	PH	INDEL
dd_Smes_g4_42	3269975	CAT	C	dd_Smes_g4_42_C_3269975	PH	INDEL
dd_Smes_g4_5	6228223	T	TC	dd_Smes_g4_5_TC_6228223	PH	INDEL
dd_Smes_g4_52	737585	A	AT	dd_Smes_g4_52_AT_737585	PH	INDEL
dd_Smes_g4_57	1933508	TG	T	dd_Smes_g4_57_T_1933508	PH	INDEL
dd_Smes_g4_57	1942179	TCGA	T	dd_Smes_g4_57_T_1942179	PH	INDEL
dd_Smes_g4_57	1942987	A	AT	dd_Smes_g4_57_AT_1942987	PH	INDEL
dd_Smes_g4_57	1946286	A	ATT	dd_Smes_g4_57_ATT_1946286	PH	INDEL
dd_Smes_g4_57	1946290	TCC	T	dd_Smes_g4_57_T_1946290	PH	INDEL
dd_Smes_g4_57	1973908	C	CT	dd_Smes_g4_57_CT_1973908	PH	INDEL
dd_Smes_g4_57	1979607	AT	A	dd_Smes_g4_57_A_1979607	PH	INDEL
dd_Smes_g4_57	1989230	G	GA	dd_Smes_g4_57_GA_1989230	PH	INDEL
dd_Smes_g4_57	1990928	GTT	G	dd_Smes_g4_57_G_1990928	PH	INDEL
dd_Smes_g4_57	1994564	CT	C	dd_Smes_g4_57_C_1994564	PH	INDEL
dd_Smes_g4_57	1994606	TTA	T	dd_Smes_g4_57_T_1994606	PH	INDEL
dd_Smes_g4_57	1999144	AT	A	dd_Smes_g4_57_A_1999144	PH	INDEL
dd_Smes_g4_57	2000710	GTCTGCAGAATACCTAATAA	G	dd_Smes_g4_57_G_2000710	PH	INDEL
dd_Smes_g4_57	2001248	CGAAACTCTAAGAACTTAGCAA	C	dd_Smes_g4_57_C_2001248	PH	INDEL
dd_Smes_g4_57	2013741	T	TCC	dd_Smes_g4_57_TCC_2013741	PH	INDEL
dd_Smes_g4_57	2013806	TA	T	dd_Smes_g4_57_T_2013806	PH	INDEL
dd_Smes_g4_57	2019507	A	AT	dd_Smes_g4_57_AT_2019507	PH	INDEL
dd_Smes_g4_57	2030015	TA	T	dd_Smes_g4_57_T_2030015	PH	INDEL
dd_Smes_g4_57	2034279	CA	C	dd_Smes_g4_57_C_2034279	PH	INDEL
dd_Smes_g4_57	2034533	TAC	T	dd_Smes_g4_57_T_2034533	PH	INDEL
dd_Smes_g4_57	2037287	ATT	A	dd_Smes_g4_57_A_2037287	PH	INDEL
dd_Smes_g4_57	2037290	ATT	A	dd_Smes_g4_57_A_2037290	PH	INDEL
dd_Smes_g4_57	2037294	CTA	C	dd_Smes_g4_57_C_2037294	PH	INDEL
dd_Smes_g4_57	2069199	AC	A	dd_Smes_g4_57_A_2069199	PH	INDEL
dd_Smes_g4_57	2071334	A	ATAAGT	dd_Smes_g4_57_ATAAGT_2071334	PH	INDEL
dd_Smes_g4_57	2104102	AT	A	dd_Smes_g4_57_A_2104102	PH	INDEL
dd_Smes_g4_57	2108043	T	TG	dd_Smes_g4_57_TG_2108043	PH	INDEL
dd_Smes_g4_57	2116112	T	TA	dd_Smes_g4_57_TA_2116112	PH	INDEL
dd_Smes_g4_57	2116521	A	AT	dd_Smes_g4_57_AT_2116521	PH	INDEL
dd_Smes_g4_57	2129233	TACCCTATA	T	dd_Smes_g4_57_T_2129233	PH	INDEL
dd_Smes_g4_57	2151440	T	TG	dd_Smes_g4_57_TG_2151440	PH	INDEL
dd_Smes_g4_57	2180736	AT	A	dd_Smes_g4_57_A_2180736	PH	INDEL
dd_Smes_g4_57	2241853	TAACAC	T	dd_Smes_g4_57_T_2241853	PH	INDEL
dd_Smes_g4_57	2242220	T	TTCA	dd_Smes_g4_57_TTCA_2242220	PH	INDEL
dd_Smes_g4_57	2254919	T	TAA	dd_Smes_g4_57_TAA_2254919	PH	INDEL
dd_Smes_g4_57	2254923	ACATGTTTTGT	A	dd_Smes_g4_57_A_2254923	PH	INDEL
dd_Smes_g4_57	2261812	CA	C	dd_Smes_g4_57_C_2261812	PH	INDEL
dd_Smes_g4_57	2266128	TTATACATTTTTCAAGGACGTAGATATAATGTATACATTTACCGGCAAATG	T	dd_Smes_g4_57_T_2266128	PH	INDEL
dd_Smes_g4_57	2312798	AT	A	dd_Smes_g4_57_A_2312798	PH	INDEL
dd_Smes_g4_57	2314677	TACC	T	dd_Smes_g4_57_T_2314677	PH	INDEL
dd_Smes_g4_57	2314685	CCA	C	dd_Smes_g4_57_C_2314685	PH	INDEL
dd_Smes_g4_57	2314691	CA	C	dd_Smes_g4_57_C_2314691	PH	INDEL
dd_Smes_g4_57	2327609	GC	G	dd_Smes_g4_57_G_2327609	PH	INDEL
dd_Smes_g4_57	2337770	GA	G	dd_Smes_g4_57_G_2337770	PH	INDEL
dd_Smes_g4_57	2414610	A	AT	dd_Smes_g4_57_AT_2414610	PH	INDEL
dd_Smes_g4_57	2496785	A	AT	dd_Smes_g4_57_AT_2496785	PH	INDEL
dd_Smes_g4_57	2503210	GAA	G	dd_Smes_g4_57_G_2503210	PH	INDEL
dd_Smes_g4_57	2504182	CGG	C	dd_Smes_g4_57_C_2504182	PH	INDEL
dd_Smes_g4_57	2504185	A	AAT	dd_Smes_g4_57_AAT_2504185	PH	INDEL
dd_Smes_g4_57	2511652	CATAT	C	dd_Smes_g4_57_C_2511652	PH	INDEL
dd_Smes_g4_57	2512705	A	ATT	dd_Smes_g4_57_ATT_2512705	PH	INDEL
dd_Smes_g4_57	2513096	G	GC	dd_Smes_g4_57_GC_2513096	PH	INDEL
dd_Smes_g4_57	2513401	ACC	A	dd_Smes_g4_57_A_2513401	PH	INDEL
dd_Smes_g4_57	2513404	AGCTCTTGTTGATCGTAG	A	dd_Smes_g4_57_A_2513404	PH	INDEL
dd_Smes_g4_57	2513457	AAC	A	dd_Smes_g4_57_A_2513457	PH	INDEL
dd_Smes_g4_57	2513459	C	CTTT	dd_Smes_g4_57_CTTT_2513459	PH	INDEL
dd_Smes_g4_57	2538100	CT	C	dd_Smes_g4_57_C_2538100	PH	INDEL
dd_Smes_g4_57	2538102	CAA	C	dd_Smes_g4_57_C_2538102	PH	INDEL
dd_Smes_g4_57	2543979	A	AAATTTTTGAAAATGTTTAAATTT	dd_Smes_g4_57_AAATTTTTGAAAATGTTTAAATTT_2543979	PH	INDEL
dd_Smes_g4_57	2545272	AT	A	dd_Smes_g4_57_A_2545272	PH	INDEL
dd_Smes_g4_57	2553706	T	TAAGTGTAAATCATAGATTTTATAATA	dd_Smes_g4_57_TAAGTGTAAATCATAGATTTTATAATA_2553706	PH	INDEL
dd_Smes_g4_57	2583323	TAAAGAA	T	dd_Smes_g4_57_T_2583323	PH	INDEL
dd_Smes_g4_57	2583330	TGC	T	dd_Smes_g4_57_T_2583330	PH	INDEL
dd_Smes_g4_57	2583333	TAAAAAA	T	dd_Smes_g4_57_T_2583333	PH	INDEL
dd_Smes_g4_57	2669229	AATTTAG	A	dd_Smes_g4_57_A_2669229	PH	INDEL
dd_Smes_g4_57	2671450	T	TC	dd_Smes_g4_57_TC_2671450	PH	INDEL
dd_Smes_g4_57	2689399	GA	G	dd_Smes_g4_57_G_2689399	PH	INDEL
dd_Smes_g4_57	2689877	AATAAAGT	A	dd_Smes_g4_57_A_2689877	PH	INDEL
dd_Smes_g4_57	2694187	GTGCCCCATAAAATTCATGATAT	G	dd_Smes_g4_57_G_2694187	PH	INDEL
dd_Smes_g4_57	2695973	ACAT	A	dd_Smes_g4_57_A_2695973	PH	INDEL
dd_Smes_g4_57	2725045	A	AAT	dd_Smes_g4_57_AAT_2725045	PH	INDEL
dd_Smes_g4_57	2725731	TGC	T	dd_Smes_g4_57_T_2725731	PH	INDEL
dd_Smes_g4_57	2725789	TTTG	T	dd_Smes_g4_57_T_2725789	PH	INDEL
dd_Smes_g4_57	2727226	TATTAAAACCA	T	dd_Smes_g4_57_T_2727226	PH	INDEL
dd_Smes_g4_57	2731939	T	TTTG	dd_Smes_g4_57_TTTG_2731939	PH	INDEL
dd_Smes_g4_57	2734306	AAG	A	dd_Smes_g4_57_A_2734306	PH	INDEL
dd_Smes_g4_57	2734309	TTC	T	dd_Smes_g4_57_T_2734309	PH	INDEL
dd_Smes_g4_57	2750145	TA	T	dd_Smes_g4_57_T_2750145	PH	INDEL
dd_Smes_g4_57	2768342	C	CG	dd_Smes_g4_57_CG_2768342	PH	INDEL
dd_Smes_g4_57	2806284	TA	T	dd_Smes_g4_57_T_2806284	PH	INDEL
dd_Smes_g4_57	2807677	AGCGCGTGT	A	dd_Smes_g4_57_A_2807677	PH	INDEL
dd_Smes_g4_57	2858240	G	GA	dd_Smes_g4_57_GA_2858240	PH	INDEL
dd_Smes_g4_57	2869214	TAA	T	dd_Smes_g4_57_T_2869214	PH	INDEL
dd_Smes_g4_57	2869755	C	CA	dd_Smes_g4_57_CA_2869755	PH	INDEL
dd_Smes_g4_57	2874774	TG	T	dd_Smes_g4_57_T_2874774	PH	INDEL
dd_Smes_g4_57	2885039	TC	T	dd_Smes_g4_57_T_2885039	PH	INDEL
dd_Smes_g4_57	2885248	TA	T	dd_Smes_g4_57_T_2885248	PH	INDEL
dd_Smes_g4_57	2887243	CCTT	C	dd_Smes_g4_57_C_2887243	PH	INDEL
dd_Smes_g4_57	2943603	TAAA	T	dd_Smes_g4_57_T_2943603	PH	INDEL
dd_Smes_g4_57	2943607	A	ATT	dd_Smes_g4_57_ATT_2943607	PH	INDEL
dd_Smes_g4_57	2958988	C	CA	dd_Smes_g4_57_CA_2958988	PH	INDEL
dd_Smes_g4_57	2966191	TA	T	dd_Smes_g4_57_T_2966191	PH	INDEL
dd_Smes_g4_57	2967743	A	ATTG	dd_Smes_g4_57_ATTG_2967743	PH	INDEL
dd_Smes_g4_61	45692	AC	A	dd_Smes_g4_61_A_45692	PH	INDEL
dd_Smes_g4_61	50444	TTAAATTCGTCTTACCC	T	dd_Smes_g4_61_T_50444	PH	INDEL
dd_Smes_g4_61	114595	TTCTGTAAATGATGAAG	T	dd_Smes_g4_61_T_114595	PH	INDEL
dd_Smes_g4_61	949077	CTA	C	dd_Smes_g4_61_C_949077	PH	INDEL
dd_Smes_g4_61	949081	G	GA	dd_Smes_g4_61_GA_949081	PH	INDEL
dd_Smes_g4_61	949090	CTCAAAAAAAAATTTATAGGTCACGAAAAGTAGTCTCCATGATAGTCACACAACATTCTATATCGG	C	dd_Smes_g4_61_C_949090	PH	INDEL
dd_Smes_g4_61	1213060	TGTG	T	dd_Smes_g4_61_T_1213060	PH	INDEL
dd_Smes_g4_61	1215356	AAC	A	dd_Smes_g4_61_A_1215356	PH	INDEL
dd_Smes_g4_61	1216244	CCTTT	C	dd_Smes_g4_61_C_1216244	PH	INDEL
dd_Smes_g4_61	1216600	TATACTA	T	dd_Smes_g4_61_T_1216600	PH	INDEL
dd_Smes_g4_61	1231073	A	AG	dd_Smes_g4_61_AG_1231073	PH	INDEL
dd_Smes_g4_61	1231128	CT	C	dd_Smes_g4_61_C_1231128	PH	INDEL
dd_Smes_g4_61	1231172	CA	C	dd_Smes_g4_61_C_1231172	PH	INDEL
dd_Smes_g4_61	1231218	CG	C	dd_Smes_g4_61_C_1231218	PH	INDEL
dd_Smes_g4_61	1231255	C	CT	dd_Smes_g4_61_CT_1231255	PH	INDEL
dd_Smes_g4_61	1231295	G	GATATTTTTATTCATAAAAAAATCCA	dd_Smes_g4_61_GATATTTTTATTCATAAAAAAATCCA_1231295	PH	INDEL
dd_Smes_g4_61	1240465	ATTTCT	A	dd_Smes_g4_61_A_1240465	PH	INDEL
dd_Smes_g4_61	1322557	AT	A	dd_Smes_g4_61_A_1322557	PH	INDEL
dd_Smes_g4_61	1326300	AAATTTTCAAC	A	dd_Smes_g4_61_A_1326300	PH	INDEL
dd_Smes_g4_61	1335996	AATCGGTTAATCGTCCT	A	dd_Smes_g4_61_A_1335996	PH	INDEL
dd_Smes_g4_61	1336761	CTTTAATATGG	C	dd_Smes_g4_61_C_1336761	PH	INDEL
dd_Smes_g4_61	1345617	C	CAAT	dd_Smes_g4_61_CAAT_1345617	PH	INDEL
dd_Smes_g4_61	1345668	A	AC	dd_Smes_g4_61_AC_1345668	PH	INDEL
dd_Smes_g4_61	1374425	TACAAATCTACCTGAATGAGTCG	T	dd_Smes_g4_61_T_1374425	PH	INDEL
dd_Smes_g4_61	1381435	TCCCTTAAAAATTAG	T	dd_Smes_g4_61_T_1381435	PH	INDEL
dd_Smes_g4_61	1419048	A	AAT	dd_Smes_g4_61_AAT_1419048	PH	INDEL
dd_Smes_g4_61	1703393	TCATA	T	dd_Smes_g4_61_T_1703393	PH	INDEL
dd_Smes_g4_61	1718766	CG	C	dd_Smes_g4_61_C_1718766	PH	INDEL
dd_Smes_g4_61	1769387	TAC	T	dd_Smes_g4_61_T_1769387	PH	INDEL
dd_Smes_g4_61	1769390	TATG	T	dd_Smes_g4_61_T_1769390	PH	INDEL
dd_Smes_g4_61	1780461	ACC	A	dd_Smes_g4_61_A_1780461	PH	INDEL
dd_Smes_g4_61	1780465	A	AAT	dd_Smes_g4_61_AAT_1780465	PH	INDEL
dd_Smes_g4_61	1781109	CTG	C	dd_Smes_g4_61_C_1781109	PH	INDEL
dd_Smes_g4_61	1781244	TTTTTTATTAAAAAAA	T	dd_Smes_g4_61_T_1781244	PH	INDEL
dd_Smes_g4_61	1782364	G	GT	dd_Smes_g4_61_GT_1782364	PH	INDEL
dd_Smes_g4_61	1805933	CGCACAGACCA	C	dd_Smes_g4_61_C_1805933	PH	INDEL
dd_Smes_g4_61	1817561	TTGAATAATTTAAG	T	dd_Smes_g4_61_T_1817561	PH	INDEL
dd_Smes_g4_61	1830582	C	CA	dd_Smes_g4_61_CA_1830582	PH	INDEL
dd_Smes_g4_61	1830628	T	TA	dd_Smes_g4_61_TA_1830628	PH	INDEL
dd_Smes_g4_61	1830757	A	AC	dd_Smes_g4_61_AC_1830757	PH	INDEL
dd_Smes_g4_61	1831746	TC	T	dd_Smes_g4_61_T_1831746	PH	INDEL
dd_Smes_g4_61	1832369	GA	G	dd_Smes_g4_61_G_1832369	PH	INDEL
dd_Smes_g4_61	1833836	A	AC	dd_Smes_g4_61_AC_1833836	PH	INDEL
dd_Smes_g4_61	1833838	G	GTTGGAAATTCACGTTTACCGTCTCCAAAA	dd_Smes_g4_61_GTTGGAAATTCACGTTTACCGTCTCCAAAA_1833838	PH	INDEL
dd_Smes_g4_61	1833845	GA	G	dd_Smes_g4_61_G_1833845	PH	INDEL
dd_Smes_g4_61	1834932	GT	G	dd_Smes_g4_61_G_1834932	PH	INDEL
dd_Smes_g4_61	1837659	AAAAAATTTAT	A	dd_Smes_g4_61_A_1837659	PH	INDEL
dd_Smes_g4_61	1838540	TA	T	dd_Smes_g4_61_T_1838540	PH	INDEL
dd_Smes_g4_61	1924816	T	TA	dd_Smes_g4_61_TA_1924816	PH	INDEL
dd_Smes_g4_61	2289537	G	GA	dd_Smes_g4_61_GA_2289537	PH	INDEL
dd_Smes_g4_61	2304237	AT	A	dd_Smes_g4_61_A_2304237	PH	INDEL
dd_Smes_g4_61	2317110	GT	G	dd_Smes_g4_61_G_2317110	PH	INDEL
dd_Smes_g4_61	2322714	TTGCATAAGATATC	T	dd_Smes_g4_61_T_2322714	PH	INDEL
dd_Smes_g4_61	3135308	TC	T	dd_Smes_g4_61_T_3135308	PH	INDEL
dd_Smes_g4_65	50925	T	TA	dd_Smes_g4_65_TA_50925	PH	INDEL
dd_Smes_g4_65	60578	ATTGTTCATTAATGATATTGAAGAACAAAAAAATTCAAGATTATTATAAATTTTATTCACACAATCAAATTTTAATTCCAAAAAAACTAAATAAATTGACCCAGCAAAACAAACTGC	A	dd_Smes_g4_65_A_60578	PH	INDEL
dd_Smes_g4_65	62722	AT	A	dd_Smes_g4_65_A_62722	PH	INDEL
dd_Smes_g4_65	67630	T	TA	dd_Smes_g4_65_TA_67630	PH	INDEL
dd_Smes_g4_65	72014	TCTC	T	dd_Smes_g4_65_T_72014	PH	INDEL
dd_Smes_g4_65	72018	ATTG	A	dd_Smes_g4_65_A_72018	PH	INDEL
dd_Smes_g4_65	73839	TGA	T	dd_Smes_g4_65_T_73839	PH	INDEL
dd_Smes_g4_65	102298	G	GT	dd_Smes_g4_65_GT_102298	PH	INDEL
dd_Smes_g4_65	109767	GTTC	G	dd_Smes_g4_65_G_109767	PH	INDEL
dd_Smes_g4_65	119499	CT	C	dd_Smes_g4_65_C_119499	PH	INDEL
dd_Smes_g4_65	130813	CT	C	dd_Smes_g4_65_C_130813	PH	INDEL
dd_Smes_g4_65	132687	AG	A	dd_Smes_g4_65_A_132687	PH	INDEL
dd_Smes_g4_65	152360	C	CA	dd_Smes_g4_65_CA_152360	PH	INDEL
dd_Smes_g4_65	159597	TGG	T	dd_Smes_g4_65_T_159597	PH	INDEL
dd_Smes_g4_65	1974319	AG	A	dd_Smes_g4_65_A_1974319	PH	INDEL
dd_Smes_g4_77	42870	AAT	A	dd_Smes_g4_77_A_42870	PH	INDEL
dd_Smes_g4_77	42877	G	GCAAAC	dd_Smes_g4_77_GCAAAC_42877	PH	INDEL
dd_Smes_g4_77	46946	T	TG	dd_Smes_g4_77_TG_46946	PH	INDEL
dd_Smes_g4_77	57937	TA	T	dd_Smes_g4_77_T_57937	PH	INDEL
dd_Smes_g4_77	58198	GA	G	dd_Smes_g4_77_G_58198	PH	INDEL
dd_Smes_g4_77	84415	TA	T	dd_Smes_g4_77_T_84415	PH	INDEL
dd_Smes_g4_77	86775	TA	T	dd_Smes_g4_77_T_86775	PH	INDEL
dd_Smes_g4_77	97881	AC	A	dd_Smes_g4_77_A_97881	PH	INDEL
dd_Smes_g4_77	101518	CTA	C	dd_Smes_g4_77_C_101518	PH	INDEL
dd_Smes_g4_77	117659	GC	G	dd_Smes_g4_77_G_117659	PH	INDEL
dd_Smes_g4_77	138207	T	TA	dd_Smes_g4_77_TA_138207	PH	INDEL
dd_Smes_g4_77	146820	AT	A	dd_Smes_g4_77_A_146820	PH	INDEL
dd_Smes_g4_77	381451	G	GGAGATATTATTTCAAAATTGAATTTATCAC	dd_Smes_g4_77_GGAGATATTATTTCAAAATTGAATTTATCAC_381451	PH	INDEL
dd_Smes_g4_77	382601	C	CA	dd_Smes_g4_77_CA_382601	PH	INDEL
dd_Smes_g4_77	404093	CTA	C	dd_Smes_g4_77_C_404093	PH	INDEL
dd_Smes_g4_77	576367	TAATTTGGCACAAAAAGAACTGAGAATCTG	T	dd_Smes_g4_77_T_576367	PH	INDEL
dd_Smes_g4_77	576832	ATT	A	dd_Smes_g4_77_A_576832	PH	INDEL
dd_Smes_g4_77	580390	C	CA	dd_Smes_g4_77_CA_580390	PH	INDEL
dd_Smes_g4_77	586772	CATTGT	C	dd_Smes_g4_77_C_586772	PH	INDEL
dd_Smes_g4_77	1826360	T	TG	dd_Smes_g4_77_TG_1826360	PH	INDEL
dd_Smes_g4_8	9585195	A	AAAGTGCTCTTTTCTACTT	dd_Smes_g4_8_AAAGTGCTCTTTTCTACTT_9585195	PH	INDEL
dd_Smes_g4_8	9585203	T	TG	dd_Smes_g4_8_TG_9585203	PH	INDEL
dd_Smes_g4_8	9585764	AATATTATATCTCTGT	A	dd_Smes_g4_8_A_9585764	PH	INDEL
dd_Smes_g4_8	9587119	ACCG	A	dd_Smes_g4_8_A_9587119	PH	INDEL
dd_Smes_g4_8	9587122	G	GTT	dd_Smes_g4_8_GTT_9587122	PH	INDEL
dd_Smes_g4_8	9587764	G	GT	dd_Smes_g4_8_GT_9587764	PH	INDEL
dd_Smes_g4_8	9591446	GA	G	dd_Smes_g4_8_G_9591446	PH	INDEL
dd_Smes_g4_81	67197	AT	A	dd_Smes_g4_81_A_67197	PH	INDEL
dd_Smes_g4_94	516215	T	TAG	dd_Smes_g4_94_TAG_516215	PH	INDEL
dd_Smes_g4_94	518442	T	TA	dd_Smes_g4_94_TA_518442	PH	INDEL
dd_Smes_g4_94	591282	TA	T	dd_Smes_g4_94_T_591282	PH	INDEL
dd_Smes_g4_94	628278	CAT	C	dd_Smes_g4_94_C_628278	PH	INDEL
dd_Smes_g4_94	629361	TTTTACTTCTCTCGAG	T	dd_Smes_g4_94_T_629361	PH	INDEL
dd_Smes_g4_94	658398	AAATAATTTTTTAATATATACCCCTAT	A	dd_Smes_g4_94_A_658398	PH	INDEL
dd_Smes_g4_94	659513	TTAAATAAATGTAA	T	dd_Smes_g4_94_T_659513	PH	INDEL
dd_Smes_g4_94	660508	A	AGGAT	dd_Smes_g4_94_AGGAT_660508	PH	INDEL
dd_Smes_g4_94	660511	A	AATTCAGTAATG	dd_Smes_g4_94_AATTCAGTAATG_660511	PH	INDEL
dd_Smes_g4_94	660514	G	GAC	dd_Smes_g4_94_GAC_660514	PH	INDEL
dd_Smes_g4_94	660522	T	TC	dd_Smes_g4_94_TC_660522	PH	INDEL
dd_Smes_g4_94	660524	AC	A	dd_Smes_g4_94_A_660524	PH	INDEL
dd_Smes_g4_94	660528	T	TGCGATGTA	dd_Smes_g4_94_TGCGATGTA_660528	PH	INDEL
dd_Smes_g4_94	660533	T	TTGTCTATATTATTAAGTGGTGCACGA	dd_Smes_g4_94_TTGTCTATATTATTAAGTGGTGCACGA_660533	PH	INDEL
dd_Smes_g4_94	660536	A	AACGTAAAAAATTCGCTTTTCAGAATCAAATTTCAAATTGATGTTGCTT	dd_Smes_g4_94_AACGTAAAAAATTCGCTTTTCAGAATCAAATTTCAAATTGATGTTGCTT_660536	PH	INDEL
dd_Smes_g4_94	700531	C	CT	dd_Smes_g4_94_CT_700531	PH	INDEL
dd_Smes_g4_94	948848	GA	G	dd_Smes_g4_94_G_948848	PH	INDEL
dd_Smes_g4_94	980336	T	TC	dd_Smes_g4_94_TC_980336	PH	INDEL
dd_Smes_g4_94	986273	A	AAACTTTGG	dd_Smes_g4_94_AAACTTTGG_986273	PH	INDEL
dd_Smes_g4_116	541359	A	AATTT	dd_Smes_g4_116_AATTT_541359	FS	INDEL
dd_Smes_g4_116	541366	T	TATA	dd_Smes_g4_116_TATA_541366	FS	INDEL
dd_Smes_g4_121	290667	A	AT	dd_Smes_g4_121_AT_290667	FS	INDEL
dd_Smes_g4_18	5791529	T	TTA	dd_Smes_g4_18_TTA_5791529	FS	INDEL
dd_Smes_g4_190	973985	CA	C	dd_Smes_g4_190_C_973985	FS	INDEL
dd_Smes_g4_217	367561	T	TC	dd_Smes_g4_217_TC_367561	FS	INDEL
dd_Smes_g4_38	4811021	A	AT	dd_Smes_g4_38_AT_4811021	FS	INDEL
dd_Smes_g4_58	2352220	TAGAATCCGAA	T	dd_Smes_g4_58_T_2352220	FS	INDEL
dd_Smes_g4_58	2352234	TC	T	dd_Smes_g4_58_T_2352234	FS	INDEL
dd_Smes_g4_58	2352238	AGCCT	A	dd_Smes_g4_58_A_2352238	FS	INDEL
dd_Smes_g4_58	2352245	TGGGTCTAGGCGGCAAATA	T	dd_Smes_g4_58_T_2352245	FS	INDEL
dd_Smes_g4_58	2352268	ACTTTTTTTTGTAT	A	dd_Smes_g4_58_A_2352268	FS	INDEL
dd_Smes_g4_58	2352284	CAGATA	C	dd_Smes_g4_58_C_2352284	FS	INDEL
dd_Smes_g4_58	2352296	ATACGATATAGACGGTATAGTGT	A	dd_Smes_g4_58_A_2352296	FS	INDEL
dd_Smes_g4_58	2352330	AGGCTTT	A	dd_Smes_g4_58_A_2352330	FS	INDEL
dd_Smes_g4_88	1558594	TCG	T	dd_Smes_g4_88_T_1558594	FS	INDEL
dd_Smes_g4_106	1707430	ACTATAGCAC	A	dd_Smes_g4_106_A_1707430	PH	INDEL
dd_Smes_g4_177	688284	AAATGC	A	dd_Smes_g4_177_A_688284	PH	INDEL
dd_Smes_g4_177	688293	TTTCAGGTGGCTC	T	dd_Smes_g4_177_T_688293	PH	INDEL
dd_Smes_g4_30	3547915	CATA	C	dd_Smes_g4_30_C_3547915	PH	INDEL
dd_Smes_g4_35	1664104	TATACGAGCTAAAATCATCGTGAAAAAATTGTTC	T	dd_Smes_g4_35_T_1664104	PH	INDEL
dd_Smes_g4_35	4845566	A	AC	dd_Smes_g4_35_AC_4845566	PH	INDEL
dd_Smes_g4_355	64952	CAT	C	dd_Smes_g4_355_C_64952	PH	INDEL
dd_Smes_g4_4	6173160	T	TTTACACGAAGTGCATTATATATTTTATCGAATATTATATAAGATATCAGTACTTCGAAATAAATAG	dd_Smes_g4_4_TTTACACGAAGTGCATTATATATTTTATCGAATATTATATAAGATATCAGTACTTCGAAATAAATAG_6173160	PH	INDEL
dd_Smes_g4_53	2131148	G	GACT	dd_Smes_g4_53_GACT_2131148	PH	INDEL
dd_Smes_g4_62	1697141	T	TTC	dd_Smes_g4_62_TTC_1697141	PH	INDEL
dd_Smes_g4_62	1697144	AC	A	dd_Smes_g4_62_A_1697144	PH	INDEL
dd_Smes_g4_62	1697199	TATTTTAG	T	dd_Smes_g4_62_T_1697199	PH	INDEL
dd_Smes_g4_62	1697214	T	TA	dd_Smes_g4_62_TA_1697214	PH	INDEL
dd_Smes_g4_62	1697220	TG	T	dd_Smes_g4_62_T_1697220	PH	INDEL
dd_Smes_g4_62	1697228	GAA	G	dd_Smes_g4_62_G_1697228	PH	INDEL
dd_Smes_g4_92	1588451	GATTTAAAATTTTAAATAACTCTTCATCCATATCCTTTGCAGCCAGCTGTTCTCTATGAAGGAAGAA	G	dd_Smes_g4_92_G_1588451	PH	INDEL
dd_Smes_g4_127	1504719	CAAGTTGCATCGTGACATTTCTCATTTTTTTTCAAGATATAACGGAAAATCTA	C	dd_Smes_g4_127_C_1504719	FS	INDEL
dd_Smes_g4_24	5504906	ATTC	A	dd_Smes_g4_24_A_5504906	FS	INDEL
dd_Smes_g4_24	5504915	A	AG	dd_Smes_g4_24_AG_5504915	FS	INDEL
dd_Smes_g4_322	88501	G	GGGGTGCCCTAGTGATGGCTTTATGTGTGCATCTATCCCCCCTGTCAGCCCCCA	dd_Smes_g4_322_GGGGTGCCCTAGTGATGGCTTTATGTGTGCATCTATCCCCCCTGTCAGCCCCCA_88501	FS	INDEL
dd_Smes_g4_56	3090014	G	GA	dd_Smes_g4_56_GA_3090014	FS	INDEL
dd_Smes_g4_58	2352339	TTCTTGTA	T	dd_Smes_g4_58_T_2352339	FS	INDEL
dd_Smes_g4_6	10878161	ATT	A	dd_Smes_g4_6_A_10878161	FS	INDEL
dd_Smes_g4_65	3270862	TA	T	dd_Smes_g4_65_T_3270862	FS	INDEL
dd_Smes_g4_72	1786556	G	GTAAA	dd_Smes_g4_72_GTAAA_1786556	FS	INDEL
dd_Smes_g4_93	1866782	GAAA	G	dd_Smes_g4_93_G_1866782	FS	INDEL
dd_Smes_g4_2	3727440	T	TA	dd_Smes_g4_2_TA_3727440	PH	INDEL
dd_Smes_g4_20	3842585	TAGGCA	T	dd_Smes_g4_20_T_3842585	PH	INDEL
dd_Smes_g4_20	3842594	C	CAAGT	dd_Smes_g4_20_CAAGT_3842594	PH	INDEL
dd_Smes_g4_20	3842596	T	TTCGAC	dd_Smes_g4_20_TTCGAC_3842596	PH	INDEL
dd_Smes_g4_20	3842600	CATAT	C	dd_Smes_g4_20_C_3842600	PH	INDEL
dd_Smes_g4_35	1092557	T	TCCCAGTGTTC	dd_Smes_g4_35_TCCCAGTGTTC_1092557	PH	INDEL
dd_Smes_g4_35	2357637	AAT	A	dd_Smes_g4_35_A_2357637	PH	INDEL
dd_Smes_g4_352	144272	GGCCCTAGTTGTCAATA	G	dd_Smes_g4_352_G_144272	PH	INDEL
dd_Smes_g4_1	13668335	TATTTTTTACATAA	T	dd_Smes_g4_1_T_13668335	FS	INDEL
dd_Smes_g4_10	1342662	TTTTC	T	dd_Smes_g4_10_T_1342662	FS	INDEL
dd_Smes_g4_10	1342668	A	AC	dd_Smes_g4_10_AC_1342668	FS	INDEL
dd_Smes_g4_10	1342675	A	AC	dd_Smes_g4_10_AC_1342675	FS	INDEL
dd_Smes_g4_138	1539193	TTTGG	T	dd_Smes_g4_138_T_1539193	FS	INDEL
dd_Smes_g4_138	1539199	T	TCACC	dd_Smes_g4_138_TCACC_1539199	FS	INDEL
dd_Smes_g4_138	1539217	TGG	T	dd_Smes_g4_138_T_1539217	FS	INDEL
dd_Smes_g4_138	1539221	CGG	C	dd_Smes_g4_138_C_1539221	FS	INDEL
dd_Smes_g4_138	1539224	T	TAAAC	dd_Smes_g4_138_TAAAC_1539224	FS	INDEL
dd_Smes_g4_138	1539229	GCGCAAGCGACTGCCGATAGCAT	G	dd_Smes_g4_138_G_1539229	FS	INDEL
dd_Smes_g4_16	4591128	C	CGAGAAAAG	dd_Smes_g4_16_CGAGAAAAG_4591128	FS	INDEL
dd_Smes_g4_198	83961	AACC	A	dd_Smes_g4_198_A_83961	FS	INDEL
dd_Smes_g4_198	83966	TCAATGCCA	T	dd_Smes_g4_198_T_83966	FS	INDEL
dd_Smes_g4_29	3569471	TACAGCAAGCATTAAACGAATTTATTTATCATGTAAGTATAATAACTTATA	T	dd_Smes_g4_29_T_3569471	FS	INDEL
dd_Smes_g4_3	7789698	ATCACACAATTATTGCGATTAGT	A	dd_Smes_g4_3_A_7789698	FS	INDEL
dd_Smes_g4_3	7789726	TTGAAATTAAACATTGGCTGCATCCGGAAATTGAATGTTTATTTTGTCATTTAATGACAGCTGGAAATTAATAATAATAAAATAATATATTCCAATAGCAAAGTCATTGTCTAAGAATTATTTTTGAAATTCTTCAGTTTGAAAGAATTTA	T	dd_Smes_g4_3_T_7789726	FS	INDEL
dd_Smes_g4_300	228415	AAC	A	dd_Smes_g4_300_A_228415	FS	INDEL
dd_Smes_g4_4	4751092	GAA	G	dd_Smes_g4_4_G_4751092	FS	INDEL
dd_Smes_g4_28	4231835	TACAGCAGAAAATCACTGTTTCAAAAATA	T	dd_Smes_g4_28_T_4231835	PH	INDEL
dd_Smes_g4_30	2216611	ATCCCCCTCATATC	A	dd_Smes_g4_30_A_2216611	PH	INDEL
dd_Smes_g4_2	11769325	A	AT	dd_Smes_g4_2_AT_11769325	FS	INDEL
dd_Smes_g4_22	3798335	CTT	C	dd_Smes_g4_22_C_3798335	FS	INDEL
dd_Smes_g4_293	234212	T	TAA	dd_Smes_g4_293_TAA_234212	FS	INDEL
dd_Smes_g4_34	1739908	GACAAT	G	dd_Smes_g4_34_G_1739908	FS	INDEL
dd_Smes_g4_53	1746277	TGG	T	dd_Smes_g4_53_T_1746277	FS	INDEL
dd_Smes_g4_188	742378	AAGTATCTGACCGCTCTGCTAAGACTAGTATAACACCGAAC	A	dd_Smes_g4_188_A_742378	PH	INDEL
dd_Smes_g4_14	4136708	AACTT	A	dd_Smes_g4_14_A_4136708	FS	INDEL
dd_Smes_g4_18	1301354	A	AAATTTT	dd_Smes_g4_18_AAATTTT_1301354	FS	INDEL
dd_Smes_g4_150	131243	GTT	G	dd_Smes_g4_150_G_131243	FS	INDEL
dd_Smes_g4_54	3209632	ATGTG	A	dd_Smes_g4_54_A_3209632	FS	INDEL
dd_Smes_g4_29	3164580	ACT	A	dd_Smes_g4_29_A_3164580	PH	INDEL
dd_Smes_g4_45	490496	TTG	T	dd_Smes_g4_45_T_490496	PH	INDEL
dd_Smes_g4_74	2326791	CCTAGGAAATTTTATGACAATAAATATGCTCACGGGACTTTTTAAATAAGCTAAATTTTTAATATAAACATTTTTATGGCTTTATACAATTAATTCTTAGTAATGAATATTTATGATCAATAATTGAATTATTGTCAAAATGATTTACTAATCTAGATTCAATGTCGATTTAAAAACCAAATTAAGCCGTCACAGCCACCGCCGCTGCCGTCACAGCCACCG	C	dd_Smes_g4_74_C_2326791	PH	INDEL
dd_Smes_g4_18	3341304	AATGTCTCAAATTCAATATATT	A	dd_Smes_g4_18_A_3341304	PH	INDEL
dd_Smes_g4_255	86497	T	TTA	dd_Smes_g4_255_TTA_86497	PH	INDEL
dd_Smes_g4_91	1250975	ACACGAGTCCCAATATGCATGGCAAAAGCTCCCGGTTTTTGCTCCCATTTTCTAAATTAAGTTTTTCCAGCAACTGACATCACTTAAAATTTTGAAGTGATGCCAATTCAGTGAAAATGATGAACTTTCTTTGACATTTTGCGCATTGTGTTTTGTCTATAAATATTGTTCCGACATCTAAATATACTTACTGGTGTATTCCAAGAAACTC	A	dd_Smes_g4_91_A_1250975	PH	INDEL
dd_Smes_g4_1	948804	T	C	dd_Smes_g4_1_C_948804	FS	SNP
dd_Smes_g4_1	3915084	C	T	dd_Smes_g4_1_T_3915084	FS	SNP
dd_Smes_g4_1	3915088	G	A	dd_Smes_g4_1_A_3915088	FS	SNP
dd_Smes_g4_1	3915097	A	T	dd_Smes_g4_1_T_3915097	FS	SNP
dd_Smes_g4_1	5848354	T	C	dd_Smes_g4_1_C_5848354	FS	SNP
dd_Smes_g4_10	6483034	A	T	dd_Smes_g4_10_T_6483034	FS	SNP
dd_Smes_g4_10	6483056	G	A	dd_Smes_g4_10_A_6483056	FS	SNP
dd_Smes_g4_101	118160	C	T	dd_Smes_g4_101_T_118160	FS	SNP
dd_Smes_g4_101	118183	C	A	dd_Smes_g4_101_A_118183	FS	SNP
dd_Smes_g4_108	1719597	T	C	dd_Smes_g4_108_C_1719597	FS	SNP
dd_Smes_g4_11	131937	C	T	dd_Smes_g4_11_T_131937	FS	SNP
dd_Smes_g4_110	635504	C	T	dd_Smes_g4_110_T_635504	FS	SNP
dd_Smes_g4_110	1836797	C	A	dd_Smes_g4_110_A_1836797	FS	SNP
dd_Smes_g4_111	1734886	C	A	dd_Smes_g4_111_A_1734886	FS	SNP
dd_Smes_g4_125	587165	G	C	dd_Smes_g4_125_C_587165	FS	SNP
dd_Smes_g4_125	1772539	T	C	dd_Smes_g4_125_C_1772539	FS	SNP
dd_Smes_g4_126	101164	T	C	dd_Smes_g4_126_C_101164	FS	SNP
dd_Smes_g4_134	359429	T	C	dd_Smes_g4_134_C_359429	FS	SNP
dd_Smes_g4_138	1540217	A	G	dd_Smes_g4_138_G_1540217	FS	SNP
dd_Smes_g4_140	701083	G	A	dd_Smes_g4_140_A_701083	FS	SNP
dd_Smes_g4_15	1490481	C	T	dd_Smes_g4_15_T_1490481	FS	SNP
dd_Smes_g4_15	7103026	A	T	dd_Smes_g4_15_T_7103026	FS	SNP
dd_Smes_g4_160	1133642	G	T	dd_Smes_g4_160_T_1133642	FS	SNP
dd_Smes_g4_161	470491	A	T	dd_Smes_g4_161_T_470491	FS	SNP
dd_Smes_g4_162	97308	G	A	dd_Smes_g4_162_A_97308	FS	SNP
dd_Smes_g4_17	4844136	C	T	dd_Smes_g4_17_T_4844136	FS	SNP
dd_Smes_g4_171	155913	C	T	dd_Smes_g4_171_T_155913	FS	SNP
dd_Smes_g4_18	5860682	G	A	dd_Smes_g4_18_A_5860682	FS	SNP
dd_Smes_g4_185	436942	T	G	dd_Smes_g4_185_G_436942	FS	SNP
dd_Smes_g4_185	436943	A	T	dd_Smes_g4_185_T_436943	FS	SNP
dd_Smes_g4_19	631509	C	T	dd_Smes_g4_19_T_631509	FS	SNP
dd_Smes_g4_19	1135977	G	T	dd_Smes_g4_19_T_1135977	FS	SNP
dd_Smes_g4_19	1135996	T	C	dd_Smes_g4_19_C_1135996	FS	SNP
dd_Smes_g4_19	4642882	A	T	dd_Smes_g4_19_T_4642882	FS	SNP
dd_Smes_g4_191	150153	G	A	dd_Smes_g4_191_A_150153	FS	SNP
dd_Smes_g4_194	174876	A	T	dd_Smes_g4_194_T_174876	FS	SNP
dd_Smes_g4_2	5183599	T	A	dd_Smes_g4_2_A_5183599	FS	SNP
dd_Smes_g4_2	13179465	A	G	dd_Smes_g4_2_G_13179465	FS	SNP
dd_Smes_g4_2	14376538	G	A	dd_Smes_g4_2_A_14376538	FS	SNP
dd_Smes_g4_22	5725935	T	A	dd_Smes_g4_22_A_5725935	FS	SNP
dd_Smes_g4_22	5725936	G	T	dd_Smes_g4_22_T_5725936	FS	SNP
dd_Smes_g4_225	85671	A	G	dd_Smes_g4_225_G_85671	FS	SNP
dd_Smes_g4_225	85673	T	A	dd_Smes_g4_225_A_85673	FS	SNP
dd_Smes_g4_23	3489089	T	G	dd_Smes_g4_23_G_3489089	FS	SNP
dd_Smes_g4_231	77417	G	C	dd_Smes_g4_231_C_77417	FS	SNP
dd_Smes_g4_231	233490	G	A	dd_Smes_g4_231_A_233490	FS	SNP
dd_Smes_g4_233	546826	T	C	dd_Smes_g4_233_C_546826	FS	SNP
dd_Smes_g4_245	308133	G	A	dd_Smes_g4_245_A_308133	FS	SNP
dd_Smes_g4_276	211666	G	A	dd_Smes_g4_276_A_211666	FS	SNP
dd_Smes_g4_284	227288	T	C	dd_Smes_g4_284_C_227288	FS	SNP
dd_Smes_g4_3	896057	A	G	dd_Smes_g4_3_G_896057	FS	SNP
dd_Smes_g4_30	583364	T	A	dd_Smes_g4_30_A_583364	FS	SNP
dd_Smes_g4_30	4859266	C	A	dd_Smes_g4_30_A_4859266	FS	SNP
dd_Smes_g4_30	4859267	A	T	dd_Smes_g4_30_T_4859267	FS	SNP
dd_Smes_g4_329	188916	C	T	dd_Smes_g4_329_T_188916	FS	SNP
dd_Smes_g4_33	666414	T	C	dd_Smes_g4_33_C_666414	FS	SNP
dd_Smes_g4_34	1739954	A	G	dd_Smes_g4_34_G_1739954	FS	SNP
dd_Smes_g4_37	1453963	G	T	dd_Smes_g4_37_T_1453963	FS	SNP
dd_Smes_g4_38	3593438	G	A	dd_Smes_g4_38_A_3593438	FS	SNP
dd_Smes_g4_41	3388962	C	T	dd_Smes_g4_41_T_3388962	FS	SNP
dd_Smes_g4_42	285791	G	T	dd_Smes_g4_42_T_285791	FS	SNP
dd_Smes_g4_42	1354866	A	G	dd_Smes_g4_42_G_1354866	FS	SNP
dd_Smes_g4_44	755377	G	T	dd_Smes_g4_44_T_755377	FS	SNP
dd_Smes_g4_44	755378	A	T	dd_Smes_g4_44_T_755378	FS	SNP
dd_Smes_g4_44	3317385	G	A	dd_Smes_g4_44_A_3317385	FS	SNP
dd_Smes_g4_48	2445394	C	G	dd_Smes_g4_48_G_2445394	FS	SNP
dd_Smes_g4_5	390616	T	C	dd_Smes_g4_5_C_390616	FS	SNP
dd_Smes_g4_5	2185989	G	T	dd_Smes_g4_5_T_2185989	FS	SNP
dd_Smes_g4_52	2692231	T	A	dd_Smes_g4_52_A_2692231	FS	SNP
dd_Smes_g4_56	836075	G	A	dd_Smes_g4_56_A_836075	FS	SNP
dd_Smes_g4_57	2586532	T	C	dd_Smes_g4_57_C_2586532	FS	SNP
dd_Smes_g4_57	3093340	A	G	dd_Smes_g4_57_G_3093340	FS	SNP
dd_Smes_g4_59	304868	A	T	dd_Smes_g4_59_T_304868	FS	SNP
dd_Smes_g4_60	568381	T	C	dd_Smes_g4_60_C_568381	FS	SNP
dd_Smes_g4_60	1908879	T	C	dd_Smes_g4_60_C_1908879	FS	SNP
dd_Smes_g4_65	426081	C	T	dd_Smes_g4_65_T_426081	FS	SNP
dd_Smes_g4_7	821477	T	C	dd_Smes_g4_7_C_821477	FS	SNP
dd_Smes_g4_7	974090	G	A	dd_Smes_g4_7_A_974090	FS	SNP
dd_Smes_g4_7	974091	A	G	dd_Smes_g4_7_G_974091	FS	SNP
dd_Smes_g4_7	974096	G	T	dd_Smes_g4_7_T_974096	FS	SNP
dd_Smes_g4_74	2625163	T	C	dd_Smes_g4_74_C_2625163	FS	SNP
dd_Smes_g4_77	2919156	A	G	dd_Smes_g4_77_G_2919156	FS	SNP
dd_Smes_g4_8	6801565	C	G	dd_Smes_g4_8_G_6801565	FS	SNP
dd_Smes_g4_80	1186032	T	A	dd_Smes_g4_80_A_1186032	FS	SNP
dd_Smes_g4_80	2541839	A	G	dd_Smes_g4_80_G_2541839	FS	SNP
dd_Smes_g4_81	492308	G	A	dd_Smes_g4_81_A_492308	FS	SNP
dd_Smes_g4_81	492310	G	A	dd_Smes_g4_81_A_492310	FS	SNP
dd_Smes_g4_86	2245887	C	T	dd_Smes_g4_86_T_2245887	FS	SNP
dd_Smes_g4_86	2245888	T	C	dd_Smes_g4_86_C_2245888	FS	SNP
dd_Smes_g4_9	1024930	T	G	dd_Smes_g4_9_G_1024930	FS	SNP
dd_Smes_g4_9	5002070	C	T	dd_Smes_g4_9_T_5002070	FS	SNP
dd_Smes_g4_9	7096535	T	G	dd_Smes_g4_9_G_7096535	FS	SNP
dd_Smes_g4_90	842709	C	T	dd_Smes_g4_90_T_842709	FS	SNP
dd_Smes_g4_92	468101	C	A	dd_Smes_g4_92_A_468101	FS	SNP
dd_Smes_g4_94	2497182	T	C	dd_Smes_g4_94_C_2497182	FS	SNP
dd_Smes_g4_94	2497231	T	C	dd_Smes_g4_94_C_2497231	FS	SNP
dd_Smes_g4_94	2535467	G	T	dd_Smes_g4_94_T_2535467	FS	SNP
dd_Smes_g4_99	1157441	C	T	dd_Smes_g4_99_T_1157441	FS	SNP
dd_Smes_g4_1	21090	A	G	dd_Smes_g4_1_G_21090	PH	SNP
dd_Smes_g4_1	65689	G	T	dd_Smes_g4_1_T_65689	PH	SNP
dd_Smes_g4_1	65974	T	C	dd_Smes_g4_1_C_65974	PH	SNP
dd_Smes_g4_1	65999	G	A	dd_Smes_g4_1_A_65999	PH	SNP
dd_Smes_g4_1	66244	A	G	dd_Smes_g4_1_G_66244	PH	SNP
dd_Smes_g4_1	66359	C	G	dd_Smes_g4_1_G_66359	PH	SNP
dd_Smes_g4_1	90456	T	A	dd_Smes_g4_1_A_90456	PH	SNP
dd_Smes_g4_1	90608	G	A	dd_Smes_g4_1_A_90608	PH	SNP
dd_Smes_g4_1	91290	G	A	dd_Smes_g4_1_A_91290	PH	SNP
dd_Smes_g4_1	91336	G	A	dd_Smes_g4_1_A_91336	PH	SNP
dd_Smes_g4_1	230710	C	T	dd_Smes_g4_1_T_230710	PH	SNP
dd_Smes_g4_1	263696	C	T	dd_Smes_g4_1_T_263696	PH	SNP
dd_Smes_g4_1	270541	G	A	dd_Smes_g4_1_A_270541	PH	SNP
dd_Smes_g4_1	270597	A	T	dd_Smes_g4_1_T_270597	PH	SNP
dd_Smes_g4_1	271095	T	A	dd_Smes_g4_1_A_271095	PH	SNP
dd_Smes_g4_1	271279	A	G	dd_Smes_g4_1_G_271279	PH	SNP
dd_Smes_g4_1	271298	G	A	dd_Smes_g4_1_A_271298	PH	SNP
dd_Smes_g4_1	271546	C	A	dd_Smes_g4_1_A_271546	PH	SNP
dd_Smes_g4_1	276903	T	G	dd_Smes_g4_1_G_276903	PH	SNP
dd_Smes_g4_1	276948	A	C	dd_Smes_g4_1_C_276948	PH	SNP
dd_Smes_g4_1	277098	C	T	dd_Smes_g4_1_T_277098	PH	SNP
dd_Smes_g4_1	277236	C	T	dd_Smes_g4_1_T_277236	PH	SNP
dd_Smes_g4_1	291988	C	T	dd_Smes_g4_1_T_291988	PH	SNP
dd_Smes_g4_1	293517	T	A	dd_Smes_g4_1_A_293517	PH	SNP
dd_Smes_g4_1	294978	C	T	dd_Smes_g4_1_T_294978	PH	SNP
dd_Smes_g4_1	295201	C	T	dd_Smes_g4_1_T_295201	PH	SNP
dd_Smes_g4_1	295207	G	T	dd_Smes_g4_1_T_295207	PH	SNP
dd_Smes_g4_1	296365	G	A	dd_Smes_g4_1_A_296365	PH	SNP
dd_Smes_g4_1	296498	C	T	dd_Smes_g4_1_T_296498	PH	SNP
dd_Smes_g4_1	296842	G	A	dd_Smes_g4_1_A_296842	PH	SNP
dd_Smes_g4_1	298994	A	T	dd_Smes_g4_1_T_298994	PH	SNP
dd_Smes_g4_1	299224	C	T	dd_Smes_g4_1_T_299224	PH	SNP
dd_Smes_g4_1	299377	C	T	dd_Smes_g4_1_T_299377	PH	SNP
dd_Smes_g4_1	301925	A	T	dd_Smes_g4_1_T_301925	PH	SNP
dd_Smes_g4_1	302735	T	C	dd_Smes_g4_1_C_302735	PH	SNP
dd_Smes_g4_1	307206	G	T	dd_Smes_g4_1_T_307206	PH	SNP
dd_Smes_g4_1	308790	T	C	dd_Smes_g4_1_C_308790	PH	SNP
dd_Smes_g4_1	309900	T	C	dd_Smes_g4_1_C_309900	PH	SNP
dd_Smes_g4_1	310581	C	T	dd_Smes_g4_1_T_310581	PH	SNP
dd_Smes_g4_1	310968	A	T	dd_Smes_g4_1_T_310968	PH	SNP
dd_Smes_g4_1	311052	A	G	dd_Smes_g4_1_G_311052	PH	SNP
dd_Smes_g4_1	336639	C	A	dd_Smes_g4_1_A_336639	PH	SNP
dd_Smes_g4_1	337059	G	A	dd_Smes_g4_1_A_337059	PH	SNP
dd_Smes_g4_1	356651	C	A	dd_Smes_g4_1_A_356651	PH	SNP
dd_Smes_g4_1	356952	A	T	dd_Smes_g4_1_T_356952	PH	SNP
dd_Smes_g4_1	359865	G	A	dd_Smes_g4_1_A_359865	PH	SNP
dd_Smes_g4_1	360400	G	A	dd_Smes_g4_1_A_360400	PH	SNP
dd_Smes_g4_1	361195	G	A	dd_Smes_g4_1_A_361195	PH	SNP
dd_Smes_g4_1	396540	G	T	dd_Smes_g4_1_T_396540	PH	SNP
dd_Smes_g4_1	396550	C	T	dd_Smes_g4_1_T_396550	PH	SNP
dd_Smes_g4_1	398268	T	C	dd_Smes_g4_1_C_398268	PH	SNP
dd_Smes_g4_1	398493	A	G	dd_Smes_g4_1_G_398493	PH	SNP
dd_Smes_g4_1	420597	C	A	dd_Smes_g4_1_A_420597	PH	SNP
dd_Smes_g4_1	421054	G	A	dd_Smes_g4_1_A_421054	PH	SNP
dd_Smes_g4_1	425368	C	T	dd_Smes_g4_1_T_425368	PH	SNP
dd_Smes_g4_1	425642	A	G	dd_Smes_g4_1_G_425642	PH	SNP
dd_Smes_g4_1	426348	C	T	dd_Smes_g4_1_T_426348	PH	SNP
dd_Smes_g4_1	426518	T	A	dd_Smes_g4_1_A_426518	PH	SNP
dd_Smes_g4_1	426639	T	G	dd_Smes_g4_1_G_426639	PH	SNP
dd_Smes_g4_1	426650	T	C	dd_Smes_g4_1_C_426650	PH	SNP
dd_Smes_g4_1	426905	C	T	dd_Smes_g4_1_T_426905	PH	SNP
dd_Smes_g4_1	427060	C	A	dd_Smes_g4_1_A_427060	PH	SNP
dd_Smes_g4_1	428726	G	A	dd_Smes_g4_1_A_428726	PH	SNP
dd_Smes_g4_1	429181	A	T	dd_Smes_g4_1_T_429181	PH	SNP
dd_Smes_g4_1	431945	C	A	dd_Smes_g4_1_A_431945	PH	SNP
dd_Smes_g4_1	436557	A	T	dd_Smes_g4_1_T_436557	PH	SNP
dd_Smes_g4_1	437984	A	T	dd_Smes_g4_1_T_437984	PH	SNP
dd_Smes_g4_1	437991	C	A	dd_Smes_g4_1_A_437991	PH	SNP
dd_Smes_g4_1	438444	T	C	dd_Smes_g4_1_C_438444	PH	SNP
dd_Smes_g4_1	439711	G	C	dd_Smes_g4_1_C_439711	PH	SNP
dd_Smes_g4_1	444799	G	T	dd_Smes_g4_1_T_444799	PH	SNP
dd_Smes_g4_1	445938	T	C	dd_Smes_g4_1_C_445938	PH	SNP
dd_Smes_g4_1	446238	T	G	dd_Smes_g4_1_G_446238	PH	SNP
dd_Smes_g4_1	446726	T	C	dd_Smes_g4_1_C_446726	PH	SNP
dd_Smes_g4_1	447281	G	C	dd_Smes_g4_1_C_447281	PH	SNP
dd_Smes_g4_1	447393	G	C	dd_Smes_g4_1_C_447393	PH	SNP
dd_Smes_g4_1	447401	T	C	dd_Smes_g4_1_C_447401	PH	SNP
dd_Smes_g4_1	447418	T	A	dd_Smes_g4_1_A_447418	PH	SNP
dd_Smes_g4_1	447474	G	T	dd_Smes_g4_1_T_447474	PH	SNP
dd_Smes_g4_1	447683	A	C	dd_Smes_g4_1_C_447683	PH	SNP
dd_Smes_g4_1	448057	A	G	dd_Smes_g4_1_G_448057	PH	SNP
dd_Smes_g4_1	572283	G	A	dd_Smes_g4_1_A_572283	PH	SNP
dd_Smes_g4_1	572402	A	G	dd_Smes_g4_1_G_572402	PH	SNP
dd_Smes_g4_1	572620	C	T	dd_Smes_g4_1_T_572620	PH	SNP
dd_Smes_g4_1	572650	T	A	dd_Smes_g4_1_A_572650	PH	SNP
dd_Smes_g4_1	572752	A	G	dd_Smes_g4_1_G_572752	PH	SNP
dd_Smes_g4_1	574226	A	G	dd_Smes_g4_1_G_574226	PH	SNP
dd_Smes_g4_1	574491	C	T	dd_Smes_g4_1_T_574491	PH	SNP
dd_Smes_g4_1	574634	C	T	dd_Smes_g4_1_T_574634	PH	SNP
dd_Smes_g4_1	574642	A	T	dd_Smes_g4_1_T_574642	PH	SNP
dd_Smes_g4_1	574863	G	A	dd_Smes_g4_1_A_574863	PH	SNP
dd_Smes_g4_1	574883	G	A	dd_Smes_g4_1_A_574883	PH	SNP
dd_Smes_g4_1	574950	G	A	dd_Smes_g4_1_A_574950	PH	SNP
dd_Smes_g4_1	575087	C	T	dd_Smes_g4_1_T_575087	PH	SNP
dd_Smes_g4_1	575453	G	A	dd_Smes_g4_1_A_575453	PH	SNP
dd_Smes_g4_1	576407	A	T	dd_Smes_g4_1_T_576407	PH	SNP
dd_Smes_g4_1	576528	T	C	dd_Smes_g4_1_C_576528	PH	SNP
dd_Smes_g4_1	576687	C	T	dd_Smes_g4_1_T_576687	PH	SNP
dd_Smes_g4_1	579408	A	T	dd_Smes_g4_1_T_579408	PH	SNP
dd_Smes_g4_1	579647	C	A	dd_Smes_g4_1_A_579647	PH	SNP
dd_Smes_g4_1	579828	G	T	dd_Smes_g4_1_T_579828	PH	SNP
dd_Smes_g4_1	580159	C	G	dd_Smes_g4_1_G_580159	PH	SNP
dd_Smes_g4_1	581149	T	C	dd_Smes_g4_1_C_581149	PH	SNP
dd_Smes_g4_1	582637	T	A	dd_Smes_g4_1_A_582637	PH	SNP
dd_Smes_g4_1	582711	T	C	dd_Smes_g4_1_C_582711	PH	SNP
dd_Smes_g4_1	583790	G	A	dd_Smes_g4_1_A_583790	PH	SNP
dd_Smes_g4_1	583803	G	T	dd_Smes_g4_1_T_583803	PH	SNP
dd_Smes_g4_1	583845	G	A	dd_Smes_g4_1_A_583845	PH	SNP
dd_Smes_g4_1	583852	G	A	dd_Smes_g4_1_A_583852	PH	SNP
dd_Smes_g4_1	583853	G	T	dd_Smes_g4_1_T_583853	PH	SNP
dd_Smes_g4_1	583973	A	T	dd_Smes_g4_1_T_583973	PH	SNP
dd_Smes_g4_1	584085	A	T	dd_Smes_g4_1_T_584085	PH	SNP
dd_Smes_g4_1	584169	T	C	dd_Smes_g4_1_C_584169	PH	SNP
dd_Smes_g4_1	584301	G	A	dd_Smes_g4_1_A_584301	PH	SNP
dd_Smes_g4_1	584321	G	A	dd_Smes_g4_1_A_584321	PH	SNP
dd_Smes_g4_1	584326	T	A	dd_Smes_g4_1_A_584326	PH	SNP
dd_Smes_g4_1	584402	C	T	dd_Smes_g4_1_T_584402	PH	SNP
dd_Smes_g4_1	584603	T	G	dd_Smes_g4_1_G_584603	PH	SNP
dd_Smes_g4_1	586832	C	G	dd_Smes_g4_1_G_586832	PH	SNP
dd_Smes_g4_1	593141	C	T	dd_Smes_g4_1_T_593141	PH	SNP
dd_Smes_g4_1	620545	G	T	dd_Smes_g4_1_T_620545	PH	SNP
dd_Smes_g4_1	621388	T	A	dd_Smes_g4_1_A_621388	PH	SNP
dd_Smes_g4_1	621414	G	A	dd_Smes_g4_1_A_621414	PH	SNP
dd_Smes_g4_1	621524	T	A	dd_Smes_g4_1_A_621524	PH	SNP
dd_Smes_g4_1	627093	C	T	dd_Smes_g4_1_T_627093	PH	SNP
dd_Smes_g4_1	633503	C	A	dd_Smes_g4_1_A_633503	PH	SNP
dd_Smes_g4_1	633504	A	G	dd_Smes_g4_1_G_633504	PH	SNP
dd_Smes_g4_1	633939	G	A	dd_Smes_g4_1_A_633939	PH	SNP
dd_Smes_g4_1	643725	C	A	dd_Smes_g4_1_A_643725	PH	SNP
dd_Smes_g4_1	643892	G	A	dd_Smes_g4_1_A_643892	PH	SNP
dd_Smes_g4_1	644057	C	G	dd_Smes_g4_1_G_644057	PH	SNP
dd_Smes_g4_1	644154	C	T	dd_Smes_g4_1_T_644154	PH	SNP
dd_Smes_g4_1	644247	C	T	dd_Smes_g4_1_T_644247	PH	SNP
dd_Smes_g4_1	644284	C	T	dd_Smes_g4_1_T_644284	PH	SNP
dd_Smes_g4_1	644501	C	T	dd_Smes_g4_1_T_644501	PH	SNP
dd_Smes_g4_1	645024	G	A	dd_Smes_g4_1_A_645024	PH	SNP
dd_Smes_g4_1	649164	C	T	dd_Smes_g4_1_T_649164	PH	SNP
dd_Smes_g4_1	650855	T	A	dd_Smes_g4_1_A_650855	PH	SNP
dd_Smes_g4_1	651289	G	A	dd_Smes_g4_1_A_651289	PH	SNP
dd_Smes_g4_1	651558	G	A	dd_Smes_g4_1_A_651558	PH	SNP
dd_Smes_g4_1	651637	T	A	dd_Smes_g4_1_A_651637	PH	SNP
dd_Smes_g4_1	651884	C	A	dd_Smes_g4_1_A_651884	PH	SNP
dd_Smes_g4_1	651898	T	A	dd_Smes_g4_1_A_651898	PH	SNP
dd_Smes_g4_1	653003	G	A	dd_Smes_g4_1_A_653003	PH	SNP
dd_Smes_g4_1	653357	C	A	dd_Smes_g4_1_A_653357	PH	SNP
dd_Smes_g4_1	653422	T	G	dd_Smes_g4_1_G_653422	PH	SNP
dd_Smes_g4_1	653868	G	A	dd_Smes_g4_1_A_653868	PH	SNP
dd_Smes_g4_1	654104	T	C	dd_Smes_g4_1_C_654104	PH	SNP
dd_Smes_g4_1	654715	C	A	dd_Smes_g4_1_A_654715	PH	SNP
dd_Smes_g4_1	655017	C	G	dd_Smes_g4_1_G_655017	PH	SNP
dd_Smes_g4_1	655114	A	G	dd_Smes_g4_1_G_655114	PH	SNP
dd_Smes_g4_1	656108	A	T	dd_Smes_g4_1_T_656108	PH	SNP
dd_Smes_g4_1	656109	C	A	dd_Smes_g4_1_A_656109	PH	SNP
dd_Smes_g4_1	656215	C	T	dd_Smes_g4_1_T_656215	PH	SNP
dd_Smes_g4_1	656341	T	C	dd_Smes_g4_1_C_656341	PH	SNP
dd_Smes_g4_1	656690	A	G	dd_Smes_g4_1_G_656690	PH	SNP
dd_Smes_g4_1	656728	G	T	dd_Smes_g4_1_T_656728	PH	SNP
dd_Smes_g4_1	658869	A	T	dd_Smes_g4_1_T_658869	PH	SNP
dd_Smes_g4_1	658904	C	A	dd_Smes_g4_1_A_658904	PH	SNP
dd_Smes_g4_1	660352	T	C	dd_Smes_g4_1_C_660352	PH	SNP
dd_Smes_g4_1	660861	A	T	dd_Smes_g4_1_T_660861	PH	SNP
dd_Smes_g4_1	661045	A	T	dd_Smes_g4_1_T_661045	PH	SNP
dd_Smes_g4_1	661130	G	A	dd_Smes_g4_1_A_661130	PH	SNP
dd_Smes_g4_1	661874	G	A	dd_Smes_g4_1_A_661874	PH	SNP
dd_Smes_g4_1	663130	C	T	dd_Smes_g4_1_T_663130	PH	SNP
dd_Smes_g4_1	663776	T	C	dd_Smes_g4_1_C_663776	PH	SNP
dd_Smes_g4_1	664570	C	A	dd_Smes_g4_1_A_664570	PH	SNP
dd_Smes_g4_1	664572	A	T	dd_Smes_g4_1_T_664572	PH	SNP
dd_Smes_g4_1	665018	G	C	dd_Smes_g4_1_C_665018	PH	SNP
dd_Smes_g4_1	666247	C	T	dd_Smes_g4_1_T_666247	PH	SNP
dd_Smes_g4_1	666848	T	A	dd_Smes_g4_1_A_666848	PH	SNP
dd_Smes_g4_1	667519	T	A	dd_Smes_g4_1_A_667519	PH	SNP
dd_Smes_g4_1	668683	A	G	dd_Smes_g4_1_G_668683	PH	SNP
dd_Smes_g4_1	671937	G	A	dd_Smes_g4_1_A_671937	PH	SNP
dd_Smes_g4_1	672065	T	C	dd_Smes_g4_1_C_672065	PH	SNP
dd_Smes_g4_1	672199	G	A	dd_Smes_g4_1_A_672199	PH	SNP
dd_Smes_g4_1	672316	G	T	dd_Smes_g4_1_T_672316	PH	SNP
dd_Smes_g4_1	672472	T	C	dd_Smes_g4_1_C_672472	PH	SNP
dd_Smes_g4_1	673645	A	C	dd_Smes_g4_1_C_673645	PH	SNP
dd_Smes_g4_1	676051	C	T	dd_Smes_g4_1_T_676051	PH	SNP
dd_Smes_g4_1	676128	T	A	dd_Smes_g4_1_A_676128	PH	SNP
dd_Smes_g4_1	676374	G	A	dd_Smes_g4_1_A_676374	PH	SNP
dd_Smes_g4_1	677427	T	A	dd_Smes_g4_1_A_677427	PH	SNP
dd_Smes_g4_1	677830	G	A	dd_Smes_g4_1_A_677830	PH	SNP
dd_Smes_g4_1	677931	G	A	dd_Smes_g4_1_A_677931	PH	SNP
dd_Smes_g4_1	678340	A	G	dd_Smes_g4_1_G_678340	PH	SNP
dd_Smes_g4_1	678605	A	C	dd_Smes_g4_1_C_678605	PH	SNP
dd_Smes_g4_1	678902	C	A	dd_Smes_g4_1_A_678902	PH	SNP
dd_Smes_g4_1	680904	A	C	dd_Smes_g4_1_C_680904	PH	SNP
dd_Smes_g4_1	682127	C	T	dd_Smes_g4_1_T_682127	PH	SNP
dd_Smes_g4_1	682258	C	T	dd_Smes_g4_1_T_682258	PH	SNP
dd_Smes_g4_1	682766	A	T	dd_Smes_g4_1_T_682766	PH	SNP
dd_Smes_g4_1	728486	G	A	dd_Smes_g4_1_A_728486	PH	SNP
dd_Smes_g4_1	728569	A	G	dd_Smes_g4_1_G_728569	PH	SNP
dd_Smes_g4_1	730661	T	A	dd_Smes_g4_1_A_730661	PH	SNP
dd_Smes_g4_1	734862	G	A	dd_Smes_g4_1_A_734862	PH	SNP
dd_Smes_g4_1	735826	C	T	dd_Smes_g4_1_T_735826	PH	SNP
dd_Smes_g4_1	735876	A	C	dd_Smes_g4_1_C_735876	PH	SNP
dd_Smes_g4_1	735920	A	G	dd_Smes_g4_1_G_735920	PH	SNP
dd_Smes_g4_1	736036	A	G	dd_Smes_g4_1_G_736036	PH	SNP
dd_Smes_g4_1	736073	C	T	dd_Smes_g4_1_T_736073	PH	SNP
dd_Smes_g4_1	736077	T	C	dd_Smes_g4_1_C_736077	PH	SNP
dd_Smes_g4_1	736533	T	C	dd_Smes_g4_1_C_736533	PH	SNP
dd_Smes_g4_1	736620	T	C	dd_Smes_g4_1_C_736620	PH	SNP
dd_Smes_g4_1	736935	G	T	dd_Smes_g4_1_T_736935	PH	SNP
dd_Smes_g4_1	736979	T	C	dd_Smes_g4_1_C_736979	PH	SNP
dd_Smes_g4_1	749863	A	T	dd_Smes_g4_1_T_749863	PH	SNP
dd_Smes_g4_1	755445	G	C	dd_Smes_g4_1_C_755445	PH	SNP
dd_Smes_g4_1	802428	A	T	dd_Smes_g4_1_T_802428	PH	SNP
dd_Smes_g4_1	803506	A	G	dd_Smes_g4_1_G_803506	PH	SNP
dd_Smes_g4_1	806510	G	A	dd_Smes_g4_1_A_806510	PH	SNP
dd_Smes_g4_1	806542	A	G	dd_Smes_g4_1_G_806542	PH	SNP
dd_Smes_g4_1	806969	G	A	dd_Smes_g4_1_A_806969	PH	SNP
dd_Smes_g4_1	807400	C	T	dd_Smes_g4_1_T_807400	PH	SNP
dd_Smes_g4_1	807872	G	A	dd_Smes_g4_1_A_807872	PH	SNP
dd_Smes_g4_1	808467	A	C	dd_Smes_g4_1_C_808467	PH	SNP
dd_Smes_g4_1	810439	T	C	dd_Smes_g4_1_C_810439	PH	SNP
dd_Smes_g4_1	810525	G	A	dd_Smes_g4_1_A_810525	PH	SNP
dd_Smes_g4_1	810535	G	A	dd_Smes_g4_1_A_810535	PH	SNP
dd_Smes_g4_1	811856	G	A	dd_Smes_g4_1_A_811856	PH	SNP
dd_Smes_g4_1	812016	C	T	dd_Smes_g4_1_T_812016	PH	SNP
dd_Smes_g4_1	812690	T	A	dd_Smes_g4_1_A_812690	PH	SNP
dd_Smes_g4_1	813088	C	T	dd_Smes_g4_1_T_813088	PH	SNP
dd_Smes_g4_1	814067	A	G	dd_Smes_g4_1_G_814067	PH	SNP
dd_Smes_g4_1	814661	C	T	dd_Smes_g4_1_T_814661	PH	SNP
dd_Smes_g4_1	814885	T	C	dd_Smes_g4_1_C_814885	PH	SNP
dd_Smes_g4_1	815317	C	G	dd_Smes_g4_1_G_815317	PH	SNP
dd_Smes_g4_1	816287	C	T	dd_Smes_g4_1_T_816287	PH	SNP
dd_Smes_g4_1	817636	T	C	dd_Smes_g4_1_C_817636	PH	SNP
dd_Smes_g4_1	817999	G	A	dd_Smes_g4_1_A_817999	PH	SNP
dd_Smes_g4_1	818329	G	A	dd_Smes_g4_1_A_818329	PH	SNP
dd_Smes_g4_1	820015	A	T	dd_Smes_g4_1_T_820015	PH	SNP
dd_Smes_g4_1	820097	T	C	dd_Smes_g4_1_C_820097	PH	SNP
dd_Smes_g4_1	820359	C	T	dd_Smes_g4_1_T_820359	PH	SNP
dd_Smes_g4_1	823625	A	T	dd_Smes_g4_1_T_823625	PH	SNP
dd_Smes_g4_1	823723	G	T	dd_Smes_g4_1_T_823723	PH	SNP
dd_Smes_g4_1	823795	A	T	dd_Smes_g4_1_T_823795	PH	SNP
dd_Smes_g4_1	824119	G	A	dd_Smes_g4_1_A_824119	PH	SNP
dd_Smes_g4_1	824192	G	A	dd_Smes_g4_1_A_824192	PH	SNP
dd_Smes_g4_1	824503	A	T	dd_Smes_g4_1_T_824503	PH	SNP
dd_Smes_g4_1	827456	G	A	dd_Smes_g4_1_A_827456	PH	SNP
dd_Smes_g4_1	827467	T	G	dd_Smes_g4_1_G_827467	PH	SNP
dd_Smes_g4_1	828068	T	A	dd_Smes_g4_1_A_828068	PH	SNP
dd_Smes_g4_1	828143	C	T	dd_Smes_g4_1_T_828143	PH	SNP
dd_Smes_g4_1	828166	G	A	dd_Smes_g4_1_A_828166	PH	SNP
dd_Smes_g4_1	828225	A	G	dd_Smes_g4_1_G_828225	PH	SNP
dd_Smes_g4_1	828351	C	T	dd_Smes_g4_1_T_828351	PH	SNP
dd_Smes_g4_1	828601	A	G	dd_Smes_g4_1_G_828601	PH	SNP
dd_Smes_g4_1	828701	A	G	dd_Smes_g4_1_G_828701	PH	SNP
dd_Smes_g4_1	829066	C	T	dd_Smes_g4_1_T_829066	PH	SNP
dd_Smes_g4_1	831187	C	T	dd_Smes_g4_1_T_831187	PH	SNP
dd_Smes_g4_1	831434	T	A	dd_Smes_g4_1_A_831434	PH	SNP
dd_Smes_g4_1	831840	C	T	dd_Smes_g4_1_T_831840	PH	SNP
dd_Smes_g4_1	832131	G	T	dd_Smes_g4_1_T_832131	PH	SNP
dd_Smes_g4_1	832276	A	G	dd_Smes_g4_1_G_832276	PH	SNP
dd_Smes_g4_1	832748	G	C	dd_Smes_g4_1_C_832748	PH	SNP
dd_Smes_g4_1	833603	C	A	dd_Smes_g4_1_A_833603	PH	SNP
dd_Smes_g4_1	835880	C	T	dd_Smes_g4_1_T_835880	PH	SNP
dd_Smes_g4_1	836437	G	A	dd_Smes_g4_1_A_836437	PH	SNP
dd_Smes_g4_1	836959	G	A	dd_Smes_g4_1_A_836959	PH	SNP
dd_Smes_g4_1	837886	T	C	dd_Smes_g4_1_C_837886	PH	SNP
dd_Smes_g4_1	839056	T	A	dd_Smes_g4_1_A_839056	PH	SNP
dd_Smes_g4_1	839336	T	G	dd_Smes_g4_1_G_839336	PH	SNP
dd_Smes_g4_1	839817	G	A	dd_Smes_g4_1_A_839817	PH	SNP
dd_Smes_g4_1	839823	G	A	dd_Smes_g4_1_A_839823	PH	SNP
dd_Smes_g4_1	839824	T	A	dd_Smes_g4_1_A_839824	PH	SNP
dd_Smes_g4_1	839992	T	C	dd_Smes_g4_1_C_839992	PH	SNP
dd_Smes_g4_1	840318	T	A	dd_Smes_g4_1_A_840318	PH	SNP
dd_Smes_g4_1	854896	A	C	dd_Smes_g4_1_C_854896	PH	SNP
dd_Smes_g4_1	855920	A	T	dd_Smes_g4_1_T_855920	PH	SNP
dd_Smes_g4_1	855934	T	G	dd_Smes_g4_1_G_855934	PH	SNP
dd_Smes_g4_1	861442	C	T	dd_Smes_g4_1_T_861442	PH	SNP
dd_Smes_g4_1	861468	T	C	dd_Smes_g4_1_C_861468	PH	SNP
dd_Smes_g4_1	861496	T	A	dd_Smes_g4_1_A_861496	PH	SNP
dd_Smes_g4_1	862453	T	A	dd_Smes_g4_1_A_862453	PH	SNP
dd_Smes_g4_1	881608	C	A	dd_Smes_g4_1_A_881608	PH	SNP
dd_Smes_g4_1	881884	C	T	dd_Smes_g4_1_T_881884	PH	SNP
dd_Smes_g4_1	883287	C	T	dd_Smes_g4_1_T_883287	PH	SNP
dd_Smes_g4_1	883400	G	A	dd_Smes_g4_1_A_883400	PH	SNP
dd_Smes_g4_1	883538	A	G	dd_Smes_g4_1_G_883538	PH	SNP
dd_Smes_g4_1	883837	G	C	dd_Smes_g4_1_C_883837	PH	SNP
dd_Smes_g4_1	885304	C	A	dd_Smes_g4_1_A_885304	PH	SNP
dd_Smes_g4_1	885403	T	A	dd_Smes_g4_1_A_885403	PH	SNP
dd_Smes_g4_1	885585	A	G	dd_Smes_g4_1_G_885585	PH	SNP
dd_Smes_g4_1	885624	C	A	dd_Smes_g4_1_A_885624	PH	SNP
dd_Smes_g4_1	886374	A	G	dd_Smes_g4_1_G_886374	PH	SNP
dd_Smes_g4_1	886428	G	A	dd_Smes_g4_1_A_886428	PH	SNP
dd_Smes_g4_1	887009	G	T	dd_Smes_g4_1_T_887009	PH	SNP
dd_Smes_g4_1	887824	G	A	dd_Smes_g4_1_A_887824	PH	SNP
dd_Smes_g4_1	887975	G	A	dd_Smes_g4_1_A_887975	PH	SNP
dd_Smes_g4_1	888055	G	A	dd_Smes_g4_1_A_888055	PH	SNP
dd_Smes_g4_1	888206	C	T	dd_Smes_g4_1_T_888206	PH	SNP
dd_Smes_g4_1	888378	C	A	dd_Smes_g4_1_A_888378	PH	SNP
dd_Smes_g4_1	891898	G	A	dd_Smes_g4_1_A_891898	PH	SNP
dd_Smes_g4_1	891906	T	C	dd_Smes_g4_1_C_891906	PH	SNP
dd_Smes_g4_1	898155	C	T	dd_Smes_g4_1_T_898155	PH	SNP
dd_Smes_g4_1	898156	C	T	dd_Smes_g4_1_T_898156	PH	SNP
dd_Smes_g4_1	898292	C	T	dd_Smes_g4_1_T_898292	PH	SNP
dd_Smes_g4_1	898754	T	G	dd_Smes_g4_1_G_898754	PH	SNP
dd_Smes_g4_1	898835	C	A	dd_Smes_g4_1_A_898835	PH	SNP
dd_Smes_g4_1	899081	C	T	dd_Smes_g4_1_T_899081	PH	SNP
dd_Smes_g4_1	900226	G	T	dd_Smes_g4_1_T_900226	PH	SNP
dd_Smes_g4_1	900419	C	A	dd_Smes_g4_1_A_900419	PH	SNP
dd_Smes_g4_1	900961	A	G	dd_Smes_g4_1_G_900961	PH	SNP
dd_Smes_g4_1	901062	T	C	dd_Smes_g4_1_C_901062	PH	SNP
dd_Smes_g4_1	901191	G	T	dd_Smes_g4_1_T_901191	PH	SNP
dd_Smes_g4_1	903802	G	A	dd_Smes_g4_1_A_903802	PH	SNP
dd_Smes_g4_1	908540	A	G	dd_Smes_g4_1_G_908540	PH	SNP
dd_Smes_g4_1	908578	C	T	dd_Smes_g4_1_T_908578	PH	SNP
dd_Smes_g4_1	937358	T	C	dd_Smes_g4_1_C_937358	PH	SNP
dd_Smes_g4_1	937623	A	G	dd_Smes_g4_1_G_937623	PH	SNP
dd_Smes_g4_1	949076	T	A	dd_Smes_g4_1_A_949076	PH	SNP
dd_Smes_g4_1	949361	G	A	dd_Smes_g4_1_A_949361	PH	SNP
dd_Smes_g4_1	949542	A	T	dd_Smes_g4_1_T_949542	PH	SNP
dd_Smes_g4_1	949543	C	A	dd_Smes_g4_1_A_949543	PH	SNP
dd_Smes_g4_1	949597	G	A	dd_Smes_g4_1_A_949597	PH	SNP
dd_Smes_g4_1	959560	G	C	dd_Smes_g4_1_C_959560	PH	SNP
dd_Smes_g4_1	959653	G	T	dd_Smes_g4_1_T_959653	PH	SNP
dd_Smes_g4_1	1043831	G	A	dd_Smes_g4_1_A_1043831	PH	SNP
dd_Smes_g4_1	1044315	C	T	dd_Smes_g4_1_T_1044315	PH	SNP
dd_Smes_g4_1	1044386	A	T	dd_Smes_g4_1_T_1044386	PH	SNP
dd_Smes_g4_1	1044394	A	C	dd_Smes_g4_1_C_1044394	PH	SNP
dd_Smes_g4_1	1044505	C	T	dd_Smes_g4_1_T_1044505	PH	SNP
dd_Smes_g4_1	1044506	C	T	dd_Smes_g4_1_T_1044506	PH	SNP
dd_Smes_g4_1	1044622	G	A	dd_Smes_g4_1_A_1044622	PH	SNP
dd_Smes_g4_1	1044623	T	A	dd_Smes_g4_1_A_1044623	PH	SNP
dd_Smes_g4_1	1079415	T	C	dd_Smes_g4_1_C_1079415	PH	SNP
dd_Smes_g4_1	1080167	C	A	dd_Smes_g4_1_A_1080167	PH	SNP
dd_Smes_g4_1	1102332	T	A	dd_Smes_g4_1_A_1102332	PH	SNP
dd_Smes_g4_1	1104370	T	G	dd_Smes_g4_1_G_1104370	PH	SNP
dd_Smes_g4_1	1104388	A	C	dd_Smes_g4_1_C_1104388	PH	SNP
dd_Smes_g4_1	1104394	T	A	dd_Smes_g4_1_A_1104394	PH	SNP
dd_Smes_g4_1	1104431	T	A	dd_Smes_g4_1_A_1104431	PH	SNP
dd_Smes_g4_1	1107910	T	A	dd_Smes_g4_1_A_1107910	PH	SNP
dd_Smes_g4_1	1108093	C	G	dd_Smes_g4_1_G_1108093	PH	SNP
dd_Smes_g4_1	1108120	C	T	dd_Smes_g4_1_T_1108120	PH	SNP
dd_Smes_g4_1	1108225	C	T	dd_Smes_g4_1_T_1108225	PH	SNP
dd_Smes_g4_1	1108957	A	T	dd_Smes_g4_1_T_1108957	PH	SNP
dd_Smes_g4_1	1109000	G	A	dd_Smes_g4_1_A_1109000	PH	SNP
dd_Smes_g4_1	1115684	G	A	dd_Smes_g4_1_A_1115684	PH	SNP
dd_Smes_g4_1	1115728	A	G	dd_Smes_g4_1_G_1115728	PH	SNP
dd_Smes_g4_1	1117811	T	C	dd_Smes_g4_1_C_1117811	PH	SNP
dd_Smes_g4_1	1118905	C	G	dd_Smes_g4_1_G_1118905	PH	SNP
dd_Smes_g4_1	1119027	G	A	dd_Smes_g4_1_A_1119027	PH	SNP
dd_Smes_g4_1	1119155	G	A	dd_Smes_g4_1_A_1119155	PH	SNP
dd_Smes_g4_1	1119808	C	A	dd_Smes_g4_1_A_1119808	PH	SNP
dd_Smes_g4_1	1119812	C	T	dd_Smes_g4_1_T_1119812	PH	SNP
dd_Smes_g4_1	1120134	G	A	dd_Smes_g4_1_A_1120134	PH	SNP
dd_Smes_g4_1	1120202	G	A	dd_Smes_g4_1_A_1120202	PH	SNP
dd_Smes_g4_1	1120416	G	A	dd_Smes_g4_1_A_1120416	PH	SNP
dd_Smes_g4_1	1121629	C	T	dd_Smes_g4_1_T_1121629	PH	SNP
dd_Smes_g4_1	1121803	C	T	dd_Smes_g4_1_T_1121803	PH	SNP
dd_Smes_g4_1	1121970	G	A	dd_Smes_g4_1_A_1121970	PH	SNP
dd_Smes_g4_1	1122927	T	G	dd_Smes_g4_1_G_1122927	PH	SNP
dd_Smes_g4_1	1123104	C	A	dd_Smes_g4_1_A_1123104	PH	SNP
dd_Smes_g4_1	1244824	C	G	dd_Smes_g4_1_G_1244824	PH	SNP
dd_Smes_g4_1	1244853	C	G	dd_Smes_g4_1_G_1244853	PH	SNP
dd_Smes_g4_1	1244854	G	T	dd_Smes_g4_1_T_1244854	PH	SNP
dd_Smes_g4_1	1244865	G	C	dd_Smes_g4_1_C_1244865	PH	SNP
dd_Smes_g4_1	1314225	A	T	dd_Smes_g4_1_T_1314225	PH	SNP
dd_Smes_g4_1	1314260	A	G	dd_Smes_g4_1_G_1314260	PH	SNP
dd_Smes_g4_1	1314287	A	G	dd_Smes_g4_1_G_1314287	PH	SNP
dd_Smes_g4_1	1315283	G	T	dd_Smes_g4_1_T_1315283	PH	SNP
dd_Smes_g4_1	1315325	C	T	dd_Smes_g4_1_T_1315325	PH	SNP
dd_Smes_g4_1	1315544	T	A	dd_Smes_g4_1_A_1315544	PH	SNP
dd_Smes_g4_1	1315935	C	G	dd_Smes_g4_1_G_1315935	PH	SNP
dd_Smes_g4_1	1332468	T	G	dd_Smes_g4_1_G_1332468	PH	SNP
dd_Smes_g4_1	1340630	T	A	dd_Smes_g4_1_A_1340630	PH	SNP
dd_Smes_g4_1	1343149	C	T	dd_Smes_g4_1_T_1343149	PH	SNP
dd_Smes_g4_1	1343178	T	G	dd_Smes_g4_1_G_1343178	PH	SNP
dd_Smes_g4_1	1343191	G	A	dd_Smes_g4_1_A_1343191	PH	SNP
dd_Smes_g4_1	1345043	A	G	dd_Smes_g4_1_G_1345043	PH	SNP
dd_Smes_g4_1	1345052	C	T	dd_Smes_g4_1_T_1345052	PH	SNP
dd_Smes_g4_101	61923	G	A	dd_Smes_g4_101_A_61923	PH	SNP
dd_Smes_g4_101	118074	T	A	dd_Smes_g4_101_A_118074	PH	SNP
dd_Smes_g4_101	143722	G	A	dd_Smes_g4_101_A_143722	PH	SNP
dd_Smes_g4_101	143959	C	A	dd_Smes_g4_101_A_143959	PH	SNP
dd_Smes_g4_101	144023	A	G	dd_Smes_g4_101_G_144023	PH	SNP
dd_Smes_g4_101	144098	A	G	dd_Smes_g4_101_G_144098	PH	SNP
dd_Smes_g4_101	144099	T	C	dd_Smes_g4_101_C_144099	PH	SNP
dd_Smes_g4_101	144109	T	G	dd_Smes_g4_101_G_144109	PH	SNP
dd_Smes_g4_101	144526	T	A	dd_Smes_g4_101_A_144526	PH	SNP
dd_Smes_g4_101	144599	C	T	dd_Smes_g4_101_T_144599	PH	SNP
dd_Smes_g4_101	144632	C	A	dd_Smes_g4_101_A_144632	PH	SNP
dd_Smes_g4_101	144683	G	T	dd_Smes_g4_101_T_144683	PH	SNP
dd_Smes_g4_101	144684	T	A	dd_Smes_g4_101_A_144684	PH	SNP
dd_Smes_g4_101	144699	A	T	dd_Smes_g4_101_T_144699	PH	SNP
dd_Smes_g4_101	144750	G	A	dd_Smes_g4_101_A_144750	PH	SNP
dd_Smes_g4_101	144777	A	G	dd_Smes_g4_101_G_144777	PH	SNP
dd_Smes_g4_101	144884	G	A	dd_Smes_g4_101_A_144884	PH	SNP
dd_Smes_g4_101	146876	G	T	dd_Smes_g4_101_T_146876	PH	SNP
dd_Smes_g4_101	147264	G	A	dd_Smes_g4_101_A_147264	PH	SNP
dd_Smes_g4_101	152022	C	T	dd_Smes_g4_101_T_152022	PH	SNP
dd_Smes_g4_101	152877	T	C	dd_Smes_g4_101_C_152877	PH	SNP
dd_Smes_g4_101	153050	G	A	dd_Smes_g4_101_A_153050	PH	SNP
dd_Smes_g4_101	153154	A	G	dd_Smes_g4_101_G_153154	PH	SNP
dd_Smes_g4_101	160103	A	G	dd_Smes_g4_101_G_160103	PH	SNP
dd_Smes_g4_101	235618	T	C	dd_Smes_g4_101_C_235618	PH	SNP
dd_Smes_g4_101	241608	C	T	dd_Smes_g4_101_T_241608	PH	SNP
dd_Smes_g4_101	242426	G	A	dd_Smes_g4_101_A_242426	PH	SNP
dd_Smes_g4_101	242556	A	G	dd_Smes_g4_101_G_242556	PH	SNP
dd_Smes_g4_101	242632	C	T	dd_Smes_g4_101_T_242632	PH	SNP
dd_Smes_g4_101	242685	A	G	dd_Smes_g4_101_G_242685	PH	SNP
dd_Smes_g4_101	242866	G	T	dd_Smes_g4_101_T_242866	PH	SNP
dd_Smes_g4_101	245593	T	C	dd_Smes_g4_101_C_245593	PH	SNP
dd_Smes_g4_101	249962	C	T	dd_Smes_g4_101_T_249962	PH	SNP
dd_Smes_g4_101	250334	T	A	dd_Smes_g4_101_A_250334	PH	SNP
dd_Smes_g4_101	251134	C	T	dd_Smes_g4_101_T_251134	PH	SNP
dd_Smes_g4_101	253207	G	C	dd_Smes_g4_101_C_253207	PH	SNP
dd_Smes_g4_101	255088	G	A	dd_Smes_g4_101_A_255088	PH	SNP
dd_Smes_g4_101	255173	T	A	dd_Smes_g4_101_A_255173	PH	SNP
dd_Smes_g4_101	255251	G	A	dd_Smes_g4_101_A_255251	PH	SNP
dd_Smes_g4_101	255287	G	A	dd_Smes_g4_101_A_255287	PH	SNP
dd_Smes_g4_101	255292	T	A	dd_Smes_g4_101_A_255292	PH	SNP
dd_Smes_g4_101	255423	A	G	dd_Smes_g4_101_G_255423	PH	SNP
dd_Smes_g4_101	255756	A	C	dd_Smes_g4_101_C_255756	PH	SNP
dd_Smes_g4_101	255847	A	G	dd_Smes_g4_101_G_255847	PH	SNP
dd_Smes_g4_101	256082	C	A	dd_Smes_g4_101_A_256082	PH	SNP
dd_Smes_g4_101	256139	C	T	dd_Smes_g4_101_T_256139	PH	SNP
dd_Smes_g4_101	256169	G	A	dd_Smes_g4_101_A_256169	PH	SNP
dd_Smes_g4_101	256227	C	A	dd_Smes_g4_101_A_256227	PH	SNP
dd_Smes_g4_101	257204	T	A	dd_Smes_g4_101_A_257204	PH	SNP
dd_Smes_g4_101	257212	G	A	dd_Smes_g4_101_A_257212	PH	SNP
dd_Smes_g4_101	302728	G	T	dd_Smes_g4_101_T_302728	PH	SNP
dd_Smes_g4_101	308055	G	A	dd_Smes_g4_101_A_308055	PH	SNP
dd_Smes_g4_101	308572	A	C	dd_Smes_g4_101_C_308572	PH	SNP
dd_Smes_g4_101	309281	C	G	dd_Smes_g4_101_G_309281	PH	SNP
dd_Smes_g4_101	309415	T	A	dd_Smes_g4_101_A_309415	PH	SNP
dd_Smes_g4_101	309627	C	T	dd_Smes_g4_101_T_309627	PH	SNP
dd_Smes_g4_101	309631	G	T	dd_Smes_g4_101_T_309631	PH	SNP
dd_Smes_g4_101	309716	G	C	dd_Smes_g4_101_C_309716	PH	SNP
dd_Smes_g4_101	309817	A	T	dd_Smes_g4_101_T_309817	PH	SNP
dd_Smes_g4_101	309850	A	T	dd_Smes_g4_101_T_309850	PH	SNP
dd_Smes_g4_101	309890	G	A	dd_Smes_g4_101_A_309890	PH	SNP
dd_Smes_g4_101	316452	A	G	dd_Smes_g4_101_G_316452	PH	SNP
dd_Smes_g4_101	316461	G	A	dd_Smes_g4_101_A_316461	PH	SNP
dd_Smes_g4_101	321571	C	A	dd_Smes_g4_101_A_321571	PH	SNP
dd_Smes_g4_101	321672	C	A	dd_Smes_g4_101_A_321672	PH	SNP
dd_Smes_g4_101	321996	C	T	dd_Smes_g4_101_T_321996	PH	SNP
dd_Smes_g4_101	327758	T	G	dd_Smes_g4_101_G_327758	PH	SNP
dd_Smes_g4_101	327938	A	T	dd_Smes_g4_101_T_327938	PH	SNP
dd_Smes_g4_101	328042	A	G	dd_Smes_g4_101_G_328042	PH	SNP
dd_Smes_g4_101	331232	T	C	dd_Smes_g4_101_C_331232	PH	SNP
dd_Smes_g4_101	331398	G	A	dd_Smes_g4_101_A_331398	PH	SNP
dd_Smes_g4_101	331601	T	A	dd_Smes_g4_101_A_331601	PH	SNP
dd_Smes_g4_101	331681	T	A	dd_Smes_g4_101_A_331681	PH	SNP
dd_Smes_g4_101	348731	T	C	dd_Smes_g4_101_C_348731	PH	SNP
dd_Smes_g4_101	348915	C	T	dd_Smes_g4_101_T_348915	PH	SNP
dd_Smes_g4_101	350083	T	A	dd_Smes_g4_101_A_350083	PH	SNP
dd_Smes_g4_101	399886	C	T	dd_Smes_g4_101_T_399886	PH	SNP
dd_Smes_g4_101	409002	T	A	dd_Smes_g4_101_A_409002	PH	SNP
dd_Smes_g4_101	415982	T	A	dd_Smes_g4_101_A_415982	PH	SNP
dd_Smes_g4_101	416593	A	G	dd_Smes_g4_101_G_416593	PH	SNP
dd_Smes_g4_101	417213	G	A	dd_Smes_g4_101_A_417213	PH	SNP
dd_Smes_g4_101	417267	A	C	dd_Smes_g4_101_C_417267	PH	SNP
dd_Smes_g4_101	417472	T	C	dd_Smes_g4_101_C_417472	PH	SNP
dd_Smes_g4_101	417494	G	A	dd_Smes_g4_101_A_417494	PH	SNP
dd_Smes_g4_101	417634	A	G	dd_Smes_g4_101_G_417634	PH	SNP
dd_Smes_g4_101	422303	G	T	dd_Smes_g4_101_T_422303	PH	SNP
dd_Smes_g4_101	422557	C	T	dd_Smes_g4_101_T_422557	PH	SNP
dd_Smes_g4_101	439999	T	A	dd_Smes_g4_101_A_439999	PH	SNP
dd_Smes_g4_101	442097	T	A	dd_Smes_g4_101_A_442097	PH	SNP
dd_Smes_g4_101	443899	C	A	dd_Smes_g4_101_A_443899	PH	SNP
dd_Smes_g4_101	443923	G	T	dd_Smes_g4_101_T_443923	PH	SNP
dd_Smes_g4_101	443992	C	G	dd_Smes_g4_101_G_443992	PH	SNP
dd_Smes_g4_101	444002	T	C	dd_Smes_g4_101_C_444002	PH	SNP
dd_Smes_g4_101	444211	G	C	dd_Smes_g4_101_C_444211	PH	SNP
dd_Smes_g4_101	444343	A	G	dd_Smes_g4_101_G_444343	PH	SNP
dd_Smes_g4_101	452372	A	C	dd_Smes_g4_101_C_452372	PH	SNP
dd_Smes_g4_101	452391	G	A	dd_Smes_g4_101_A_452391	PH	SNP
dd_Smes_g4_101	452445	C	A	dd_Smes_g4_101_A_452445	PH	SNP
dd_Smes_g4_101	452454	G	A	dd_Smes_g4_101_A_452454	PH	SNP
dd_Smes_g4_101	452780	T	C	dd_Smes_g4_101_C_452780	PH	SNP
dd_Smes_g4_101	452785	C	A	dd_Smes_g4_101_A_452785	PH	SNP
dd_Smes_g4_101	459520	T	G	dd_Smes_g4_101_G_459520	PH	SNP
dd_Smes_g4_101	459596	T	G	dd_Smes_g4_101_G_459596	PH	SNP
dd_Smes_g4_101	460294	G	T	dd_Smes_g4_101_T_460294	PH	SNP
dd_Smes_g4_101	463922	A	T	dd_Smes_g4_101_T_463922	PH	SNP
dd_Smes_g4_101	464092	A	C	dd_Smes_g4_101_C_464092	PH	SNP
dd_Smes_g4_101	464098	C	T	dd_Smes_g4_101_T_464098	PH	SNP
dd_Smes_g4_101	464102	A	C	dd_Smes_g4_101_C_464102	PH	SNP
dd_Smes_g4_101	464128	G	A	dd_Smes_g4_101_A_464128	PH	SNP
dd_Smes_g4_101	464141	T	A	dd_Smes_g4_101_A_464141	PH	SNP
dd_Smes_g4_101	464305	G	A	dd_Smes_g4_101_A_464305	PH	SNP
dd_Smes_g4_101	464333	G	A	dd_Smes_g4_101_A_464333	PH	SNP
dd_Smes_g4_101	464382	A	G	dd_Smes_g4_101_G_464382	PH	SNP
dd_Smes_g4_101	464514	T	G	dd_Smes_g4_101_G_464514	PH	SNP
dd_Smes_g4_101	464519	C	A	dd_Smes_g4_101_A_464519	PH	SNP
dd_Smes_g4_101	464540	G	A	dd_Smes_g4_101_A_464540	PH	SNP
dd_Smes_g4_101	464574	C	G	dd_Smes_g4_101_G_464574	PH	SNP
dd_Smes_g4_101	464663	A	C	dd_Smes_g4_101_C_464663	PH	SNP
dd_Smes_g4_101	465101	T	A	dd_Smes_g4_101_A_465101	PH	SNP
dd_Smes_g4_101	465374	T	A	dd_Smes_g4_101_A_465374	PH	SNP
dd_Smes_g4_101	465386	T	G	dd_Smes_g4_101_G_465386	PH	SNP
dd_Smes_g4_101	465737	G	C	dd_Smes_g4_101_C_465737	PH	SNP
dd_Smes_g4_101	468195	C	T	dd_Smes_g4_101_T_468195	PH	SNP
dd_Smes_g4_101	468196	A	T	dd_Smes_g4_101_T_468196	PH	SNP
dd_Smes_g4_101	472798	G	A	dd_Smes_g4_101_A_472798	PH	SNP
dd_Smes_g4_101	474140	T	A	dd_Smes_g4_101_A_474140	PH	SNP
dd_Smes_g4_101	474142	A	C	dd_Smes_g4_101_C_474142	PH	SNP
dd_Smes_g4_101	478301	C	A	dd_Smes_g4_101_A_478301	PH	SNP
dd_Smes_g4_101	478473	C	T	dd_Smes_g4_101_T_478473	PH	SNP
dd_Smes_g4_101	478635	C	G	dd_Smes_g4_101_G_478635	PH	SNP
dd_Smes_g4_101	478894	T	A	dd_Smes_g4_101_A_478894	PH	SNP
dd_Smes_g4_101	481840	T	A	dd_Smes_g4_101_A_481840	PH	SNP
dd_Smes_g4_101	485515	A	C	dd_Smes_g4_101_C_485515	PH	SNP
dd_Smes_g4_101	485930	C	T	dd_Smes_g4_101_T_485930	PH	SNP
dd_Smes_g4_101	486886	C	A	dd_Smes_g4_101_A_486886	PH	SNP
dd_Smes_g4_101	487096	T	C	dd_Smes_g4_101_C_487096	PH	SNP
dd_Smes_g4_101	487428	G	T	dd_Smes_g4_101_T_487428	PH	SNP
dd_Smes_g4_101	487498	C	T	dd_Smes_g4_101_T_487498	PH	SNP
dd_Smes_g4_101	487746	T	C	dd_Smes_g4_101_C_487746	PH	SNP
dd_Smes_g4_101	491295	C	A	dd_Smes_g4_101_A_491295	PH	SNP
dd_Smes_g4_101	491364	C	T	dd_Smes_g4_101_T_491364	PH	SNP
dd_Smes_g4_101	493494	G	T	dd_Smes_g4_101_T_493494	PH	SNP
dd_Smes_g4_101	494367	C	A	dd_Smes_g4_101_A_494367	PH	SNP
dd_Smes_g4_101	494961	T	C	dd_Smes_g4_101_C_494961	PH	SNP
dd_Smes_g4_101	495829	T	A	dd_Smes_g4_101_A_495829	PH	SNP
dd_Smes_g4_101	496205	G	C	dd_Smes_g4_101_C_496205	PH	SNP
dd_Smes_g4_101	496208	G	T	dd_Smes_g4_101_T_496208	PH	SNP
dd_Smes_g4_101	496415	G	C	dd_Smes_g4_101_C_496415	PH	SNP
dd_Smes_g4_101	496827	G	T	dd_Smes_g4_101_T_496827	PH	SNP
dd_Smes_g4_101	497087	A	T	dd_Smes_g4_101_T_497087	PH	SNP
dd_Smes_g4_101	497317	T	A	dd_Smes_g4_101_A_497317	PH	SNP
dd_Smes_g4_101	497643	G	A	dd_Smes_g4_101_A_497643	PH	SNP
dd_Smes_g4_101	497978	C	T	dd_Smes_g4_101_T_497978	PH	SNP
dd_Smes_g4_101	498006	T	A	dd_Smes_g4_101_A_498006	PH	SNP
dd_Smes_g4_101	498112	G	T	dd_Smes_g4_101_T_498112	PH	SNP
dd_Smes_g4_101	498560	G	T	dd_Smes_g4_101_T_498560	PH	SNP
dd_Smes_g4_101	499753	T	A	dd_Smes_g4_101_A_499753	PH	SNP
dd_Smes_g4_101	499795	C	T	dd_Smes_g4_101_T_499795	PH	SNP
dd_Smes_g4_101	503656	T	A	dd_Smes_g4_101_A_503656	PH	SNP
dd_Smes_g4_101	503680	A	G	dd_Smes_g4_101_G_503680	PH	SNP
dd_Smes_g4_101	503707	C	A	dd_Smes_g4_101_A_503707	PH	SNP
dd_Smes_g4_101	503709	G	T	dd_Smes_g4_101_T_503709	PH	SNP
dd_Smes_g4_101	508002	T	A	dd_Smes_g4_101_A_508002	PH	SNP
dd_Smes_g4_101	508371	C	A	dd_Smes_g4_101_A_508371	PH	SNP
dd_Smes_g4_101	508403	G	A	dd_Smes_g4_101_A_508403	PH	SNP
dd_Smes_g4_101	508616	G	A	dd_Smes_g4_101_A_508616	PH	SNP
dd_Smes_g4_101	508626	T	C	dd_Smes_g4_101_C_508626	PH	SNP
dd_Smes_g4_101	515512	T	C	dd_Smes_g4_101_C_515512	PH	SNP
dd_Smes_g4_101	518786	T	C	dd_Smes_g4_101_C_518786	PH	SNP
dd_Smes_g4_101	527272	C	A	dd_Smes_g4_101_A_527272	PH	SNP
dd_Smes_g4_101	527781	C	A	dd_Smes_g4_101_A_527781	PH	SNP
dd_Smes_g4_101	528687	G	A	dd_Smes_g4_101_A_528687	PH	SNP
dd_Smes_g4_101	529634	C	T	dd_Smes_g4_101_T_529634	PH	SNP
dd_Smes_g4_101	529764	T	C	dd_Smes_g4_101_C_529764	PH	SNP
dd_Smes_g4_101	530547	G	T	dd_Smes_g4_101_T_530547	PH	SNP
dd_Smes_g4_101	531326	T	A	dd_Smes_g4_101_A_531326	PH	SNP
dd_Smes_g4_101	533080	A	T	dd_Smes_g4_101_T_533080	PH	SNP
dd_Smes_g4_101	533100	A	G	dd_Smes_g4_101_G_533100	PH	SNP
dd_Smes_g4_101	534613	T	C	dd_Smes_g4_101_C_534613	PH	SNP
dd_Smes_g4_101	534638	A	G	dd_Smes_g4_101_G_534638	PH	SNP
dd_Smes_g4_101	534657	T	C	dd_Smes_g4_101_C_534657	PH	SNP
dd_Smes_g4_101	534673	T	A	dd_Smes_g4_101_A_534673	PH	SNP
dd_Smes_g4_101	535698	A	G	dd_Smes_g4_101_G_535698	PH	SNP
dd_Smes_g4_101	536277	T	A	dd_Smes_g4_101_A_536277	PH	SNP
dd_Smes_g4_101	537358	A	G	dd_Smes_g4_101_G_537358	PH	SNP
dd_Smes_g4_101	538652	G	A	dd_Smes_g4_101_A_538652	PH	SNP
dd_Smes_g4_101	538667	G	C	dd_Smes_g4_101_C_538667	PH	SNP
dd_Smes_g4_101	538690	C	T	dd_Smes_g4_101_T_538690	PH	SNP
dd_Smes_g4_101	539657	G	T	dd_Smes_g4_101_T_539657	PH	SNP
dd_Smes_g4_101	539749	C	T	dd_Smes_g4_101_T_539749	PH	SNP
dd_Smes_g4_101	539911	A	G	dd_Smes_g4_101_G_539911	PH	SNP
dd_Smes_g4_101	539982	G	A	dd_Smes_g4_101_A_539982	PH	SNP
dd_Smes_g4_101	540216	T	C	dd_Smes_g4_101_C_540216	PH	SNP
dd_Smes_g4_101	540473	T	C	dd_Smes_g4_101_C_540473	PH	SNP
dd_Smes_g4_101	542781	T	C	dd_Smes_g4_101_C_542781	PH	SNP
dd_Smes_g4_101	542995	T	A	dd_Smes_g4_101_A_542995	PH	SNP
dd_Smes_g4_101	543218	A	G	dd_Smes_g4_101_G_543218	PH	SNP
dd_Smes_g4_101	543293	C	T	dd_Smes_g4_101_T_543293	PH	SNP
dd_Smes_g4_101	544291	C	A	dd_Smes_g4_101_A_544291	PH	SNP
dd_Smes_g4_101	544377	A	T	dd_Smes_g4_101_T_544377	PH	SNP
dd_Smes_g4_101	544444	C	T	dd_Smes_g4_101_T_544444	PH	SNP
dd_Smes_g4_101	544690	C	T	dd_Smes_g4_101_T_544690	PH	SNP
dd_Smes_g4_101	544774	G	A	dd_Smes_g4_101_A_544774	PH	SNP
dd_Smes_g4_101	546071	C	T	dd_Smes_g4_101_T_546071	PH	SNP
dd_Smes_g4_101	546134	A	G	dd_Smes_g4_101_G_546134	PH	SNP
dd_Smes_g4_101	546426	G	A	dd_Smes_g4_101_A_546426	PH	SNP
dd_Smes_g4_101	548432	C	T	dd_Smes_g4_101_T_548432	PH	SNP
dd_Smes_g4_101	548519	C	T	dd_Smes_g4_101_T_548519	PH	SNP
dd_Smes_g4_101	548743	G	A	dd_Smes_g4_101_A_548743	PH	SNP
dd_Smes_g4_101	549011	C	G	dd_Smes_g4_101_G_549011	PH	SNP
dd_Smes_g4_101	549024	G	A	dd_Smes_g4_101_A_549024	PH	SNP
dd_Smes_g4_101	549122	C	T	dd_Smes_g4_101_T_549122	PH	SNP
dd_Smes_g4_101	549136	C	A	dd_Smes_g4_101_A_549136	PH	SNP
dd_Smes_g4_101	549206	C	T	dd_Smes_g4_101_T_549206	PH	SNP
dd_Smes_g4_101	549292	T	A	dd_Smes_g4_101_A_549292	PH	SNP
dd_Smes_g4_101	549327	G	A	dd_Smes_g4_101_A_549327	PH	SNP
dd_Smes_g4_101	550064	A	T	dd_Smes_g4_101_T_550064	PH	SNP
dd_Smes_g4_101	550166	C	T	dd_Smes_g4_101_T_550166	PH	SNP
dd_Smes_g4_101	550196	G	A	dd_Smes_g4_101_A_550196	PH	SNP
dd_Smes_g4_101	551610	A	G	dd_Smes_g4_101_G_551610	PH	SNP
dd_Smes_g4_101	564481	C	G	dd_Smes_g4_101_G_564481	PH	SNP
dd_Smes_g4_101	565095	G	A	dd_Smes_g4_101_A_565095	PH	SNP
dd_Smes_g4_101	565218	C	T	dd_Smes_g4_101_T_565218	PH	SNP
dd_Smes_g4_101	565545	G	T	dd_Smes_g4_101_T_565545	PH	SNP
dd_Smes_g4_101	565635	T	G	dd_Smes_g4_101_G_565635	PH	SNP
dd_Smes_g4_101	565710	T	C	dd_Smes_g4_101_C_565710	PH	SNP
dd_Smes_g4_101	588027	G	A	dd_Smes_g4_101_A_588027	PH	SNP
dd_Smes_g4_101	589240	G	A	dd_Smes_g4_101_A_589240	PH	SNP
dd_Smes_g4_101	589270	A	G	dd_Smes_g4_101_G_589270	PH	SNP
dd_Smes_g4_101	593370	G	T	dd_Smes_g4_101_T_593370	PH	SNP
dd_Smes_g4_101	594655	G	A	dd_Smes_g4_101_A_594655	PH	SNP
dd_Smes_g4_101	594858	C	A	dd_Smes_g4_101_A_594858	PH	SNP
dd_Smes_g4_101	595508	A	G	dd_Smes_g4_101_G_595508	PH	SNP
dd_Smes_g4_101	595565	A	G	dd_Smes_g4_101_G_595565	PH	SNP
dd_Smes_g4_101	596230	C	T	dd_Smes_g4_101_T_596230	PH	SNP
dd_Smes_g4_101	597352	G	C	dd_Smes_g4_101_C_597352	PH	SNP
dd_Smes_g4_101	597600	G	A	dd_Smes_g4_101_A_597600	PH	SNP
dd_Smes_g4_101	597956	C	G	dd_Smes_g4_101_G_597956	PH	SNP
dd_Smes_g4_101	598063	G	T	dd_Smes_g4_101_T_598063	PH	SNP
dd_Smes_g4_101	598069	G	C	dd_Smes_g4_101_C_598069	PH	SNP
dd_Smes_g4_101	598221	C	A	dd_Smes_g4_101_A_598221	PH	SNP
dd_Smes_g4_101	598226	T	C	dd_Smes_g4_101_C_598226	PH	SNP
dd_Smes_g4_101	598229	T	C	dd_Smes_g4_101_C_598229	PH	SNP
dd_Smes_g4_101	598232	G	A	dd_Smes_g4_101_A_598232	PH	SNP
dd_Smes_g4_101	599680	T	G	dd_Smes_g4_101_G_599680	PH	SNP
dd_Smes_g4_101	599681	C	T	dd_Smes_g4_101_T_599681	PH	SNP
dd_Smes_g4_101	599696	C	T	dd_Smes_g4_101_T_599696	PH	SNP
dd_Smes_g4_101	599806	T	G	dd_Smes_g4_101_G_599806	PH	SNP
dd_Smes_g4_101	599914	A	G	dd_Smes_g4_101_G_599914	PH	SNP
dd_Smes_g4_101	599999	A	G	dd_Smes_g4_101_G_599999	PH	SNP
dd_Smes_g4_101	600046	G	T	dd_Smes_g4_101_T_600046	PH	SNP
dd_Smes_g4_101	600051	G	A	dd_Smes_g4_101_A_600051	PH	SNP
dd_Smes_g4_101	601080	A	T	dd_Smes_g4_101_T_601080	PH	SNP
dd_Smes_g4_101	601081	A	T	dd_Smes_g4_101_T_601081	PH	SNP
dd_Smes_g4_101	601124	G	A	dd_Smes_g4_101_A_601124	PH	SNP
dd_Smes_g4_101	601125	G	A	dd_Smes_g4_101_A_601125	PH	SNP
dd_Smes_g4_101	601308	C	T	dd_Smes_g4_101_T_601308	PH	SNP
dd_Smes_g4_101	601867	T	G	dd_Smes_g4_101_G_601867	PH	SNP
dd_Smes_g4_101	602366	T	A	dd_Smes_g4_101_A_602366	PH	SNP
dd_Smes_g4_101	602510	C	T	dd_Smes_g4_101_T_602510	PH	SNP
dd_Smes_g4_101	602602	A	G	dd_Smes_g4_101_G_602602	PH	SNP
dd_Smes_g4_101	603374	T	G	dd_Smes_g4_101_G_603374	PH	SNP
dd_Smes_g4_101	603444	C	T	dd_Smes_g4_101_T_603444	PH	SNP
dd_Smes_g4_101	603468	T	C	dd_Smes_g4_101_C_603468	PH	SNP
dd_Smes_g4_101	603911	C	G	dd_Smes_g4_101_G_603911	PH	SNP
dd_Smes_g4_101	604401	G	A	dd_Smes_g4_101_A_604401	PH	SNP
dd_Smes_g4_101	605042	C	G	dd_Smes_g4_101_G_605042	PH	SNP
dd_Smes_g4_101	605308	G	A	dd_Smes_g4_101_A_605308	PH	SNP
dd_Smes_g4_101	605320	T	G	dd_Smes_g4_101_G_605320	PH	SNP
dd_Smes_g4_101	605476	G	A	dd_Smes_g4_101_A_605476	PH	SNP
dd_Smes_g4_101	605785	G	A	dd_Smes_g4_101_A_605785	PH	SNP
dd_Smes_g4_101	606513	C	G	dd_Smes_g4_101_G_606513	PH	SNP
dd_Smes_g4_101	606661	G	T	dd_Smes_g4_101_T_606661	PH	SNP
dd_Smes_g4_101	606662	A	C	dd_Smes_g4_101_C_606662	PH	SNP
dd_Smes_g4_101	606667	G	A	dd_Smes_g4_101_A_606667	PH	SNP
dd_Smes_g4_101	606715	G	A	dd_Smes_g4_101_A_606715	PH	SNP
dd_Smes_g4_101	606718	G	C	dd_Smes_g4_101_C_606718	PH	SNP
dd_Smes_g4_101	606736	G	T	dd_Smes_g4_101_T_606736	PH	SNP
dd_Smes_g4_101	606862	T	A	dd_Smes_g4_101_A_606862	PH	SNP
dd_Smes_g4_101	607678	C	T	dd_Smes_g4_101_T_607678	PH	SNP
dd_Smes_g4_101	607722	A	G	dd_Smes_g4_101_G_607722	PH	SNP
dd_Smes_g4_101	607864	G	A	dd_Smes_g4_101_A_607864	PH	SNP
dd_Smes_g4_101	607887	T	A	dd_Smes_g4_101_A_607887	PH	SNP
dd_Smes_g4_101	608012	A	T	dd_Smes_g4_101_T_608012	PH	SNP
dd_Smes_g4_101	608099	T	C	dd_Smes_g4_101_C_608099	PH	SNP
dd_Smes_g4_101	608270	T	A	dd_Smes_g4_101_A_608270	PH	SNP
dd_Smes_g4_101	611644	G	C	dd_Smes_g4_101_C_611644	PH	SNP
dd_Smes_g4_101	611682	T	C	dd_Smes_g4_101_C_611682	PH	SNP
dd_Smes_g4_101	611764	A	G	dd_Smes_g4_101_G_611764	PH	SNP
dd_Smes_g4_101	612001	A	C	dd_Smes_g4_101_C_612001	PH	SNP
dd_Smes_g4_101	612116	T	C	dd_Smes_g4_101_C_612116	PH	SNP
dd_Smes_g4_101	612225	A	T	dd_Smes_g4_101_T_612225	PH	SNP
dd_Smes_g4_101	612240	G	A	dd_Smes_g4_101_A_612240	PH	SNP
dd_Smes_g4_101	612384	A	C	dd_Smes_g4_101_C_612384	PH	SNP
dd_Smes_g4_101	612500	T	A	dd_Smes_g4_101_A_612500	PH	SNP
dd_Smes_g4_101	612530	G	T	dd_Smes_g4_101_T_612530	PH	SNP
dd_Smes_g4_101	613351	T	C	dd_Smes_g4_101_C_613351	PH	SNP
dd_Smes_g4_101	613568	T	C	dd_Smes_g4_101_C_613568	PH	SNP
dd_Smes_g4_101	613661	G	A	dd_Smes_g4_101_A_613661	PH	SNP
dd_Smes_g4_101	614290	A	G	dd_Smes_g4_101_G_614290	PH	SNP
dd_Smes_g4_101	614438	G	A	dd_Smes_g4_101_A_614438	PH	SNP
dd_Smes_g4_101	614583	G	T	dd_Smes_g4_101_T_614583	PH	SNP
dd_Smes_g4_101	614588	A	G	dd_Smes_g4_101_G_614588	PH	SNP
dd_Smes_g4_101	614770	C	T	dd_Smes_g4_101_T_614770	PH	SNP
dd_Smes_g4_101	615191	G	T	dd_Smes_g4_101_T_615191	PH	SNP
dd_Smes_g4_101	615220	G	A	dd_Smes_g4_101_A_615220	PH	SNP
dd_Smes_g4_101	615402	T	A	dd_Smes_g4_101_A_615402	PH	SNP
dd_Smes_g4_101	616418	A	C	dd_Smes_g4_101_C_616418	PH	SNP
dd_Smes_g4_101	616500	C	T	dd_Smes_g4_101_T_616500	PH	SNP
dd_Smes_g4_101	617687	A	T	dd_Smes_g4_101_T_617687	PH	SNP
dd_Smes_g4_101	618239	T	C	dd_Smes_g4_101_C_618239	PH	SNP
dd_Smes_g4_101	621129	T	C	dd_Smes_g4_101_C_621129	PH	SNP
dd_Smes_g4_101	621152	T	C	dd_Smes_g4_101_C_621152	PH	SNP
dd_Smes_g4_101	621422	A	G	dd_Smes_g4_101_G_621422	PH	SNP
dd_Smes_g4_101	621430	T	A	dd_Smes_g4_101_A_621430	PH	SNP
dd_Smes_g4_101	623354	C	T	dd_Smes_g4_101_T_623354	PH	SNP
dd_Smes_g4_101	623358	A	G	dd_Smes_g4_101_G_623358	PH	SNP
dd_Smes_g4_101	623747	T	C	dd_Smes_g4_101_C_623747	PH	SNP
dd_Smes_g4_101	631392	C	A	dd_Smes_g4_101_A_631392	PH	SNP
dd_Smes_g4_101	631464	T	G	dd_Smes_g4_101_G_631464	PH	SNP
dd_Smes_g4_101	632727	G	A	dd_Smes_g4_101_A_632727	PH	SNP
dd_Smes_g4_101	632756	C	T	dd_Smes_g4_101_T_632756	PH	SNP
dd_Smes_g4_101	632780	G	A	dd_Smes_g4_101_A_632780	PH	SNP
dd_Smes_g4_101	632781	T	C	dd_Smes_g4_101_C_632781	PH	SNP
dd_Smes_g4_101	670176	T	C	dd_Smes_g4_101_C_670176	PH	SNP
dd_Smes_g4_101	670308	A	C	dd_Smes_g4_101_C_670308	PH	SNP
dd_Smes_g4_101	670565	A	G	dd_Smes_g4_101_G_670565	PH	SNP
dd_Smes_g4_101	670569	G	A	dd_Smes_g4_101_A_670569	PH	SNP
dd_Smes_g4_101	670626	G	A	dd_Smes_g4_101_A_670626	PH	SNP
dd_Smes_g4_101	670754	G	A	dd_Smes_g4_101_A_670754	PH	SNP
dd_Smes_g4_101	670910	C	T	dd_Smes_g4_101_T_670910	PH	SNP
dd_Smes_g4_101	688867	T	A	dd_Smes_g4_101_A_688867	PH	SNP
dd_Smes_g4_101	690242	C	G	dd_Smes_g4_101_G_690242	PH	SNP
dd_Smes_g4_101	694684	G	A	dd_Smes_g4_101_A_694684	PH	SNP
dd_Smes_g4_101	788695	G	T	dd_Smes_g4_101_T_788695	PH	SNP
dd_Smes_g4_101	788771	T	C	dd_Smes_g4_101_C_788771	PH	SNP
dd_Smes_g4_101	791431	T	A	dd_Smes_g4_101_A_791431	PH	SNP
dd_Smes_g4_101	818612	C	T	dd_Smes_g4_101_T_818612	PH	SNP
dd_Smes_g4_101	818931	T	C	dd_Smes_g4_101_C_818931	PH	SNP
dd_Smes_g4_101	820109	A	C	dd_Smes_g4_101_C_820109	PH	SNP
dd_Smes_g4_101	877643	T	C	dd_Smes_g4_101_C_877643	PH	SNP
dd_Smes_g4_101	943747	G	A	dd_Smes_g4_101_A_943747	PH	SNP
dd_Smes_g4_101	1450085	T	C	dd_Smes_g4_101_C_1450085	PH	SNP
dd_Smes_g4_101	1910235	C	T	dd_Smes_g4_101_T_1910235	PH	SNP
dd_Smes_g4_103	687859	A	G	dd_Smes_g4_103_G_687859	PH	SNP
dd_Smes_g4_103	2069962	G	A	dd_Smes_g4_103_A_2069962	PH	SNP
dd_Smes_g4_107	1388723	A	T	dd_Smes_g4_107_T_1388723	PH	SNP
dd_Smes_g4_108	873213	T	A	dd_Smes_g4_108_A_873213	PH	SNP
dd_Smes_g4_108	1981169	G	C	dd_Smes_g4_108_C_1981169	PH	SNP
dd_Smes_g4_110	135735	G	C	dd_Smes_g4_110_C_135735	PH	SNP
dd_Smes_g4_110	197771	C	G	dd_Smes_g4_110_G_197771	PH	SNP
dd_Smes_g4_110	356110	G	T	dd_Smes_g4_110_T_356110	PH	SNP
dd_Smes_g4_110	356349	G	A	dd_Smes_g4_110_A_356349	PH	SNP
dd_Smes_g4_110	357582	G	A	dd_Smes_g4_110_A_357582	PH	SNP
dd_Smes_g4_110	357629	A	G	dd_Smes_g4_110_G_357629	PH	SNP
dd_Smes_g4_110	357630	C	A	dd_Smes_g4_110_A_357630	PH	SNP
dd_Smes_g4_110	357919	G	C	dd_Smes_g4_110_C_357919	PH	SNP
dd_Smes_g4_110	371508	G	T	dd_Smes_g4_110_T_371508	PH	SNP
dd_Smes_g4_110	371510	T	G	dd_Smes_g4_110_G_371510	PH	SNP
dd_Smes_g4_110	372105	C	T	dd_Smes_g4_110_T_372105	PH	SNP
dd_Smes_g4_110	372264	G	A	dd_Smes_g4_110_A_372264	PH	SNP
dd_Smes_g4_110	374486	A	G	dd_Smes_g4_110_G_374486	PH	SNP
dd_Smes_g4_110	374552	G	A	dd_Smes_g4_110_A_374552	PH	SNP
dd_Smes_g4_110	374626	G	T	dd_Smes_g4_110_T_374626	PH	SNP
dd_Smes_g4_110	374748	T	G	dd_Smes_g4_110_G_374748	PH	SNP
dd_Smes_g4_110	374761	T	A	dd_Smes_g4_110_A_374761	PH	SNP
dd_Smes_g4_110	374772	G	A	dd_Smes_g4_110_A_374772	PH	SNP
dd_Smes_g4_110	374839	C	A	dd_Smes_g4_110_A_374839	PH	SNP
dd_Smes_g4_110	375037	A	T	dd_Smes_g4_110_T_375037	PH	SNP
dd_Smes_g4_110	375045	G	A	dd_Smes_g4_110_A_375045	PH	SNP
dd_Smes_g4_110	431400	A	G	dd_Smes_g4_110_G_431400	PH	SNP
dd_Smes_g4_110	431880	C	T	dd_Smes_g4_110_T_431880	PH	SNP
dd_Smes_g4_110	433479	C	T	dd_Smes_g4_110_T_433479	PH	SNP
dd_Smes_g4_110	436862	A	T	dd_Smes_g4_110_T_436862	PH	SNP
dd_Smes_g4_110	436866	T	C	dd_Smes_g4_110_C_436866	PH	SNP
dd_Smes_g4_110	436868	A	T	dd_Smes_g4_110_T_436868	PH	SNP
dd_Smes_g4_110	436901	C	T	dd_Smes_g4_110_T_436901	PH	SNP
dd_Smes_g4_110	437087	A	C	dd_Smes_g4_110_C_437087	PH	SNP
dd_Smes_g4_110	460310	C	T	dd_Smes_g4_110_T_460310	PH	SNP
dd_Smes_g4_110	460369	C	T	dd_Smes_g4_110_T_460369	PH	SNP
dd_Smes_g4_110	460810	C	A	dd_Smes_g4_110_A_460810	PH	SNP
dd_Smes_g4_110	460836	C	A	dd_Smes_g4_110_A_460836	PH	SNP
dd_Smes_g4_110	460999	A	G	dd_Smes_g4_110_G_460999	PH	SNP
dd_Smes_g4_110	463393	A	T	dd_Smes_g4_110_T_463393	PH	SNP
dd_Smes_g4_110	463394	T	A	dd_Smes_g4_110_A_463394	PH	SNP
dd_Smes_g4_110	463520	G	C	dd_Smes_g4_110_C_463520	PH	SNP
dd_Smes_g4_110	465557	T	A	dd_Smes_g4_110_A_465557	PH	SNP
dd_Smes_g4_110	465971	G	A	dd_Smes_g4_110_A_465971	PH	SNP
dd_Smes_g4_110	478982	A	T	dd_Smes_g4_110_T_478982	PH	SNP
dd_Smes_g4_110	479660	G	A	dd_Smes_g4_110_A_479660	PH	SNP
dd_Smes_g4_110	479671	C	T	dd_Smes_g4_110_T_479671	PH	SNP
dd_Smes_g4_110	479768	A	C	dd_Smes_g4_110_C_479768	PH	SNP
dd_Smes_g4_110	480445	C	A	dd_Smes_g4_110_A_480445	PH	SNP
dd_Smes_g4_110	480450	G	T	dd_Smes_g4_110_T_480450	PH	SNP
dd_Smes_g4_110	480475	A	G	dd_Smes_g4_110_G_480475	PH	SNP
dd_Smes_g4_110	481078	G	A	dd_Smes_g4_110_A_481078	PH	SNP
dd_Smes_g4_110	481326	C	T	dd_Smes_g4_110_T_481326	PH	SNP
dd_Smes_g4_110	482420	T	A	dd_Smes_g4_110_A_482420	PH	SNP
dd_Smes_g4_110	485321	T	G	dd_Smes_g4_110_G_485321	PH	SNP
dd_Smes_g4_110	486162	G	T	dd_Smes_g4_110_T_486162	PH	SNP
dd_Smes_g4_110	486291	C	A	dd_Smes_g4_110_A_486291	PH	SNP
dd_Smes_g4_110	486524	G	C	dd_Smes_g4_110_C_486524	PH	SNP
dd_Smes_g4_110	486580	G	A	dd_Smes_g4_110_A_486580	PH	SNP
dd_Smes_g4_110	486735	T	C	dd_Smes_g4_110_C_486735	PH	SNP
dd_Smes_g4_110	487225	G	A	dd_Smes_g4_110_A_487225	PH	SNP
dd_Smes_g4_110	487235	C	T	dd_Smes_g4_110_T_487235	PH	SNP
dd_Smes_g4_110	487287	A	G	dd_Smes_g4_110_G_487287	PH	SNP
dd_Smes_g4_110	487310	C	T	dd_Smes_g4_110_T_487310	PH	SNP
dd_Smes_g4_110	487329	G	T	dd_Smes_g4_110_T_487329	PH	SNP
dd_Smes_g4_110	488063	A	G	dd_Smes_g4_110_G_488063	PH	SNP
dd_Smes_g4_110	536427	G	A	dd_Smes_g4_110_A_536427	PH	SNP
dd_Smes_g4_110	536903	A	G	dd_Smes_g4_110_G_536903	PH	SNP
dd_Smes_g4_110	578417	G	A	dd_Smes_g4_110_A_578417	PH	SNP
dd_Smes_g4_110	578960	T	A	dd_Smes_g4_110_A_578960	PH	SNP
dd_Smes_g4_110	579670	G	A	dd_Smes_g4_110_A_579670	PH	SNP
dd_Smes_g4_110	579699	A	G	dd_Smes_g4_110_G_579699	PH	SNP
dd_Smes_g4_110	579701	G	A	dd_Smes_g4_110_A_579701	PH	SNP
dd_Smes_g4_110	579777	G	T	dd_Smes_g4_110_T_579777	PH	SNP
dd_Smes_g4_110	579869	G	A	dd_Smes_g4_110_A_579869	PH	SNP
dd_Smes_g4_110	579909	A	T	dd_Smes_g4_110_T_579909	PH	SNP
dd_Smes_g4_110	580087	A	T	dd_Smes_g4_110_T_580087	PH	SNP
dd_Smes_g4_110	583803	A	G	dd_Smes_g4_110_G_583803	PH	SNP
dd_Smes_g4_110	584358	A	G	dd_Smes_g4_110_G_584358	PH	SNP
dd_Smes_g4_110	584406	T	A	dd_Smes_g4_110_A_584406	PH	SNP
dd_Smes_g4_110	585846	T	C	dd_Smes_g4_110_C_585846	PH	SNP
dd_Smes_g4_110	585983	G	T	dd_Smes_g4_110_T_585983	PH	SNP
dd_Smes_g4_110	586015	C	T	dd_Smes_g4_110_T_586015	PH	SNP
dd_Smes_g4_110	587161	G	T	dd_Smes_g4_110_T_587161	PH	SNP
dd_Smes_g4_110	587494	C	T	dd_Smes_g4_110_T_587494	PH	SNP
dd_Smes_g4_110	590440	T	C	dd_Smes_g4_110_C_590440	PH	SNP
dd_Smes_g4_110	591673	T	G	dd_Smes_g4_110_G_591673	PH	SNP
dd_Smes_g4_110	593162	C	A	dd_Smes_g4_110_A_593162	PH	SNP
dd_Smes_g4_110	594004	A	C	dd_Smes_g4_110_C_594004	PH	SNP
dd_Smes_g4_110	595049	A	T	dd_Smes_g4_110_T_595049	PH	SNP
dd_Smes_g4_110	597753	G	T	dd_Smes_g4_110_T_597753	PH	SNP
dd_Smes_g4_110	597942	G	T	dd_Smes_g4_110_T_597942	PH	SNP
dd_Smes_g4_110	614063	G	A	dd_Smes_g4_110_A_614063	PH	SNP
dd_Smes_g4_110	614073	C	T	dd_Smes_g4_110_T_614073	PH	SNP
dd_Smes_g4_110	614084	A	T	dd_Smes_g4_110_T_614084	PH	SNP
dd_Smes_g4_110	614140	G	A	dd_Smes_g4_110_A_614140	PH	SNP
dd_Smes_g4_110	625953	A	G	dd_Smes_g4_110_G_625953	PH	SNP
dd_Smes_g4_110	625988	C	T	dd_Smes_g4_110_T_625988	PH	SNP
dd_Smes_g4_110	626039	A	T	dd_Smes_g4_110_T_626039	PH	SNP
dd_Smes_g4_110	626040	T	A	dd_Smes_g4_110_A_626040	PH	SNP
dd_Smes_g4_110	631858	T	A	dd_Smes_g4_110_A_631858	PH	SNP
dd_Smes_g4_110	631868	C	A	dd_Smes_g4_110_A_631868	PH	SNP
dd_Smes_g4_110	631898	G	A	dd_Smes_g4_110_A_631898	PH	SNP
dd_Smes_g4_110	632641	C	A	dd_Smes_g4_110_A_632641	PH	SNP
dd_Smes_g4_110	633701	T	C	dd_Smes_g4_110_C_633701	PH	SNP
dd_Smes_g4_110	633923	C	A	dd_Smes_g4_110_A_633923	PH	SNP
dd_Smes_g4_110	634040	A	G	dd_Smes_g4_110_G_634040	PH	SNP
dd_Smes_g4_110	634950	T	A	dd_Smes_g4_110_A_634950	PH	SNP
dd_Smes_g4_110	635527	C	T	dd_Smes_g4_110_T_635527	PH	SNP
dd_Smes_g4_110	636551	C	A	dd_Smes_g4_110_A_636551	PH	SNP
dd_Smes_g4_110	636598	C	A	dd_Smes_g4_110_A_636598	PH	SNP
dd_Smes_g4_110	636856	C	T	dd_Smes_g4_110_T_636856	PH	SNP
dd_Smes_g4_110	636910	A	C	dd_Smes_g4_110_C_636910	PH	SNP
dd_Smes_g4_110	637110	G	T	dd_Smes_g4_110_T_637110	PH	SNP
dd_Smes_g4_110	637343	C	A	dd_Smes_g4_110_A_637343	PH	SNP
dd_Smes_g4_110	637548	G	T	dd_Smes_g4_110_T_637548	PH	SNP
dd_Smes_g4_110	637555	A	C	dd_Smes_g4_110_C_637555	PH	SNP
dd_Smes_g4_110	637862	T	A	dd_Smes_g4_110_A_637862	PH	SNP
dd_Smes_g4_110	637868	T	A	dd_Smes_g4_110_A_637868	PH	SNP
dd_Smes_g4_110	638174	T	C	dd_Smes_g4_110_C_638174	PH	SNP
dd_Smes_g4_110	639511	G	T	dd_Smes_g4_110_T_639511	PH	SNP
dd_Smes_g4_110	639782	C	A	dd_Smes_g4_110_A_639782	PH	SNP
dd_Smes_g4_110	639795	T	C	dd_Smes_g4_110_C_639795	PH	SNP
dd_Smes_g4_110	652064	C	A	dd_Smes_g4_110_A_652064	PH	SNP
dd_Smes_g4_110	652212	T	C	dd_Smes_g4_110_C_652212	PH	SNP
dd_Smes_g4_110	652218	G	T	dd_Smes_g4_110_T_652218	PH	SNP
dd_Smes_g4_110	652372	C	G	dd_Smes_g4_110_G_652372	PH	SNP
dd_Smes_g4_110	652423	C	T	dd_Smes_g4_110_T_652423	PH	SNP
dd_Smes_g4_110	652863	A	G	dd_Smes_g4_110_G_652863	PH	SNP
dd_Smes_g4_110	653028	C	G	dd_Smes_g4_110_G_653028	PH	SNP
dd_Smes_g4_110	702647	A	G	dd_Smes_g4_110_G_702647	PH	SNP
dd_Smes_g4_110	783805	G	A	dd_Smes_g4_110_A_783805	PH	SNP
dd_Smes_g4_110	783915	T	C	dd_Smes_g4_110_C_783915	PH	SNP
dd_Smes_g4_110	827089	G	A	dd_Smes_g4_110_A_827089	PH	SNP
dd_Smes_g4_110	830270	C	T	dd_Smes_g4_110_T_830270	PH	SNP
dd_Smes_g4_110	830334	T	C	dd_Smes_g4_110_C_830334	PH	SNP
dd_Smes_g4_110	834560	A	G	dd_Smes_g4_110_G_834560	PH	SNP
dd_Smes_g4_110	834574	C	T	dd_Smes_g4_110_T_834574	PH	SNP
dd_Smes_g4_110	837280	T	G	dd_Smes_g4_110_G_837280	PH	SNP
dd_Smes_g4_110	877146	T	C	dd_Smes_g4_110_C_877146	PH	SNP
dd_Smes_g4_110	877182	G	C	dd_Smes_g4_110_C_877182	PH	SNP
dd_Smes_g4_110	877281	G	C	dd_Smes_g4_110_C_877281	PH	SNP
dd_Smes_g4_110	884421	T	C	dd_Smes_g4_110_C_884421	PH	SNP
dd_Smes_g4_110	894071	T	A	dd_Smes_g4_110_A_894071	PH	SNP
dd_Smes_g4_110	945705	T	C	dd_Smes_g4_110_C_945705	PH	SNP
dd_Smes_g4_110	945796	C	A	dd_Smes_g4_110_A_945796	PH	SNP
dd_Smes_g4_110	955833	G	T	dd_Smes_g4_110_T_955833	PH	SNP
dd_Smes_g4_110	969582	G	A	dd_Smes_g4_110_A_969582	PH	SNP
dd_Smes_g4_110	969801	C	A	dd_Smes_g4_110_A_969801	PH	SNP
dd_Smes_g4_110	971231	A	C	dd_Smes_g4_110_C_971231	PH	SNP
dd_Smes_g4_110	972121	C	A	dd_Smes_g4_110_A_972121	PH	SNP
dd_Smes_g4_110	972122	A	T	dd_Smes_g4_110_T_972122	PH	SNP
dd_Smes_g4_110	1190558	C	A	dd_Smes_g4_110_A_1190558	PH	SNP
dd_Smes_g4_110	1225938	A	C	dd_Smes_g4_110_C_1225938	PH	SNP
dd_Smes_g4_110	1226067	A	T	dd_Smes_g4_110_T_1226067	PH	SNP
dd_Smes_g4_110	1226318	G	A	dd_Smes_g4_110_A_1226318	PH	SNP
dd_Smes_g4_110	1226458	C	T	dd_Smes_g4_110_T_1226458	PH	SNP
dd_Smes_g4_110	1239830	G	A	dd_Smes_g4_110_A_1239830	PH	SNP
dd_Smes_g4_110	1239853	C	T	dd_Smes_g4_110_T_1239853	PH	SNP
dd_Smes_g4_110	1240116	A	C	dd_Smes_g4_110_C_1240116	PH	SNP
dd_Smes_g4_110	1240132	A	T	dd_Smes_g4_110_T_1240132	PH	SNP
dd_Smes_g4_110	1241533	G	A	dd_Smes_g4_110_A_1241533	PH	SNP
dd_Smes_g4_110	1241721	A	G	dd_Smes_g4_110_G_1241721	PH	SNP
dd_Smes_g4_110	1241742	A	G	dd_Smes_g4_110_G_1241742	PH	SNP
dd_Smes_g4_110	1241969	T	G	dd_Smes_g4_110_G_1241969	PH	SNP
dd_Smes_g4_110	1242831	A	G	dd_Smes_g4_110_G_1242831	PH	SNP
dd_Smes_g4_110	1243673	T	A	dd_Smes_g4_110_A_1243673	PH	SNP
dd_Smes_g4_110	1243745	T	A	dd_Smes_g4_110_A_1243745	PH	SNP
dd_Smes_g4_110	1244219	C	A	dd_Smes_g4_110_A_1244219	PH	SNP
dd_Smes_g4_110	1244221	C	T	dd_Smes_g4_110_T_1244221	PH	SNP
dd_Smes_g4_110	1244334	G	A	dd_Smes_g4_110_A_1244334	PH	SNP
dd_Smes_g4_110	1244418	C	A	dd_Smes_g4_110_A_1244418	PH	SNP
dd_Smes_g4_110	1244423	C	A	dd_Smes_g4_110_A_1244423	PH	SNP
dd_Smes_g4_110	1244451	C	T	dd_Smes_g4_110_T_1244451	PH	SNP
dd_Smes_g4_110	1244476	A	G	dd_Smes_g4_110_G_1244476	PH	SNP
dd_Smes_g4_110	1244563	C	A	dd_Smes_g4_110_A_1244563	PH	SNP
dd_Smes_g4_110	1244653	G	A	dd_Smes_g4_110_A_1244653	PH	SNP
dd_Smes_g4_110	1245121	T	A	dd_Smes_g4_110_A_1245121	PH	SNP
dd_Smes_g4_110	1246327	A	T	dd_Smes_g4_110_T_1246327	PH	SNP
dd_Smes_g4_110	1246515	C	T	dd_Smes_g4_110_T_1246515	PH	SNP
dd_Smes_g4_110	1246529	G	A	dd_Smes_g4_110_A_1246529	PH	SNP
dd_Smes_g4_110	1246850	C	T	dd_Smes_g4_110_T_1246850	PH	SNP
dd_Smes_g4_110	1247073	T	C	dd_Smes_g4_110_C_1247073	PH	SNP
dd_Smes_g4_110	1248744	C	A	dd_Smes_g4_110_A_1248744	PH	SNP
dd_Smes_g4_110	1248887	C	A	dd_Smes_g4_110_A_1248887	PH	SNP
dd_Smes_g4_110	1248897	T	C	dd_Smes_g4_110_C_1248897	PH	SNP
dd_Smes_g4_110	1249888	C	A	dd_Smes_g4_110_A_1249888	PH	SNP
dd_Smes_g4_110	1250418	T	C	dd_Smes_g4_110_C_1250418	PH	SNP
dd_Smes_g4_110	1250621	C	T	dd_Smes_g4_110_T_1250621	PH	SNP
dd_Smes_g4_110	1250750	G	T	dd_Smes_g4_110_T_1250750	PH	SNP
dd_Smes_g4_110	1250771	G	A	dd_Smes_g4_110_A_1250771	PH	SNP
dd_Smes_g4_110	1250940	A	C	dd_Smes_g4_110_C_1250940	PH	SNP
dd_Smes_g4_110	1251828	G	C	dd_Smes_g4_110_C_1251828	PH	SNP
dd_Smes_g4_110	1251938	C	T	dd_Smes_g4_110_T_1251938	PH	SNP
dd_Smes_g4_110	1252783	A	G	dd_Smes_g4_110_G_1252783	PH	SNP
dd_Smes_g4_110	1253294	C	A	dd_Smes_g4_110_A_1253294	PH	SNP
dd_Smes_g4_110	1253367	G	A	dd_Smes_g4_110_A_1253367	PH	SNP
dd_Smes_g4_110	1253498	G	T	dd_Smes_g4_110_T_1253498	PH	SNP
dd_Smes_g4_110	1254697	T	C	dd_Smes_g4_110_C_1254697	PH	SNP
dd_Smes_g4_110	1254724	G	T	dd_Smes_g4_110_T_1254724	PH	SNP
dd_Smes_g4_110	1255139	G	A	dd_Smes_g4_110_A_1255139	PH	SNP
dd_Smes_g4_110	1255758	C	T	dd_Smes_g4_110_T_1255758	PH	SNP
dd_Smes_g4_110	1256006	T	A	dd_Smes_g4_110_A_1256006	PH	SNP
dd_Smes_g4_110	1256786	G	A	dd_Smes_g4_110_A_1256786	PH	SNP
dd_Smes_g4_110	1259452	A	T	dd_Smes_g4_110_T_1259452	PH	SNP
dd_Smes_g4_110	1259554	C	T	dd_Smes_g4_110_T_1259554	PH	SNP
dd_Smes_g4_110	1259640	A	G	dd_Smes_g4_110_G_1259640	PH	SNP
dd_Smes_g4_110	1264356	G	T	dd_Smes_g4_110_T_1264356	PH	SNP
dd_Smes_g4_110	1264383	C	A	dd_Smes_g4_110_A_1264383	PH	SNP
dd_Smes_g4_110	1264587	A	T	dd_Smes_g4_110_T_1264587	PH	SNP
dd_Smes_g4_110	1265507	G	A	dd_Smes_g4_110_A_1265507	PH	SNP
dd_Smes_g4_110	1265546	T	G	dd_Smes_g4_110_G_1265546	PH	SNP
dd_Smes_g4_110	1265600	C	A	dd_Smes_g4_110_A_1265600	PH	SNP
dd_Smes_g4_110	1271284	A	C	dd_Smes_g4_110_C_1271284	PH	SNP
dd_Smes_g4_110	1271330	A	G	dd_Smes_g4_110_G_1271330	PH	SNP
dd_Smes_g4_110	1271727	C	A	dd_Smes_g4_110_A_1271727	PH	SNP
dd_Smes_g4_110	1271879	T	C	dd_Smes_g4_110_C_1271879	PH	SNP
dd_Smes_g4_110	1271893	T	A	dd_Smes_g4_110_A_1271893	PH	SNP
dd_Smes_g4_110	1271901	C	G	dd_Smes_g4_110_G_1271901	PH	SNP
dd_Smes_g4_110	1272849	G	A	dd_Smes_g4_110_A_1272849	PH	SNP
dd_Smes_g4_110	1273055	G	A	dd_Smes_g4_110_A_1273055	PH	SNP
dd_Smes_g4_110	1273082	C	T	dd_Smes_g4_110_T_1273082	PH	SNP
dd_Smes_g4_110	1273139	A	G	dd_Smes_g4_110_G_1273139	PH	SNP
dd_Smes_g4_110	1275197	G	A	dd_Smes_g4_110_A_1275197	PH	SNP
dd_Smes_g4_110	1275447	G	T	dd_Smes_g4_110_T_1275447	PH	SNP
dd_Smes_g4_110	1275448	T	G	dd_Smes_g4_110_G_1275448	PH	SNP
dd_Smes_g4_110	1275554	C	T	dd_Smes_g4_110_T_1275554	PH	SNP
dd_Smes_g4_110	1275821	A	G	dd_Smes_g4_110_G_1275821	PH	SNP
dd_Smes_g4_110	1277100	T	C	dd_Smes_g4_110_C_1277100	PH	SNP
dd_Smes_g4_110	1279479	A	T	dd_Smes_g4_110_T_1279479	PH	SNP
dd_Smes_g4_110	1279503	G	A	dd_Smes_g4_110_A_1279503	PH	SNP
dd_Smes_g4_110	1342358	T	A	dd_Smes_g4_110_A_1342358	PH	SNP
dd_Smes_g4_110	1485249	C	A	dd_Smes_g4_110_A_1485249	PH	SNP
dd_Smes_g4_116	426088	A	T	dd_Smes_g4_116_T_426088	PH	SNP
dd_Smes_g4_116	2027709	C	T	dd_Smes_g4_116_T_2027709	PH	SNP
dd_Smes_g4_116	2042959	G	A	dd_Smes_g4_116_A_2042959	PH	SNP
dd_Smes_g4_12	3623452	T	C	dd_Smes_g4_12_C_3623452	PH	SNP
dd_Smes_g4_12	4849241	A	G	dd_Smes_g4_12_G_4849241	PH	SNP
dd_Smes_g4_126	101123	G	T	dd_Smes_g4_126_T_101123	PH	SNP
dd_Smes_g4_127	753420	C	T	dd_Smes_g4_127_T_753420	PH	SNP
dd_Smes_g4_13	5456149	T	C	dd_Smes_g4_13_C_5456149	PH	SNP
dd_Smes_g4_135	689929	A	G	dd_Smes_g4_135_G_689929	PH	SNP
dd_Smes_g4_14	733262	A	G	dd_Smes_g4_14_G_733262	PH	SNP
dd_Smes_g4_14	899049	C	A	dd_Smes_g4_14_A_899049	PH	SNP
dd_Smes_g4_14	2644577	G	A	dd_Smes_g4_14_A_2644577	PH	SNP
dd_Smes_g4_14	4669412	T	C	dd_Smes_g4_14_C_4669412	PH	SNP
dd_Smes_g4_14	5351953	A	T	dd_Smes_g4_14_T_5351953	PH	SNP
dd_Smes_g4_14	5479747	G	A	dd_Smes_g4_14_A_5479747	PH	SNP
dd_Smes_g4_14	5669161	A	T	dd_Smes_g4_14_T_5669161	PH	SNP
dd_Smes_g4_14	7020854	C	A	dd_Smes_g4_14_A_7020854	PH	SNP
dd_Smes_g4_146	792775	T	C	dd_Smes_g4_146_C_792775	PH	SNP
dd_Smes_g4_147	535271	G	T	dd_Smes_g4_147_T_535271	PH	SNP
dd_Smes_g4_147	536071	G	A	dd_Smes_g4_147_A_536071	PH	SNP
dd_Smes_g4_147	571762	G	T	dd_Smes_g4_147_T_571762	PH	SNP
dd_Smes_g4_147	571778	T	G	dd_Smes_g4_147_G_571778	PH	SNP
dd_Smes_g4_147	571858	G	T	dd_Smes_g4_147_T_571858	PH	SNP
dd_Smes_g4_147	572920	C	T	dd_Smes_g4_147_T_572920	PH	SNP
dd_Smes_g4_147	572940	G	A	dd_Smes_g4_147_A_572940	PH	SNP
dd_Smes_g4_147	602859	G	A	dd_Smes_g4_147_A_602859	PH	SNP
dd_Smes_g4_147	602896	A	G	dd_Smes_g4_147_G_602896	PH	SNP
dd_Smes_g4_147	602964	A	C	dd_Smes_g4_147_C_602964	PH	SNP
dd_Smes_g4_147	707445	G	T	dd_Smes_g4_147_T_707445	PH	SNP
dd_Smes_g4_147	707835	A	T	dd_Smes_g4_147_T_707835	PH	SNP
dd_Smes_g4_147	707995	C	A	dd_Smes_g4_147_A_707995	PH	SNP
dd_Smes_g4_147	708000	G	A	dd_Smes_g4_147_A_708000	PH	SNP
dd_Smes_g4_147	708017	C	G	dd_Smes_g4_147_G_708017	PH	SNP
dd_Smes_g4_147	708181	C	T	dd_Smes_g4_147_T_708181	PH	SNP
dd_Smes_g4_147	708308	C	T	dd_Smes_g4_147_T_708308	PH	SNP
dd_Smes_g4_147	708442	C	T	dd_Smes_g4_147_T_708442	PH	SNP
dd_Smes_g4_147	709147	T	G	dd_Smes_g4_147_G_709147	PH	SNP
dd_Smes_g4_147	709407	G	A	dd_Smes_g4_147_A_709407	PH	SNP
dd_Smes_g4_147	709516	G	A	dd_Smes_g4_147_A_709516	PH	SNP
dd_Smes_g4_147	709539	A	G	dd_Smes_g4_147_G_709539	PH	SNP
dd_Smes_g4_147	710009	G	T	dd_Smes_g4_147_T_710009	PH	SNP
dd_Smes_g4_147	711264	T	G	dd_Smes_g4_147_G_711264	PH	SNP
dd_Smes_g4_147	712724	G	A	dd_Smes_g4_147_A_712724	PH	SNP
dd_Smes_g4_147	712750	C	T	dd_Smes_g4_147_T_712750	PH	SNP
dd_Smes_g4_147	713650	C	T	dd_Smes_g4_147_T_713650	PH	SNP
dd_Smes_g4_147	715376	C	T	dd_Smes_g4_147_T_715376	PH	SNP
dd_Smes_g4_147	716471	G	T	dd_Smes_g4_147_T_716471	PH	SNP
dd_Smes_g4_147	776586	A	G	dd_Smes_g4_147_G_776586	PH	SNP
dd_Smes_g4_147	776951	A	C	dd_Smes_g4_147_C_776951	PH	SNP
dd_Smes_g4_147	776954	G	A	dd_Smes_g4_147_A_776954	PH	SNP
dd_Smes_g4_147	777097	G	C	dd_Smes_g4_147_C_777097	PH	SNP
dd_Smes_g4_147	777155	G	A	dd_Smes_g4_147_A_777155	PH	SNP
dd_Smes_g4_147	777918	C	A	dd_Smes_g4_147_A_777918	PH	SNP
dd_Smes_g4_147	777989	A	C	dd_Smes_g4_147_C_777989	PH	SNP
dd_Smes_g4_147	778074	C	T	dd_Smes_g4_147_T_778074	PH	SNP
dd_Smes_g4_15	6891609	A	G	dd_Smes_g4_15_G_6891609	PH	SNP
dd_Smes_g4_153	1005436	C	A	dd_Smes_g4_153_A_1005436	PH	SNP
dd_Smes_g4_155	427805	G	A	dd_Smes_g4_155_A_427805	PH	SNP
dd_Smes_g4_155	427817	A	T	dd_Smes_g4_155_T_427817	PH	SNP
dd_Smes_g4_155	427846	A	G	dd_Smes_g4_155_G_427846	PH	SNP
dd_Smes_g4_155	427861	A	C	dd_Smes_g4_155_C_427861	PH	SNP
dd_Smes_g4_155	427865	G	T	dd_Smes_g4_155_T_427865	PH	SNP
dd_Smes_g4_155	427875	T	C	dd_Smes_g4_155_C_427875	PH	SNP
dd_Smes_g4_155	427902	C	T	dd_Smes_g4_155_T_427902	PH	SNP
dd_Smes_g4_155	427906	G	C	dd_Smes_g4_155_C_427906	PH	SNP
dd_Smes_g4_155	427907	G	A	dd_Smes_g4_155_A_427907	PH	SNP
dd_Smes_g4_155	427914	C	A	dd_Smes_g4_155_A_427914	PH	SNP
dd_Smes_g4_155	427965	A	C	dd_Smes_g4_155_C_427965	PH	SNP
dd_Smes_g4_155	428006	A	C	dd_Smes_g4_155_C_428006	PH	SNP
dd_Smes_g4_155	428025	G	A	dd_Smes_g4_155_A_428025	PH	SNP
dd_Smes_g4_155	428031	T	A	dd_Smes_g4_155_A_428031	PH	SNP
dd_Smes_g4_155	428035	C	T	dd_Smes_g4_155_T_428035	PH	SNP
dd_Smes_g4_155	1337553	T	C	dd_Smes_g4_155_C_1337553	PH	SNP
[truncated: 4,401 more rows]
