# Supplementary material for: Variation in phenotype, genotype, and somatic diversity among asexual Schmidtea mediterranea planarians
Source: iScience. 2025 Jul 1;28(8):113035. doi: 10.1016/j.isci.2025.113035 (PMC12284295; doi:10.1016/j.isci.2025.113035)
Supplement: Dataset S4. dNdScv annotation output for “Family” dataset SNPs [file mmc5.xlsx]

## Sheet: Dataset_S4
sampleID	chr	pos	ref	mut	gene	strand	ref_cod	mut_cod	ref3_cod	mut3_cod	aachange	ntchange	codonsub	impact	pid
1409155	dd_Smes_g4_1	2296399	T	TC	SMEST026508001.1:SMESG000026508.1;CDS581964	1	.	.	.	.	.	631-632-insfrshift	.	no-SNV	CDS581964
1409156	dd_Smes_g4_1	2296402	C	CTCA	SMEST026508001.1:SMESG000026508.1;CDS581964	1	.	.	.	.	.	634-635-insfrshift	.	no-SNV	CDS581964
1409157	dd_Smes_g4_1	2296404	C	CGGCTG	SMEST026508001.1:SMESG000026508.1;CDS581964	1	.	.	.	.	.	636-637-insfrshift	.	no-SNV	CDS581964
1409195	dd_Smes_g4_11	2297743	CAGGAACTGACTTTGCTTAACCATTGGAGTTATCTGTAATGGATTCATAACCTCTTTATCGCTGTCATACCCCGATACAACATCTGGATGATGATATAGGTCGGTACTCGCTTGAGATAGAAACTGACTTCGTTTTACCATTGGAGTGATTTCAAGATTATTTTGCAGAATTTTTTCACTGTCGAAACCCGTTGTTACATCCGGATGATGGTATAAGTCTGTACTCATTTGTGAT	C	SMEST005752001.1:MSTRG.1692;CDS184238	-1	.	.	.	.	.	1368-1601-delinframe	.	no-SNV	CDS184238
1409196	dd_Smes_g4_11	2297743	CAGGAACTGACTTTGCTTAACCATTGGAGTTATCTGTAATGGATTCATAACCTCTTTATCGCTGTCATACCCCGATACAACATCTGGATGATGATATAGGTCGGTACTCGCTTGAGATAGAAACTGACTTCGTTTTACCATTGGAGTGATTTCAAGATTATTTTGCAGAATTTTTTCACTGTCGAAACCCGTTGTTACATCCGGATGATGGTATAAGTCTGTACTCATTTGTGAT	C	SMEST005752001.1:MSTRG.1692;CDS184238	-1	.	.	.	.	.	1368-1601-delinframe	.	no-SNV	CDS184238
1409197	dd_Smes_g4_11	5216902	AC	A	SMEST006070001.1:MSTRG.1785;CDS210466	1	.	.	.	.	.	336-336-delfrshift	.	no-SNV	CDS210466
1409227	dd_Smes_g4_115	2057069	AG	A	SMEST004792001.1:MSTRG.2299;CDS356268	1	.	.	.	.	.	1947-1947-delfrshift	.	no-SNV	CDS356268
1409266	dd_Smes_g4_134	1612986	CAGGAA	C	MSTRG.4024.3:MSTRG.4024;CDS415779	-1	.	.	.	.	.	120-124-delfrshift	.	no-SNV	CDS415779
1409266	dd_Smes_g4_134	1612986	CAGGAA	C	MSTRG.4024.3:MSTRG.4024;CDS415781	-1	.	.	.	.	.	121-125-delfrshift	.	no-SNV	CDS415781
1409266	dd_Smes_g4_134	1612986	CAGGAA	C	MSTRG.4024.3:MSTRG.4024;CDS415777	-1	.	.	.	.	.	122-126-delfrshift	.	no-SNV	CDS415777
1409271	dd_Smes_g4_139	905353	G	GTCCCTT	SMEST011541002.1:MSTRG.4228;CDS419858	-1	.	.	.	.	.	11-12-insfrshift	.	no-SNV	CDS419858
1409272	dd_Smes_g4_139	905355	T	TATCCGGTTGCAGTAGTCGCTTCGGGAC	SMEST011541002.1:MSTRG.4228;CDS419858	-1	.	.	.	.	.	9-10-insfrshift	.	no-SNV	CDS419858
1409285	dd_Smes_g4_150	91822	A	ACCATCTCCTAAAATT	MSTRG.5489.1:MSTRG.5489;CDS454519	1	.	.	.	.	.	5-6-insfrshift	.	no-SNV	CDS454519
1409297	dd_Smes_g4_16	6644191	A	AG	SMEST019328001.1:MSTRG.6152;CDS474711	1	.	.	.	.	.	274-275-insfrshift	.	no-SNV	CDS474711
1409301	dd_Smes_g4_161	421347	GTATGTA	G	SMEST017552002.1:MSTRG.6235;CDS476737	-1	.	.	.	.	.	150-155-delinframe	.	no-SNV	CDS476737
1409305	dd_Smes_g4_169	741844	T	TA	MSTRG.6565.5:MSTRG.6565;CDS486230	-1	.	.	.	.	.	1316-1317-insfrshift	.	no-SNV	CDS486230
1409310	dd_Smes_g4_17	1995653	AT	A	MSTRG.6665.1:MSTRG.6665;CDS487852	-1	.	.	.	.	.	1559-1559-delfrshift	.	no-SNV	CDS487852
1409350	dd_Smes_g4_2	8883159	A	AAATGCTCAAGTGCTATTCGAATG	SMEST042583001.1:MSTRG.8846;CDS547929	1	.	.	.	.	.	927-928-insfrshift	.	no-SNV	CDS547929
1409367	dd_Smes_g4_215	599847	GAAGAAATGGTTTGTAGGTGATACCTTACACCTTGCAGGTGGAATCGTTGGTGGAGCTGCAGATCTTGCAGGTGGAGTCGTTGATGGAGCTGCGAATCTTGCTGGTGCAGCTATAGATGTAGTAGCAGGTGTTCCAGAAAGAGATCGTCATAGATCACGAAATGAC	G	SMEST029612003.1:MSTRG.9900;CDS575192	1	.	.	.	.	.	175-189-delinframe	.	no-SNV	CDS575192
1409389	dd_Smes_g4_230	548979	TGGG	T	SMEST032577001.1:SMESG000032577.1;CDS583149	-1	.	.	.	.	.	351-353-delinframe	.	no-SNV	CDS583149
1409390	dd_Smes_g4_230	548984	CTACGCTGGT	C	SMEST032577001.1:SMESG000032577.1;CDS583149	-1	.	.	.	.	.	340-348-delinframe	.	no-SNV	CDS583149
1409492	dd_Smes_g4_42	695164	CA	C	SMEST054116002.1:SMESG000054116.1;CDS586648	-1	.	.	.	.	.	93-93-delfrshift	.	no-SNV	CDS586648
1409502	dd_Smes_g4_46	486227	TG	T	SMEST056331002.1:MSTRG.16889;CDS183347	-1	.	.	.	.	.	95-95-delfrshift	.	no-SNV	CDS183347
1409504	dd_Smes_g4_46	1937600	AACAATTGAAAATTCATCCAATAAAATTTCAGATATCCAATCCAAAGAAATCAATGAAAGTAAAACCGATCAATCGGTGAAAAATTTAAAAGAAATCGATAATCAATCAAATAGTAATTTACCAGTTGAAAATTCAATCATAAAAGAAATCGATAAATCGAAATCAGATCAAAAGTCATCAGAATCG	A	SMEST056057001.1:MSTRG.16930;CDS184396	1	.	.	.	.	.	454-639-delinframe	.	no-SNV	CDS184396
1409509	dd_Smes_g4_47	1076328	TCC	T	SMEST056432001.1:SMESG000056432.1;CDS586948	-1	.	.	.	.	.	333-334-delfrshift	.	no-SNV	CDS586948
1409510	dd_Smes_g4_47	1076331	TTTGAATCCTGCAAGACTGCAGAAATTGATTG	T	SMEST056432001.1:SMESG000056432.1;CDS586948	-1	.	.	.	.	.	301-331-delfrshift	.	no-SNV	CDS586948
1409549	dd_Smes_g4_57	2572942	TTATGTGCACTCTGCGCAGCTATTCCTC	T	SMEST062783001.1:MSTRG.18745;CDS234629	-1	.	.	.	.	.	1259-1285-delinframe	.	no-SNV	CDS234629
1409559	dd_Smes_g4_62	2188817	T	TAGGCTTGTCAACAG	SMEST066028001.1:MSTRG.19636;CDS258179	1	.	.	.	.	.	194-195-insfrshift	.	no-SNV	CDS258179
1409602	dd_Smes_g4_77	2817093	TG	T	SMEST072461001.1:MSTRG.21307;CDS308858	1	.	.	.	.	.	196-196-delfrshift	.	no-SNV	CDS308858
1409636	dd_Smes_g4_94	678616	G	GC	SMEST079668001.1:MSTRG.23268;CDS363585	1	.	.	.	.	.	140-141-insfrshift	.	no-SNV	CDS363585
1409637	dd_Smes_g4_94	678619	C	CACACCATATA	SMEST079668001.1:MSTRG.23268;CDS363585	1	.	.	.	.	.	143-144-insfrshift	.	no-SNV	CDS363585
1409638	dd_Smes_g4_94	678621	GGACT	G	SMEST079668001.1:MSTRG.23268;CDS363585	1	.	.	.	.	.	147-150-delfrshift	.	no-SNV	CDS363585
1409639	dd_Smes_g4_94	678627	T	TCC	SMEST079668001.1:MSTRG.23268;CDS363585	1	.	.	.	.	.	151-152-insfrshift	.	no-SNV	CDS363585
1409640	dd_Smes_g4_94	678635	TTTGGGAAACCACA	T	SMEST079668001.1:MSTRG.23268;CDS363585	1	.	.	.	.	.	161-173-delfrshift	.	no-SNV	CDS363585
1409641	dd_Smes_g4_94	678652	T	TACATC	SMEST079668001.1:MSTRG.23268;CDS363585	1	.	.	.	.	.	176-177-insfrshift	.	no-SNV	CDS363585
1409642	dd_Smes_g4_94	678655	AG	A	SMEST079668001.1:MSTRG.23268;CDS363585	1	.	.	.	.	.	181-181-delfrshift	.	no-SNV	CDS363585
1409686	dd_Smes_g4_1	755158	TATTTAAAACTGCTAATTATTCCTGGTACAA	T	SMEST027161004.1:MSTRG.41;CDS417608	1	.	.	.	.	.	126-155-delinframe	.	no-SNV	CDS417608
1409699	dd_Smes_g4_1	908528	GATGGAATTT	G	MSTRG.45.7:MSTRG.45;CDS429137	-1	.	.	.	.	.	531-539-delinframe	.	no-SNV	CDS429137
1409729	dd_Smes_g4_100	1416863	C	CCGCT	SMEST000064002.1:MSTRG.1019;CDS4957	-1	.	.	.	.	.	241-242-insfrshift	.	no-SNV	CDS4957
1409730	dd_Smes_g4_100	1416864	GATTT	G	SMEST000064002.1:MSTRG.1019;CDS4957	-1	.	.	.	.	.	236-239-delfrshift	.	no-SNV	CDS4957
1409821	dd_Smes_g4_110	652585	AT	A	SMEST003729001.1:SMESG000003729.1;CDS577912	-1	.	.	.	.	.	578-578-delfrshift	.	no-SNV	CDS577912
1409847	dd_Smes_g4_110	1476924	CTT	C	MSTRG.1962.5:MSTRG.1962;CDS257822	-1	.	.	.	.	.	107-108-delfrshift	.	no-SNV	CDS257822
1409848	dd_Smes_g4_112	521543	GC	G	SMEST004174001.1:SMESG000004174.1;CDS578012	-1	.	.	.	.	.	761-761-delfrshift	.	no-SNV	CDS578012
1409861	dd_Smes_g4_122	4726	C	CAAGATTTTT	SMEST007085006.1:MSTRG.2970;CDS387357	1	.	.	.	.	.	59-60-insfrshift	.	no-SNV	CDS387357
1409871	dd_Smes_g4_133	280439	T	TA	SMEST010321001.1:MSTRG.3882;CDS410108	1	.	.	.	.	.	22-23-insfrshift	.	no-SNV	CDS410108
1409879	dd_Smes_g4_139	904427	CAATGTTTTTTTCGTTAATAACTGGGAAATTCACTTCATATGAATTATCCTCAGCCGTATTAGGTTTTATTAGTAACGCATTTGACTTTTTT	C	SMEST011541002.1:MSTRG.4228;CDS419858	-1	.	.	.	.	.	846-936-delfrshift	.	no-SNV	CDS419858
1409883	dd_Smes_g4_14	2227431	AGGAAGG	A	SMEST014298001.1:MSTRG.4324;CDS422775	1	.	.	.	.	.	4716-4721-delinframe	.	no-SNV	CDS422775
1409892	dd_Smes_g4_145	1205144	A	AACTGCTAAT	MSTRG.4831.6:MSTRG.4831;CDS435378	1	.	.	.	.	.	37-38-insfrshift	.	no-SNV	CDS435378
1409893	dd_Smes_g4_145	1205146	C	CATGCTTCCATGTTTAAAAACATGGCTTTCTTACTTTTATAGGATAATAGTAATCCAT	MSTRG.4831.6:MSTRG.4831;CDS435378	1	.	.	.	.	.	39-40-insfrshift	.	no-SNV	CDS435378
1409897	dd_Smes_g4_147	309793	T	TA	MSTRG.4899.3:MSTRG.4899;CDS437366	1	.	.	.	.	.	43-44-insfrshift	.	no-SNV	CDS437366
1409898	dd_Smes_g4_147	309794	T	TC	MSTRG.4899.3:MSTRG.4899;CDS437366	1	.	.	.	.	.	44-45-insfrshift	.	no-SNV	CDS437366
1409906	dd_Smes_g4_15	2320968	C	CT	SMEST016715002.1:MSTRG.5130;CDS442443	1	.	.	.	.	.	25-26-insfrshift	.	no-SNV	CDS442443
1409922	dd_Smes_g4_153	246449	T	TCTTCTTC	SMEST015639001.1:MSTRG.5628;CDS460106	-1	.	.	.	.	.	18-19-insfrshift	.	no-SNV	CDS460106
1409923	dd_Smes_g4_153	246450	A	AGGGTTCGATTAAGCTCCTCAAATTTGTGGAT	SMEST015639001.1:MSTRG.5628;CDS460106	-1	.	.	.	.	.	17-18-insfrshift	.	no-SNV	CDS460106
1409942	dd_Smes_g4_155	1451589	ATAAGGACAATAAAGATAGT	A	SMEST015949002.1:SMESG000015949.1;CDS579888	1	.	.	.	.	.	54-72-delfrshift	.	no-SNV	CDS579888
1410309	dd_Smes_g4_24	4986595	C	CATCCAACTA	SMEST035238001.1:MSTRG.11063;CDS29131	1	.	.	.	.	.	270-271-insfrshift	.	no-SNV	CDS29131
1410414	dd_Smes_g4_272	164702	AACCAATCCAAAAAAC	A	MSTRG.12308.1:MSTRG.12308;CDS62423	1	.	.	.	.	.	283-297-delinframe	.	no-SNV	CDS62423
1410417	dd_Smes_g4_28	4415371	ACAG	A	SMEST040062001.1:MSTRG.12567;CDS69519	1	.	.	.	.	.	48-50-delinframe	.	no-SNV	CDS69519
1410426	dd_Smes_g4_3	2043527	CGGTTCAAATAGA	C	SMEST051237001.1:MSTRG.13055;CDS82681	1	.	.	.	.	.	115-126-delinframe	.	no-SNV	CDS82681
1410432	dd_Smes_g4_3	10550437	T	TTGTGGGGTTAGTGGTGTGGATGA	SMEST050765001.1:MSTRG.13318;CDS87299	1	.	.	.	.	.	236-237-insfrshift	.	no-SNV	CDS87299
1410436	dd_Smes_g4_30	480066	GAAGGTT	G	SMEST043769012.1:MSTRG.13434;CDS91104	-1	.	.	.	.	.	116-121-delinframe	.	no-SNV	CDS91104
1410437	dd_Smes_g4_30	480073	CTGTTGT	C	SMEST043769012.1:MSTRG.13434;CDS91104	-1	.	.	.	.	.	109-114-delinframe	.	no-SNV	CDS91104
1410438	dd_Smes_g4_30	480083	TTCATAGTCTGATCCTTTAATATTTACTTCCGGATCGGTTATTGATCCCACAGAAAATTCGTTC	T	SMEST043769012.1:MSTRG.13434;CDS91104	-1	.	.	.	.	.	42-104-delinframe	.	no-SNV	CDS91104
1410451	dd_Smes_g4_30	2680555	T	TATC	SMEST043489001.1:MSTRG.13537;CDS94018	-1	.	.	.	.	.	454-455-insfrshift	.	no-SNV	CDS94018
1410456	dd_Smes_g4_30	2724365	A	ACTT	SMEST043490001.1:MSTRG.13545;CDS94326	-1	.	.	.	.	.	40-41-insfrshift	.	no-SNV	CDS94326
1410532	dd_Smes_g4_30	4845635	TGCCATG	T	SMEST043764001.1:SMESG000043764.1;CDS584967	1	.	.	.	.	.	1828-1833-delinframe	.	no-SNV	CDS584967
1410551	dd_Smes_g4_32	4650614	GT	G	MSTRG.14118.1:MSTRG.14118;CDS110814	-1	.	.	.	.	.	162-162-delfrshift	.	no-SNV	CDS110814
1410692	dd_Smes_g4_55	160242	TTACATTTATCTTTGTTAACA	T	MSTRG.18416.1:MSTRG.18416;CDS225314	-1	.	.	.	.	.	30-49-delfrshift	.	no-SNV	CDS225314
1410839	dd_Smes_g4_57	2943603	TAAA	T	SMEST062835001.1:SMESG000062835.1;CDS587955	1	.	.	.	.	.	28-30-delinframe	.	no-SNV	CDS587955
1410840	dd_Smes_g4_57	2943607	A	ATT	SMEST062835001.1:SMESG000062835.1;CDS587955	1	.	.	.	.	.	30-31-insfrshift	.	no-SNV	CDS587955
1410844	dd_Smes_g4_57	2967743	A	ATTG	SMEST062836001.1:MSTRG.18777;CDS235414	-1	.	.	.	.	.	239-240-insfrshift	.	no-SNV	CDS235414
1410847	dd_Smes_g4_58	2178569	CACTTTTCTCTTCAGTACTTTTCTCTTCAGTACTTTTCTCTTCAGTACTTTTCTCTTTAGTACTTTTTTCTTCAGT	C	SMEST063172001.1:MSTRG.18875;CDS237474	-1	.	.	.	.	.	100-174-delinframe	.	no-SNV	CDS237474
1410851	dd_Smes_g4_60	570491	C	CTTATT	SMEST065442001.1:SMESG000065442.1;CDS588332	1	.	.	.	.	.	532-533-insfrshift	.	no-SNV	CDS588332
1410852	dd_Smes_g4_60	570494	A	AAACATTTATATTTAAT	SMEST065442001.1:SMESG000065442.1;CDS588332	1	.	.	.	.	.	535-536-insfrshift	.	no-SNV	CDS588332
1410940	dd_Smes_g4_61	3135308	TC	T	SMEST065771001.1:SMESG000065771.1;CDS588373	-1	.	.	.	.	.	648-648-delfrshift	.	no-SNV	CDS588373
1410944	dd_Smes_g4_65	45582	A	AGCTGCTGGTGGG	SMEST067319002.1:MSTRG.19883;CDS271558	-1	.	.	.	.	.	56-57-insfrshift	.	no-SNV	CDS271558
1410996	dd_Smes_g4_77	345988	AAAT	A	SMEST072478001.1:MSTRG.21219;CDS305496	1	.	.	.	.	.	133-135-delinframe	.	no-SNV	CDS305496
1411070	dd_Smes_g4_94	220530	ACCTGTCCACCTCCAAGGGCC	A	SMEST079614001.1:MSTRG.23250;CDS363467	1	.	.	.	.	.	2-21-delfrshift	.	no-SNV	CDS363467
1411107	dd_Smes_g4_97	1814969	AATTTTACATTCTTAAGTTCTTCAATAGTATTCTTTATTGAAGATTTTTGATTTTTAAATTCAAGCGTTAAATTTATCAGTAAATTTTCAAATTC	A	SMEST080259001.1:MSTRG.23542;CDS369969	-1	.	.	.	.	.	91-184-delfrshift	.	no-SNV	CDS369969
1411112	dd_Smes_g4_1	5279252	ATAAAATATTTTCCCCAATGCAGTGTTGTTTTGTTTCATTTGAG	A	SMEST026901001.1:SMESG000026901.1;CDS582124	-1	.	.	.	.	.	1262-1304-delfrshift	.	no-SNV	CDS582124
1411116	dd_Smes_g4_1	10456460	G	GATGGACGCAGTCGTTGTGGAAACAGATTTCGGTATAGTAGTTGTTGATTTGGATTCAACTGATCGA	SMEST025545011.1:MSTRG.425;CDS420811	-1	.	.	.	.	.	420-421-insfrshift	.	no-SNV	CDS420811
1411125	dd_Smes_g4_10	494236	C	CTGAGACTTACCCTAGCTTTTCATGCTG	SMEST002928001.1:MSTRG.693;CDS494189	1	.	.	.	.	.	771-772-insfrshift	.	no-SNV	CDS494189
1411147	dd_Smes_g4_11	5216902	AC	A	SMEST006070001.1:MSTRG.1785;CDS210466	1	.	.	.	.	.	336-336-delfrshift	.	no-SNV	CDS210466
1411150	dd_Smes_g4_11	5539913	T	TG	SMEST006125001.1:SMESG000006125.1;CDS578253	1	.	.	.	.	.	31-32-insfrshift	.	no-SNV	CDS578253
1411178	dd_Smes_g4_121	593669	TTTA	T	MSTRG.2922.7:MSTRG.2922;CDS385176	1	.	.	.	.	.	6-8-delinframe	.	no-SNV	CDS385176
1411234	dd_Smes_g4_165	720512	GATCAAGTTTGCCTGATTCAGGTTCGACTAAATCTGTTTCCGGTATATTTTGTTTAAAGTTCCATTCAATAGTTTCATCTTCAATATTATTCATATCATTACTGACCGCTTGAAGAGATGGTAATTCATGAGGAACAGTATCATCATGAGTGATTAAGCTTCTTTCCGGTGTTTCCTCGGA	G	MSTRG.6415.1:MSTRG.6415;CDS481286	-1	.	.	.	.	.	1810-1989-delinframe	.	no-SNV	CDS481286
1411243	dd_Smes_g4_169	741844	T	TA	MSTRG.6565.5:MSTRG.6565;CDS486230	-1	.	.	.	.	.	1316-1317-insfrshift	.	no-SNV	CDS486230
1411268	dd_Smes_g4_187	960358	GAA	G	MSTRG.7956.2:MSTRG.7956;CDS524596	1	.	.	.	.	.	69-70-delfrshift	.	no-SNV	CDS524596
1411273	dd_Smes_g4_19	1736309	AAGGTTCAGC	A	SMEST024585001.1:SMESG000024585.1;CDS581611	-1	.	.	.	.	.	195-203-delinframe	.	no-SNV	CDS581611
1411302	dd_Smes_g4_20	3842754	TG	T	SMEST028712001.1:SMESG000028712.1;CDS582357	-1	.	.	.	.	.	71-71-delfrshift	.	no-SNV	CDS582357
1411328	dd_Smes_g4_22	5867438	GT	G	SMEST032364001.1:SMESG000032364.1;CDS583119	1	.	.	.	.	.	220-220-delfrshift	.	no-SNV	CDS583119
1411337	dd_Smes_g4_23	3386185	TA	T	SMEST033543001.1:MSTRG.10521;CDS14636	1	.	.	.	.	.	11-11-delfrshift	.	no-SNV	CDS14636
1411381	dd_Smes_g4_278	132797	C	CG	MSTRG.12387.1:MSTRG.12387;CDS64232	-1	.	.	.	.	.	188-189-insfrshift	.	no-SNV	CDS64232
1411382	dd_Smes_g4_278	132801	TTA	T	MSTRG.12387.1:MSTRG.12387;CDS64232	-1	.	.	.	.	.	182-183-delfrshift	.	no-SNV	CDS64232
1411383	dd_Smes_g4_278	132809	T	TTTCGCC	MSTRG.12387.1:MSTRG.12387;CDS64232	-1	.	.	.	.	.	176-177-insfrshift	.	no-SNV	CDS64232
1411384	dd_Smes_g4_278	132816	T	TTCGGCTG	MSTRG.12387.1:MSTRG.12387;CDS64232	-1	.	.	.	.	.	169-170-insfrshift	.	no-SNV	CDS64232
1411395	dd_Smes_g4_299	102957	TG	T	MSTRG.12997.1:MSTRG.12997;CDS79756	1	.	.	.	.	.	1292-1292-delfrshift	.	no-SNV	CDS79756
1411407	dd_Smes_g4_30	480174	TC	T	SMEST043769012.1:MSTRG.13434;CDS91104	-1	.	.	.	.	.	13-13-delfrshift	.	no-SNV	CDS91104
1411412	dd_Smes_g4_30	3151456	A	ATGATGCCAC	SMEST043543001.1:MSTRG.13566;CDS94752	1	.	.	.	.	.	745-746-insfrshift	.	no-SNV	CDS94752
1411493	dd_Smes_g4_46	1937600	AACAATTGAAAATTCATCCAATAAAATTTCAGATATCCAATCCAAAGAAATCAATGAAAGTAAAACCGATCAATCGGTGAAAAATTTAAAAGAAATCGATAATCAATCAAATAGTAATTTACCAGTTGAAAATTCAATCATAAAAGAAATCGATAAATCGAAATCAGATCAAAAGTCATCAGAATCG	A	SMEST056057001.1:MSTRG.16930;CDS184396	1	.	.	.	.	.	454-639-delinframe	.	no-SNV	CDS184396
1411509	dd_Smes_g4_50	3313946	AAACTTCATG	A	SMEST059803002.1:MSTRG.17886;CDS211189	1	.	.	.	.	.	184-192-delinframe	.	no-SNV	CDS211189
1411528	dd_Smes_g4_57	2572942	TTATGTGCACTCTGCGCAGCTATTCCTC	T	SMEST062783001.1:MSTRG.18745;CDS234629	-1	.	.	.	.	.	1259-1285-delinframe	.	no-SNV	CDS234629
1411542	dd_Smes_g4_58	3079354	TAA	T	SMEST063268002.1:MSTRG.18894;CDS237950	1	.	.	.	.	.	127-128-delfrshift	.	no-SNV	CDS237950
1411552	dd_Smes_g4_60	480256	GC	G	MSTRG.19371.11:MSTRG.19371;CDS250717	-1	.	.	.	.	.	1-1-delfrshift	.	no-SNV	CDS250717
1411559	dd_Smes_g4_62	2014853	T	TGGCTACGTTATCTAAAAATGATGTCTGGATGTTGGGGCCATC	MSTRG.19630.1:MSTRG.19630;CDS258024	-1	.	.	.	.	.	139-140-insfrshift	.	no-SNV	CDS258024
1411588	dd_Smes_g4_71	778477	A	AT	SMEST070634001.1:SMESG000070634.1;CDS589299	-1	.	.	.	.	.	295-296-insfrshift	.	no-SNV	CDS589299
1411608	dd_Smes_g4_77	2817093	TG	T	SMEST072461001.1:MSTRG.21307;CDS308858	1	.	.	.	.	.	196-196-delfrshift	.	no-SNV	CDS308858
1411626	dd_Smes_g4_81	2060867	TTC	T	MSTRG.21960.2:MSTRG.21960;CDS329077	-1	.	.	.	.	.	78-79-delfrshift	.	no-SNV	CDS329077
1411635	dd_Smes_g4_85	2099566	CTT	C	SMEST075970001.1:MSTRG.22304;CDS338961	1	.	.	.	.	.	1168-1169-delfrshift	.	no-SNV	CDS338961
1411658	dd_Smes_g4_94	1968276	AACGAAAGTGCCG	A	SMEST079529001.1:MSTRG.23326;CDS364388	1	.	.	.	.	.	1-11-delfrshift	.	no-SNV	CDS364388
1411700	dd_Smes_g4_1	755158	TATTTAAAACTGCTAATTATTCCTGGTACAA	T	SMEST027161004.1:MSTRG.41;CDS417608	1	.	.	.	.	.	126-155-delinframe	.	no-SNV	CDS417608
1411713	dd_Smes_g4_1	908528	GATGGAATTT	G	MSTRG.45.7:MSTRG.45;CDS429137	-1	.	.	.	.	.	531-539-delinframe	.	no-SNV	CDS429137
1411730	dd_Smes_g4_10	17547	A	AAT	MSTRG.679.1:MSTRG.679;CDS490767	1	.	.	.	.	.	77-78-insfrshift	.	no-SNV	CDS490767
1411731	dd_Smes_g4_10	17550	CCG	C	MSTRG.679.1:MSTRG.679;CDS490767	1	.	.	.	.	.	82-83-delfrshift	.	no-SNV	CDS490767
1411817	dd_Smes_g4_101	1878600	AAATCTATAC	A	SMEST000423001.1:SMESG000000423.1;CDS577515	1	.	.	.	.	.	260-268-delinframe	.	no-SNV	CDS577515
1411874	dd_Smes_g4_110	652585	AT	A	SMEST003729001.1:SMESG000003729.1;CDS577912	-1	.	.	.	.	.	578-578-delfrshift	.	no-SNV	CDS577912
1411902	dd_Smes_g4_110	1476924	CTT	C	MSTRG.1962.5:MSTRG.1962;CDS257822	-1	.	.	.	.	.	107-108-delfrshift	.	no-SNV	CDS257822
1411906	dd_Smes_g4_112	974404	AG	A	SMEST003992001.1:SMESG000003992.1;CDS577958	-1	.	.	.	.	.	21-21-delfrshift	.	no-SNV	CDS577958
1411907	dd_Smes_g4_112	974406	AG	A	SMEST003992001.1:SMESG000003992.1;CDS577958	-1	.	.	.	.	.	19-19-delfrshift	.	no-SNV	CDS577958
1411908	dd_Smes_g4_112	974409	ATACCAACT	A	SMEST003992001.1:SMESG000003992.1;CDS577958	-1	.	.	.	.	.	9-16-delfrshift	.	no-SNV	CDS577958
1411909	dd_Smes_g4_112	974421	ACCATT	A	SMEST003992001.1:SMESG000003992.1;CDS577958	-1	.	.	.	.	.	1-4-delfrshift	.	no-SNV	CDS577958
1411919	dd_Smes_g4_119	580924	TCTATAAA	T	SMEST005589001.1:MSTRG.2539;CDS377764	-1	.	.	.	.	.	138-144-delfrshift	.	no-SNV	CDS377764
1411938	dd_Smes_g4_126	1450485	AG	A	SMEST007907003.1:MSTRG.3222;CDS393003	-1	.	.	.	.	.	142-142-delfrshift	.	no-SNV	CDS393003
1411955	dd_Smes_g4_130	928360	T	TTGGTCGGATGGGTGTG	MSTRG.3678.2:MSTRG.3678;CDS402760	1	.	.	.	.	.	62-63-insfrshift	.	no-SNV	CDS402760
1411956	dd_Smes_g4_130	928363	T	TTGAGTTTTGTCTGGGTGATGGTAAA	MSTRG.3678.2:MSTRG.3678;CDS402760	1	.	.	.	.	.	65-66-insfrshift	.	no-SNV	CDS402760
1411959	dd_Smes_g4_131	505882	TTTGATTTTTTCTTCGTTTATAATTTGCAATTCCATGCATTTTATATTTATCTCCTCATCTTTTTGTTTTATAATTTCATCCAAATTGCCTTTCAATATTAATTCTCCATATATAATTTTATTCTTTTCTTCTAATATTTTGATTTTATCTTTTCCCTCAATAATCTCCGTTTTTTTTCTGTTAATTATGATTTCGAGATTTTTTATTTCCTCATGTTTTTCAGAATTCCGTTCTCCCAGAAGTTCTATTTCGTTTTTGCTTCGGATTAAATCATTTTCCAAC	T	SMEST009948001.1:MSTRG.3731;CDS404707	-1	.	.	.	.	.	1749-2030-delinframe	.	no-SNV	CDS404707
1411970	dd_Smes_g4_143	991882	AT	A	SMEST013157004.1:MSTRG.4714;CDS433719	1	.	.	.	.	.	35-35-delfrshift	.	no-SNV	CDS433719
1411971	dd_Smes_g4_143	1310618	GT	G	SMEST013041003.1:MSTRG.4728;CDS433847	-1	.	.	.	.	.	4-4-delfrshift	.	no-SNV	CDS433847
1411973	dd_Smes_g4_147	309793	T	TA	MSTRG.4899.3:MSTRG.4899;CDS437366	1	.	.	.	.	.	43-44-insfrshift	.	no-SNV	CDS437366
1411974	dd_Smes_g4_147	309794	T	TC	MSTRG.4899.3:MSTRG.4899;CDS437366	1	.	.	.	.	.	44-45-insfrshift	.	no-SNV	CDS437366
1411982	dd_Smes_g4_15	2667247	ATT	A	MSTRG.5145.2:MSTRG.5145;CDS443571	1	.	.	.	.	.	194-195-delfrshift	.	no-SNV	CDS443571
1412023	dd_Smes_g4_155	1451589	ATAAGGACAATAAAGATAGT	A	SMEST015949002.1:SMESG000015949.1;CDS579888	1	.	.	.	.	.	54-72-delfrshift	.	no-SNV	CDS579888
1412042	dd_Smes_g4_17	1904379	TC	T	MSTRG.6657.4:MSTRG.6657;CDS487671	-1	.	.	.	.	.	25-25-delfrshift	.	no-SNV	CDS487671
1412043	dd_Smes_g4_17	2352540	CCG	C	MSTRG.6679.1:MSTRG.6679;CDS488076	-1	.	.	.	.	.	7-8-delfrshift	.	no-SNV	CDS488076
1412073	dd_Smes_g4_177	688293	TTTCAGGTGGCTC	T	SMEST020509001.1:MSTRG.7180;CDS501228	1	.	.	.	.	.	1-7-delfrshift	.	no-SNV	CDS501228
1412074	dd_Smes_g4_177	698910	AG	A	SMEST020509001.1:MSTRG.7180;CDS501234	1	.	.	.	.	.	96-96-delfrshift	.	no-SNV	CDS501234
1412163	dd_Smes_g4_2	8318730	A	AAAGT	MSTRG.8835.2:MSTRG.8835;CDS547724	-1	.	.	.	.	.	220-221-insfrshift	.	no-SNV	CDS547724
1412164	dd_Smes_g4_2	8321129	C	CAATAACAGGAATTTATGAAAGG	MSTRG.8835.2:MSTRG.8835;CDS547723	-1	.	.	.	.	.	19-20-insfrshift	.	no-SNV	CDS547723
1412165	dd_Smes_g4_2	8321616	CT	C	MSTRG.8835.2:MSTRG.8835;CDS547719	-1	.	.	.	.	.	54-54-delfrshift	.	no-SNV	CDS547719
1412189	dd_Smes_g4_21	70093	ATTCGAAATCCT	A	SMEST030145001.1:MSTRG.9553;CDS568727	1	.	.	.	.	.	146-156-delfrshift	.	no-SNV	CDS568727
1412194	dd_Smes_g4_21	1301313	TC	T	MSTRG.9586.2:MSTRG.9586;CDS569120	-1	.	.	.	.	.	282-282-delfrshift	.	no-SNV	CDS569120
1412323	dd_Smes_g4_23	520281	ATGC	A	SMEST033796002.1:MSTRG.10424;CDS11312	-1	.	.	.	.	.	103-105-delinframe	.	no-SNV	CDS11312
1412324	dd_Smes_g4_23	520287	GACAAGCATCTTCTCT	G	SMEST033796002.1:MSTRG.10424;CDS11312	-1	.	.	.	.	.	85-99-delinframe	.	no-SNV	CDS11312
1412325	dd_Smes_g4_23	520305	G	GGGTT	SMEST033796002.1:MSTRG.10424;CDS11312	-1	.	.	.	.	.	82-83-insfrshift	.	no-SNV	CDS11312
1412326	dd_Smes_g4_23	520318	ATT	A	SMEST033796002.1:MSTRG.10424;CDS11312	-1	.	.	.	.	.	67-68-delfrshift	.	no-SNV	CDS11312
1412327	dd_Smes_g4_23	520322	CCGGTTTTAA	C	SMEST033796002.1:MSTRG.10424;CDS11312	-1	.	.	.	.	.	56-64-delinframe	.	no-SNV	CDS11312
1412328	dd_Smes_g4_23	520334	GA	G	SMEST033796002.1:MSTRG.10424;CDS11312	-1	.	.	.	.	.	52-52-delfrshift	.	no-SNV	CDS11312
1412329	dd_Smes_g4_23	520337	TTTACCGGCATTCCGGTATTTAA	T	SMEST033796002.1:MSTRG.10424;CDS11312	-1	.	.	.	.	.	28-49-delfrshift	.	no-SNV	CDS11312
1412330	dd_Smes_g4_23	520370	GAAA	G	SMEST033796002.1:MSTRG.10424;CDS11312	-1	.	.	.	.	.	14-16-delinframe	.	no-SNV	CDS11312
1412331	dd_Smes_g4_23	520375	GTTTTCCAAAACCTAAGTTTT	G	SMEST033796002.1:MSTRG.10424;CDS11312	-1	.	.	.	.	.	1-11-delfrshift	.	no-SNV	CDS11312
1412334	dd_Smes_g4_23	520421	ATTAATAATTCCCAAACTATTACCCTTTCGATTTCTTC	A	SMEST033796002.1:MSTRG.10424;CDS11311	-1	.	.	.	.	.	148-162-delinframe	.	no-SNV	CDS11311
1412393	dd_Smes_g4_231	712360	A	ATTTTCATCTGGTTGGTATACCAATCCGTATCGAACAAGCTGGTGTTACAAACGCGTACGTCCGTTCTTTCACCTTCTACTTCCTGCAAGTAC	MSTRG.10696.2:MSTRG.10696;CDS18778	-1	.	.	.	.	.	38-39-insfrshift	.	no-SNV	CDS18778
1412393	dd_Smes_g4_231	712360	A	ATTTTCATCTGGTTGGTATACCAATCCGTATCGAACAAGCTGGTGTTACAAACGCGTACGTCCGTTCTTTCACCTTCTACTTCCTGCAAGTAC	SMEST032694001.1:MSTRG.10696;CDS18786	-1	.	.	.	.	.	26-27-insfrshift	.	no-SNV	CDS18786
1412399	dd_Smes_g4_24	1143699	TTTATGAAAATTTA	T	MSTRG.10913.1:MSTRG.10913;CDS26422	1	.	.	.	.	.	33-45-delfrshift	.	no-SNV	CDS26422
1412400	dd_Smes_g4_24	1143734	GC	G	MSTRG.10913.1:MSTRG.10913;CDS26422	1	.	.	.	.	.	68-68-delfrshift	.	no-SNV	CDS26422
1412401	dd_Smes_g4_24	1143758	AC	A	MSTRG.10913.1:MSTRG.10913;CDS26422	1	.	.	.	.	.	92-92-delfrshift	.	no-SNV	CDS26422
1412402	dd_Smes_g4_24	1143760	TG	T	MSTRG.10913.1:MSTRG.10913;CDS26422	1	.	.	.	.	.	94-94-delfrshift	.	no-SNV	CDS26422
1412466	dd_Smes_g4_24	4986595	C	CATCCAACTA	SMEST035238001.1:MSTRG.11063;CDS29131	1	.	.	.	.	.	270-271-insfrshift	.	no-SNV	CDS29131
1412536	dd_Smes_g4_25	25395	C	CTAAGTAGTGGGA	SMEST036452011.1:MSTRG.11283;CDS33655	-1	.	.	.	.	.	26-27-insfrshift	.	no-SNV	CDS33655
1412543	dd_Smes_g4_254	446199	GC	G	SMEST035775001.1:MSTRG.11536;CDS40606	1	.	.	.	.	.	284-284-delfrshift	.	no-SNV	CDS40606
1412580	dd_Smes_g4_3	2043527	CGGTTCAAATAGA	C	SMEST051237001.1:MSTRG.13055;CDS82681	1	.	.	.	.	.	115-126-delinframe	.	no-SNV	CDS82681
1412586	dd_Smes_g4_3	10550434	A	ATTTT	SMEST050765001.1:MSTRG.13318;CDS87299	1	.	.	.	.	.	233-234-insfrshift	.	no-SNV	CDS87299
1412609	dd_Smes_g4_30	2680555	T	TATC	SMEST043489001.1:MSTRG.13537;CDS94018	-1	.	.	.	.	.	454-455-insfrshift	.	no-SNV	CDS94018
1412613	dd_Smes_g4_30	2724365	A	ACTT	SMEST043490001.1:MSTRG.13545;CDS94326	-1	.	.	.	.	.	40-41-insfrshift	.	no-SNV	CDS94326
1412730	dd_Smes_g4_339	175107	T	TGTTTCCGTAATTGTATGAATAGTATTTTTCCGTTCCGGAAGCCACTCCGCCCGCTTCTCCGTTTGTCGGGAGATTGAAAATATCAAAGTACGCAGGTGAAGACGAAAAAGGAA	MSTRG.14390.1:MSTRG.14390;CDS117183	1	.	.	.	.	.	152-153-insfrshift	.	no-SNV	CDS117183
1412732	dd_Smes_g4_34	394800	G	GGATGTACGGATACTGAACCGATTGTGGTTACTGAACCGACTCCGTTGGCAGCAGTAGTTACTC	SMEST046906004.1:MSTRG.14408;CDS117897	1	.	.	.	.	.	42-43-insfrshift	.	no-SNV	CDS117897
1412746	dd_Smes_g4_354	141730	GT	G	MSTRG.14796.2:MSTRG.14796;CDS124944	-1	.	.	.	.	.	74-74-delfrshift	.	no-SNV	CDS124944
1412821	dd_Smes_g4_4	11866471	TTC	T	MSTRG.15883.6:MSTRG.15883;CDS152500	1	.	.	.	.	.	326-327-delfrshift	.	no-SNV	CDS152500
1412838	dd_Smes_g4_44	2872227	T	TCCCACTACCACGACA	SMEST055037001.1:MSTRG.16634;CDS174661	1	.	.	.	.	.	139-140-insfrshift	.	no-SNV	CDS174661
1412912	dd_Smes_g4_52	2983991	CAA	C	SMEST060707001.1:MSTRG.18141;CDS218080	1	.	.	.	.	.	72-73-delfrshift	.	no-SNV	CDS218080
1412925	dd_Smes_g4_57	334419	CA	C	SMEST062781001.1:MSTRG.18628;CDS233021	-1	.	.	.	.	.	116-116-delfrshift	.	no-SNV	CDS233021
1413037	dd_Smes_g4_57	2943603	TAAA	T	SMEST062835001.1:SMESG000062835.1;CDS587955	1	.	.	.	.	.	28-30-delinframe	.	no-SNV	CDS587955
1413038	dd_Smes_g4_57	2943607	A	ATT	SMEST062835001.1:SMESG000062835.1;CDS587955	1	.	.	.	.	.	30-31-insfrshift	.	no-SNV	CDS587955
1413041	dd_Smes_g4_57	2967743	A	ATTG	SMEST062836001.1:MSTRG.18777;CDS235414	-1	.	.	.	.	.	239-240-insfrshift	.	no-SNV	CDS235414
1413043	dd_Smes_g4_58	2349665	CT	C	SMEST063186001.1:MSTRG.18878;CDS237625	-1	.	.	.	.	.	81-81-delfrshift	.	no-SNV	CDS237625
1413133	dd_Smes_g4_61	3135308	TC	T	SMEST065771001.1:SMESG000065771.1;CDS588373	-1	.	.	.	.	.	648-648-delfrshift	.	no-SNV	CDS588373
1413162	dd_Smes_g4_65	2267909	AAGTTTTTCACTTACCAACTG	A	SMEST067108001.1:MSTRG.19964;CDS273418	-1	.	.	.	.	.	1054-1073-delfrshift	.	no-SNV	CDS273418
1413163	dd_Smes_g4_65	2267932	TCTGTTCCACTTTTTCATCGATTTTACTAAAC	T	SMEST067108001.1:MSTRG.19964;CDS273418	-1	.	.	.	.	.	1020-1050-delfrshift	.	no-SNV	CDS273418
1413205	dd_Smes_g4_73	2085522	A	ATT	MSTRG.20910.1:MSTRG.20910;CDS299186	-1	.	.	.	.	.	60-61-insfrshift	.	no-SNV	CDS299186
1413207	dd_Smes_g4_74	514320	T	TGTGG	SMEST071538001.1:MSTRG.20960;CDS300443	1	.	.	.	.	.	448-449-insfrshift	.	no-SNV	CDS300443
1413275	dd_Smes_g4_85	1563599	CT	C	MSTRG.22294.3:MSTRG.22294;CDS338077	-1	.	.	.	.	.	72-72-delfrshift	.	no-SNV	CDS338077
1413288	dd_Smes_g4_89	1565997	ATACCTTTAAGAGAATGAACATAATACATATTAATTTATCATGTTATAATT	A	SMEST077210001.1:MSTRG.22630;CDS348343	-1	.	.	.	.	.	1-3-delinframe	.	no-SNV	CDS348343
1413291	dd_Smes_g4_9	1172762	A	AC	MSTRG.22710.2:MSTRG.22710;CDS350189	1	.	.	.	.	.	104-105-insfrshift	.	no-SNV	CDS350189
1413291	dd_Smes_g4_9	1172762	A	AC	MSTRG.22710.2:MSTRG.22710;CDS350181	1	.	.	.	.	.	103-104-insfrshift	.	no-SNV	CDS350181
1413293	dd_Smes_g4_9	1576260	CAGGTATAATTTTTAATATTAATTAATTATTCTATAAACCAATTAATTCGATTGGTTCTAATTTTAATAATATTTTATAAATATCAATAAAGTTTTTTATTTATTTTATTCAAAATGTTTGTAATCT	C	SMEST081089002.1:MSTRG.22727;CDS350427	1	.	.	.	.	.	110-111-delfrshift	.	no-SNV	CDS350427
1413310	dd_Smes_g4_91	1838989	AT	A	SMEST078557002.1:MSTRG.23061;CDS359348	1	.	.	.	.	.	115-115-delfrshift	.	no-SNV	CDS359348
1413386	dd_Smes_g4_11	5216902	AC	A	SMEST006070001.1:MSTRG.1785;CDS210466	1	.	.	.	.	.	336-336-delfrshift	.	no-SNV	CDS210466
1413510	dd_Smes_g4_169	741844	T	TA	MSTRG.6565.5:MSTRG.6565;CDS486230	-1	.	.	.	.	.	1316-1317-insfrshift	.	no-SNV	CDS486230
1413547	dd_Smes_g4_2	15864108	A	AAGCAATATCATTTTC	SMEST041908003.1:MSTRG.9060;CDS556915	-1	.	.	.	.	.	264-265-insfrshift	.	no-SNV	CDS556915
1413563	dd_Smes_g4_224	672184	AC	A	SMEST031406002.1:MSTRG.10295;CDS7750	-1	.	.	.	.	.	44-44-delfrshift	.	no-SNV	CDS7750
1413606	dd_Smes_g4_299	101911	C	CAAACAGAATATAAAATATAAAATAT	MSTRG.12997.1:MSTRG.12997;CDS79756	1	.	.	.	.	.	244-245-insfrshift	.	no-SNV	CDS79756
1413628	dd_Smes_g4_33	5022894	A	AATGAG	SMEST046228001.1:MSTRG.14338;CDS116134	-1	.	.	.	.	.	168-169-insfrshift	.	no-SNV	CDS116134
1413657	dd_Smes_g4_4	3608472	C	CATATATAGACCAATATAGACAATATATACGGA	SMEST058755001.1:SMESG000058755.1;CDS587341	1	.	.	.	.	.	78-79-insfrshift	.	no-SNV	CDS587341
1413684	dd_Smes_g4_46	486227	TG	T	SMEST056331002.1:MSTRG.16889;CDS183347	-1	.	.	.	.	.	95-95-delfrshift	.	no-SNV	CDS183347
1413685	dd_Smes_g4_47	1076328	TCC	T	SMEST056432001.1:SMESG000056432.1;CDS586948	-1	.	.	.	.	.	333-334-delfrshift	.	no-SNV	CDS586948
1413686	dd_Smes_g4_47	1076331	TTTGAATCCTGCAAGACTGCAGAAATTGATTG	T	SMEST056432001.1:SMESG000056432.1;CDS586948	-1	.	.	.	.	.	301-331-delfrshift	.	no-SNV	CDS586948
1413693	dd_Smes_g4_5	5099093	T	TTCATTGCCA	MSTRG.17565.3:MSTRG.17565;CDS202846	1	.	.	.	.	.	7-8-insfrshift	.	no-SNV	CDS202846
1413710	dd_Smes_g4_56	2681116	TAAA	T	SMEST062402004.1:MSTRG.18597;CDS232114	1	.	.	.	.	.	43-45-delinframe	.	no-SNV	CDS232114
1413718	dd_Smes_g4_57	2572942	TTATGTGCACTCTGCGCAGCTATTCCTC	T	SMEST062783001.1:MSTRG.18745;CDS234629	-1	.	.	.	.	.	1259-1285-delinframe	.	no-SNV	CDS234629
1413742	dd_Smes_g4_61	545688	TTCTGACAAGTTTATTGTAGGATTCCAAGGCATTTGTCA	T	SMEST065880001.1:MSTRG.19483;CDS253929	-1	.	.	.	.	.	662-699-delfrshift	.	no-SNV	CDS253929
1413748	dd_Smes_g4_63	3317510	CTTT	C	SMEST066490001.1:MSTRG.19764;CDS262593	-1	.	.	.	.	.	263-265-delinframe	.	no-SNV	CDS262593
1413749	dd_Smes_g4_63	3317514	GACCAACAT	G	SMEST066490001.1:MSTRG.19764;CDS262593	-1	.	.	.	.	.	254-261-delfrshift	.	no-SNV	CDS262593
1413750	dd_Smes_g4_63	3317525	CCG	C	SMEST066490001.1:MSTRG.19764;CDS262593	-1	.	.	.	.	.	249-250-delfrshift	.	no-SNV	CDS262593
1413756	dd_Smes_g4_67	2245313	CTTTTGAGCACTGCCAATGCAACATCTAGTACAACCAGTGTACTTTTGAGCACTGCCAATGCAACATCTAGTACAGCCAGTGCAA	C	SMEST067876006.1:MSTRG.20184;CDS276495	1	.	.	.	.	.	197-280-delinframe	.	no-SNV	CDS276495
1413757	dd_Smes_g4_67	2245439	CTTTTGAGCACTGCCAATGCAACATCTAGTACAGCCAGTGCAA	C	SMEST067876006.1:MSTRG.20184;CDS276495	1	.	.	.	.	.	323-364-delinframe	.	no-SNV	CDS276495
1413759	dd_Smes_g4_7	1399808	A	ACATTTGAATAAGAATCCCTATTTAGAAAAAAAATTTGTTCATGAATTCTTATAAAATGTAAAATATTTCATAGAATTGAATTATTCAAAAACAACGGTAAT	SMEST073404001.1:MSTRG.20417;CDS282634	-1	.	.	.	.	.	18-19-insfrshift	.	no-SNV	CDS282634
1413774	dd_Smes_g4_77	2817093	TG	T	SMEST072461001.1:MSTRG.21307;CDS308858	1	.	.	.	.	.	196-196-delfrshift	.	no-SNV	CDS308858
1413792	dd_Smes_g4_83	370290	T	TAAGA	MSTRG.22098.3:MSTRG.22098;CDS333502	1	.	.	.	.	.	140-141-insfrshift	.	no-SNV	CDS333502
1413818	dd_Smes_g4_94	678616	G	GC	SMEST079668001.1:MSTRG.23268;CDS363585	1	.	.	.	.	.	140-141-insfrshift	.	no-SNV	CDS363585
1413819	dd_Smes_g4_94	678619	C	CACACCATATA	SMEST079668001.1:MSTRG.23268;CDS363585	1	.	.	.	.	.	143-144-insfrshift	.	no-SNV	CDS363585
1413820	dd_Smes_g4_94	678621	GGACT	G	SMEST079668001.1:MSTRG.23268;CDS363585	1	.	.	.	.	.	147-150-delfrshift	.	no-SNV	CDS363585
1413821	dd_Smes_g4_94	678627	T	TCC	SMEST079668001.1:MSTRG.23268;CDS363585	1	.	.	.	.	.	151-152-insfrshift	.	no-SNV	CDS363585
1413822	dd_Smes_g4_94	678635	TTTGGGAAACCACA	T	SMEST079668001.1:MSTRG.23268;CDS363585	1	.	.	.	.	.	161-173-delfrshift	.	no-SNV	CDS363585
1413823	dd_Smes_g4_94	678652	T	TACATC	SMEST079668001.1:MSTRG.23268;CDS363585	1	.	.	.	.	.	176-177-insfrshift	.	no-SNV	CDS363585
1413824	dd_Smes_g4_94	678655	AG	A	SMEST079668001.1:MSTRG.23268;CDS363585	1	.	.	.	.	.	181-181-delfrshift	.	no-SNV	CDS363585
1413869	dd_Smes_g4_1	755158	TATTTAAAACTGCTAATTATTCCTGGTACAA	T	SMEST027161004.1:MSTRG.41;CDS417608	1	.	.	.	.	.	126-155-delinframe	.	no-SNV	CDS417608
1413883	dd_Smes_g4_1	908528	GATGGAATTT	G	MSTRG.45.7:MSTRG.45;CDS429137	-1	.	.	.	.	.	531-539-delinframe	.	no-SNV	CDS429137
1414010	dd_Smes_g4_110	652585	AT	A	SMEST003729001.1:SMESG000003729.1;CDS577912	-1	.	.	.	.	.	578-578-delfrshift	.	no-SNV	CDS577912
1414034	dd_Smes_g4_110	1476924	CTT	C	MSTRG.1962.5:MSTRG.1962;CDS257822	-1	.	.	.	.	.	107-108-delfrshift	.	no-SNV	CDS257822
1414041	dd_Smes_g4_112	974404	AG	A	SMEST003992001.1:SMESG000003992.1;CDS577958	-1	.	.	.	.	.	21-21-delfrshift	.	no-SNV	CDS577958
1414042	dd_Smes_g4_112	974406	AG	A	SMEST003992001.1:SMESG000003992.1;CDS577958	-1	.	.	.	.	.	19-19-delfrshift	.	no-SNV	CDS577958
1414043	dd_Smes_g4_112	974409	ATACCAACT	A	SMEST003992001.1:SMESG000003992.1;CDS577958	-1	.	.	.	.	.	9-16-delfrshift	.	no-SNV	CDS577958
1414075	dd_Smes_g4_131	505882	TTTGATTTTTTCTTCGTTTATAATTTGCAATTCCATGCATTTTATATTTATCTCCTCATCTTTTTGTTTTATAATTTCATCCAAATTGCCTTTCAATATTAATTCTCCATATATAATTTTATTCTTTTCTTCTAATATTTTGATTTTATCTTTTCCCTCAATAATCTCCGTTTTTTTTCTGTTAATTATGATTTCGAGATTTTTTATTTCCTCATGTTTTTCAGAATTCCGTTCTCCCAGAAGTTCTATTTCGTTTTTGCTTCGGATTAAATCATTTTCCAAC	T	SMEST009948001.1:MSTRG.3731;CDS404707	-1	.	.	.	.	.	1749-2030-delinframe	.	no-SNV	CDS404707
1414091	dd_Smes_g4_139	904558	TGATCAAG	T	SMEST011541002.1:MSTRG.4228;CDS419858	-1	.	.	.	.	.	799-805-delfrshift	.	no-SNV	CDS419858
1414094	dd_Smes_g4_14	4200820	G	GATGAAGGAGCAAATGATAGCAATGGGAAA	SMEST014559001.1:MSTRG.4398;CDS425267	1	.	.	.	.	.	137-138-insfrshift	.	no-SNV	CDS425267
1414104	dd_Smes_g4_147	309793	T	TA	MSTRG.4899.3:MSTRG.4899;CDS437366	1	.	.	.	.	.	43-44-insfrshift	.	no-SNV	CDS437366
1414105	dd_Smes_g4_147	309794	T	TC	MSTRG.4899.3:MSTRG.4899;CDS437366	1	.	.	.	.	.	44-45-insfrshift	.	no-SNV	CDS437366
1414125	dd_Smes_g4_154	482675	CCAAATAATACAAATGTGCCAAATAATACAAATGTGCCAAATAATACAAATGTGCCAAATAATACAAATGTGT	C	SMEST015798003.1:MSTRG.5672;CDS461484	1	.	.	.	.	.	110-181-delinframe	.	no-SNV	CDS461484
1414133	dd_Smes_g4_155	1451589	ATAAGGACAATAAAGATAGT	A	SMEST015949002.1:SMESG000015949.1;CDS579888	1	.	.	.	.	.	54-72-delfrshift	.	no-SNV	CDS579888
1414151	dd_Smes_g4_164	1091773	AT	A	SMEST017936001.1:MSTRG.6385;CDS480085	1	.	.	.	.	.	450-450-delfrshift	.	no-SNV	CDS480085
1414152	dd_Smes_g4_164	1091779	ACCGATTAATTG	A	SMEST017936001.1:MSTRG.6385;CDS480085	1	.	.	.	.	.	456-466-delfrshift	.	no-SNV	CDS480085
1414173	dd_Smes_g4_177	688293	TTTCAGGTGGCTC	T	SMEST020509001.1:MSTRG.7180;CDS501228	1	.	.	.	.	.	1-7-delfrshift	.	no-SNV	CDS501228
1414250	dd_Smes_g4_2	4528894	AAAT	A	SMEST042142001.1:MSTRG.8730;CDS544209	1	.	.	.	.	.	1264-1266-delinframe	.	no-SNV	CDS544209
1414264	dd_Smes_g4_20	3842585	TAGGCA	T	SMEST028712001.1:SMESG000028712.1;CDS582357	-1	.	.	.	.	.	236-240-delfrshift	.	no-SNV	CDS582357
1414265	dd_Smes_g4_20	3842594	C	CAAGT	SMEST028712001.1:SMESG000028712.1;CDS582357	-1	.	.	.	.	.	232-233-insfrshift	.	no-SNV	CDS582357
1414266	dd_Smes_g4_20	3842596	T	TTCGAC	SMEST028712001.1:SMESG000028712.1;CDS582357	-1	.	.	.	.	.	230-231-insfrshift	.	no-SNV	CDS582357
1414267	dd_Smes_g4_20	3842600	CATAT	C	SMEST028712001.1:SMESG000028712.1;CDS582357	-1	.	.	.	.	.	222-225-delfrshift	.	no-SNV	CDS582357
1414539	dd_Smes_g4_24	4986595	C	CATCCAACTA	SMEST035238001.1:MSTRG.11063;CDS29131	1	.	.	.	.	.	270-271-insfrshift	.	no-SNV	CDS29131
1414613	dd_Smes_g4_250	540361	CGATGGAGTTTTGAAT	C	MSTRG.11468.1:MSTRG.11468;CDS38784	1	.	.	.	.	.	31-45-delinframe	.	no-SNV	CDS38784
1414614	dd_Smes_g4_250	540396	ATTTT	A	MSTRG.11468.1:MSTRG.11468;CDS38784	1	.	.	.	.	.	66-69-delfrshift	.	no-SNV	CDS38784
1414615	dd_Smes_g4_250	540717	GCA	G	MSTRG.11468.1:MSTRG.11468;CDS38785	1	.	.	.	.	.	121-122-delfrshift	.	no-SNV	CDS38785
1414640	dd_Smes_g4_3	2043527	CGGTTCAAATAGA	C	SMEST051237001.1:MSTRG.13055;CDS82681	1	.	.	.	.	.	115-126-delinframe	.	no-SNV	CDS82681
1414657	dd_Smes_g4_30	2680555	T	TATC	SMEST043489001.1:MSTRG.13537;CDS94018	-1	.	.	.	.	.	454-455-insfrshift	.	no-SNV	CDS94018
1414662	dd_Smes_g4_30	2724365	A	ACTT	SMEST043490001.1:MSTRG.13545;CDS94326	-1	.	.	.	.	.	40-41-insfrshift	.	no-SNV	CDS94326
1414883	dd_Smes_g4_42	3537090	G	GATGGCTTAGGAGTTTCCTTCTTCACAGAAGGTTTAGGAGCTTCCTTCTTCTCAT	MSTRG.16363.1:MSTRG.16363;CDS168366	-1	.	.	.	.	.	563-564-insfrshift	.	no-SNV	CDS168366
1414884	dd_Smes_g4_42	3537101	A	AGCTTCCTTCTTCTC	MSTRG.16363.1:MSTRG.16363;CDS168366	-1	.	.	.	.	.	552-553-insfrshift	.	no-SNV	CDS168366
1414887	dd_Smes_g4_44	2025115	TA	T	SMEST054982001.1:SMESG000054982.1;CDS586774	1	.	.	.	.	.	157-157-delfrshift	.	no-SNV	CDS586774
1414888	dd_Smes_g4_44	2025160	AC	A	SMEST054982001.1:SMESG000054982.1;CDS586774	1	.	.	.	.	.	202-202-delfrshift	.	no-SNV	CDS586774
1414893	dd_Smes_g4_47	2140170	AT	A	SMEST056563001.1:MSTRG.17082;CDS190208	-1	.	.	.	.	.	199-199-delfrshift	.	no-SNV	CDS190208
1415075	dd_Smes_g4_57	2943603	TAAA	T	SMEST062835001.1:SMESG000062835.1;CDS587955	1	.	.	.	.	.	28-30-delinframe	.	no-SNV	CDS587955
1415076	dd_Smes_g4_57	2943607	A	ATT	SMEST062835001.1:SMESG000062835.1;CDS587955	1	.	.	.	.	.	30-31-insfrshift	.	no-SNV	CDS587955
1415080	dd_Smes_g4_57	2967743	A	ATTG	SMEST062836001.1:MSTRG.18777;CDS235414	-1	.	.	.	.	.	239-240-insfrshift	.	no-SNV	CDS235414
1415173	dd_Smes_g4_61	3135308	TC	T	SMEST065771001.1:SMESG000065771.1;CDS588373	-1	.	.	.	.	.	648-648-delfrshift	.	no-SNV	CDS588373
1415202	dd_Smes_g4_65	2267909	AAGTTTTTCACTTACCAACTG	A	SMEST067108001.1:MSTRG.19964;CDS273418	-1	.	.	.	.	.	1054-1073-delfrshift	.	no-SNV	CDS273418
1415203	dd_Smes_g4_65	2267932	TCTGTTCCACTTTTTCATCGATTTTACTAAAC	T	SMEST067108001.1:MSTRG.19964;CDS273418	-1	.	.	.	.	.	1020-1050-delfrshift	.	no-SNV	CDS273418
1415208	dd_Smes_g4_69	876313	TTGA	T	SMEST068428001.1:MSTRG.20320;CDS280097	1	.	.	.	.	.	1002-1004-delinframe	.	no-SNV	CDS280097
1415248	dd_Smes_g4_77	345988	AAAT	A	SMEST072478001.1:MSTRG.21219;CDS305496	1	.	.	.	.	.	133-135-delinframe	.	no-SNV	CDS305496
1415304	dd_Smes_g4_88	701745	CT	C	SMEST077082001.1:MSTRG.22532;CDS346810	1	.	.	.	.	.	165-165-delfrshift	.	no-SNV	CDS346810
1415306	dd_Smes_g4_89	1565997	ATACCTTTAAGAGAATGAACATAATACATATTAATTTATCATGTTATAATT	A	SMEST077210001.1:MSTRG.22630;CDS348343	-1	.	.	.	.	.	1-3-delinframe	.	no-SNV	CDS348343
1415310	dd_Smes_g4_90	301460	ATAG	A	SMEST078401001.1:MSTRG.22942;CDS355051	-1	.	.	.	.	.	49-51-delinframe	.	no-SNV	CDS355051
1415320	dd_Smes_g4_94	220530	ACCTGTCCACCTCCAAGGGCC	A	SMEST079614001.1:MSTRG.23250;CDS363467	1	.	.	.	.	.	2-21-delfrshift	.	no-SNV	CDS363467
1415383	dd_Smes_g4_11	5216902	AC	A	SMEST006070001.1:MSTRG.1785;CDS210466	1	.	.	.	.	.	336-336-delfrshift	.	no-SNV	CDS210466
1415410	dd_Smes_g4_13	4109958	GCC	G	SMEST011883001.1:SMESG000011883.1;CDS579341	-1	.	.	.	.	.	11-12-delfrshift	.	no-SNV	CDS579341
1415434	dd_Smes_g4_14	4243194	A	AATTAACCTGCTTAAT	MSTRG.4400.5:MSTRG.4400;CDS425292	-1	.	.	.	.	.	82-83-insfrshift	.	no-SNV	CDS425292
1415435	dd_Smes_g4_14	4243197	T	TTGCATTCAATCCTCTG	MSTRG.4400.5:MSTRG.4400;CDS425292	-1	.	.	.	.	.	79-80-insfrshift	.	no-SNV	CDS425292
1415461	dd_Smes_g4_157	1034051	TC	T	SMEST016335001.1:MSTRG.5846;CDS466731	1	.	.	.	.	.	635-635-delfrshift	.	no-SNV	CDS466731
1415461	dd_Smes_g4_157	1034051	TC	T	SMEST016335001.1:MSTRG.5846;CDS466729	1	.	.	.	.	.	55-55-delfrshift	.	no-SNV	CDS466729
1415462	dd_Smes_g4_157	1034054	GAGCAAGACAGGAATCACTCT	G	SMEST016335001.1:MSTRG.5846;CDS466731	1	.	.	.	.	.	638-657-delfrshift	.	no-SNV	CDS466731
1415462	dd_Smes_g4_157	1034054	GAGCAAGACAGGAATCACTCT	G	SMEST016335001.1:MSTRG.5846;CDS466729	1	.	.	.	.	.	58-77-delfrshift	.	no-SNV	CDS466729
1415486	dd_Smes_g4_169	741844	T	TA	MSTRG.6565.5:MSTRG.6565;CDS486230	-1	.	.	.	.	.	1316-1317-insfrshift	.	no-SNV	CDS486230
1415491	dd_Smes_g4_173	517107	G	GT	SMEST019979001.1:MSTRG.6991;CDS496250	-1	.	.	.	.	.	201-202-insfrshift	.	no-SNV	CDS496250
1415491	dd_Smes_g4_173	517107	G	GT	SMEST019979001.1:MSTRG.6991;CDS496249	-1	.	.	.	.	.	355-356-insfrshift	.	no-SNV	CDS496249
1415507	dd_Smes_g4_19	737381	TG	T	MSTRG.8056.1:MSTRG.8056;CDS526628	1	.	.	.	.	.	7-7-delfrshift	.	no-SNV	CDS526628
1415508	dd_Smes_g4_19	737384	GAGGTTTT	G	MSTRG.8056.1:MSTRG.8056;CDS526628	1	.	.	.	.	.	10-16-delfrshift	.	no-SNV	CDS526628
1415509	dd_Smes_g4_19	737395	A	AG	MSTRG.8056.1:MSTRG.8056;CDS526628	1	.	.	.	.	.	19-20-insfrshift	.	no-SNV	CDS526628
1415510	dd_Smes_g4_19	737401	CTATTT	C	MSTRG.8056.1:MSTRG.8056;CDS526628	1	.	.	.	.	.	27-31-delfrshift	.	no-SNV	CDS526628
1415511	dd_Smes_g4_19	737410	GTGCTACCC	G	MSTRG.8056.1:MSTRG.8056;CDS526628	1	.	.	.	.	.	36-43-delfrshift	.	no-SNV	CDS526628
1415512	dd_Smes_g4_19	737420	AGGC	A	MSTRG.8056.1:MSTRG.8056;CDS526628	1	.	.	.	.	.	46-48-delinframe	.	no-SNV	CDS526628
1415513	dd_Smes_g4_19	737425	GCATCCCAAA	G	MSTRG.8056.1:MSTRG.8056;CDS526628	1	.	.	.	.	.	51-59-delinframe	.	no-SNV	CDS526628
1415514	dd_Smes_g4_19	737436	AGTGCATT	A	MSTRG.8056.1:MSTRG.8056;CDS526628	1	.	.	.	.	.	62-68-delfrshift	.	no-SNV	CDS526628
1415515	dd_Smes_g4_19	737448	ATTAATT	A	MSTRG.8056.1:MSTRG.8056;CDS526628	1	.	.	.	.	.	74-79-delinframe	.	no-SNV	CDS526628
1415516	dd_Smes_g4_19	737455	CTGA	C	MSTRG.8056.1:MSTRG.8056;CDS526628	1	.	.	.	.	.	81-83-delinframe	.	no-SNV	CDS526628
1415521	dd_Smes_g4_19	1196083	TCAGAGGAATTATTTTGCACATTTTGCACATTTTGC	T	MSTRG.8078.1:MSTRG.8078;CDS526968	-1	.	.	.	.	.	222-256-delfrshift	.	no-SNV	CDS526968
1415557	dd_Smes_g4_216	615918	T	TA	MSTRG.9927.1:MSTRG.9927;CDS575557	-1	.	.	.	.	.	161-162-insfrshift	.	no-SNV	CDS575557
1415558	dd_Smes_g4_216	615929	G	GAA	MSTRG.9927.1:MSTRG.9927;CDS575557	-1	.	.	.	.	.	150-151-insfrshift	.	no-SNV	CDS575557
1415559	dd_Smes_g4_216	615933	AGTGTTTTG	A	MSTRG.9927.1:MSTRG.9927;CDS575557	-1	.	.	.	.	.	138-145-delfrshift	.	no-SNV	CDS575557
1415560	dd_Smes_g4_216	615942	ATTGGCC	A	MSTRG.9927.1:MSTRG.9927;CDS575557	-1	.	.	.	.	.	131-136-delinframe	.	no-SNV	CDS575557
1415561	dd_Smes_g4_216	615950	AT	A	MSTRG.9927.1:MSTRG.9927;CDS575557	-1	.	.	.	.	.	128-128-delfrshift	.	no-SNV	CDS575557
1415562	dd_Smes_g4_216	615952	ATCGCGCG	A	MSTRG.9927.1:MSTRG.9927;CDS575557	-1	.	.	.	.	.	120-126-delfrshift	.	no-SNV	CDS575557
1415571	dd_Smes_g4_23	755514	C	CTTTTTCATCAACGCTTCTCTTTACATTGACCATGAAGACCGTATTTTCCTGATTCATTAGCCGTGCTAGCCT	SMEST033899001.1:MSTRG.10436;CDS11776	-1	.	.	.	.	.	66-67-insfrshift	.	no-SNV	CDS11776
1415605	dd_Smes_g4_265	509203	CATTT	C	SMEST037127001.1:MSTRG.11998;CDS52116	1	.	.	.	.	.	127-130-delfrshift	.	no-SNV	CDS52116
1415621	dd_Smes_g4_299	101911	C	CAAACAGAATATAAAATATAAAATAT	MSTRG.12997.1:MSTRG.12997;CDS79756	1	.	.	.	.	.	244-245-insfrshift	.	no-SNV	CDS79756
1415651	dd_Smes_g4_33	5022894	A	AATGAG	SMEST046228001.1:MSTRG.14338;CDS116134	-1	.	.	.	.	.	168-169-insfrshift	.	no-SNV	CDS116134
1415677	dd_Smes_g4_42	695164	CA	C	SMEST054116002.1:SMESG000054116.1;CDS586648	-1	.	.	.	.	.	93-93-delfrshift	.	no-SNV	CDS586648
1415705	dd_Smes_g4_53	1221428	T	TCTC	SMEST061280001.1:MSTRG.18208;CDS219680	1	.	.	.	.	.	90-91-insfrshift	.	no-SNV	CDS219680
1415706	dd_Smes_g4_53	1221429	A	AATTTT	SMEST061280001.1:MSTRG.18208;CDS219680	1	.	.	.	.	.	91-92-insfrshift	.	no-SNV	CDS219680
1415707	dd_Smes_g4_53	1221432	A	ACCTTC	SMEST061280001.1:MSTRG.18208;CDS219680	1	.	.	.	.	.	94-95-insfrshift	.	no-SNV	CDS219680
1415708	dd_Smes_g4_53	1221435	A	AACAATATGCGTTCGACAT	SMEST061280001.1:MSTRG.18208;CDS219680	1	.	.	.	.	.	97-98-insfrshift	.	no-SNV	CDS219680
1415709	dd_Smes_g4_53	1221437	G	GAA	SMEST061280001.1:MSTRG.18208;CDS219680	1	.	.	.	.	.	99-100-insfrshift	.	no-SNV	CDS219680
1415710	dd_Smes_g4_53	1221442	T	TAA	SMEST061280001.1:MSTRG.18208;CDS219680	1	.	.	.	.	.	104-105-insfrshift	.	no-SNV	CDS219680
1415711	dd_Smes_g4_53	1221446	T	TGAAGGAATAA	SMEST061280001.1:MSTRG.18208;CDS219680	1	.	.	.	.	.	108-109-insfrshift	.	no-SNV	CDS219680
1415712	dd_Smes_g4_53	1221449	C	CAA	SMEST061280001.1:MSTRG.18208;CDS219680	1	.	.	.	.	.	111-112-insfrshift	.	no-SNV	CDS219680
1415713	dd_Smes_g4_53	1221450	C	CTTTGAA	SMEST061280001.1:MSTRG.18208;CDS219680	1	.	.	.	.	.	112-113-insfrshift	.	no-SNV	CDS219680
1415714	dd_Smes_g4_53	1221451	C	CTTTCGTGTAATATTAACGGGAGTT	SMEST061280001.1:MSTRG.18208;CDS219680	1	.	.	.	.	.	113-114-insfrshift	.	no-SNV	CDS219680
1415748	dd_Smes_g4_69	773334	GAT	G	MSTRG.20313.2:MSTRG.20313;CDS279827	-1	.	.	.	.	.	3840-3841-delfrshift	.	no-SNV	CDS279827
1415766	dd_Smes_g4_77	2817093	TG	T	SMEST072461001.1:MSTRG.21307;CDS308858	1	.	.	.	.	.	196-196-delfrshift	.	no-SNV	CDS308858
1415838	dd_Smes_g4_1	908528	GATGGAATTT	G	MSTRG.45.7:MSTRG.45;CDS429137	-1	.	.	.	.	.	531-539-delinframe	.	no-SNV	CDS429137
1415949	dd_Smes_g4_11	2296234	TTG	T	SMEST005752001.1:MSTRG.1692;CDS184238	-1	.	.	.	.	.	3109-3110-delfrshift	.	no-SNV	CDS184238
1415950	dd_Smes_g4_11	2296237	CTTAACCATTGGAGTTATCTGTAAAGGATTCATAACCTCTTTATCGCTGTCATATCCGGAGACAACATTTGGATGGTGACATAGATCTGTACTCATTTGAGATAAGAACTGACTTT	C	SMEST005752001.1:MSTRG.1692;CDS184238	-1	.	.	.	.	.	2993-3107-delfrshift	.	no-SNV	CDS184238
1415958	dd_Smes_g4_11	7472105	G	GATGCCTTGTTGACATAAGTACTCAGGCGTGATTTCTGGCGTGAGTTTTTTCATGCGGAAGTAATCTGCAATC	SMEST006368004.1:MSTRG.1849;CDS228235	-1	.	.	.	.	.	12-13-insfrshift	.	no-SNV	CDS228235
1415985	dd_Smes_g4_110	652585	AT	A	SMEST003729001.1:SMESG000003729.1;CDS577912	-1	.	.	.	.	.	578-578-delfrshift	.	no-SNV	CDS577912
1416004	dd_Smes_g4_110	1476924	CTT	C	MSTRG.1962.5:MSTRG.1962;CDS257822	-1	.	.	.	.	.	107-108-delfrshift	.	no-SNV	CDS257822
1416009	dd_Smes_g4_116	224661	A	AATG	MSTRG.2311.4:MSTRG.2311;CDS360210	1	.	.	.	.	.	18-19-insfrshift	.	no-SNV	CDS360210
1416019	dd_Smes_g4_119	580924	TCTATAAA	T	SMEST005589001.1:MSTRG.2539;CDS377764	-1	.	.	.	.	.	138-144-delfrshift	.	no-SNV	CDS377764
1416020	dd_Smes_g4_119	581313	T	TTTTAGGGAGA	SMEST005589001.1:MSTRG.2539;CDS377763	-1	.	.	.	.	.	112-113-insfrshift	.	no-SNV	CDS377763
1416021	dd_Smes_g4_119	581315	C	CGACTCCGGCCACCCTGAGGCCAGGGTACCCCA	SMEST005589001.1:MSTRG.2539;CDS377763	-1	.	.	.	.	.	110-111-insfrshift	.	no-SNV	CDS377763
1416045	dd_Smes_g4_121	653666	TA	T	SMEST006948001.1:MSTRG.2920;CDS385111	-1	.	.	.	.	.	15-15-delfrshift	.	no-SNV	CDS385111
1416059	dd_Smes_g4_129	456778	AC	A	MSTRG.3340.1:MSTRG.3340;CDS395925	-1	.	.	.	.	.	37-37-delfrshift	.	no-SNV	CDS395925
1416069	dd_Smes_g4_130	928310	A	ACCCTGACCCGCCATACAACAGATTGAACACCAGAGACGGATAGCCGTAAGACAGACCAGTATTCCACAATGCACTGCGGTTGCCTAAGATCATCGCAAAACC	MSTRG.3678.2:MSTRG.3678;CDS402760	1	.	.	.	.	.	12-13-insfrshift	.	no-SNV	CDS402760
1416073	dd_Smes_g4_130	1748760	CTATAAGGACAACTATATAAAAGTCAATGTCAAATACATTACCGATACCGAAGTAAGTCGAATTT	C	MSTRG.3705.4:MSTRG.3705;CDS403595	1	.	.	.	.	.	46-96-delinframe	.	no-SNV	CDS403595
1416104	dd_Smes_g4_147	309793	T	TA	MSTRG.4899.3:MSTRG.4899;CDS437366	1	.	.	.	.	.	43-44-insfrshift	.	no-SNV	CDS437366
1416105	dd_Smes_g4_147	309794	T	TC	MSTRG.4899.3:MSTRG.4899;CDS437366	1	.	.	.	.	.	44-45-insfrshift	.	no-SNV	CDS437366
1416110	dd_Smes_g4_148	535323	CAAATAAGTATAA	C	SMEST013933001.1:MSTRG.4963;CDS438778	-1	.	.	.	.	.	704-715-delinframe	.	no-SNV	CDS438778
1416153	dd_Smes_g4_155	1451589	ATAAGGACAATAAAGATAGT	A	SMEST015949002.1:SMESG000015949.1;CDS579888	1	.	.	.	.	.	54-72-delfrshift	.	no-SNV	CDS579888
1416184	dd_Smes_g4_165	685712	TA	T	MSTRG.6416.8:MSTRG.6416;CDS481416	-1	.	.	.	.	.	114-114-delfrshift	.	no-SNV	CDS481416
1416196	dd_Smes_g4_169	411619	TC	T	SMEST018619001.1:MSTRG.6558;CDS485994	1	.	.	.	.	.	260-260-delfrshift	.	no-SNV	CDS485994
1416202	dd_Smes_g4_176	1135617	CA	C	SMEST020356005.1:SMESG000020356.1;CDS580725	1	.	.	.	.	.	72-72-delfrshift	.	no-SNV	CDS580725
1416263	dd_Smes_g4_184	238277	C	CA	SMEST022044001.1:MSTRG.7821;CDS520775	-1	.	.	.	.	.	52-53-insfrshift	.	no-SNV	CDS520775
1416274	dd_Smes_g4_19	4605665	GTT	G	MSTRG.8207.1:MSTRG.8207;CDS529403	-1	.	.	.	.	.	48-49-delfrshift	.	no-SNV	CDS529403
1416277	dd_Smes_g4_196	96967	A	AGTTTTAACAACCATATAC	SMEST024172002.1:MSTRG.8497;CDS536654	-1	.	.	.	.	.	33-34-insfrshift	.	no-SNV	CDS536654
1416278	dd_Smes_g4_196	96973	G	GAATATGGTATA	SMEST024172002.1:MSTRG.8497;CDS536654	-1	.	.	.	.	.	27-28-insfrshift	.	no-SNV	CDS536654
1416496	dd_Smes_g4_239	168937	A	AT	SMEST033329001.1:MSTRG.10845;CDS23647	-1	.	.	.	.	.	483-484-insfrshift	.	no-SNV	CDS23647
1416567	dd_Smes_g4_24	4986595	C	CATCCAACTA	SMEST035238001.1:MSTRG.11063;CDS29131	1	.	.	.	.	.	270-271-insfrshift	.	no-SNV	CDS29131
1416652	dd_Smes_g4_25	1257973	T	TTTTCGTTTTTTTTAAAAATAAAA	SMEST036144001.1:SMESG000036144.1;CDS583867	1	.	.	.	.	.	363-364-insfrshift	.	no-SNV	CDS583867
1416676	dd_Smes_g4_272	164702	AACCAATCCAAAAAAC	A	MSTRG.12308.1:MSTRG.12308;CDS62423	1	.	.	.	.	.	283-297-delinframe	.	no-SNV	CDS62423
1416683	dd_Smes_g4_28	3583296	A	AT	SMEST039967002.1:MSTRG.12517;CDS68199	1	.	.	.	.	.	143-144-insfrshift	.	no-SNV	CDS68199
1416684	dd_Smes_g4_28	3583298	TGGA	T	SMEST039967002.1:MSTRG.12517;CDS68199	1	.	.	.	.	.	147-149-delinframe	.	no-SNV	CDS68199
1416685	dd_Smes_g4_28	3583305	T	TTTGTA	SMEST039967002.1:MSTRG.12517;CDS68199	1	.	.	.	.	.	152-153-insfrshift	.	no-SNV	CDS68199
1416686	dd_Smes_g4_28	3583342	A	AT	SMEST039967002.1:MSTRG.12517;CDS68199	1	.	.	.	.	.	189-190-insfrshift	.	no-SNV	CDS68199
1416701	dd_Smes_g4_3	2043527	CGGTTCAAATAGA	C	SMEST051237001.1:MSTRG.13055;CDS82681	1	.	.	.	.	.	115-126-delinframe	.	no-SNV	CDS82681
1416722	dd_Smes_g4_30	2680555	T	TATC	SMEST043489001.1:MSTRG.13537;CDS94018	-1	.	.	.	.	.	454-455-insfrshift	.	no-SNV	CDS94018
1416727	dd_Smes_g4_30	2724365	A	ACTT	SMEST043490001.1:MSTRG.13545;CDS94326	-1	.	.	.	.	.	40-41-insfrshift	.	no-SNV	CDS94326
1416919	dd_Smes_g4_39	1411013	G	GATCTGACTCC	SMEST050178001.1:MSTRG.15422;CDS140448	-1	.	.	.	.	.	168-169-insfrshift	.	no-SNV	CDS140448
1416946	dd_Smes_g4_44	2025115	TA	T	SMEST054982001.1:SMESG000054982.1;CDS586774	1	.	.	.	.	.	157-157-delfrshift	.	no-SNV	CDS586774
1416947	dd_Smes_g4_44	2025160	AC	A	SMEST054982001.1:SMESG000054982.1;CDS586774	1	.	.	.	.	.	202-202-delfrshift	.	no-SNV	CDS586774
1416984	dd_Smes_g4_50	16914	TG	T	MSTRG.17787.6:MSTRG.17787;CDS208861	1	.	.	.	.	.	275-275-delfrshift	.	no-SNV	CDS208861
1416993	dd_Smes_g4_53	206579	A	ATATTTAAAATTAAATGGTGGCCACAAGTTGCT	SMEST060958002.1:MSTRG.18180;CDS218798	1	.	.	.	.	.	284-285-insfrshift	.	no-SNV	CDS218798
1417133	dd_Smes_g4_57	2943603	TAAA	T	SMEST062835001.1:SMESG000062835.1;CDS587955	1	.	.	.	.	.	28-30-delinframe	.	no-SNV	CDS587955
1417134	dd_Smes_g4_57	2943607	A	ATT	SMEST062835001.1:SMESG000062835.1;CDS587955	1	.	.	.	.	.	30-31-insfrshift	.	no-SNV	CDS587955
1417138	dd_Smes_g4_57	2967743	A	ATTG	SMEST062836001.1:MSTRG.18777;CDS235414	-1	.	.	.	.	.	239-240-insfrshift	.	no-SNV	CDS235414
1417237	dd_Smes_g4_61	3135308	TC	T	SMEST065771001.1:SMESG000065771.1;CDS588373	-1	.	.	.	.	.	648-648-delfrshift	.	no-SNV	CDS588373
1417248	dd_Smes_g4_62	3183671	A	ACCACAACCGATCAACCAAGGTCTCATCGCTGGCCAAAGCCAAGGCGCGCCACGCCGGCCTGAGGATTAACTCAGGGTC	MSTRG.19667.1:MSTRG.19667;CDS258539	1	.	.	.	.	.	106-107-insfrshift	.	no-SNV	CDS258539
1417250	dd_Smes_g4_65	45582	A	AGCTGCTGGTGGG	SMEST067319002.1:MSTRG.19883;CDS271558	-1	.	.	.	.	.	56-57-insfrshift	.	no-SNV	CDS271558
1417270	dd_Smes_g4_65	2267909	AAGTTTTTCACTTACCAACTG	A	SMEST067108001.1:MSTRG.19964;CDS273418	-1	.	.	.	.	.	1054-1073-delfrshift	.	no-SNV	CDS273418
1417271	dd_Smes_g4_65	2267932	TCTGTTCCACTTTTTCATCGATTTTACTAAAC	T	SMEST067108001.1:MSTRG.19964;CDS273418	-1	.	.	.	.	.	1020-1050-delfrshift	.	no-SNV	CDS273418
1417318	dd_Smes_g4_77	345988	AAAT	A	SMEST072478001.1:MSTRG.21219;CDS305496	1	.	.	.	.	.	133-135-delinframe	.	no-SNV	CDS305496
1417333	dd_Smes_g4_78	2547285	T	TAAAA	SMEST072841002.1:MSTRG.21405;CDS311294	-1	.	.	.	.	.	64-65-insfrshift	.	no-SNV	CDS311294
1417373	dd_Smes_g4_88	508349	C	CGTGGCTCAAGCCGTAGCCAGCAAAACAAGTGTTTCAACGTAACCTTCAGCTGGTTTGCAGTCGTGACGATATTGTAATCGAGAATAGAGAAAAA	SMEST077071001.1:MSTRG.22526;CDS346722	-1	.	.	.	.	.	655-656-insfrshift	.	no-SNV	CDS346722
1417394	dd_Smes_g4_94	220530	ACCTGTCCACCTCCAAGGGCC	A	SMEST079614001.1:MSTRG.23250;CDS363467	1	.	.	.	.	.	2-21-delfrshift	.	no-SNV	CDS363467
1417431	dd_Smes_g4_95	2124456	G	GCGACCCAAGGCCACTTGCGGTTTGAATTCCAGTTGAAGCGCAGATTTATTGTTGGGTGCTTGCCAAAGCAAGGGCTTGGCGGGAATGTCTTGCC	SMEST079805001.1:MSTRG.23418;CDS366201	1	.	.	.	.	.	68-69-insfrshift	.	no-SNV	CDS366201
1417432	dd_Smes_g4_97	251884	GA	G	MSTRG.23497.1:MSTRG.23497;CDS367813	-1	.	.	.	.	.	64-64-delfrshift	.	no-SNV	CDS367813
1417491	dd_Smes_g4_117	608582	TGC	T	SMEST005237028.1:MSTRG.2419;CDS375293	1	.	.	.	.	.	28-29-delfrshift	.	no-SNV	CDS375293
1417492	dd_Smes_g4_117	608585	A	AAC	SMEST005237028.1:MSTRG.2419;CDS375293	1	.	.	.	.	.	29-30-insfrshift	.	no-SNV	CDS375293
1417574	dd_Smes_g4_178	674693	CTTAGCATTTGAAGGATGCCCAAGCAAAATAACTTCATATCGAGGAGACTACCAAGGAGAACATTTGGATGCTCCAAAGCCTTGTCACTTCAAAGATAAT	C	SMEST020631002.1:SMESG000020631.1;CDS580784	1	.	.	.	.	.	1231-1329-delinframe	.	no-SNV	CDS580784
1417633	dd_Smes_g4_223	500543	T	TTTGATTTAATACTAAACTGCTTTCATTTCCTATG	SMEST031295001.1:SMESG000031295.1;CDS582857	1	.	.	.	.	.	261-262-insfrshift	.	no-SNV	CDS582857
1417636	dd_Smes_g4_230	549079	GGA	G	SMEST032577001.1:SMESG000032577.1;CDS583149	-1	.	.	.	.	.	252-253-delfrshift	.	no-SNV	CDS583149
1417637	dd_Smes_g4_230	549084	T	TTA	SMEST032577001.1:SMESG000032577.1;CDS583149	-1	.	.	.	.	.	249-250-insfrshift	.	no-SNV	CDS583149
1417638	dd_Smes_g4_230	549109	A	AACTCC	SMEST032577001.1:SMESG000032577.1;CDS583149	-1	.	.	.	.	.	224-225-insfrshift	.	no-SNV	CDS583149
1417639	dd_Smes_g4_230	549113	C	CTAGA	SMEST032577001.1:SMESG000032577.1;CDS583149	-1	.	.	.	.	.	220-221-insfrshift	.	no-SNV	CDS583149
1417732	dd_Smes_g4_4	3608472	C	CATATATAGACCAATATAGACAATATATACGGA	SMEST058755001.1:SMESG000058755.1;CDS587341	1	.	.	.	.	.	78-79-insfrshift	.	no-SNV	CDS587341
1417771	dd_Smes_g4_47	1062160	C	CTG	SMEST056430002.1:MSTRG.17048;CDS188974	-1	.	.	.	.	.	422-423-insfrshift	.	no-SNV	CDS188974
1417793	dd_Smes_g4_5	6615723	A	ATTATTAGGATTTCTAACAATTAATAAAAAATGAAAAATTATTTTTTTAAAATTAATCTTTTG	MSTRG.17620.1:MSTRG.17620;CDS204402	1	.	.	.	.	.	173-174-insfrshift	.	no-SNV	CDS204402
1417794	dd_Smes_g4_5	9271599	CA	C	SMEST064915001.1:MSTRG.17694;CDS206432	-1	.	.	.	.	.	634-634-delfrshift	.	no-SNV	CDS206432
1417802	dd_Smes_g4_52	664742	G	GAATTTT	SMEST060452001.1:SMESG000060452.1;CDS587626	-1	.	.	.	.	.	105-106-insfrshift	.	no-SNV	CDS587626
1417815	dd_Smes_g4_57	2572942	TTATGTGCACTCTGCGCAGCTATTCCTC	T	SMEST062783001.1:MSTRG.18745;CDS234629	-1	.	.	.	.	.	1259-1285-delinframe	.	no-SNV	CDS234629
1417816	dd_Smes_g4_57	2663209	T	TTATTATTATTATTATTATTA	SMEST062791001.1:MSTRG.18761;CDS235090	-1	.	.	.	.	.	1817-1818-insfrshift	.	no-SNV	CDS235090
1417855	dd_Smes_g4_69	876323	A	ATTAGAGGTTGATTTCATGAAAC	SMEST068428001.1:MSTRG.20320;CDS280097	1	.	.	.	.	.	1010-1011-insfrshift	.	no-SNV	CDS280097
1417860	dd_Smes_g4_7	1399808	A	ACATTTGAATAAGAATCCCTATTTAGAAAAAAAATTTGTTCATGAATTCTTATAAAATGTAAAATATTTCATAGAATTGAATTATTCAAAAACAACGGTAAT	SMEST073404001.1:MSTRG.20417;CDS282634	-1	.	.	.	.	.	18-19-insfrshift	.	no-SNV	CDS282634
1417879	dd_Smes_g4_77	2817093	TG	T	SMEST072461001.1:MSTRG.21307;CDS308858	1	.	.	.	.	.	196-196-delfrshift	.	no-SNV	CDS308858
1417894	dd_Smes_g4_85	1250110	C	CG	SMEST075887002.1:MSTRG.22285;CDS337825	1	.	.	.	.	.	76-77-insfrshift	.	no-SNV	CDS337825
1417895	dd_Smes_g4_85	1250112	A	AATATATTTCTT	SMEST075887002.1:MSTRG.22285;CDS337825	1	.	.	.	.	.	78-79-insfrshift	.	no-SNV	CDS337825
1417907	dd_Smes_g4_9	765063	G	GTTAGTGACCCTTATCGAATTTGACATAATTTA	SMEST081995003.1:SMESG000081995.1;CDS591012	-1	.	.	.	.	.	18-19-insfrshift	.	no-SNV	CDS591012
1417950	dd_Smes_g4_1	755158	TATTTAAAACTGCTAATTATTCCTGGTACAA	T	SMEST027161004.1:MSTRG.41;CDS417608	1	.	.	.	.	.	126-155-delinframe	.	no-SNV	CDS417608
1417963	dd_Smes_g4_1	908528	GATGGAATTT	G	MSTRG.45.7:MSTRG.45;CDS429137	-1	.	.	.	.	.	531-539-delinframe	.	no-SNV	CDS429137
1417973	dd_Smes_g4_1	10456343	AGTT	A	SMEST025545011.1:MSTRG.425;CDS420811	-1	.	.	.	.	.	534-536-delinframe	.	no-SNV	CDS420811
1418034	dd_Smes_g4_102	102681	TTGCAAA	T	MSTRG.1141.10:MSTRG.1141;CDS37360	-1	.	.	.	.	.	124-129-delinframe	.	no-SNV	CDS37360
1418043	dd_Smes_g4_11	2296234	TTG	T	SMEST005752001.1:MSTRG.1692;CDS184238	-1	.	.	.	.	.	3109-3110-delfrshift	.	no-SNV	CDS184238
1418044	dd_Smes_g4_11	2296237	CTTAACCATTGGAGTTATCTGTAAAGGATTCATAACCTCTTTATCGCTGTCATATCCGGAGACAACATTTGGATGGTGACATAGATCTGTACTCATTTGAGATAAGAACTGACTTT	C	SMEST005752001.1:MSTRG.1692;CDS184238	-1	.	.	.	.	.	2993-3107-delfrshift	.	no-SNV	CDS184238
1418074	dd_Smes_g4_110	652585	AT	A	SMEST003729001.1:SMESG000003729.1;CDS577912	-1	.	.	.	.	.	578-578-delfrshift	.	no-SNV	CDS577912
1418097	dd_Smes_g4_110	1476924	CTT	C	MSTRG.1962.5:MSTRG.1962;CDS257822	-1	.	.	.	.	.	107-108-delfrshift	.	no-SNV	CDS257822
1418122	dd_Smes_g4_131	505882	TTTGATTTTTTCTTCGTTTATAATTTGCAATTCCATGCATTTTATATTTATCTCCTCATCTTTTTGTTTTATAATTTCATCCAAATTGCCTTTCAATATTAATTCTCCATATATAATTTTATTCTTTTCTTCTAATATTTTGATTTTATCTTTTCCCTCAATAATCTCCGTTTTTTTTCTGTTAATTATGATTTCGAGATTTTTTATTTCCTCATGTTTTTCAGAATTCCGTTCTCCCAGAAGTTCTATTTCGTTTTTGCTTCGGATTAAATCATTTTCCAAC	T	SMEST009948001.1:MSTRG.3731;CDS404707	-1	.	.	.	.	.	1749-2030-delinframe	.	no-SNV	CDS404707
1418128	dd_Smes_g4_139	904558	TGATCAAG	T	SMEST011541002.1:MSTRG.4228;CDS419858	-1	.	.	.	.	.	799-805-delfrshift	.	no-SNV	CDS419858
1418131	dd_Smes_g4_147	309793	T	TA	MSTRG.4899.3:MSTRG.4899;CDS437366	1	.	.	.	.	.	43-44-insfrshift	.	no-SNV	CDS437366
1418132	dd_Smes_g4_147	309794	T	TC	MSTRG.4899.3:MSTRG.4899;CDS437366	1	.	.	.	.	.	44-45-insfrshift	.	no-SNV	CDS437366
1418161	dd_Smes_g4_155	1451589	ATAAGGACAATAAAGATAGT	A	SMEST015949002.1:SMESG000015949.1;CDS579888	1	.	.	.	.	.	54-72-delfrshift	.	no-SNV	CDS579888
1418175	dd_Smes_g4_164	1091773	AT	A	SMEST017936001.1:MSTRG.6385;CDS480085	1	.	.	.	.	.	450-450-delfrshift	.	no-SNV	CDS480085
1418176	dd_Smes_g4_164	1091779	ACCGATTAATTG	A	SMEST017936001.1:MSTRG.6385;CDS480085	1	.	.	.	.	.	456-466-delfrshift	.	no-SNV	CDS480085
1418549	dd_Smes_g4_24	4986595	C	CATCCAACTA	SMEST035238001.1:MSTRG.11063;CDS29131	1	.	.	.	.	.	270-271-insfrshift	.	no-SNV	CDS29131
1418635	dd_Smes_g4_250	540361	CGATGGAGTTTTGAAT	C	MSTRG.11468.1:MSTRG.11468;CDS38784	1	.	.	.	.	.	31-45-delinframe	.	no-SNV	CDS38784
1418636	dd_Smes_g4_250	540396	ATTTT	A	MSTRG.11468.1:MSTRG.11468;CDS38784	1	.	.	.	.	.	66-69-delfrshift	.	no-SNV	CDS38784
1418649	dd_Smes_g4_272	164702	AACCAATCCAAAAAAC	A	MSTRG.12308.1:MSTRG.12308;CDS62423	1	.	.	.	.	.	283-297-delinframe	.	no-SNV	CDS62423
1418657	dd_Smes_g4_28	3382919	AGGC	A	SMEST039958001.1:SMESG000039958.1;CDS584345	-1	.	.	.	.	.	116-118-delinframe	.	no-SNV	CDS584345
1418658	dd_Smes_g4_28	3382923	C	CTAT	SMEST039958001.1:SMESG000039958.1;CDS584345	-1	.	.	.	.	.	115-116-insfrshift	.	no-SNV	CDS584345
1418665	dd_Smes_g4_3	2043527	CGGTTCAAATAGA	C	SMEST051237001.1:MSTRG.13055;CDS82681	1	.	.	.	.	.	115-126-delinframe	.	no-SNV	CDS82681
1418687	dd_Smes_g4_30	2680555	T	TATC	SMEST043489001.1:MSTRG.13537;CDS94018	-1	.	.	.	.	.	454-455-insfrshift	.	no-SNV	CDS94018
1418692	dd_Smes_g4_30	2724365	A	ACTT	SMEST043490001.1:MSTRG.13545;CDS94326	-1	.	.	.	.	.	40-41-insfrshift	.	no-SNV	CDS94326
1418772	dd_Smes_g4_30	4516772	G	GT	SMEST043711001.1:SMESG000043711.1;CDS584957	-1	.	.	.	.	.	404-405-insfrshift	.	no-SNV	CDS584957
1418773	dd_Smes_g4_30	4516773	A	AAT	SMEST043711001.1:SMESG000043711.1;CDS584957	-1	.	.	.	.	.	403-404-insfrshift	.	no-SNV	CDS584957
1418860	dd_Smes_g4_38	1125703	C	CACTTCCCGGGCGGAATACCGCCTGATCCTGCGCGAAGACAACGCCGACCTGCGCCTGACCGAAAAAGGTCGCGAGCTTGGCCTGGTCGATGAT	SMEST049428001.1:MSTRG.15212;CDS136211	-1	.	.	.	.	.	131-132-insfrshift	.	no-SNV	CDS136211
1418874	dd_Smes_g4_4	3608477	ATT	A	SMEST058755001.1:SMESG000058755.1;CDS587341	1	.	.	.	.	.	85-86-delfrshift	.	no-SNV	CDS587341
1418875	dd_Smes_g4_4	3608482	TCCCTAA	T	SMEST058755001.1:SMESG000058755.1;CDS587341	1	.	.	.	.	.	90-95-delinframe	.	no-SNV	CDS587341
1418876	dd_Smes_g4_4	3608492	CTT	C	SMEST058755001.1:SMESG000058755.1;CDS587341	1	.	.	.	.	.	100-101-delfrshift	.	no-SNV	CDS587341
1418877	dd_Smes_g4_4	3608497	AAT	A	SMEST058755001.1:SMESG000058755.1;CDS587341	1	.	.	.	.	.	105-106-delfrshift	.	no-SNV	CDS587341
1418878	dd_Smes_g4_4	3608503	AG	A	SMEST058755001.1:SMESG000058755.1;CDS587341	1	.	.	.	.	.	111-111-delfrshift	.	no-SNV	CDS587341
1418879	dd_Smes_g4_4	3608510	TTGCGTCAC	T	SMEST058755001.1:SMESG000058755.1;CDS587341	1	.	.	.	.	.	118-125-delfrshift	.	no-SNV	CDS587341
1418880	dd_Smes_g4_4	3608523	A	ACG	SMEST058755001.1:SMESG000058755.1;CDS587341	1	.	.	.	.	.	129-130-insfrshift	.	no-SNV	CDS587341
1418895	dd_Smes_g4_408	54890	ATGG	A	SMEST052306016.1:MSTRG.16108;CDS158134	1	.	.	.	.	.	1938-1940-delinframe	.	no-SNV	CDS158134
1418907	dd_Smes_g4_46	3789873	T	TTTAAATTGTAATTAAATTATAATTAAATTATAATTAAATTTGCATTTAAATTTTTTCTCTGCG	MSTRG.16978.1:MSTRG.16978;CDS186734	-1	.	.	.	.	.	113-114-insfrshift	.	no-SNV	CDS186734
1418937	dd_Smes_g4_55	160242	TTACATTTATCTTTGTTAACA	T	MSTRG.18416.1:MSTRG.18416;CDS225314	-1	.	.	.	.	.	30-49-delfrshift	.	no-SNV	CDS225314
1419078	dd_Smes_g4_57	2943603	TAAA	T	SMEST062835001.1:SMESG000062835.1;CDS587955	1	.	.	.	.	.	28-30-delinframe	.	no-SNV	CDS587955
1419079	dd_Smes_g4_57	2943607	A	ATT	SMEST062835001.1:SMESG000062835.1;CDS587955	1	.	.	.	.	.	30-31-insfrshift	.	no-SNV	CDS587955
1419083	dd_Smes_g4_57	2967743	A	ATTG	SMEST062836001.1:MSTRG.18777;CDS235414	-1	.	.	.	.	.	239-240-insfrshift	.	no-SNV	CDS235414
1419093	dd_Smes_g4_6	9086495	TTCTGCGCTTGAGTCAGTGTCATTGCACTCTTCTAATTCTGTCTTTATTTTATTGCTGGTTAGCATCGCATTGGATGAATTATCACTGTCATTTGTTTCCATTTCCTCTCTTGCATGGAATGAC	T	SMEST069874001.1:MSTRG.19284;CDS248439	1	.	.	.	.	.	147-269-delinframe	.	no-SNV	CDS248439
1419188	dd_Smes_g4_61	3135308	TC	T	SMEST065771001.1:SMESG000065771.1;CDS588373	-1	.	.	.	.	.	648-648-delfrshift	.	no-SNV	CDS588373
1419193	dd_Smes_g4_65	45582	A	AGCTGCTGGTGGG	SMEST067319002.1:MSTRG.19883;CDS271558	-1	.	.	.	.	.	56-57-insfrshift	.	no-SNV	CDS271558
1419214	dd_Smes_g4_65	2267909	AAGTTTTTCACTTACCAACTG	A	SMEST067108001.1:MSTRG.19964;CDS273418	-1	.	.	.	.	.	1054-1073-delfrshift	.	no-SNV	CDS273418
1419215	dd_Smes_g4_65	2267932	TCTGTTCCACTTTTTCATCGATTTTACTAAAC	T	SMEST067108001.1:MSTRG.19964;CDS273418	-1	.	.	.	.	.	1020-1050-delfrshift	.	no-SNV	CDS273418
1419263	dd_Smes_g4_77	345988	AAAT	A	SMEST072478001.1:MSTRG.21219;CDS305496	1	.	.	.	.	.	133-135-delinframe	.	no-SNV	CDS305496
1419301	dd_Smes_g4_82	2248330	GA	G	SMEST075057002.1:MSTRG.22060;CDS333143	1	.	.	.	.	.	155-155-delfrshift	.	no-SNV	CDS333143
1419326	dd_Smes_g4_94	220530	ACCTGTCCACCTCCAAGGGCC	A	SMEST079614001.1:MSTRG.23250;CDS363467	1	.	.	.	.	.	2-21-delfrshift	.	no-SNV	CDS363467
1419365	dd_Smes_g4_1	6478815	T	TTATATATTATCA	SMEST027067001.1:MSTRG.269;CDS381843	1	.	.	.	.	.	479-480-insfrshift	.	no-SNV	CDS381843
1419496	dd_Smes_g4_146	1486347	CT	C	SMEST013545002.1:MSTRG.4871;CDS436353	-1	.	.	.	.	.	110-110-delfrshift	.	no-SNV	CDS436353
1419516	dd_Smes_g4_158	1133827	CA	C	SMEST016354002.1:MSTRG.5908;CDS467861	-1	.	.	.	.	.	95-95-delfrshift	.	no-SNV	CDS467861
1419517	dd_Smes_g4_158	1133834	GACTCGTCATT	G	SMEST016354002.1:MSTRG.5908;CDS467861	-1	.	.	.	.	.	79-88-delfrshift	.	no-SNV	CDS467861
1419518	dd_Smes_g4_158	1133846	GCTA	G	SMEST016354002.1:MSTRG.5908;CDS467861	-1	.	.	.	.	.	74-76-delinframe	.	no-SNV	CDS467861
1419559	dd_Smes_g4_17	5989832	GT	G	MSTRG.6783.5:MSTRG.6783;CDS490541	-1	.	.	.	.	.	14-14-delfrshift	.	no-SNV	CDS490541
1419613	dd_Smes_g4_2	8318760	CT	C	MSTRG.8835.2:MSTRG.8835;CDS547724	-1	.	.	.	.	.	189-189-delfrshift	.	no-SNV	CDS547724
1419615	dd_Smes_g4_2	10480825	GT	G	SMEST042729003.1:MSTRG.8900;CDS551259	-1	.	.	.	.	.	70-70-delfrshift	.	no-SNV	CDS551259
1419658	dd_Smes_g4_230	549079	GGA	G	SMEST032577001.1:SMESG000032577.1;CDS583149	-1	.	.	.	.	.	252-253-delfrshift	.	no-SNV	CDS583149
1419659	dd_Smes_g4_230	549084	T	TTA	SMEST032577001.1:SMESG000032577.1;CDS583149	-1	.	.	.	.	.	249-250-insfrshift	.	no-SNV	CDS583149
1419660	dd_Smes_g4_230	549109	A	AACTCC	SMEST032577001.1:SMESG000032577.1;CDS583149	-1	.	.	.	.	.	224-225-insfrshift	.	no-SNV	CDS583149
1419661	dd_Smes_g4_230	549113	C	CTAGA	SMEST032577001.1:SMESG000032577.1;CDS583149	-1	.	.	.	.	.	220-221-insfrshift	.	no-SNV	CDS583149
1419771	dd_Smes_g4_34	4578182	ATT	A	SMEST046938001.1:MSTRG.14541;CDS120247	-1	.	.	.	.	.	283-284-delfrshift	.	no-SNV	CDS120247
1419821	dd_Smes_g4_40	2461650	ATGAAAGTAG	A	MSTRG.16007.1:MSTRG.16007;CDS155358	1	.	.	.	.	.	26-34-delinframe	.	no-SNV	CDS155358
1419836	dd_Smes_g4_45	911781	A	AATTT	SMEST055918001.1:MSTRG.16760;CDS180437	1	.	.	.	.	.	2-3-insfrshift	.	no-SNV	CDS180437
1419876	dd_Smes_g4_53	850585	AT	A	MSTRG.18199.3:MSTRG.18199;CDS219302	-1	.	.	.	.	.	253-253-delfrshift	.	no-SNV	CDS219302
1419877	dd_Smes_g4_53	1221428	T	TCTC	SMEST061280001.1:MSTRG.18208;CDS219680	1	.	.	.	.	.	90-91-insfrshift	.	no-SNV	CDS219680
1419878	dd_Smes_g4_53	1221429	A	AATTTT	SMEST061280001.1:MSTRG.18208;CDS219680	1	.	.	.	.	.	91-92-insfrshift	.	no-SNV	CDS219680
1419879	dd_Smes_g4_53	1221432	A	ACCTTC	SMEST061280001.1:MSTRG.18208;CDS219680	1	.	.	.	.	.	94-95-insfrshift	.	no-SNV	CDS219680
1419880	dd_Smes_g4_53	1221435	A	AACAATATGCGTTCGACAT	SMEST061280001.1:MSTRG.18208;CDS219680	1	.	.	.	.	.	97-98-insfrshift	.	no-SNV	CDS219680
1419881	dd_Smes_g4_53	1221437	G	GAA	SMEST061280001.1:MSTRG.18208;CDS219680	1	.	.	.	.	.	99-100-insfrshift	.	no-SNV	CDS219680
1419882	dd_Smes_g4_53	1221442	T	TAA	SMEST061280001.1:MSTRG.18208;CDS219680	1	.	.	.	.	.	104-105-insfrshift	.	no-SNV	CDS219680
1419883	dd_Smes_g4_53	1221446	T	TGAAGGAATAA	SMEST061280001.1:MSTRG.18208;CDS219680	1	.	.	.	.	.	108-109-insfrshift	.	no-SNV	CDS219680
1419884	dd_Smes_g4_53	1221449	C	CAA	SMEST061280001.1:MSTRG.18208;CDS219680	1	.	.	.	.	.	111-112-insfrshift	.	no-SNV	CDS219680
1419885	dd_Smes_g4_53	1221450	C	CTTTGAA	SMEST061280001.1:MSTRG.18208;CDS219680	1	.	.	.	.	.	112-113-insfrshift	.	no-SNV	CDS219680
1419886	dd_Smes_g4_53	1221451	C	CTTTCGTGTAATATTAACGGGAGTT	SMEST061280001.1:MSTRG.18208;CDS219680	1	.	.	.	.	.	113-114-insfrshift	.	no-SNV	CDS219680
1419898	dd_Smes_g4_57	2572942	TTATGTGCACTCTGCGCAGCTATTCCTC	T	SMEST062783001.1:MSTRG.18745;CDS234629	-1	.	.	.	.	.	1259-1285-delinframe	.	no-SNV	CDS234629
1419907	dd_Smes_g4_6	3232494	AG	A	MSTRG.19116.1:MSTRG.19116;CDS244608	-1	.	.	.	.	.	140-140-delfrshift	.	no-SNV	CDS244608
1419911	dd_Smes_g4_6	7471061	TCCCATTTCCCAGAAGAGG	T	MSTRG.19219.2:MSTRG.19219;CDS247055	-1	.	.	.	.	.	23-40-delinframe	.	no-SNV	CDS247055
1419912	dd_Smes_g4_6	7471083	TA	T	MSTRG.19219.2:MSTRG.19219;CDS247055	-1	.	.	.	.	.	18-18-delfrshift	.	no-SNV	CDS247055
1419913	dd_Smes_g4_6	7471088	TCTAAGTC	T	MSTRG.19219.2:MSTRG.19219;CDS247055	-1	.	.	.	.	.	7-13-delfrshift	.	no-SNV	CDS247055
1419917	dd_Smes_g4_60	3113272	A	ATCTTGCTTATTTTTATGGTTGCCC	SMEST065350001.1:MSTRG.19451;CDS253082	1	.	.	.	.	.	241-242-insfrshift	.	no-SNV	CDS253082
1419927	dd_Smes_g4_67	2941297	TGTGGTCCGAATAAATAAAACTA	T	SMEST067957001.1:MSTRG.20199;CDS276957	-1	.	.	.	.	.	1-17-delfrshift	.	no-SNV	CDS276957
1419933	dd_Smes_g4_69	773293	T	TTGTTCGTGTC	MSTRG.20313.2:MSTRG.20313;CDS279827	-1	.	.	.	.	.	3883-3884-insfrshift	.	no-SNV	CDS279827
1419957	dd_Smes_g4_71	571282	GC	G	SMEST070597003.1:MSTRG.20762;CDS295307	-1	.	.	.	.	.	225-225-delfrshift	.	no-SNV	CDS295307
1419958	dd_Smes_g4_71	778296	AT	A	SMEST070634001.1:SMESG000070634.1;CDS589299	-1	.	.	.	.	.	475-475-delfrshift	.	no-SNV	CDS589299
1419959	dd_Smes_g4_71	778477	A	AT	SMEST070634001.1:SMESG000070634.1;CDS589299	-1	.	.	.	.	.	295-296-insfrshift	.	no-SNV	CDS589299
1419975	dd_Smes_g4_77	2817093	TG	T	SMEST072461001.1:MSTRG.21307;CDS308858	1	.	.	.	.	.	196-196-delfrshift	.	no-SNV	CDS308858
1419992	dd_Smes_g4_8	4579177	G	GGCCGCTGGCTACCCGCCCTTCTTCGC	SMEST077752001.1:MSTRG.21625;CDS317898	1	.	.	.	.	.	110-111-insfrshift	.	no-SNV	CDS317898
1419994	dd_Smes_g4_8	7830535	G	GGTTTATACCTTTTTACCTAAATTAGCGGGTGGAAAATTATATTCTGATTTAATGGCTAGAGTAGTTTTTGTTTTACTATTACTTTTTGCAATACCTGTTGGTTTACATCACC	SMEST078078001.1:MSTRG.21751;CDS324105	1	.	.	.	.	.	17-18-insfrshift	.	no-SNV	CDS324105
1419998	dd_Smes_g4_8	9065862	GT	G	SMEST078199002.1:MSTRG.21789;CDS324790	-1	.	.	.	.	.	271-271-delfrshift	.	no-SNV	CDS324790
1420024	dd_Smes_g4_94	1968276	AACGAAAGTGCCG	A	SMEST079529001.1:MSTRG.23326;CDS364388	1	.	.	.	.	.	1-11-delfrshift	.	no-SNV	CDS364388
1420028	dd_Smes_g4_96	1251988	A	AACGTCATGCTGTAGGCGGTGAGGTGATTGCGTACTTTCACAACCTGCATCAACCCGGCCCACACCGACGGGCGCTCCCCGGCTTGCTTCAGGTGGGTATTCATGACGGGCAACAGCCGCTG	SMEST079991002.1:MSTRG.23463;CDS366936	-1	.	.	.	.	.	195-196-insfrshift	.	no-SNV	CDS366936
1420070	dd_Smes_g4_100	1416509	GA	G	SMEST000064002.1:MSTRG.1019;CDS4958	-1	.	.	.	.	.	259-259-delfrshift	.	no-SNV	CDS4958
1420133	dd_Smes_g4_13	4109958	GCC	G	SMEST011883001.1:SMESG000011883.1;CDS579341	-1	.	.	.	.	.	11-12-delfrshift	.	no-SNV	CDS579341
1420152	dd_Smes_g4_14	4243194	A	AATTAACCTGCTTAAT	MSTRG.4400.5:MSTRG.4400;CDS425292	-1	.	.	.	.	.	82-83-insfrshift	.	no-SNV	CDS425292
1420153	dd_Smes_g4_14	4243197	T	TTGCATTCAATCCTCTG	MSTRG.4400.5:MSTRG.4400;CDS425292	-1	.	.	.	.	.	79-80-insfrshift	.	no-SNV	CDS425292
1420191	dd_Smes_g4_165	598794	A	ACCGGGGGAGAGGATCAGGAGAGCCCGGAATCGTTACTCGCCCGGTTGCTTGATGTCATCCAGTCACCACCGGCAGGAGGCAATCTGGCCGACTTCAAGCGTTGGGCTAAAGAGGTCGAT	SMEST018133001.1:MSTRG.6412;CDS481166	1	.	.	.	.	.	56-57-insfrshift	.	no-SNV	CDS481166
1420238	dd_Smes_g4_2	11811242	AAAT	A	SMEST041479001.1:MSTRG.8944;CDS552143	-1	.	.	.	.	.	168-170-delinframe	.	no-SNV	CDS552143
1420250	dd_Smes_g4_206	296666	CGACGCTCTGTGTAGGGATCAATAATACTGTTTGTCTGTTGATACT	C	SMEST028060001.1:MSTRG.9463;CDS566104	-1	.	.	.	.	.	118-162-delinframe	.	no-SNV	CDS566104
1420251	dd_Smes_g4_206	296666	CGACGCTCTGTGTAGGGATCAATAATACTGTTTGTCTGTTGATACT	C	SMEST028060001.1:MSTRG.9463;CDS566104	-1	.	.	.	.	.	118-162-delinframe	.	no-SNV	CDS566104
1420267	dd_Smes_g4_230	549079	GGA	G	SMEST032577001.1:SMESG000032577.1;CDS583149	-1	.	.	.	.	.	252-253-delfrshift	.	no-SNV	CDS583149
1420268	dd_Smes_g4_230	549084	T	TTA	SMEST032577001.1:SMESG000032577.1;CDS583149	-1	.	.	.	.	.	249-250-insfrshift	.	no-SNV	CDS583149
1420269	dd_Smes_g4_230	549109	A	AACTCC	SMEST032577001.1:SMESG000032577.1;CDS583149	-1	.	.	.	.	.	224-225-insfrshift	.	no-SNV	CDS583149
1420270	dd_Smes_g4_230	549113	C	CTAGA	SMEST032577001.1:SMESG000032577.1;CDS583149	-1	.	.	.	.	.	220-221-insfrshift	.	no-SNV	CDS583149
1420306	dd_Smes_g4_299	102957	TG	T	MSTRG.12997.1:MSTRG.12997;CDS79756	1	.	.	.	.	.	1292-1292-delfrshift	.	no-SNV	CDS79756
1420368	dd_Smes_g4_4	9454888	A	ATTT	SMEST057926001.1:SMESG000057926.1;CDS587215	1	.	.	.	.	.	211-212-insfrshift	.	no-SNV	CDS587215
1420369	dd_Smes_g4_4	9454891	CGGATATA	C	SMEST057926001.1:SMESG000057926.1;CDS587215	1	.	.	.	.	.	216-222-delfrshift	.	no-SNV	CDS587215
1420370	dd_Smes_g4_4	9454901	A	AC	SMEST057926001.1:SMESG000057926.1;CDS587215	1	.	.	.	.	.	224-225-insfrshift	.	no-SNV	CDS587215
1420371	dd_Smes_g4_4	9454910	T	TCC	SMEST057926001.1:SMESG000057926.1;CDS587215	1	.	.	.	.	.	233-234-insfrshift	.	no-SNV	CDS587215
1420372	dd_Smes_g4_4	9454911	A	ACC	SMEST057926001.1:SMESG000057926.1;CDS587215	1	.	.	.	.	.	234-235-insfrshift	.	no-SNV	CDS587215
1420373	dd_Smes_g4_4	9454920	TGTAATAAGA	T	SMEST057926001.1:SMESG000057926.1;CDS587215	1	.	.	.	.	.	245-253-delinframe	.	no-SNV	CDS587215
1420374	dd_Smes_g4_4	9454932	CT	C	SMEST057926001.1:SMESG000057926.1;CDS587215	1	.	.	.	.	.	257-257-delfrshift	.	no-SNV	CDS587215
1420400	dd_Smes_g4_45	3304419	T	TAAA	MSTRG.16821.2:MSTRG.16821;CDS182059	-1	.	.	.	.	.	4-5-insfrshift	.	no-SNV	CDS182059
1420400	dd_Smes_g4_45	3304419	T	TAAA	MSTRG.16821.2:MSTRG.16821;CDS182058	-1	.	.	.	.	.	713-714-insfrshift	.	no-SNV	CDS182058
1420401	dd_Smes_g4_46	486227	TG	T	SMEST056331002.1:MSTRG.16889;CDS183347	-1	.	.	.	.	.	95-95-delfrshift	.	no-SNV	CDS183347
1420406	dd_Smes_g4_48	3366821	AC	A	SMEST057237001.1:MSTRG.17235;CDS194275	-1	.	.	.	.	.	154-154-delfrshift	.	no-SNV	CDS194275
1420407	dd_Smes_g4_48	3366826	ATATCC	A	SMEST057237001.1:MSTRG.17235;CDS194275	-1	.	.	.	.	.	145-149-delfrshift	.	no-SNV	CDS194275
1420408	dd_Smes_g4_48	3366833	ACAAGTCT	A	SMEST057237001.1:MSTRG.17235;CDS194275	-1	.	.	.	.	.	136-142-delfrshift	.	no-SNV	CDS194275
1420429	dd_Smes_g4_57	2572942	TTATGTGCACTCTGCGCAGCTATTCCTC	T	SMEST062783001.1:MSTRG.18745;CDS234629	-1	.	.	.	.	.	1259-1285-delinframe	.	no-SNV	CDS234629
1420435	dd_Smes_g4_6	3351854	T	TATTGAACGATATGGACTCATTCGATATTGATCATAGTGCAATAAAATTGAAAGATATGGACTCATTCGATATTGATAATAGTGCAATAAA	SMEST069268002.1:MSTRG.19120;CDS244736	1	.	.	.	.	.	2632-2633-insfrshift	.	no-SNV	CDS244736
1420451	dd_Smes_g4_67	2592144	TATA	T	MSTRG.20196.4:MSTRG.20196;CDS276689	1	.	.	.	.	.	29-31-delinframe	.	no-SNV	CDS276689
1420455	dd_Smes_g4_69	1170663	T	TTTTAAA	SMEST068447001.1:MSTRG.20322;CDS280121	1	.	.	.	.	.	262-263-insfrshift	.	no-SNV	CDS280121
1420456	dd_Smes_g4_69	1170667	A	AAGTAAT	SMEST068447001.1:MSTRG.20322;CDS280121	1	.	.	.	.	.	266-267-insfrshift	.	no-SNV	CDS280121
1420468	dd_Smes_g4_71	778296	AT	A	SMEST070634001.1:SMESG000070634.1;CDS589299	-1	.	.	.	.	.	475-475-delfrshift	.	no-SNV	CDS589299
1420473	dd_Smes_g4_77	2817093	TG	T	SMEST072461001.1:MSTRG.21307;CDS308858	1	.	.	.	.	.	196-196-delfrshift	.	no-SNV	CDS308858
1420483	dd_Smes_g4_85	1250110	C	CG	SMEST075887002.1:MSTRG.22285;CDS337825	1	.	.	.	.	.	76-77-insfrshift	.	no-SNV	CDS337825
1420484	dd_Smes_g4_85	1250112	A	AATATATTTCTT	SMEST075887002.1:MSTRG.22285;CDS337825	1	.	.	.	.	.	78-79-insfrshift	.	no-SNV	CDS337825
1420512	dd_Smes_g4_95	2492169	T	TTTAAAA	SMEST079853001.1:MSTRG.23426;CDS366281	1	.	.	.	.	.	5-6-insfrshift	.	no-SNV	CDS366281
1420561	dd_Smes_g4_1	908528	GATGGAATTT	G	MSTRG.45.7:MSTRG.45;CDS429137	-1	.	.	.	.	.	531-539-delinframe	.	no-SNV	CDS429137
1420574	dd_Smes_g4_1	11217062	C	CAT	SMEST025655001.1:MSTRG.441;CDS425398	-1	.	.	.	.	.	60-61-insfrshift	.	no-SNV	CDS425398
1420575	dd_Smes_g4_1	11217105	GCA	G	SMEST025655001.1:MSTRG.441;CDS425398	-1	.	.	.	.	.	15-16-delfrshift	.	no-SNV	CDS425398
1420584	dd_Smes_g4_10	1215138	CT	C	SMEST002539002.1:MSTRG.716;CDS500477	-1	.	.	.	.	.	87-87-delfrshift	.	no-SNV	CDS500477
1420681	dd_Smes_g4_110	652585	AT	A	SMEST003729001.1:SMESG000003729.1;CDS577912	-1	.	.	.	.	.	578-578-delfrshift	.	no-SNV	CDS577912
1420707	dd_Smes_g4_110	1476924	CTT	C	MSTRG.1962.5:MSTRG.1962;CDS257822	-1	.	.	.	.	.	107-108-delfrshift	.	no-SNV	CDS257822
1420709	dd_Smes_g4_112	974404	AG	A	SMEST003992001.1:SMESG000003992.1;CDS577958	-1	.	.	.	.	.	21-21-delfrshift	.	no-SNV	CDS577958
1420710	dd_Smes_g4_112	974406	AG	A	SMEST003992001.1:SMESG000003992.1;CDS577958	-1	.	.	.	.	.	19-19-delfrshift	.	no-SNV	CDS577958
1420711	dd_Smes_g4_112	974409	ATACCAACT	A	SMEST003992001.1:SMESG000003992.1;CDS577958	-1	.	.	.	.	.	9-16-delfrshift	.	no-SNV	CDS577958
1420731	dd_Smes_g4_12	5231480	T	TAAA	SMEST009171001.1:MSTRG.2730;CDS382447	1	.	.	.	.	.	55-56-insfrshift	.	no-SNV	CDS382447
1420732	dd_Smes_g4_12	5231484	GTCA	G	SMEST009171001.1:MSTRG.2730;CDS382447	1	.	.	.	.	.	61-63-delinframe	.	no-SNV	CDS382447
1420739	dd_Smes_g4_130	835021	AGC	A	SMEST009635002.1:MSTRG.3677;CDS402757	-1	.	.	.	.	.	83-84-delfrshift	.	no-SNV	CDS402757
1420740	dd_Smes_g4_130	835024	T	TAG	SMEST009635002.1:MSTRG.3677;CDS402757	-1	.	.	.	.	.	82-83-insfrshift	.	no-SNV	CDS402757
1420742	dd_Smes_g4_131	505882	TTTGATTTTTTCTTCGTTTATAATTTGCAATTCCATGCATTTTATATTTATCTCCTCATCTTTTTGTTTTATAATTTCATCCAAATTGCCTTTCAATATTAATTCTCCATATATAATTTTATTCTTTTCTTCTAATATTTTGATTTTATCTTTTCCCTCAATAATCTCCGTTTTTTTTCTGTTAATTATGATTTCGAGATTTTTTATTTCCTCATGTTTTTCAGAATTCCGTTCTCCCAGAAGTTCTATTTCGTTTTTGCTTCGGATTAAATCATTTTCCAAC	T	SMEST009948001.1:MSTRG.3731;CDS404707	-1	.	.	.	.	.	1749-2030-delinframe	.	no-SNV	CDS404707
1420762	dd_Smes_g4_147	309793	T	TA	MSTRG.4899.3:MSTRG.4899;CDS437366	1	.	.	.	.	.	43-44-insfrshift	.	no-SNV	CDS437366
1420763	dd_Smes_g4_147	309794	T	TC	MSTRG.4899.3:MSTRG.4899;CDS437366	1	.	.	.	.	.	44-45-insfrshift	.	no-SNV	CDS437366
1420777	dd_Smes_g4_150	1146402	G	GTACTGTGGGGT	SMEST015198001.1:MSTRG.5528;CDS458124	-1	.	.	.	.	.	116-117-insfrshift	.	no-SNV	CDS458124
1420786	dd_Smes_g4_155	1451589	ATAAGGACAATAAAGATAGT	A	SMEST015949002.1:SMESG000015949.1;CDS579888	1	.	.	.	.	.	54-72-delfrshift	.	no-SNV	CDS579888
1420797	dd_Smes_g4_157	462941	GC	G	MSTRG.5815.5:MSTRG.5815;CDS465795	1	.	.	.	.	.	119-119-delfrshift	.	no-SNV	CDS465795
1420803	dd_Smes_g4_16	5496529	AT	A	MSTRG.6120.1:MSTRG.6120;CDS473955	-1	.	.	.	.	.	73-73-delfrshift	.	no-SNV	CDS473955
1420806	dd_Smes_g4_161	314289	T	TA	SMEST017539001.1:SMESG000017539.1;CDS580219	1	.	.	.	.	.	241-242-insfrshift	.	no-SNV	CDS580219
1420807	dd_Smes_g4_161	314298	TG	T	SMEST017539001.1:SMESG000017539.1;CDS580219	1	.	.	.	.	.	252-252-delfrshift	.	no-SNV	CDS580219
1420836	dd_Smes_g4_177	688293	TTTCAGGTGGCTC	T	SMEST020509001.1:MSTRG.7180;CDS501228	1	.	.	.	.	.	1-7-delfrshift	.	no-SNV	CDS501228
1420921	dd_Smes_g4_20	3842585	TAGGCA	T	SMEST028712001.1:SMESG000028712.1;CDS582357	-1	.	.	.	.	.	236-240-delfrshift	.	no-SNV	CDS582357
1420922	dd_Smes_g4_20	3842594	C	CAAGT	SMEST028712001.1:SMESG000028712.1;CDS582357	-1	.	.	.	.	.	232-233-insfrshift	.	no-SNV	CDS582357
1420923	dd_Smes_g4_20	3842596	T	TTCGAC	SMEST028712001.1:SMESG000028712.1;CDS582357	-1	.	.	.	.	.	230-231-insfrshift	.	no-SNV	CDS582357
1420924	dd_Smes_g4_20	3842600	CATAT	C	SMEST028712001.1:SMESG000028712.1;CDS582357	-1	.	.	.	.	.	222-225-delfrshift	.	no-SNV	CDS582357
1421062	dd_Smes_g4_230	548475	AT	A	SMEST032577001.1:SMESG000032577.1;CDS583149	-1	.	.	.	.	.	857-857-delfrshift	.	no-SNV	CDS583149
1421063	dd_Smes_g4_230	548480	GATTGA	G	SMEST032577001.1:SMESG000032577.1;CDS583149	-1	.	.	.	.	.	848-852-delfrshift	.	no-SNV	CDS583149
1421190	dd_Smes_g4_24	4986595	C	CATCCAACTA	SMEST035238001.1:MSTRG.11063;CDS29131	1	.	.	.	.	.	270-271-insfrshift	.	no-SNV	CDS29131
1421274	dd_Smes_g4_250	540361	CGATGGAGTTTTGAAT	C	MSTRG.11468.1:MSTRG.11468;CDS38784	1	.	.	.	.	.	31-45-delinframe	.	no-SNV	CDS38784
1421275	dd_Smes_g4_250	540396	ATTTT	A	MSTRG.11468.1:MSTRG.11468;CDS38784	1	.	.	.	.	.	66-69-delfrshift	.	no-SNV	CDS38784
1421298	dd_Smes_g4_29	1545495	GAAA	G	SMEST040856001.1:MSTRG.12773;CDS74403	1	.	.	.	.	.	1-3-delinframe	.	no-SNV	CDS74403
1421304	dd_Smes_g4_294	85873	T	TA	MSTRG.12931.1:MSTRG.12931;CDS77663	-1	.	.	.	.	.	282-283-insfrshift	.	no-SNV	CDS77663
1421306	dd_Smes_g4_3	2043527	CGGTTCAAATAGA	C	SMEST051237001.1:MSTRG.13055;CDS82681	1	.	.	.	.	.	115-126-delinframe	.	no-SNV	CDS82681
1421330	dd_Smes_g4_30	2680555	T	TATC	SMEST043489001.1:MSTRG.13537;CDS94018	-1	.	.	.	.	.	454-455-insfrshift	.	no-SNV	CDS94018
1421335	dd_Smes_g4_30	2724365	A	ACTT	SMEST043490001.1:MSTRG.13545;CDS94326	-1	.	.	.	.	.	40-41-insfrshift	.	no-SNV	CDS94326
1421424	dd_Smes_g4_315	178253	T	TTGTA	SMEST044056003.1:MSTRG.13937;CDS106932	-1	.	.	.	.	.	94-95-insfrshift	.	no-SNV	CDS106932
1421425	dd_Smes_g4_315	178255	G	GTTCACC	SMEST044056003.1:MSTRG.13937;CDS106932	-1	.	.	.	.	.	92-93-insfrshift	.	no-SNV	CDS106932
1421476	dd_Smes_g4_35	3492324	T	TTTACAAGCAACCTCAAGGTGAGTTGGTGTGTTTATATGC	SMEST047551001.1:MSTRG.14727;CDS123684	-1	.	.	.	.	.	14-15-insfrshift	.	no-SNV	CDS123684
1421479	dd_Smes_g4_37	4363339	TC	T	SMEST049128002.1:MSTRG.15123;CDS134131	-1	.	.	.	.	.	491-491-delfrshift	.	no-SNV	CDS134131
1421480	dd_Smes_g4_37	4363341	TACCGTACGTTTTATACGAGTCATATGCGGTATAACCGGTTACCCTCACTGGCAATGTACTGTAAGTGTTATATGAGTCATATCCGGTAGTACCCGTCGCCCTTACTGGCAATC	T	SMEST049128002.1:MSTRG.15123;CDS134131	-1	.	.	.	.	.	377-489-delfrshift	.	no-SNV	CDS134131
1421510	dd_Smes_g4_38	1568806	AT	A	SMEST049480003.1:MSTRG.15225;CDS136720	-1	.	.	.	.	.	154-154-delfrshift	.	no-SNV	CDS136720
1421715	dd_Smes_g4_57	2943603	TAAA	T	SMEST062835001.1:SMESG000062835.1;CDS587955	1	.	.	.	.	.	28-30-delinframe	.	no-SNV	CDS587955
1421716	dd_Smes_g4_57	2943607	A	ATT	SMEST062835001.1:SMESG000062835.1;CDS587955	1	.	.	.	.	.	30-31-insfrshift	.	no-SNV	CDS587955
1421719	dd_Smes_g4_57	2967743	A	ATTG	SMEST062836001.1:MSTRG.18777;CDS235414	-1	.	.	.	.	.	239-240-insfrshift	.	no-SNV	CDS235414
1421733	dd_Smes_g4_6	8953356	C	CT	SMEST069851001.1:MSTRG.19279;CDS248398	-1	.	.	.	.	.	193-194-insfrshift	.	no-SNV	CDS248398
1421734	dd_Smes_g4_6	11680578	A	ATATCATAGCAACTGCGAAGGAATGTTCCCCTGGTTTTACAGGATCAGCTTTAGTTGATATAG	SMEST068971011.1:MSTRG.19355;CDS250498	-1	.	.	.	.	.	64-65-insfrshift	.	no-SNV	CDS250498
1421820	dd_Smes_g4_61	3135308	TC	T	SMEST065771001.1:SMESG000065771.1;CDS588373	-1	.	.	.	.	.	648-648-delfrshift	.	no-SNV	CDS588373
1421824	dd_Smes_g4_65	45582	A	AGCTGCTGGTGGG	SMEST067319002.1:MSTRG.19883;CDS271558	-1	.	.	.	.	.	56-57-insfrshift	.	no-SNV	CDS271558
1421844	dd_Smes_g4_65	2267909	AAGTTTTTCACTTACCAACTG	A	SMEST067108001.1:MSTRG.19964;CDS273418	-1	.	.	.	.	.	1054-1073-delfrshift	.	no-SNV	CDS273418
1421845	dd_Smes_g4_65	2267932	TCTGTTCCACTTTTTCATCGATTTTACTAAAC	T	SMEST067108001.1:MSTRG.19964;CDS273418	-1	.	.	.	.	.	1020-1050-delfrshift	.	no-SNV	CDS273418
1421852	dd_Smes_g4_69	1671523	G	GGCATAGAAATGCCAATTCCTTGAGAGGATCATTTTTCGGGTGTAAATAATTTGAATTCATCCTTTTTTTATT	SMEST068502001.1:MSTRG.20337;CDS280274	-1	.	.	.	.	.	2230-2231-insfrshift	.	no-SNV	CDS280274
1421890	dd_Smes_g4_77	345988	AAAT	A	SMEST072478001.1:MSTRG.21219;CDS305496	1	.	.	.	.	.	133-135-delinframe	.	no-SNV	CDS305496
1421993	dd_Smes_g4_95	1006073	TGA	T	SMEST079694002.1:MSTRG.23383;CDS365424	-1	.	.	.	.	.	5-6-delfrshift	.	no-SNV	CDS365424
1422058	dd_Smes_g4_116	1404418	AT	A	MSTRG.2368.1:MSTRG.2368;CDS372924	-1	.	.	.	.	.	83-83-delfrshift	.	no-SNV	CDS372924
1422060	dd_Smes_g4_119	1170267	TG	T	SMEST005445002.1:MSTRG.2561;CDS378357	-1	.	.	.	.	.	120-120-delfrshift	.	no-SNV	CDS378357
1422078	dd_Smes_g4_129	912118	TC	T	SMEST008702001.1:MSTRG.3356;CDS396129	1	.	.	.	.	.	333-333-delfrshift	.	no-SNV	CDS396129
1422081	dd_Smes_g4_13	4505448	AGC	A	SMEST011943001.1:MSTRG.3523;CDS400082	1	.	.	.	.	.	196-197-delfrshift	.	no-SNV	CDS400082
1422134	dd_Smes_g4_156	1271746	GA	G	SMEST016065002.1:MSTRG.5781;CDS464411	1	.	.	.	.	.	29-29-delfrshift	.	no-SNV	CDS464411
1422165	dd_Smes_g4_179	531938	GGA	G	MSTRG.7239.3:MSTRG.7239;CDS503513	-1	.	.	.	.	.	111-112-delfrshift	.	no-SNV	CDS503513
1422168	dd_Smes_g4_18	1240370	A	AT	SMEST023360001.1:MSTRG.7322;CDS506080	-1	.	.	.	.	.	26-27-insfrshift	.	no-SNV	CDS506080
1422175	dd_Smes_g4_183	149439	GA	G	SMEST021966002.1:MSTRG.7804;CDS520206	-1	.	.	.	.	.	66-66-delfrshift	.	no-SNV	CDS520206
1422207	dd_Smes_g4_2	3218432	AT	A	MSTRG.8689.4:MSTRG.8689;CDS542440	-1	.	.	.	.	.	41-41-delfrshift	.	no-SNV	CDS542440
1422210	dd_Smes_g4_2	8318760	CT	C	MSTRG.8835.2:MSTRG.8835;CDS547724	-1	.	.	.	.	.	189-189-delfrshift	.	no-SNV	CDS547724
1422235	dd_Smes_g4_21	6336090	CAATAAT	C	MSTRG.9743.1:MSTRG.9743;CDS570854	1	.	.	.	.	.	115-120-delinframe	.	no-SNV	CDS570854
1422254	dd_Smes_g4_236	272412	AT	A	MSTRG.10797.2:MSTRG.10797;CDS21995	1	.	.	.	.	.	141-141-delfrshift	.	no-SNV	CDS21995
1422306	dd_Smes_g4_299	101911	C	CAAACAGAATATAAAATATAAAATAT	MSTRG.12997.1:MSTRG.12997;CDS79756	1	.	.	.	.	.	244-245-insfrshift	.	no-SNV	CDS79756
1422307	dd_Smes_g4_3	795025	TAA	T	SMEST051919001.1:MSTRG.13019;CDS80762	1	.	.	.	.	.	94-95-delfrshift	.	no-SNV	CDS80762
1422313	dd_Smes_g4_3	7245370	T	TCCCCTCGAGCAATGCGGCCCGATCCCTCAACACTAGAAGGCC	SMEST051838001.1:MSTRG.13214;CDS85986	1	.	.	.	.	.	46-47-insfrshift	.	no-SNV	CDS85986
1422320	dd_Smes_g4_3	14377310	GCTTTGGC	G	SMEST051187007.1:MSTRG.13416;CDS89775	1	.	.	.	.	.	506-512-delfrshift	.	no-SNV	CDS89775
1422321	dd_Smes_g4_3	14377318	AAT	A	SMEST051187007.1:MSTRG.13416;CDS89775	1	.	.	.	.	.	514-515-delfrshift	.	no-SNV	CDS89775
1422322	dd_Smes_g4_30	1292984	CG	C	MSTRG.13473.3:MSTRG.13473;CDS92897	1	.	.	.	.	.	162-162-delfrshift	.	no-SNV	CDS92897
1422327	dd_Smes_g4_31	1149321	CA	C	SMEST044242001.1:MSTRG.13773;CDS103703	1	.	.	.	.	.	208-208-delfrshift	.	no-SNV	CDS103703
1422355	dd_Smes_g4_355	71447	GT	G	MSTRG.14801.6:MSTRG.14801;CDS125140	1	.	.	.	.	.	66-66-delfrshift	.	no-SNV	CDS125140
1422428	dd_Smes_g4_51	463617	ATG	A	SMEST060332001.1:MSTRG.17924;CDS211736	1	.	.	.	.	.	258-259-delfrshift	.	no-SNV	CDS211736
1422429	dd_Smes_g4_51	463620	A	AAT	SMEST060332001.1:MSTRG.17924;CDS211736	1	.	.	.	.	.	259-260-insfrshift	.	no-SNV	CDS211736
1422432	dd_Smes_g4_53	1271333	CT	C	MSTRG.18211.11:MSTRG.18211;CDS219747	-1	.	.	.	.	.	63-63-delfrshift	.	no-SNV	CDS219747
1422441	dd_Smes_g4_57	2572942	TTATGTGCACTCTGCGCAGCTATTCCTC	T	SMEST062783001.1:MSTRG.18745;CDS234629	-1	.	.	.	.	.	1259-1285-delinframe	.	no-SNV	CDS234629
1422449	dd_Smes_g4_6	7067011	GGAGTA	G	SMEST069660008.1:MSTRG.19207;CDS246195	1	.	.	.	.	.	372-376-delfrshift	.	no-SNV	CDS246195
1422454	dd_Smes_g4_60	2162127	GACA	G	SMEST065218001.1:SMESG000065218.1;CDS588294	-1	.	.	.	.	.	37-39-delinframe	.	no-SNV	CDS588294
1422459	dd_Smes_g4_61	3135387	T	TG	SMEST065771001.1:SMESG000065771.1;CDS588373	-1	.	.	.	.	.	570-571-insfrshift	.	no-SNV	CDS588373
1422460	dd_Smes_g4_61	3135398	T	TA	SMEST065771001.1:SMESG000065771.1;CDS588373	-1	.	.	.	.	.	559-560-insfrshift	.	no-SNV	CDS588373
1422461	dd_Smes_g4_61	3135400	CCT	C	SMEST065771001.1:SMESG000065771.1;CDS588373	-1	.	.	.	.	.	555-556-delfrshift	.	no-SNV	CDS588373
1422462	dd_Smes_g4_61	3135410	T	TGA	SMEST065771001.1:SMESG000065771.1;CDS588373	-1	.	.	.	.	.	547-548-insfrshift	.	no-SNV	CDS588373
1422463	dd_Smes_g4_61	3135417	ACT	A	SMEST065771001.1:SMESG000065771.1;CDS588373	-1	.	.	.	.	.	538-539-delfrshift	.	no-SNV	CDS588373
1422464	dd_Smes_g4_61	3135423	T	TA	SMEST065771001.1:SMESG000065771.1;CDS588373	-1	.	.	.	.	.	534-535-insfrshift	.	no-SNV	CDS588373
1422465	dd_Smes_g4_61	3135424	G	GT	SMEST065771001.1:SMESG000065771.1;CDS588373	-1	.	.	.	.	.	533-534-insfrshift	.	no-SNV	CDS588373
1422469	dd_Smes_g4_63	57443	T	TGTTATTTTTATAGCTAAAATCTTTATAAAATAAGAGTA	MSTRG.19669.2:MSTRG.19669;CDS258845	-1	.	.	.	.	.	108-109-insfrshift	.	no-SNV	CDS258845
1422474	dd_Smes_g4_63	3317510	CTTT	C	SMEST066490001.1:MSTRG.19764;CDS262593	-1	.	.	.	.	.	263-265-delinframe	.	no-SNV	CDS262593
1422475	dd_Smes_g4_63	3317514	GACCAACAT	G	SMEST066490001.1:MSTRG.19764;CDS262593	-1	.	.	.	.	.	254-261-delfrshift	.	no-SNV	CDS262593
1422476	dd_Smes_g4_63	3317525	CCG	C	SMEST066490001.1:MSTRG.19764;CDS262593	-1	.	.	.	.	.	249-250-delfrshift	.	no-SNV	CDS262593
1422522	dd_Smes_g4_75	2208185	AT	A	SMEST071734001.1:MSTRG.21097;CDS303122	-1	.	.	.	.	.	134-134-delfrshift	.	no-SNV	CDS303122
1422525	dd_Smes_g4_77	2817093	TG	T	SMEST072461001.1:MSTRG.21307;CDS308858	1	.	.	.	.	.	196-196-delfrshift	.	no-SNV	CDS308858
1422556	dd_Smes_g4_91	1312893	C	CA	SMEST078515003.1:MSTRG.23046;CDS358626	1	.	.	.	.	.	109-110-insfrshift	.	no-SNV	CDS358626
1422560	dd_Smes_g4_94	2350388	TCTTCATATTAATTAAA	T	SMEST079574001.1:SMESG000079574.1;CDS590720	-1	.	.	.	.	.	1-6-delinframe	.	no-SNV	CDS590720
1422622	dd_Smes_g4_1	908528	GATGGAATTT	G	MSTRG.45.7:MSTRG.45;CDS429137	-1	.	.	.	.	.	531-539-delinframe	.	no-SNV	CDS429137
1422735	dd_Smes_g4_110	652585	AT	A	SMEST003729001.1:SMESG000003729.1;CDS577912	-1	.	.	.	.	.	578-578-delfrshift	.	no-SNV	CDS577912
1422755	dd_Smes_g4_110	1476924	CTT	C	MSTRG.1962.5:MSTRG.1962;CDS257822	-1	.	.	.	.	.	107-108-delfrshift	.	no-SNV	CDS257822
1422756	dd_Smes_g4_110	1800458	AT	A	MSTRG.1971.8:MSTRG.1971;CDS261357	-1	.	.	.	.	.	100-100-delfrshift	.	no-SNV	CDS261357
1422781	dd_Smes_g4_12	5231467	AAT	A	SMEST009171001.1:MSTRG.2730;CDS382447	1	.	.	.	.	.	44-45-delfrshift	.	no-SNV	CDS382447
1422782	dd_Smes_g4_12	5231480	T	TAAA	SMEST009171001.1:MSTRG.2730;CDS382447	1	.	.	.	.	.	55-56-insfrshift	.	no-SNV	CDS382447
1422783	dd_Smes_g4_12	5231484	GTCA	G	SMEST009171001.1:MSTRG.2730;CDS382447	1	.	.	.	.	.	61-63-delinframe	.	no-SNV	CDS382447
1422792	dd_Smes_g4_12	7515688	TG	T	MSTRG.2806.6:MSTRG.2806;CDS383701	-1	.	.	.	.	.	8-8-delfrshift	.	no-SNV	CDS383701
1422836	dd_Smes_g4_147	104923	GA	G	MSTRG.4881.2:MSTRG.4881;CDS436781	1	.	.	.	.	.	12-12-delfrshift	.	no-SNV	CDS436781
1422839	dd_Smes_g4_147	309793	T	TA	MSTRG.4899.3:MSTRG.4899;CDS437366	1	.	.	.	.	.	43-44-insfrshift	.	no-SNV	CDS437366
1422840	dd_Smes_g4_147	309794	T	TC	MSTRG.4899.3:MSTRG.4899;CDS437366	1	.	.	.	.	.	44-45-insfrshift	.	no-SNV	CDS437366
1422883	dd_Smes_g4_154	667089	C	CT	SMEST015827001.1:MSTRG.5677;CDS461614	-1	.	.	.	.	.	27-28-insfrshift	.	no-SNV	CDS461614
1422888	dd_Smes_g4_155	1451589	ATAAGGACAATAAAGATAGT	A	SMEST015949002.1:SMESG000015949.1;CDS579888	1	.	.	.	.	.	54-72-delfrshift	.	no-SNV	CDS579888
1422891	dd_Smes_g4_158	1415996	ACCATCAACTGAAGC	A	MSTRG.5923.1:MSTRG.5923;CDS468834	1	.	.	.	.	.	39-52-delfrshift	.	no-SNV	CDS468834
1422893	dd_Smes_g4_159	924044	TCACG	T	SMEST016522001.1:MSTRG.5954;CDS469311	1	.	.	.	.	.	70-73-delfrshift	.	no-SNV	CDS469311
1422895	dd_Smes_g4_16	3523369	GAT	G	SMEST018940002.1:SMESG000018940.1;CDS580464	1	.	.	.	.	.	22-23-delfrshift	.	no-SNV	CDS580464
1422907	dd_Smes_g4_164	1091773	AT	A	SMEST017936001.1:MSTRG.6385;CDS480085	1	.	.	.	.	.	450-450-delfrshift	.	no-SNV	CDS480085
1422908	dd_Smes_g4_164	1091779	ACCGATTAATTG	A	SMEST017936001.1:MSTRG.6385;CDS480085	1	.	.	.	.	.	456-466-delfrshift	.	no-SNV	CDS480085
1422948	dd_Smes_g4_177	688312	C	CTTTGTTTT	SMEST020509001.1:MSTRG.7180;CDS501228	1	.	.	.	.	.	13-14-insfrshift	.	no-SNV	CDS501228
1422949	dd_Smes_g4_177	688316	C	CTTGT	SMEST020509001.1:MSTRG.7180;CDS501228	1	.	.	.	.	.	17-18-insfrshift	.	no-SNV	CDS501228
1422950	dd_Smes_g4_177	688318	A	AT	SMEST020509001.1:MSTRG.7180;CDS501228	1	.	.	.	.	.	19-20-insfrshift	.	no-SNV	CDS501228
1422951	dd_Smes_g4_177	688322	TACAAGAAAGCATTTACAAA	T	SMEST020509001.1:MSTRG.7180;CDS501228	1	.	.	.	.	.	25-43-delfrshift	.	no-SNV	CDS501228
1422997	dd_Smes_g4_18	2348293	TTTTGAGTTATTTGGTATTTAACATTACTCGATTTCAGTCAATCCTAGCGAGTCGCTCGGGTAATAAAGTATCATCAAATCAAGTAATTATGCATGCTTCACTAAAATATATGATTGGCTAATAAAAATGCATAGACAAAAGAAATTGATGAAACGATAAAGAAATTTGGTATTTTTAAAAAGTCGCTAGATGAATGTAGCGATGTTGATGAGGTTAC	T	SMEST022826001.1:MSTRG.7391;CDS507256	1	.	.	.	.	.	1-78-delinframe	.	no-SNV	CDS507256
1423063	dd_Smes_g4_20	3842585	TAGGCA	T	SMEST028712001.1:SMESG000028712.1;CDS582357	-1	.	.	.	.	.	236-240-delfrshift	.	no-SNV	CDS582357
1423064	dd_Smes_g4_20	3842594	C	CAAGT	SMEST028712001.1:SMESG000028712.1;CDS582357	-1	.	.	.	.	.	232-233-insfrshift	.	no-SNV	CDS582357
1423065	dd_Smes_g4_20	3842596	T	TTCGAC	SMEST028712001.1:SMESG000028712.1;CDS582357	-1	.	.	.	.	.	230-231-insfrshift	.	no-SNV	CDS582357
1423066	dd_Smes_g4_20	3842600	CATAT	C	SMEST028712001.1:SMESG000028712.1;CDS582357	-1	.	.	.	.	.	222-225-delfrshift	.	no-SNV	CDS582357
1423073	dd_Smes_g4_21	5250029	TA	T	SMEST030735001.1:SMESG000030735.1;CDS582748	1	.	.	.	.	.	371-371-delfrshift	.	no-SNV	CDS582748
1423074	dd_Smes_g4_21	5250038	TG	T	SMEST030735001.1:SMESG000030735.1;CDS582748	1	.	.	.	.	.	380-380-delfrshift	.	no-SNV	CDS582748
1423192	dd_Smes_g4_23	755515	A	ATCAACGCTTCTCTTTACATTGACCATGAAGACCGTATTTTCCTGATTCATTAGCCGTGCTAGCCT	SMEST033899001.1:MSTRG.10436;CDS11776	-1	.	.	.	.	.	65-66-insfrshift	.	no-SNV	CDS11776
1423203	dd_Smes_g4_230	548475	AT	A	SMEST032577001.1:SMESG000032577.1;CDS583149	-1	.	.	.	.	.	857-857-delfrshift	.	no-SNV	CDS583149
1423204	dd_Smes_g4_230	548480	GATTGA	G	SMEST032577001.1:SMESG000032577.1;CDS583149	-1	.	.	.	.	.	848-852-delfrshift	.	no-SNV	CDS583149
1423321	dd_Smes_g4_24	4986595	C	CATCCAACTA	SMEST035238001.1:MSTRG.11063;CDS29131	1	.	.	.	.	.	270-271-insfrshift	.	no-SNV	CDS29131
1423405	dd_Smes_g4_250	540361	CGATGGAGTTTTGAAT	C	MSTRG.11468.1:MSTRG.11468;CDS38784	1	.	.	.	.	.	31-45-delinframe	.	no-SNV	CDS38784
1423406	dd_Smes_g4_250	540396	ATTTT	A	MSTRG.11468.1:MSTRG.11468;CDS38784	1	.	.	.	.	.	66-69-delfrshift	.	no-SNV	CDS38784
1423426	dd_Smes_g4_278	203402	C	CGTTGTTTTGTAGTT	MSTRG.12402.12:MSTRG.12402;CDS64481	-1	.	.	.	.	.	23-24-insfrshift	.	no-SNV	CDS64481
1423436	dd_Smes_g4_29	2618230	GT	G	SMEST041025001.1:MSTRG.12798;CDS74670	-1	.	.	.	.	.	88-88-delfrshift	.	no-SNV	CDS74670
1423444	dd_Smes_g4_3	2043527	CGGTTCAAATAGA	C	SMEST051237001.1:MSTRG.13055;CDS82681	1	.	.	.	.	.	115-126-delinframe	.	no-SNV	CDS82681
1423474	dd_Smes_g4_30	2680555	T	TATC	SMEST043489001.1:MSTRG.13537;CDS94018	-1	.	.	.	.	.	454-455-insfrshift	.	no-SNV	CDS94018
1423479	dd_Smes_g4_30	2724365	A	ACTT	SMEST043490001.1:MSTRG.13545;CDS94326	-1	.	.	.	.	.	40-41-insfrshift	.	no-SNV	CDS94326
1423622	dd_Smes_g4_37	3869030	TCCACCTAAAGTAA	T	SMEST049071001.1:MSTRG.15106;CDS133855	-1	.	.	.	.	.	1-2-delfrshift	.	no-SNV	CDS133855
1423667	dd_Smes_g4_4	10828115	CG	C	MSTRG.15859.2:MSTRG.15859;CDS151714	1	.	.	.	.	.	74-74-delfrshift	.	no-SNV	CDS151714
1423668	dd_Smes_g4_4	10828118	AT	A	MSTRG.15859.2:MSTRG.15859;CDS151714	1	.	.	.	.	.	77-77-delfrshift	.	no-SNV	CDS151714
1423687	dd_Smes_g4_46	4243896	GA	G	SMEST056281002.1:MSTRG.16995;CDS187770	1	.	.	.	.	.	32-32-delfrshift	.	no-SNV	CDS187770
1423697	dd_Smes_g4_5	496428	T	TTATCCA	SMEST064314001.1:MSTRG.17409;CDS199015	-1	.	.	.	.	.	5498-5499-insfrshift	.	no-SNV	CDS199015
1423780	dd_Smes_g4_57	2272640	CATTTTATGATCGTGAGTAA	C	MSTRG.18729.1:MSTRG.18729;CDS234351	-1	.	.	.	.	.	20-38-delfrshift	.	no-SNV	CDS234351
1423851	dd_Smes_g4_57	2943603	TAAA	T	SMEST062835001.1:SMESG000062835.1;CDS587955	1	.	.	.	.	.	28-30-delinframe	.	no-SNV	CDS587955
1423852	dd_Smes_g4_57	2943607	A	ATT	SMEST062835001.1:SMESG000062835.1;CDS587955	1	.	.	.	.	.	30-31-insfrshift	.	no-SNV	CDS587955
1423855	dd_Smes_g4_57	2967743	A	ATTG	SMEST062836001.1:MSTRG.18777;CDS235414	-1	.	.	.	.	.	239-240-insfrshift	.	no-SNV	CDS235414
1423950	dd_Smes_g4_61	3135308	TC	T	SMEST065771001.1:SMESG000065771.1;CDS588373	-1	.	.	.	.	.	648-648-delfrshift	.	no-SNV	CDS588373
1423961	dd_Smes_g4_65	45582	A	AGCTGCTGGTGGG	SMEST067319002.1:MSTRG.19883;CDS271558	-1	.	.	.	.	.	56-57-insfrshift	.	no-SNV	CDS271558
1423980	dd_Smes_g4_65	2267909	AAGTTTTTCACTTACCAACTG	A	SMEST067108001.1:MSTRG.19964;CDS273418	-1	.	.	.	.	.	1054-1073-delfrshift	.	no-SNV	CDS273418
1423981	dd_Smes_g4_65	2267932	TCTGTTCCACTTTTTCATCGATTTTACTAAAC	T	SMEST067108001.1:MSTRG.19964;CDS273418	-1	.	.	.	.	.	1020-1050-delfrshift	.	no-SNV	CDS273418
1423984	dd_Smes_g4_67	480100	TAAAA	T	SMEST068030001.1:MSTRG.20120;CDS275652	1	.	.	.	.	.	201-204-delfrshift	.	no-SNV	CDS275652
1423999	dd_Smes_g4_7	5376150	TTAAAAGA	T	SMEST073864001.1:MSTRG.20505;CDS285328	-1	.	.	.	.	.	141-147-delfrshift	.	no-SNV	CDS285328
1424037	dd_Smes_g4_77	345988	AAAT	A	SMEST072478001.1:MSTRG.21219;CDS305496	1	.	.	.	.	.	133-135-delinframe	.	no-SNV	CDS305496
1424058	dd_Smes_g4_77	1115274	CT	C	SMEST072302007.1:SMESG000072302.1;CDS589544	-1	.	.	.	.	.	82-82-delfrshift	.	no-SNV	CDS589544
1424071	dd_Smes_g4_8	4346053	GATTGGCAAGT	G	MSTRG.21620.7:MSTRG.21620;CDS317690	-1	.	.	.	.	.	1357-1366-delfrshift	.	no-SNV	CDS317690
1424110	dd_Smes_g4_90	354801	CT	C	SMEST078411001.1:SMESG000078411.1;CDS590589	-1	.	.	.	.	.	129-129-delfrshift	.	no-SNV	CDS590589
1424118	dd_Smes_g4_90	2297760	AT	A	SMEST078340001.1:MSTRG.23000;CDS356803	1	.	.	.	.	.	22-22-delfrshift	.	no-SNV	CDS356803
1424119	dd_Smes_g4_91	311104	G	GGTTGTTATTGTT	SMEST078684002.1:MSTRG.23026;CDS357522	-1	.	.	.	.	.	148-149-insfrshift	.	no-SNV	CDS357522
1424123	dd_Smes_g4_94	220530	ACCTGTCCACCTCCAAGGGCC	A	SMEST079614001.1:MSTRG.23250;CDS363467	1	.	.	.	.	.	2-21-delfrshift	.	no-SNV	CDS363467
1424141	dd_Smes_g4_94	781100	G	GACCAAAAAAGTGTGAGCAAAGAC	MSTRG.23280.2:MSTRG.23280;CDS363668	1	.	.	.	.	.	18-19-insfrshift	.	no-SNV	CDS363668
1424169	dd_Smes_g4_1	13245805	A	ATGACTGATTTTATTCAGTTTTAAAATATTAAAGGTTTTATTTTGAAATATTTTAACTATTTAGATTTATTCATTTTAAAATG	SMEST025925001.1:MSTRG.521;CDS445490	-1	.	.	.	.	.	280-281-insfrshift	.	no-SNV	CDS445490
1424183	dd_Smes_g4_10	53916	A	AACCAGTAGTGGGATACAG	SMEST002973003.1:MSTRG.681;CDS491320	1	.	.	.	.	.	102-103-insfrshift	.	no-SNV	CDS491320
1424193	dd_Smes_g4_100	1473377	A	ATGGTGT	SMEST000068001.1:MSTRG.1024;CDS6242	1	.	.	.	.	.	37-38-insfrshift	.	no-SNV	CDS6242
1424233	dd_Smes_g4_118	1925764	T	TCAC	MSTRG.2515.3:MSTRG.2515;CDS377550	1	.	.	.	.	.	27-28-insfrshift	.	no-SNV	CDS377550
1424250	dd_Smes_g4_13	4109958	GCC	G	SMEST011883001.1:SMESG000011883.1;CDS579341	-1	.	.	.	.	.	11-12-delfrshift	.	no-SNV	CDS579341
1424252	dd_Smes_g4_13	4505448	AGC	A	SMEST011943001.1:MSTRG.3523;CDS400082	1	.	.	.	.	.	196-197-delfrshift	.	no-SNV	CDS400082
1424268	dd_Smes_g4_147	1015112	A	ACACTTTTTAAGTTGAATGGAATCTTTATTTTC	SMEST013801001.1:SMESG000013801.1;CDS579588	-1	.	.	.	.	.	1958-1959-insfrshift	.	no-SNV	CDS579588
1424425	dd_Smes_g4_299	101911	C	CAAACAGAATATAAAATATAAAATAT	MSTRG.12997.1:MSTRG.12997;CDS79756	1	.	.	.	.	.	244-245-insfrshift	.	no-SNV	CDS79756
1424426	dd_Smes_g4_299	102957	TG	T	MSTRG.12997.1:MSTRG.12997;CDS79756	1	.	.	.	.	.	1292-1292-delfrshift	.	no-SNV	CDS79756
1424447	dd_Smes_g4_32	3362400	ACTTTCGTTCCGTTGGATGCTTGCGTTCCTTCCTTCATTATTGTGACCGCTTGCGTTCCTGCTTTCGTTGCGCTGTATGCTTGCGTTCCTTCCTTCATTATTGTGACCGCTTGCGTTCCTACTTTCGTTCCGTTGGATGCTTGCATTCCTTCCTTCATTATTGTGACCGCTTG	A	SMEST045255001.1:MSTRG.14077;CDS109709	-1	.	.	.	.	.	1076-1247-delfrshift	.	no-SNV	CDS109709
1424447	dd_Smes_g4_32	3362400	ACTTTCGTTCCGTTGGATGCTTGCGTTCCTTCCTTCATTATTGTGACCGCTTGCGTTCCTGCTTTCGTTGCGCTGTATGCTTGCGTTCCTTCCTTCATTATTGTGACCGCTTGCGTTCCTACTTTCGTTCCGTTGGATGCTTGCATTCCTTCCTTCATTATTGTGACCGCTTG	A	SMEST045255001.1:MSTRG.14077;CDS109703	-1	.	.	.	.	.	1-157-delfrshift	.	no-SNV	CDS109703
1424449	dd_Smes_g4_33	2536565	GC	G	SMEST045978001.1:MSTRG.14278;CDS114760	-1	.	.	.	.	.	102-102-delfrshift	.	no-SNV	CDS114760
1424450	dd_Smes_g4_33	2536630	GCTT	G	SMEST045978001.1:MSTRG.14278;CDS114760	-1	.	.	.	.	.	35-37-delinframe	.	no-SNV	CDS114760
1424452	dd_Smes_g4_33	2536769	TATTGAACACAAAGAACTGACTTTTGAA	T	SMEST045978001.1:MSTRG.14278;CDS114759	-1	.	.	.	.	.	132-158-delinframe	.	no-SNV	CDS114759
1424472	dd_Smes_g4_362	109331	A	ATTCTCC	SMEST047829001.1:MSTRG.14972;CDS129517	1	.	.	.	.	.	337-338-insfrshift	.	no-SNV	CDS129517
1424501	dd_Smes_g4_44	2889434	A	ATACTTTAATTTCATTCATTATT	MSTRG.16637.2:MSTRG.16637;CDS174777	-1	.	.	.	.	.	821-822-insfrshift	.	no-SNV	CDS174777
1424510	dd_Smes_g4_46	486227	TG	T	SMEST056331002.1:MSTRG.16889;CDS183347	-1	.	.	.	.	.	95-95-delfrshift	.	no-SNV	CDS183347
1424538	dd_Smes_g4_53	1221428	T	TCTC	SMEST061280001.1:MSTRG.18208;CDS219680	1	.	.	.	.	.	90-91-insfrshift	.	no-SNV	CDS219680
1424544	dd_Smes_g4_57	2572942	TTATGTGCACTCTGCGCAGCTATTCCTC	T	SMEST062783001.1:MSTRG.18745;CDS234629	-1	.	.	.	.	.	1259-1285-delinframe	.	no-SNV	CDS234629
1424563	dd_Smes_g4_61	3467885	TTGC	T	SMEST065824001.1:SMESG000065824.1;CDS588378	1	.	.	.	.	.	111-113-delinframe	.	no-SNV	CDS588378
1424564	dd_Smes_g4_61	3467892	TATAAATAACA	T	SMEST065824001.1:SMESG000065824.1;CDS588378	1	.	.	.	.	.	118-127-delfrshift	.	no-SNV	CDS588378
1424565	dd_Smes_g4_61	3467906	G	GGT	SMEST065824001.1:SMESG000065824.1;CDS588378	1	.	.	.	.	.	130-131-insfrshift	.	no-SNV	CDS588378
1424585	dd_Smes_g4_7	1399808	A	ACATTTGAATAAGAATCCCTATTTAGAAAAAAAATTTGTTCATGAATTCTTATAAAATGTAAAATATTTCATAGAATTGAATTATTCAAAAACAACGGTAAT	SMEST073404001.1:MSTRG.20417;CDS282634	-1	.	.	.	.	.	18-19-insfrshift	.	no-SNV	CDS282634
1424605	dd_Smes_g4_77	2817093	TG	T	SMEST072461001.1:MSTRG.21307;CDS308858	1	.	.	.	.	.	196-196-delfrshift	.	no-SNV	CDS308858
1424623	dd_Smes_g4_83	370290	T	TAAGA	MSTRG.22098.3:MSTRG.22098;CDS333502	1	.	.	.	.	.	140-141-insfrshift	.	no-SNV	CDS333502
1424640	dd_Smes_g4_94	678621	GGACT	G	SMEST079668001.1:MSTRG.23268;CDS363585	1	.	.	.	.	.	147-150-delfrshift	.	no-SNV	CDS363585
1424641	dd_Smes_g4_94	678627	T	TCC	SMEST079668001.1:MSTRG.23268;CDS363585	1	.	.	.	.	.	151-152-insfrshift	.	no-SNV	CDS363585
1424642	dd_Smes_g4_94	678635	TTTGGGAAACCACA	T	SMEST079668001.1:MSTRG.23268;CDS363585	1	.	.	.	.	.	161-173-delfrshift	.	no-SNV	CDS363585
1424643	dd_Smes_g4_94	678652	T	TACATC	SMEST079668001.1:MSTRG.23268;CDS363585	1	.	.	.	.	.	176-177-insfrshift	.	no-SNV	CDS363585
1424644	dd_Smes_g4_94	678655	AG	A	SMEST079668001.1:MSTRG.23268;CDS363585	1	.	.	.	.	.	181-181-delfrshift	.	no-SNV	CDS363585
1424683	dd_Smes_g4_1	755158	TATTTAAAACTGCTAATTATTCCTGGTACAA	T	SMEST027161004.1:MSTRG.41;CDS417608	1	.	.	.	.	.	126-155-delinframe	.	no-SNV	CDS417608
1424696	dd_Smes_g4_1	908528	GATGGAATTT	G	MSTRG.45.7:MSTRG.45;CDS429137	-1	.	.	.	.	.	531-539-delinframe	.	no-SNV	CDS429137
1424788	dd_Smes_g4_11	2297673	GCAGAATTTTTTCACTGTCAAAACCAGTTGTTACATCAGGATGATGGTATAAATCTGTGATCATTTGTGACAGGAACTGACTTTGCTTAACCATTGGAGTTATCTGTAATGGATTCATAACCTCTTTATCGCTGTCATACCCCGATACAACATCTGGATGATGATATAGGTCGGTACTCGCTTGAGATAGAAACTGACTTCGTTTTACCATTGGAGTGATTTC	G	SMEST005752001.1:MSTRG.1692;CDS184238	-1	.	.	.	.	.	1450-1671-delinframe	.	no-SNV	CDS184238
1424818	dd_Smes_g4_110	652585	AT	A	SMEST003729001.1:SMESG000003729.1;CDS577912	-1	.	.	.	.	.	578-578-delfrshift	.	no-SNV	CDS577912
1424841	dd_Smes_g4_110	1476924	CTT	C	MSTRG.1962.5:MSTRG.1962;CDS257822	-1	.	.	.	.	.	107-108-delfrshift	.	no-SNV	CDS257822
1424851	dd_Smes_g4_119	580924	TCTATAAA	T	SMEST005589001.1:MSTRG.2539;CDS377764	-1	.	.	.	.	.	138-144-delfrshift	.	no-SNV	CDS377764
1424863	dd_Smes_g4_130	928360	T	TTGGTCGGATGGGTGTG	MSTRG.3678.2:MSTRG.3678;CDS402760	1	.	.	.	.	.	62-63-insfrshift	.	no-SNV	CDS402760
1424872	dd_Smes_g4_14	4200824	A	AAATGAT	SMEST014559001.1:MSTRG.4398;CDS425267	1	.	.	.	.	.	141-142-insfrshift	.	no-SNV	CDS425267
1424883	dd_Smes_g4_147	309793	T	TA	MSTRG.4899.3:MSTRG.4899;CDS437366	1	.	.	.	.	.	43-44-insfrshift	.	no-SNV	CDS437366
1424884	dd_Smes_g4_147	309794	T	TC	MSTRG.4899.3:MSTRG.4899;CDS437366	1	.	.	.	.	.	44-45-insfrshift	.	no-SNV	CDS437366
1424889	dd_Smes_g4_147	1015119	TCA	T	SMEST013801001.1:SMESG000013801.1;CDS579588	-1	.	.	.	.	.	1949-1950-delfrshift	.	no-SNV	CDS579588
1424899	dd_Smes_g4_15	7561017	G	GCTAAATTATTATCAAATATGTGCTGGGATGCTGGATCGGCAATACCGCCGCCGACAATGCCGCCCCCGACAAAGCCGCCCCCCAACAAAACCGCCCCCCAACAAAACCGCCCCAAACAA	SMEST017262001.1:MSTRG.5449;CDS452335	-1	.	.	.	.	.	20-21-insfrshift	.	no-SNV	CDS452335
1424906	dd_Smes_g4_155	1451589	ATAAGGACAATAAAGATAGT	A	SMEST015949002.1:SMESG000015949.1;CDS579888	1	.	.	.	.	.	54-72-delfrshift	.	no-SNV	CDS579888
1424955	dd_Smes_g4_177	688293	TTTCAGGTGGCTC	T	SMEST020509001.1:MSTRG.7180;CDS501228	1	.	.	.	.	.	1-7-delfrshift	.	no-SNV	CDS501228
1425005	dd_Smes_g4_18	2252568	A	ACCAG	MSTRG.7387.4:MSTRG.7387;CDS507163	-1	.	.	.	.	.	144-145-insfrshift	.	no-SNV	CDS507163
1425030	dd_Smes_g4_196	96967	A	AGTTTTAACAACCATATAC	SMEST024172002.1:MSTRG.8497;CDS536654	-1	.	.	.	.	.	33-34-insfrshift	.	no-SNV	CDS536654
1425031	dd_Smes_g4_196	96973	G	GAATATGGTATA	SMEST024172002.1:MSTRG.8497;CDS536654	-1	.	.	.	.	.	27-28-insfrshift	.	no-SNV	CDS536654
1425042	dd_Smes_g4_2	11909249	AGTGCTGATGGAATACACGACTTTTTCATTTTGTCAT	A	SMEST041483001.1:MSTRG.8946;CDS552146	-1	.	.	.	.	.	179-214-delinframe	.	no-SNV	CDS552146
1425327	dd_Smes_g4_24	4986595	C	CATCCAACTA	SMEST035238001.1:MSTRG.11063;CDS29131	1	.	.	.	.	.	270-271-insfrshift	.	no-SNV	CDS29131
1425428	dd_Smes_g4_28	3583296	A	AT	SMEST039967002.1:MSTRG.12517;CDS68199	1	.	.	.	.	.	143-144-insfrshift	.	no-SNV	CDS68199
1425429	dd_Smes_g4_28	3583298	TGGA	T	SMEST039967002.1:MSTRG.12517;CDS68199	1	.	.	.	.	.	147-149-delinframe	.	no-SNV	CDS68199
1425430	dd_Smes_g4_28	3583305	T	TTTGTA	SMEST039967002.1:MSTRG.12517;CDS68199	1	.	.	.	.	.	152-153-insfrshift	.	no-SNV	CDS68199
1425431	dd_Smes_g4_28	3583342	A	AT	SMEST039967002.1:MSTRG.12517;CDS68199	1	.	.	.	.	.	189-190-insfrshift	.	no-SNV	CDS68199
1425434	dd_Smes_g4_3	2043527	CGGTTCAAATAGA	C	SMEST051237001.1:MSTRG.13055;CDS82681	1	.	.	.	.	.	115-126-delinframe	.	no-SNV	CDS82681
1425457	dd_Smes_g4_30	2680555	T	TATC	SMEST043489001.1:MSTRG.13537;CDS94018	-1	.	.	.	.	.	454-455-insfrshift	.	no-SNV	CDS94018
1425462	dd_Smes_g4_30	2724365	A	ACTT	SMEST043490001.1:MSTRG.13545;CDS94326	-1	.	.	.	.	.	40-41-insfrshift	.	no-SNV	CDS94326
1425647	dd_Smes_g4_4	10765272	A	AT	SMEST058117001.1:SMESG000058117.1;CDS587282	-1	.	.	.	.	.	60-61-insfrshift	.	no-SNV	CDS587282
1425648	dd_Smes_g4_4	10765274	T	TTAAA	SMEST058117001.1:SMESG000058117.1;CDS587282	-1	.	.	.	.	.	58-59-insfrshift	.	no-SNV	CDS587282
1425649	dd_Smes_g4_4	10765276	C	CAAAGTTAT	SMEST058117001.1:SMESG000058117.1;CDS587282	-1	.	.	.	.	.	56-57-insfrshift	.	no-SNV	CDS587282
1425683	dd_Smes_g4_57	741073	T	TAATAATAATAATAATAATAATAATAA	SMEST062973002.1:MSTRG.18649;CDS233273	-1	.	.	.	.	.	8-9-insfrshift	.	no-SNV	CDS233273
1425829	dd_Smes_g4_57	2943603	TAAA	T	SMEST062835001.1:SMESG000062835.1;CDS587955	1	.	.	.	.	.	28-30-delinframe	.	no-SNV	CDS587955
1425830	dd_Smes_g4_57	2943607	A	ATT	SMEST062835001.1:SMESG000062835.1;CDS587955	1	.	.	.	.	.	30-31-insfrshift	.	no-SNV	CDS587955
1425833	dd_Smes_g4_57	2967743	A	ATTG	SMEST062836001.1:MSTRG.18777;CDS235414	-1	.	.	.	.	.	239-240-insfrshift	.	no-SNV	CDS235414
1425835	dd_Smes_g4_59	235193	TAAATTGCCAAATTATTGATTTATCCATCTCACATAGCAACAACATCAATCATGGATCCATCAGCAATTCCATAATCCTCAACAGTTCTCTCATCCTCCAACATTCCACCTTTATAAACCAATTTGTGCTCATCTGGAGCCAGCCCGATTTTCTTTTGAATTTTCTTTTTTATATCGCTGATTTTCTCTGCCTTTTGCACATTAAAGGCCACCATTTTGCCTTCCATTGTTTTGGCAAATATTTGCATGCTTCCTCTAAATCAATTAATA	T	SMEST063594001.1:MSTRG.18913;CDS238297	-1	.	.	.	.	.	1-219-delinframe	.	no-SNV	CDS238297
1425839	dd_Smes_g4_60	570491	C	CTTATT	SMEST065442001.1:SMESG000065442.1;CDS588332	1	.	.	.	.	.	532-533-insfrshift	.	no-SNV	CDS588332
1425840	dd_Smes_g4_60	570494	A	AAACATTTATATTTAAT	SMEST065442001.1:SMESG000065442.1;CDS588332	1	.	.	.	.	.	535-536-insfrshift	.	no-SNV	CDS588332
1425935	dd_Smes_g4_61	3135308	TC	T	SMEST065771001.1:SMESG000065771.1;CDS588373	-1	.	.	.	.	.	648-648-delfrshift	.	no-SNV	CDS588373
1425941	dd_Smes_g4_65	45582	A	AGCTGCTGGTGGG	SMEST067319002.1:MSTRG.19883;CDS271558	-1	.	.	.	.	.	56-57-insfrshift	.	no-SNV	CDS271558
1425960	dd_Smes_g4_65	2267909	AAGTTTTTCACTTACCAACTG	A	SMEST067108001.1:MSTRG.19964;CDS273418	-1	.	.	.	.	.	1054-1073-delfrshift	.	no-SNV	CDS273418
1425961	dd_Smes_g4_65	2267932	TCTGTTCCACTTTTTCATCGATTTTACTAAAC	T	SMEST067108001.1:MSTRG.19964;CDS273418	-1	.	.	.	.	.	1020-1050-delfrshift	.	no-SNV	CDS273418
1426002	dd_Smes_g4_77	345988	AAAT	A	SMEST072478001.1:MSTRG.21219;CDS305496	1	.	.	.	.	.	133-135-delinframe	.	no-SNV	CDS305496
1426055	dd_Smes_g4_9	765069	G	GACCCTT	SMEST081995003.1:SMESG000081995.1;CDS591012	-1	.	.	.	.	.	12-13-insfrshift	.	no-SNV	CDS591012
