# Supplementary material for: Variation in phenotype, genotype, and somatic diversity among asexual Schmidtea mediterranea planarians
Source: iScience. 2025 Jul 1;28(8):113035. doi: 10.1016/j.isci.2025.113035 (PMC12284295; doi:10.1016/j.isci.2025.113035)
Supplement: Dataset S5. dNdScv annotation output for “Family” dataset INDELs [file mmc6.xlsx]

## Sheet: Dataset_S5
sampleID	chr	pos	ref	mut	gene	strand	ref_cod	mut_cod	ref3_cod	mut3_cod	aachange	ntchange	codonsub	impact	pid
10	dd_Smes_g4_1	40664	T	A	SMEST027006001.1:SMESG000027006.1;CDS582137	-1	A	T	TAT	TTT	I169F	A505T	ATT>TTT	Missense	CDS582137
100000	dd_Smes_g4_11	3649532	G	T	SMEST005914002.1:MSTRG.1726;CDS195099	-1	C	A	TCT	TAT	L20I	C58A	CTC>ATC	Missense	CDS195099
1000005	dd_Smes_g4_47	1350213	C	A	SMEST056465004.1:MSTRG.17069;CDS189739	1	C	A	CCT	CAT	S32S	C96A	TCC>TCA	Synonymous	CDS189739
1000007	dd_Smes_g4_47	1350953	C	T	SMEST056465004.1:MSTRG.17069;CDS189742	1	C	T	ACG	ATG	D8D	C24T	GAC>GAT	Synonymous	CDS189742
1000010	dd_Smes_g4_47	1351220	A	G	SMEST056465004.1:MSTRG.17069;CDS189744	1	A	G	CAA	CGA	T11T	A33G	ACA>ACG	Synonymous	CDS189744
100002	dd_Smes_g4_11	3649660	A	G	SMEST005914002.1:MSTRG.1726;CDS195098	-1	T	C	ATC	ACC	S17P	T49C	TCC>CCC	Missense	CDS195098
100003	dd_Smes_g4_11	3649682	C	A	SMEST005914002.1:MSTRG.1726;CDS195098	-1	G	T	CGA	CTA	T9T	G27T	ACG>ACT	Synonymous	CDS195098
100004	dd_Smes_g4_11	3649697	T	A	SMEST005914002.1:MSTRG.1726;CDS195098	-1	A	T	CAT	CTT	S4S	A12T	TCA>TCT	Synonymous	CDS195098
100013	dd_Smes_g4_11	3651014	G	A	SMEST005914002.1:MSTRG.1726;CDS195097	-1	C	T	TCA	TTA	F40F	C120T	TTC>TTT	Synonymous	CDS195097
100014	dd_Smes_g4_11	3651046	T	C	SMEST005914002.1:MSTRG.1726;CDS195097	-1	A	G	CAT	CGT	I30V	A88G	ATA>GTA	Missense	CDS195097
100015	dd_Smes_g4_11	3651124	A	G	SMEST005914002.1:MSTRG.1726;CDS195097	-1	T	C	TTT	TCT	F4L	T10C	TTC>CTC	Missense	CDS195097
1000153	dd_Smes_g4_47	1369131	T	C	SMEST056465004.1:MSTRG.17069;CDS189746	1	T	C	ATA	ACA	Y7Y	T21C	TAT>TAC	Synonymous	CDS189746
1000155	dd_Smes_g4_47	1369513	C	T	SMEST056465004.1:MSTRG.17069;CDS189747	1	C	T	TCT	TTT	L65L	C193T	CTA>TTA	Synonymous	CDS189747
1000196	dd_Smes_g4_47	1373795	T	A	SMEST056465004.1:MSTRG.17069;CDS189750	1	T	A	CTT	CAT	A4A	T12A	GCT>GCA	Synonymous	CDS189750
1000197	dd_Smes_g4_47	1373807	C	A	SMEST056465004.1:MSTRG.17069;CDS189750	1	C	A	GCT	GAT	G8G	C24A	GGC>GGA	Synonymous	CDS189750
1000221	dd_Smes_g4_47	1378088	A	G	SMEST056465004.1:MSTRG.17069;CDS189751	1	A	G	CAA	CGA	N25D	A73G	AAT>GAT	Missense	CDS189751
1000222	dd_Smes_g4_47	1378243	G	C	SMEST056465004.1:MSTRG.17069;CDS189752	1	G	C	TGT	TCT	V18L	G52C	GTT>CTT	Missense	CDS189752
1000223	dd_Smes_g4_47	1378306	T	C	SMEST056465004.1:MSTRG.17069;CDS189752	1	T	C	ATC	ACC	S39P	T115C	TCG>CCG	Missense	CDS189752
1000224	dd_Smes_g4_47	1378333	T	A	SMEST056465004.1:MSTRG.17069;CDS189752	1	T	A	TTT	TAT	L48I	T142A	TTA>ATA	Missense	CDS189752
1000225	dd_Smes_g4_47	1378335	A	G	SMEST056465004.1:MSTRG.17069;CDS189752	1	A	G	TAG	TGG	L48L	A144G	TTA>TTG	Synonymous	CDS189752
1000226	dd_Smes_g4_47	1378402	A	C	SMEST056465004.1:MSTRG.17069;CDS189752	1	A	C	AAC	ACC	T71P	A211C	ACA>CCA	Missense	CDS189752
1000340	dd_Smes_g4_47	1389249	T	C	SMEST056465004.1:MSTRG.17069;CDS189756	1	T	C	CTT	CCT	A31A	T93C	GCT>GCC	Synonymous	CDS189756
1000341	dd_Smes_g4_47	1389262	C	T	SMEST056465004.1:MSTRG.17069;CDS189756	1	C	T	TCC	TTC	P36S	C106T	CCT>TCT	Missense	CDS189756
1000342	dd_Smes_g4_47	1389282	G	A	SMEST056465004.1:MSTRG.17069;CDS189756	1	G	A	AGA	AAA	E42E	G126A	GAG>GAA	Synonymous	CDS189756
1000343	dd_Smes_g4_47	1389399	G	C	SMEST056465004.1:MSTRG.17069;CDS189757	1	G	C	GGA	GCA	G8A	G23C	GGA>GCA	Missense	CDS189757
1000348	dd_Smes_g4_47	1391303	A	G	SMEST056465004.1:MSTRG.17069;CDS189760	1	A	G	TAC	TGC	L15L	A45G	TTA>TTG	Synonymous	CDS189760
1000392	dd_Smes_g4_47	1395461	G	A	SMEST056465004.1:MSTRG.17069;CDS189764	1	G	A	AGA	AAA	K9K	G27A	AAG>AAA	Synonymous	CDS189764
1000424	dd_Smes_g4_47	1398548	G	A	SMEST056465004.1:MSTRG.17069;CDS189767	1	G	A	GGG	GAG	G17G	G51A	GGG>GGA	Synonymous	CDS189767
1000467	dd_Smes_g4_47	1402839	G	T	SMEST056465004.1:MSTRG.17069;CDS189769	1	G	T	TGG	TTG	V29V	G87T	GTG>GTT	Synonymous	CDS189769
1000468	dd_Smes_g4_47	1402879	A	T	SMEST056465004.1:MSTRG.17069;CDS189769	1	A	T	AAC	ATC	T43S	A127T	ACA>TCA	Missense	CDS189769
1000469	dd_Smes_g4_47	1402880	C	T	SMEST056465004.1:MSTRG.17069;CDS189769	1	C	T	ACA	ATA	T43I	C128T	ACA>ATA	Missense	CDS189769
100047	dd_Smes_g4_11	3681396	C	T	MSTRG.1727.2:MSTRG.1727;CDS195411	-1	G	A	AGG	AAG	Q82Q	G246A	CAG>CAA	Synonymous	CDS195411
1000470	dd_Smes_g4_47	1403020	T	A	SMEST056465004.1:MSTRG.17069;CDS189770	1	T	A	ATT	AAT	I20N	T59A	ATT>AAT	Missense	CDS189770
1000471	dd_Smes_g4_47	1403080	G	A	SMEST056465004.1:MSTRG.17069;CDS189770	1	G	A	AGC	AAC	S40N	G119A	AGC>AAC	Missense	CDS189770
1000476	dd_Smes_g4_47	1437659	G	C	SMEST056471001.1:MSTRG.17061;CDS189138	-1	C	G	ACA	AGA	Q69E	C205G	CAA>GAA	Missense	CDS189138
1000477	dd_Smes_g4_47	1437769	T	C	SMEST056471001.1:MSTRG.17061;CDS189138	-1	A	G	CAT	CGT	H32R	A95G	CAT>CGT	Missense	CDS189138
1000478	dd_Smes_g4_47	1437843	T	A	SMEST056471001.1:MSTRG.17061;CDS189138	-1	A	T	TAC	TTC	L7L	A21T	CTA>CTT	Synonymous	CDS189138
100048	dd_Smes_g4_11	3681597	A	G	MSTRG.1727.2:MSTRG.1727;CDS195411	-1	T	C	GTT	GCT	C15C	T45C	TGT>TGC	Synonymous	CDS195411
1000480	dd_Smes_g4_47	1437923	T	C	SMEST056471001.1:MSTRG.17061;CDS189137	-1	A	G	GAG	GGG	R21R	A63G	AGA>AGG	Synonymous	CDS189137
1000482	dd_Smes_g4_47	1439286	C	T	SMEST056471001.1:MSTRG.17061;CDS189136	-1	G	A	GGG	GAG	R47R	G141A	AGG>AGA	Synonymous	CDS189136
1000483	dd_Smes_g4_47	1439298	C	T	SMEST056471001.1:MSTRG.17061;CDS189136	-1	G	A	TGA	TAA	L43L	G129A	CTG>CTA	Synonymous	CDS189136
1000486	dd_Smes_g4_47	1441873	G	A	SMEST056471001.1:MSTRG.17061;CDS189133	-1	C	T	ACA	ATA	D43D	C129T	GAC>GAT	Synonymous	CDS189133
1000487	dd_Smes_g4_47	1441894	A	G	SMEST056471001.1:MSTRG.17061;CDS189133	-1	T	C	TTC	TCC	L36L	T108C	CTT>CTC	Synonymous	CDS189133
100051	dd_Smes_g4_11	3694912	T	C	MSTRG.1729.4:MSTRG.1729;CDS195933	-1	A	G	TAA	TGA	N45D	A133G	AAT>GAT	Missense	CDS195933
1000531	dd_Smes_g4_47	1456569	G	C	MSTRG.17063.4:MSTRG.17063;CDS189180	-1	C	G	CCA	CGA	Q12E	C34G	CAA>GAA	Missense	CDS189180
1000532	dd_Smes_g4_47	1456582	G	A	MSTRG.17063.4:MSTRG.17063;CDS189180	-1	C	T	TCT	TTT	V7V	C21T	GTC>GTT	Synonymous	CDS189180
1000565	dd_Smes_g4_47	1460715	G	A	MSTRG.17063.4:MSTRG.17063;CDS189179	-1	C	T	CCT	CTT	P53P	C159T	CCC>CCT	Synonymous	CDS189179
1000566	dd_Smes_g4_47	1460748	A	T	MSTRG.17063.4:MSTRG.17063;CDS189179	-1	T	A	CTT	CAT	T42T	T126A	ACT>ACA	Synonymous	CDS189179
1000576	dd_Smes_g4_47	1463075	T	G	MSTRG.17063.4:MSTRG.17063;CDS189176	-1	A	C	CAT	CCT	P24P	A72C	CCA>CCC	Synonymous	CDS189176
1000614	dd_Smes_g4_47	1470775	G	A	MSTRG.17063.4:MSTRG.17063;CDS189172	-1	C	T	TCC	TTC	P37S	C109T	CCT>TCT	Missense	CDS189172
1000615	dd_Smes_g4_47	1470785	A	C	MSTRG.17063.4:MSTRG.17063;CDS189172	-1	T	G	TTG	TGG	V33V	T99G	GTT>GTG	Synonymous	CDS189172
1000616	dd_Smes_g4_47	1470786	A	G	MSTRG.17063.4:MSTRG.17063;CDS189172	-1	T	C	GTT	GCT	V33A	T98C	GTT>GCT	Missense	CDS189172
1000617	dd_Smes_g4_47	1470788	C	T	MSTRG.17063.4:MSTRG.17063;CDS189172	-1	G	A	AGG	AAG	K32K	G96A	AAG>AAA	Synonymous	CDS189172
1000618	dd_Smes_g4_47	1470789	T	C	MSTRG.17063.4:MSTRG.17063;CDS189172	-1	A	G	AAG	AGG	K32R	A95G	AAG>AGG	Missense	CDS189172
1000621	dd_Smes_g4_47	1470948	A	C	MSTRG.17063.4:MSTRG.17063;CDS189171	-1	T	G	GTG	GGG	G24G	T72G	GGT>GGG	Synonymous	CDS189171
1000623	dd_Smes_g4_47	1487872	A	C	SMEST056474001.1:MSTRG.17064;CDS189206	1	A	C	GAG	GCG	R74S	A222C	AGA>AGC	Missense	CDS189206
1000624	dd_Smes_g4_47	1487906	G	T	SMEST056474001.1:MSTRG.17064;CDS189206	1	G	T	TGT	TTT	V86F	G256T	GTC>TTC	Missense	CDS189206
1000625	dd_Smes_g4_47	1487956	T	G	SMEST056474001.1:MSTRG.17064;CDS189206	1	T	G	TTA	TGA	V102V	T306G	GTT>GTG	Synonymous	CDS189206
1000626	dd_Smes_g4_47	1488013	C	A	SMEST056474001.1:MSTRG.17064;CDS189206	1	C	A	TCG	TAG	V121V	C363A	GTC>GTA	Synonymous	CDS189206
1000627	dd_Smes_g4_47	1488133	C	T	SMEST056474001.1:MSTRG.17064;CDS189206	1	C	T	ACA	ATA	Y161Y	C483T	TAC>TAT	Synonymous	CDS189206
1000630	dd_Smes_g4_47	1488512	A	C	SMEST056474001.1:MSTRG.17064;CDS189207	1	A	C	TAC	TCC	V44V	A132C	GTA>GTC	Synonymous	CDS189207
1000637	dd_Smes_g4_47	1490032	C	T	SMEST056474001.1:MSTRG.17064;CDS189208	1	C	T	CCT	CTT	L44F	C130T	CTT>TTT	Missense	CDS189208
1000638	dd_Smes_g4_47	1490133	G	A	SMEST056474001.1:MSTRG.17064;CDS189208	1	G	A	AGA	AAA	E77E	G231A	GAG>GAA	Synonymous	CDS189208
1000725	dd_Smes_g4_47	1498867	T	C	SMEST056474001.1:MSTRG.17064;CDS189210	1	T	C	ATC	ACC	N3N	T9C	AAT>AAC	Synonymous	CDS189210
1000766	dd_Smes_g4_47	1514322	T	A	SMEST056474001.1:MSTRG.17064;CDS189215	1	T	A	ATG	AAG	N17K	T51A	AAT>AAA	Missense	CDS189215
1000767	dd_Smes_g4_47	1514386	G	A	SMEST056474001.1:MSTRG.17064;CDS189215	1	G	A	TGT	TAT	V39I	G115A	GTT>ATT	Missense	CDS189215
1000768	dd_Smes_g4_47	1514577	C	T	SMEST056474001.1:MSTRG.17064;CDS189216	1	C	T	ACG	ATG	N21N	C63T	AAC>AAT	Synonymous	CDS189216
1000848	dd_Smes_g4_47	1530415	T	A	SMEST056474001.1:MSTRG.17064;CDS189218	1	T	A	TTG	TAG	V43V	T129A	GTT>GTA	Synonymous	CDS189218
1000849	dd_Smes_g4_47	1530460	T	C	SMEST056474001.1:MSTRG.17064;CDS189218	1	T	C	ATT	ACT	D58D	T174C	GAT>GAC	Synonymous	CDS189218
100086	dd_Smes_g4_11	3698725	T	C	MSTRG.1729.4:MSTRG.1729;CDS195932	-1	A	G	AAC	AGC	Q84Q	A252G	CAA>CAG	Synonymous	CDS195932
100087	dd_Smes_g4_11	3698728	T	C	MSTRG.1729.4:MSTRG.1729;CDS195932	-1	A	G	GAC	GGC	R83R	A249G	AGA>AGG	Synonymous	CDS195932
100088	dd_Smes_g4_11	3698815	A	G	MSTRG.1729.4:MSTRG.1729;CDS195932	-1	T	C	GTG	GCG	S54S	T162C	AGT>AGC	Synonymous	CDS195932
100089	dd_Smes_g4_11	3698872	G	A	MSTRG.1729.4:MSTRG.1729;CDS195932	-1	C	T	TCG	TTG	F35F	C105T	TTC>TTT	Synonymous	CDS195932
1000980	dd_Smes_g4_47	1554137	A	G	SMEST056474001.1:MSTRG.17064;CDS189221	1	A	G	GAA	GGA	G25G	A75G	GGA>GGG	Synonymous	CDS189221
1001019	dd_Smes_g4_47	1572509	G	T	SMEST056477001.1:MSTRG.17066;CDS189250	1	G	T	TGA	TTA	M70I	G210T	ATG>ATT	Missense	CDS189250
1001020	dd_Smes_g4_47	1572628	G	T	SMEST056477001.1:MSTRG.17066;CDS189251	1	G	T	CGA	CTA	D14Y	G40T	GAT>TAT	Missense	CDS189251
1001021	dd_Smes_g4_47	1572654	A	T	SMEST056477001.1:MSTRG.17066;CDS189251	1	A	T	AAT	ATT	E22D	A66T	GAA>GAT	Missense	CDS189251
1001022	dd_Smes_g4_47	1572741	C	G	SMEST056477001.1:MSTRG.17066;CDS189251	1	C	G	GCT	GGT	R51R	C153G	CGC>CGG	Synonymous	CDS189251
1001023	dd_Smes_g4_47	1572751	T	A	SMEST056477001.1:MSTRG.17066;CDS189251	1	T	A	ATT	AAT	L55I	T163A	TTA>ATA	Missense	CDS189251
1001024	dd_Smes_g4_47	1572775	A	G	SMEST056477001.1:MSTRG.17066;CDS189251	1	A	G	TAG	TGG	S63G	A187G	AGC>GGC	Missense	CDS189251
1001026	dd_Smes_g4_47	1572975	G	A	SMEST056477001.1:MSTRG.17066;CDS189252	1	G	A	TGA	TAA	L46L	G138A	CTG>CTA	Synonymous	CDS189252
1001027	dd_Smes_g4_47	1573049	T	C	SMEST056477001.1:MSTRG.17066;CDS189252	1	T	C	GTT	GCT	V71A	T212C	GTT>GCT	Missense	CDS189252
1001028	dd_Smes_g4_47	1573230	C	T	SMEST056477001.1:MSTRG.17066;CDS189253	1	C	T	CCA	CTA	H43Y	C127T	CAT>TAT	Missense	CDS189253
1001030	dd_Smes_g4_47	1573664	T	C	SMEST056478001.1:MSTRG.17067;CDS189254	-1	A	G	CAA	CGA	S29S	A87G	TCA>TCG	Synonymous	CDS189254
1001040	dd_Smes_g4_47	1656482	C	T	SMEST056490001.1:MSTRG.17068;CDS189256	-1	G	A	TGA	TAA	L201L	G603A	TTG>TTA	Synonymous	CDS189256
1001041	dd_Smes_g4_47	1656497	T	C	SMEST056490001.1:MSTRG.17068;CDS189256	-1	A	G	TAA	TGA	L196L	A588G	TTA>TTG	Synonymous	CDS189256
1001042	dd_Smes_g4_47	1656845	A	G	SMEST056490001.1:MSTRG.17068;CDS189256	-1	T	C	CTG	CCG	T80T	T240C	ACT>ACC	Synonymous	CDS189256
1001043	dd_Smes_g4_47	1656911	A	G	SMEST056490001.1:MSTRG.17068;CDS189256	-1	T	C	ATG	ACG	D58D	T174C	GAT>GAC	Synonymous	CDS189256
1001044	dd_Smes_g4_47	1656958	C	T	SMEST056490001.1:MSTRG.17068;CDS189256	-1	G	A	TGA	TAA	E43K	G127A	GAA>AAA	Missense	CDS189256
1001048	dd_Smes_g4_47	1715144	C	A	SMEST056500001.1:MSTRG.17070;CDS189993	-1	G	T	GGG	GTG	G7G	G21T	GGG>GGT	Synonymous	CDS189993
1001052	dd_Smes_g4_47	1715309	G	A	SMEST056500001.1:MSTRG.17070;CDS189992	-1	C	T	ACT	ATT	D10D	C30T	GAC>GAT	Synonymous	CDS189992
1001162	dd_Smes_g4_47	1723383	C	T	SMEST056500001.1:MSTRG.17070;CDS189991	-1	G	A	CGT	CAT	T10T	G30A	ACG>ACA	Synonymous	CDS189991
1001164	dd_Smes_g4_47	1723700	A	G	SMEST056500001.1:MSTRG.17070;CDS189989	-1	T	C	TTA	TCA	L38L	T114C	CTT>CTC	Synonymous	CDS189989
1001166	dd_Smes_g4_47	1735222	G	A	SMEST056502001.1:SMESG000056502.1;CDS586953	-1	C	T	GCT	GTT	A51V	C152T	GCT>GTT	Missense	CDS586953
1001167	dd_Smes_g4_47	1735229	G	A	SMEST056502001.1:SMESG000056502.1;CDS586953	-1	C	T	TCC	TTC	P49S	C145T	CCA>TCA	Missense	CDS586953
1001168	dd_Smes_g4_47	1735261	A	G	SMEST056502001.1:SMESG000056502.1;CDS586953	-1	T	C	ATA	ACA	I38T	T113C	ATA>ACA	Missense	CDS586953
1001169	dd_Smes_g4_47	1735281	C	G	SMEST056502001.1:SMESG000056502.1;CDS586953	-1	G	C	AGT	ACT	E31D	G93C	GAG>GAC	Missense	CDS586953
1001170	dd_Smes_g4_47	1735297	T	A	SMEST056502001.1:SMESG000056502.1;CDS586953	-1	A	T	GAG	GTG	E26V	A77T	GAG>GTG	Missense	CDS586953
1001173	dd_Smes_g4_47	1747660	T	C	SMEST056504001.1:MSTRG.17071;CDS190008	-1	A	G	CAG	CGG	S61S	A183G	TCA>TCG	Synonymous	CDS190008
1001174	dd_Smes_g4_47	1747771	G	A	SMEST056504001.1:MSTRG.17071;CDS190008	-1	C	T	CCT	CTT	T24T	C72T	ACC>ACT	Synonymous	CDS190008
1001233	dd_Smes_g4_47	1755654	C	T	SMEST056504001.1:MSTRG.17071;CDS190006	-1	G	A	GGG	GAG	G18E	G53A	GGG>GAG	Missense	CDS190006
1001270	dd_Smes_g4_47	1760347	G	A	SMEST056504001.1:MSTRG.17071;CDS190005	-1	C	T	ACG	ATG	H5H	C15T	CAC>CAT	Synonymous	CDS190005
1001271	dd_Smes_g4_47	1760445	G	C	SMEST056504001.1:MSTRG.17071;CDS190004	-1	C	G	GCT	GGT	G46G	C138G	GGC>GGG	Synonymous	CDS190004
1001272	dd_Smes_g4_47	1760484	T	A	SMEST056504001.1:MSTRG.17071;CDS190004	-1	A	T	CAG	CTG	T33T	A99T	ACA>ACT	Synonymous	CDS190004
1001273	dd_Smes_g4_47	1760526	A	G	SMEST056504001.1:MSTRG.17071;CDS190004	-1	T	C	GTT	GCT	C19C	T57C	TGT>TGC	Synonymous	CDS190004
1001274	dd_Smes_g4_47	1760814	T	C	SMEST056504001.1:MSTRG.17071;CDS190003	-1	A	G	CAA	CGA	K10E	A28G	AAG>GAG	Missense	CDS190003
1001275	dd_Smes_g4_47	1760837	A	G	SMEST056504001.1:MSTRG.17071;CDS190003	-1	T	C	GTG	GCG	V2A	T5C	GTG>GCG	Missense	CDS190003
1001352	dd_Smes_g4_47	1785338	A	C	SMEST056509003.1:MSTRG.17073;CDS190091	1	A	C	GAA	GCA	K25Q	A73C	AAA>CAA	Missense	CDS190091
1001353	dd_Smes_g4_47	1785339	A	C	SMEST056509003.1:MSTRG.17073;CDS190091	1	A	C	AAA	ACA	K25T	A74C	AAA>ACA	Missense	CDS190091
1001354	dd_Smes_g4_47	1785393	G	A	SMEST056509003.1:MSTRG.17073;CDS190091	1	G	A	AGC	AAC	S43N	G128A	AGC>AAC	Missense	CDS190091
1001355	dd_Smes_g4_47	1785400	G	A	SMEST056509003.1:MSTRG.17073;CDS190091	1	G	A	TGA	TAA	M45I	G135A	ATG>ATA	Missense	CDS190091
1001376	dd_Smes_g4_47	1788631	C	A	SMEST056509003.1:MSTRG.17073;CDS190093	1	C	A	TCA	TAA	Q12K	C34A	CAG>AAG	Missense	CDS190093
100139	dd_Smes_g4_11	3710398	C	T	MSTRG.1729.4:MSTRG.1729;CDS195931	-1	G	A	AGC	AAC	A32T	G94A	GCT>ACT	Missense	CDS195931
1001411	dd_Smes_g4_47	1798046	G	A	SMEST056509003.1:MSTRG.17073;CDS190096	1	G	A	AGA	AAA	R53K	G158A	AGA>AAA	Missense	CDS190096
1001412	dd_Smes_g4_47	1798148	A	T	SMEST056509003.1:MSTRG.17073;CDS190097	1	A	T	AAT	ATT	I5F	A13T	ATT>TTT	Missense	CDS190097
1001419	dd_Smes_g4_47	1799239	T	G	SMEST056509003.1:MSTRG.17073;CDS190099	1	T	G	TTC	TGC	I14M	T42G	ATT>ATG	Missense	CDS190099
1001420	dd_Smes_g4_47	1799245	A	T	SMEST056509003.1:MSTRG.17073;CDS190099	1	A	T	TAA	TTA	I16I	A48T	ATA>ATT	Synonymous	CDS190099
1001421	dd_Smes_g4_47	1799293	C	T	SMEST056509003.1:MSTRG.17073;CDS190099	1	C	T	ACA	ATA	H32H	C96T	CAC>CAT	Synonymous	CDS190099
1001446	dd_Smes_g4_47	1800391	C	T	SMEST056509003.1:MSTRG.17073;CDS190100	1	C	T	TCC	TTC	I17I	C51T	ATC>ATT	Synonymous	CDS190100
1001448	dd_Smes_g4_47	1800804	T	A	SMEST056509003.1:MSTRG.17073;CDS190102	1	T	A	TTC	TAC	S28T	T82A	TCA>ACA	Missense	CDS190102
1001449	dd_Smes_g4_47	1800813	C	A	SMEST056509003.1:MSTRG.17073;CDS190102	1	C	A	GCT	GAT	L31I	C91A	CTT>ATT	Missense	CDS190102
1001486	dd_Smes_g4_47	1805820	G	A	SMEST056509003.1:MSTRG.17073;CDS190103	1	G	A	AGG	AAG	K40K	G120A	AAG>AAA	Synonymous	CDS190103
100149	dd_Smes_g4_11	3712801	C	T	MSTRG.1729.4:MSTRG.1729;CDS195930	-1	G	A	CGA	CAA	P106P	G318A	CCG>CCA	Synonymous	CDS195930
1001534	dd_Smes_g4_47	1810624	T	C	SMEST056509003.1:MSTRG.17073;CDS190104	1	T	C	ATT	ACT	D5D	T15C	GAT>GAC	Synonymous	CDS190104
1001541	dd_Smes_g4_47	1871188	A	G	SMEST056512001.1:MSTRG.17072;CDS190010	-1	T	C	CTC	CCC	S14S	T42C	TCT>TCC	Synonymous	CDS190010
1001542	dd_Smes_g4_47	1871191	G	A	SMEST056512001.1:MSTRG.17072;CDS190010	-1	C	T	CCT	CTT	S13S	C39T	TCC>TCT	Synonymous	CDS190010
1001543	dd_Smes_g4_47	1871376	G	C	SMEST056512001.1:MSTRG.17072;CDS190009	-1	C	G	TCG	TGG	I250M	C750G	ATC>ATG	Missense	CDS190009
1001544	dd_Smes_g4_47	1871514	A	G	SMEST056512001.1:MSTRG.17072;CDS190009	-1	T	C	ATA	ACA	Y204Y	T612C	TAT>TAC	Synonymous	CDS190009
1001545	dd_Smes_g4_47	1871556	A	G	SMEST056512001.1:MSTRG.17072;CDS190009	-1	T	C	CTT	CCT	S190S	T570C	TCT>TCC	Synonymous	CDS190009
1001546	dd_Smes_g4_47	1871570	T	A	SMEST056512001.1:MSTRG.17072;CDS190009	-1	A	T	CAA	CTA	N186Y	A556T	AAT>TAT	Missense	CDS190009
1001547	dd_Smes_g4_47	1871616	T	G	SMEST056512001.1:MSTRG.17072;CDS190009	-1	A	C	CAT	CCT	P170P	A510C	CCA>CCC	Synonymous	CDS190009
1001548	dd_Smes_g4_47	1871694	C	A	SMEST056512001.1:MSTRG.17072;CDS190009	-1	G	T	TGT	TTT	M144I	G432T	ATG>ATT	Missense	CDS190009
1001549	dd_Smes_g4_47	1871737	C	T	SMEST056512001.1:MSTRG.17072;CDS190009	-1	G	A	CGG	CAG	R130Q	G389A	CGG>CAG	Missense	CDS190009
1001550	dd_Smes_g4_47	1871850	C	T	SMEST056512001.1:MSTRG.17072;CDS190009	-1	G	A	CGG	CAG	S92S	G276A	TCG>TCA	Synonymous	CDS190009
1001551	dd_Smes_g4_47	1871853	G	C	SMEST056512001.1:MSTRG.17072;CDS190009	-1	C	G	GCT	GGT	G91G	C273G	GGC>GGG	Synonymous	CDS190009
1001552	dd_Smes_g4_47	1871856	T	A	SMEST056512001.1:MSTRG.17072;CDS190009	-1	A	T	TAG	TTG	I90I	A270T	ATA>ATT	Synonymous	CDS190009
1001553	dd_Smes_g4_47	1871877	T	C	SMEST056512001.1:MSTRG.17072;CDS190009	-1	A	G	TAA	TGA	L83L	A249G	TTA>TTG	Synonymous	CDS190009
1001554	dd_Smes_g4_47	1871895	C	A	SMEST056512001.1:MSTRG.17072;CDS190009	-1	G	T	CGA	CTA	A77A	G231T	GCG>GCT	Synonymous	CDS190009
1001555	dd_Smes_g4_47	1872030	A	G	SMEST056512001.1:MSTRG.17072;CDS190009	-1	T	C	GTA	GCA	G32G	T96C	GGT>GGC	Synonymous	CDS190009
1001556	dd_Smes_g4_47	1872039	G	A	SMEST056512001.1:MSTRG.17072;CDS190009	-1	C	T	GCA	GTA	S29S	C87T	AGC>AGT	Synonymous	CDS190009
1001557	dd_Smes_g4_47	1872106	T	C	SMEST056512001.1:MSTRG.17072;CDS190009	-1	A	G	GAA	GGA	E7G	A20G	GAA>GGA	Missense	CDS190009
1001573	dd_Smes_g4_47	1917570	G	A	SMEST056526001.1:SMESG000056526.1;CDS586956	-1	C	T	ACA	ATA	N37N	C111T	AAC>AAT	Synonymous	CDS586956
1001574	dd_Smes_g4_47	1917580	G	T	SMEST056526001.1:SMESG000056526.1;CDS586956	-1	C	A	ACT	AAT	T34N	C101A	ACT>AAT	Missense	CDS586956
1001575	dd_Smes_g4_47	1917790	A	T	SMEST056526001.1:SMESG000056526.1;CDS586955	-1	T	A	ATA	AAA	N260K	T780A	AAT>AAA	Missense	CDS586955
1001576	dd_Smes_g4_47	1917821	G	C	SMEST056526001.1:SMESG000056526.1;CDS586955	-1	C	G	ACT	AGT	T250S	C749G	ACT>AGT	Missense	CDS586955
1001577	dd_Smes_g4_47	1917859	A	G	SMEST056526001.1:SMESG000056526.1;CDS586955	-1	T	C	GTA	GCA	C237C	T711C	TGT>TGC	Synonymous	CDS586955
1001578	dd_Smes_g4_47	1918290	G	A	SMEST056526001.1:SMESG000056526.1;CDS586955	-1	C	T	CCT	CTT	L94F	C280T	CTC>TTC	Missense	CDS586955
1001579	dd_Smes_g4_47	1918367	G	A	SMEST056526001.1:SMESG000056526.1;CDS586955	-1	C	T	TCG	TTG	S68L	C203T	TCG>TTG	Missense	CDS586955
1001580	dd_Smes_g4_47	1918368	A	T	SMEST056526001.1:SMESG000056526.1;CDS586955	-1	T	A	GTC	GAC	S68T	T202A	TCG>ACG	Missense	CDS586955
1001581	dd_Smes_g4_47	1918387	G	A	SMEST056526001.1:SMESG000056526.1;CDS586955	-1	C	T	TCA	TTA	I61I	C183T	ATC>ATT	Synonymous	CDS586955
1001582	dd_Smes_g4_47	1918422	A	G	SMEST056526001.1:SMESG000056526.1;CDS586955	-1	T	C	ATG	ACG	W50R	T148C	TGG>CGG	Missense	CDS586955
1001583	dd_Smes_g4_47	1918549	C	A	SMEST056526001.1:SMESG000056526.1;CDS586955	-1	G	T	AGA	ATA	E7D	G21T	GAG>GAT	Missense	CDS586955
1001599	dd_Smes_g4_47	1944729	T	C	SMEST056533002.1:MSTRG.17074;CDS190109	1	T	C	ATC	ACC	S10P	T28C	TCG>CCG	Missense	CDS190109
1001600	dd_Smes_g4_47	1944749	T	C	SMEST056533002.1:MSTRG.17074;CDS190109	1	T	C	CTG	CCG	T16T	T48C	ACT>ACC	Synonymous	CDS190109
1001601	dd_Smes_g4_47	1944791	C	T	SMEST056533002.1:MSTRG.17074;CDS190109	1	C	T	CCT	CTT	T30T	C90T	ACC>ACT	Synonymous	CDS190109
1001602	dd_Smes_g4_47	1944830	T	C	SMEST056533002.1:MSTRG.17074;CDS190109	1	T	C	TTT	TCT	I43I	T129C	ATT>ATC	Synonymous	CDS190109
1001602	dd_Smes_g4_47	1944830	T	C	SMEST056533002.1:MSTRG.17074;CDS190108	1	T	C	TTT	TCT	L7L	T19C	TTA>CTA	Synonymous	CDS190108
1001603	dd_Smes_g4_47	1945394	T	C	SMEST056533002.1:MSTRG.17074;CDS190109	1	T	C	GTT	GCT	S231S	T693C	AGT>AGC	Synonymous	CDS190109
1001604	dd_Smes_g4_47	1945477	T	A	SMEST056533002.1:MSTRG.17074;CDS190109	1	T	A	ATT	AAT	I259N	T776A	ATT>AAT	Missense	CDS190109
1001616	dd_Smes_g4_47	1985492	A	G	SMEST056541001.1:SMESG000056541.1;CDS586959	1	A	G	GAT	GGT	I115V	A343G	ATT>GTT	Missense	CDS586959
1001617	dd_Smes_g4_47	1985615	C	T	SMEST056541001.1:SMESG000056541.1;CDS586959	1	C	T	TCT	TTT	L156L	C466T	CTG>TTG	Synonymous	CDS586959
1001618	dd_Smes_g4_47	1985619	C	G	SMEST056541001.1:SMESG000056541.1;CDS586959	1	C	G	GCT	GGT	A157G	C470G	GCT>GGT	Missense	CDS586959
1001619	dd_Smes_g4_47	1985714	A	G	SMEST056541001.1:SMESG000056541.1;CDS586959	1	A	G	GAC	GGC	T189A	A565G	ACA>GCA	Missense	CDS586959
1001620	dd_Smes_g4_47	1985755	G	A	SMEST056541001.1:SMESG000056541.1;CDS586959	1	G	A	CGT	CAT	A202A	G606A	GCG>GCA	Synonymous	CDS586959
1001621	dd_Smes_g4_47	1985812	C	T	SMEST056541001.1:SMESG000056541.1;CDS586959	1	C	T	TCG	TTG	I221I	C663T	ATC>ATT	Synonymous	CDS586959
1001627	dd_Smes_g4_47	2022584	T	C	SMEST056546001.1:MSTRG.17076;CDS190116	1	T	C	TTA	TCA	F30F	T90C	TTT>TTC	Synonymous	CDS190116
1001669	dd_Smes_g4_47	2034918	A	T	MSTRG.17077.5:MSTRG.17077;CDS190126	1	A	T	CAT	CTT	I3L	A7T	ATA>TTA	Missense	CDS190126
1001670	dd_Smes_g4_47	2034926	A	T	MSTRG.17077.5:MSTRG.17077;CDS190126	1	A	T	GAT	GTT	G5G	A15T	GGA>GGT	Synonymous	CDS190126
1001671	dd_Smes_g4_47	2034956	C	A	MSTRG.17077.5:MSTRG.17077;CDS190126	1	C	A	TCT	TAT	L15L	C45A	CTC>CTA	Synonymous	CDS190126
1001672	dd_Smes_g4_47	2034963	C	A	MSTRG.17077.5:MSTRG.17077;CDS190126	1	C	A	CCT	CAT	L18I	C52A	CTA>ATA	Missense	CDS190126
1001673	dd_Smes_g4_47	2035013	T	A	MSTRG.17077.5:MSTRG.17077;CDS190127	1	T	A	TTA	TAA	V2V	T6A	GTT>GTA	Synonymous	CDS190127
1001674	dd_Smes_g4_47	2035038	T	C	MSTRG.17077.5:MSTRG.17077;CDS190127	1	T	C	ATT	ACT	F11L	T31C	TTT>CTT	Missense	CDS190127
1001675	dd_Smes_g4_47	2035082	C	T	MSTRG.17077.5:MSTRG.17077;CDS190127	1	C	T	CCC	CTC	S25S	C75T	TCC>TCT	Synonymous	CDS190127
1001693	dd_Smes_g4_47	2036758	T	G	MSTRG.17077.5:MSTRG.17077;CDS190129	1	T	G	CTA	CGA	T17T	T51G	ACT>ACG	Synonymous	CDS190129
1001694	dd_Smes_g4_47	2036872	A	G	MSTRG.17077.5:MSTRG.17077;CDS190129	1	A	G	AAG	AGG	K55K	A165G	AAA>AAG	Synonymous	CDS190129
1001824	dd_Smes_g4_47	2069790	T	C	SMEST056555001.1:MSTRG.17079;CDS190164	1	T	C	TTG	TCG	V5V	T15C	GTT>GTC	Synonymous	CDS190164
1001825	dd_Smes_g4_47	2069823	T	C	SMEST056555001.1:MSTRG.17079;CDS190164	1	T	C	ATG	ACG	Y16Y	T48C	TAT>TAC	Synonymous	CDS190164
1001826	dd_Smes_g4_47	2069868	T	A	SMEST056555001.1:MSTRG.17079;CDS190164	1	T	A	TTA	TAA	V31V	T93A	GTT>GTA	Synonymous	CDS190164
1001847	dd_Smes_g4_47	2089921	T	A	MSTRG.17083.2:MSTRG.17083;CDS190216	1	T	A	GTT	GAT	F23I	T67A	TTT>ATT	Missense	CDS190216
1001848	dd_Smes_g4_47	2089939	G	C	MSTRG.17083.2:MSTRG.17083;CDS190216	1	G	C	AGA	ACA	E29Q	G85C	GAA>CAA	Missense	CDS190216
1001849	dd_Smes_g4_47	2089943	C	A	MSTRG.17083.2:MSTRG.17083;CDS190216	1	C	A	ACT	AAT	T30N	C89A	ACT>AAT	Missense	CDS190216
1001850	dd_Smes_g4_47	2089950	G	T	MSTRG.17083.2:MSTRG.17083;CDS190216	1	G	T	TGA	TTA	L32L	G96T	CTG>CTT	Synonymous	CDS190216
1001851	dd_Smes_g4_47	2089951	A	C	MSTRG.17083.2:MSTRG.17083;CDS190216	1	A	C	GAA	GCA	K33Q	A97C	AAG>CAG	Missense	CDS190216
1001864	dd_Smes_g4_47	2091561	C	G	MSTRG.17083.2:MSTRG.17083;CDS190218	1	C	G	TCG	TGG	F9L	C27G	TTC>TTG	Missense	CDS190218
1001865	dd_Smes_g4_47	2091588	A	G	MSTRG.17083.2:MSTRG.17083;CDS190218	1	A	G	TAT	TGT	I18M	A54G	ATA>ATG	Missense	CDS190218
1001866	dd_Smes_g4_47	2091603	C	T	MSTRG.17083.2:MSTRG.17083;CDS190218	1	C	T	CCG	CTG	P23P	C69T	CCC>CCT	Synonymous	CDS190218
1001868	dd_Smes_g4_47	2091841	C	T	MSTRG.17083.2:MSTRG.17083;CDS190220	1	C	T	ACT	ATT	D11D	C33T	GAC>GAT	Synonymous	CDS190220
1001876	dd_Smes_g4_47	2092711	C	T	MSTRG.17083.2:MSTRG.17083;CDS190221	1	C	T	TCT	TTT	S34F	C101T	TCT>TTT	Missense	CDS190221
1001877	dd_Smes_g4_47	2092725	A	C	MSTRG.17083.2:MSTRG.17083;CDS190221	1	A	C	AAG	ACG	S39R	A115C	AGT>CGT	Missense	CDS190221
1001878	dd_Smes_g4_47	2092732	T	A	MSTRG.17083.2:MSTRG.17083;CDS190221	1	T	A	TTT	TAT	F41Y	T122A	TTT>TAT	Missense	CDS190221
1001879	dd_Smes_g4_47	2092756	T	C	MSTRG.17083.2:MSTRG.17083;CDS190221	1	T	C	ATT	ACT	I49T	T146C	ATT>ACT	Missense	CDS190221
1001880	dd_Smes_g4_47	2092760	G	T	MSTRG.17083.2:MSTRG.17083;CDS190221	1	G	T	AGG	ATG	K50N	G150T	AAG>AAT	Missense	CDS190221
1001882	dd_Smes_g4_47	2093729	A	G	MSTRG.17083.2:MSTRG.17083;CDS190222	1	A	G	GAG	GGG	S1G	A1G	AGC>GGC	Missense	CDS190222
1001892	dd_Smes_g4_47	2125445	G	A	SMEST056563001.1:MSTRG.17082;CDS190209	-1	C	T	ACG	ATG	N44N	C132T	AAC>AAT	Synonymous	CDS190209
1001893	dd_Smes_g4_47	2125466	G	T	SMEST056563001.1:MSTRG.17082;CDS190209	-1	C	A	TCG	TAG	I37I	C111A	ATC>ATA	Synonymous	CDS190209
100198	dd_Smes_g4_11	3752034	C	T	SMEST005930001.1:MSTRG.1728;CDS195571	-1	G	A	AGA	AAA	R56K	G167A	AGA>AAA	Missense	CDS195571
100199	dd_Smes_g4_11	3752171	T	C	SMEST005930001.1:MSTRG.1728;CDS195571	-1	A	G	CAA	CGA	S10S	A30G	TCA>TCG	Synonymous	CDS195571
1002000	dd_Smes_g4_47	2144867	G	T	SMEST056563001.1:MSTRG.17082;CDS190207	-1	C	A	ACA	AAA	T217K	C650A	ACA>AAA	Missense	CDS190207
1002001	dd_Smes_g4_47	2144986	A	G	SMEST056563001.1:MSTRG.17082;CDS190207	-1	T	C	TTA	TCA	I177I	T531C	ATT>ATC	Synonymous	CDS190207
1002002	dd_Smes_g4_47	2145014	T	G	SMEST056563001.1:MSTRG.17082;CDS190207	-1	A	C	CAG	CCG	Q168P	A503C	CAG>CCG	Missense	CDS190207
1002003	dd_Smes_g4_47	2145028	A	G	SMEST056563001.1:MSTRG.17082;CDS190207	-1	T	C	TTA	TCA	F163F	T489C	TTT>TTC	Synonymous	CDS190207
1002004	dd_Smes_g4_47	2145355	A	T	SMEST056563001.1:MSTRG.17082;CDS190207	-1	T	A	CTG	CAG	S54S	T162A	TCT>TCA	Synonymous	CDS190207
1002005	dd_Smes_g4_47	2145514	A	G	SMEST056563001.1:MSTRG.17082;CDS190207	-1	T	C	ATT	ACT	Y1Y	T3C	TAT>TAC	Synonymous	CDS190207
1002110	dd_Smes_g4_47	2199144	T	C	MSTRG.17084.3:MSTRG.17084;CDS190279	-1	A	G	CAG	CGG	P37P	A111G	CCA>CCG	Synonymous	CDS190279
1002155	dd_Smes_g4_47	2206975	A	C	MSTRG.17084.3:MSTRG.17084;CDS190275	-1	T	G	CTT	CGT	L20R	T59G	CTT>CGT	Missense	CDS190275
1002161	dd_Smes_g4_47	2210786	T	C	MSTRG.17084.3:MSTRG.17084;CDS190274	-1	A	G	CAA	CGA	S55S	A165G	TCA>TCG	Synonymous	CDS190274
1002162	dd_Smes_g4_47	2210798	A	G	MSTRG.17084.3:MSTRG.17084;CDS190274	-1	T	C	GTA	GCA	S51S	T153C	AGT>AGC	Synonymous	CDS190274
1002163	dd_Smes_g4_47	2210802	G	A	MSTRG.17084.3:MSTRG.17084;CDS190274	-1	C	T	ACG	ATG	T50M	C149T	ACG>ATG	Missense	CDS190274
1002164	dd_Smes_g4_47	2210897	C	T	MSTRG.17084.3:MSTRG.17084;CDS190274	-1	G	A	AGA	AAA	K18K	G54A	AAG>AAA	Synonymous	CDS190274
1002165	dd_Smes_g4_47	2210930	A	C	MSTRG.17084.3:MSTRG.17084;CDS190274	-1	T	G	CTC	CGC	T7T	T21G	ACT>ACG	Synonymous	CDS190274
1002167	dd_Smes_g4_47	2211057	A	G	MSTRG.17084.3:MSTRG.17084;CDS190273	-1	T	C	TTC	TCC	F16F	T48C	TTT>TTC	Synonymous	CDS190273
1002168	dd_Smes_g4_47	2211094	G	A	MSTRG.17084.3:MSTRG.17084;CDS190273	-1	C	T	TCG	TTG	S4L	C11T	TCG>TTG	Missense	CDS190273
1002169	dd_Smes_g4_47	2211163	A	C	MSTRG.17084.3:MSTRG.17084;CDS190272	-1	T	G	CTG	CGG	A64A	T192G	GCT>GCG	Synonymous	CDS190272
1002170	dd_Smes_g4_47	2211316	T	C	MSTRG.17084.3:MSTRG.17084;CDS190272	-1	A	G	CAG	CGG	S13S	A39G	TCA>TCG	Synonymous	CDS190272
1002181	dd_Smes_g4_47	2219154	G	A	SMEST056569001.1:MSTRG.17085;CDS190314	1	G	A	AGG	AAG	G64S	G190A	GGC>AGC	Missense	CDS190314
1002182	dd_Smes_g4_47	2219537	T	C	SMEST056569001.1:MSTRG.17085;CDS190314	1	T	C	TTG	TCG	I191I	T573C	ATT>ATC	Synonymous	CDS190314
1002183	dd_Smes_g4_47	2219780	T	C	SMEST056569001.1:MSTRG.17085;CDS190314	1	T	C	TTG	TCG	F272F	T816C	TTT>TTC	Synonymous	CDS190314
1002184	dd_Smes_g4_47	2220063	G	A	SMEST056569001.1:MSTRG.17085;CDS190314	1	G	A	CGT	CAT	V367I	G1099A	GTT>ATT	Missense	CDS190314
1002185	dd_Smes_g4_47	2220269	A	G	SMEST056569001.1:MSTRG.17085;CDS190314	1	A	G	AAA	AGA	K435K	A1305G	AAA>AAG	Synonymous	CDS190314
1002187	dd_Smes_g4_47	2253490	G	A	SMEST056575002.1:MSTRG.17087;CDS190424	-1	C	T	TCT	TTT	V89V	C267T	GTC>GTT	Synonymous	CDS190424
1002188	dd_Smes_g4_47	2253529	G	A	SMEST056575002.1:MSTRG.17087;CDS190424	-1	C	T	ACG	ATG	H76H	C228T	CAC>CAT	Synonymous	CDS190424
1002189	dd_Smes_g4_47	2253532	T	C	SMEST056575002.1:MSTRG.17087;CDS190424	-1	A	G	TAC	TGC	L75L	A225G	TTA>TTG	Synonymous	CDS190424
1002191	dd_Smes_g4_47	2254100	C	T	SMEST056575002.1:MSTRG.17087;CDS190423	-1	G	A	AGG	AAG	G25R	G73A	GGG>AGG	Missense	CDS190423
1002193	dd_Smes_g4_47	2255628	T	A	SMEST056575002.1:MSTRG.17087;CDS190419	-1	A	T	TAA	TTA	I149I	A447T	ATA>ATT	Synonymous	CDS190419
1002194	dd_Smes_g4_47	2255646	A	G	SMEST056575002.1:MSTRG.17087;CDS190419	-1	T	C	TTA	TCA	V143V	T429C	GTT>GTC	Synonymous	CDS190419
1002195	dd_Smes_g4_47	2256237	C	T	SMEST056575002.1:MSTRG.17087;CDS190418	-1	G	A	AGA	AAA	R259K	G776A	AGA>AAA	Missense	CDS190418
1002196	dd_Smes_g4_47	2256494	A	G	SMEST056575002.1:MSTRG.17087;CDS190418	-1	T	C	TTC	TCC	I173I	T519C	ATT>ATC	Synonymous	CDS190418
1002197	dd_Smes_g4_47	2256965	A	G	SMEST056575002.1:MSTRG.17087;CDS190418	-1	T	C	ATA	ACA	N16N	T48C	AAT>AAC	Synonymous	CDS190418
1002199	dd_Smes_g4_47	2257991	C	T	SMEST056575002.1:MSTRG.17087;CDS190415	-1	G	A	CGG	CAG	A47A	G141A	GCG>GCA	Synonymous	CDS190415
1002200	dd_Smes_g4_47	2258018	G	A	SMEST056575002.1:MSTRG.17087;CDS190415	-1	C	T	GCA	GTA	G38G	C114T	GGC>GGT	Synonymous	CDS190415
1002201	dd_Smes_g4_47	2258269	C	T	SMEST056575002.1:MSTRG.17087;CDS190414	-1	G	A	TGA	TAA	L6L	G18A	TTG>TTA	Synonymous	CDS190414
1002203	dd_Smes_g4_47	2258575	G	A	SMEST056575002.1:MSTRG.17087;CDS190413	-1	C	T	CCA	CTA	A405A	C1215T	GCC>GCT	Synonymous	CDS190413
1002204	dd_Smes_g4_47	2258962	C	T	SMEST056575002.1:MSTRG.17087;CDS190413	-1	G	A	AGT	AAT	K276K	G828A	AAG>AAA	Synonymous	CDS190413
1002205	dd_Smes_g4_47	2259133	G	T	SMEST056575002.1:MSTRG.17087;CDS190413	-1	C	A	GCG	GAG	G219G	C657A	GGC>GGA	Synonymous	CDS190413
1002213	dd_Smes_g4_47	2262049	C	T	SMEST056575002.1:MSTRG.17087;CDS190412	-1	G	A	GGT	GAT	R16R	G48A	CGG>CGA	Synonymous	CDS190412
1002220	dd_Smes_g4_47	2263130	G	A	SMEST056575002.1:MSTRG.17087;CDS190411	-1	C	T	TCT	TTT	L55L	C163T	CTA>TTA	Synonymous	CDS190411
1002221	dd_Smes_g4_47	2263646	T	C	SMEST056575002.1:MSTRG.17087;CDS190409	-1	A	G	AAG	AGG	K5R	A14G	AAG>AGG	Missense	CDS190409
1002238	dd_Smes_g4_47	2265896	A	G	SMEST056575002.1:MSTRG.17087;CDS190408	-1	T	C	CTA	CCA	T21T	T63C	ACT>ACC	Synonymous	CDS190408
1002242	dd_Smes_g4_47	2267285	A	G	SMEST056575002.1:MSTRG.17087;CDS190405	-1	T	C	TTC	TCC	F37F	T111C	TTT>TTC	Synonymous	CDS190405
1002243	dd_Smes_g4_47	2267351	G	T	SMEST056575002.1:MSTRG.17087;CDS190405	-1	C	A	CCC	CAC	P15P	C45A	CCC>CCA	Synonymous	CDS190405
1002245	dd_Smes_g4_47	2267895	G	A	SMEST056575002.1:MSTRG.17087;CDS190403	-1	C	T	TCA	TTA	F150F	C450T	TTC>TTT	Synonymous	CDS190403
1002246	dd_Smes_g4_47	2268217	C	T	SMEST056575002.1:MSTRG.17087;CDS190403	-1	G	A	AGA	AAA	R43K	G128A	AGA>AAA	Missense	CDS190403
1002247	dd_Smes_g4_47	2268474	A	G	SMEST056575002.1:MSTRG.17087;CDS190402	-1	T	C	ATC	ACC	Y71Y	T213C	TAT>TAC	Synonymous	CDS190402
1002294	dd_Smes_g4_47	2272816	A	G	SMEST056575002.1:MSTRG.17087;CDS190398	-1	T	C	ATC	ACC	H121H	T363C	CAT>CAC	Synonymous	CDS190398
1002295	dd_Smes_g4_47	2273017	T	C	SMEST056575002.1:MSTRG.17087;CDS190398	-1	A	G	AAG	AGG	Q54Q	A162G	CAA>CAG	Synonymous	CDS190398
1002296	dd_Smes_g4_47	2273110	C	T	SMEST056575002.1:MSTRG.17087;CDS190398	-1	G	A	AGT	AAT	Q23Q	G69A	CAG>CAA	Synonymous	CDS190398
1002315	dd_Smes_g4_47	2279548	T	C	SMEST056575002.1:MSTRG.17087;CDS190390	-1	A	G	AAG	AGG	Q51Q	A153G	CAA>CAG	Synonymous	CDS190390
1002321	dd_Smes_g4_47	2280444	T	A	SMEST056575002.1:MSTRG.17087;CDS190387	-1	A	T	AAC	ATC	T99S	A295T	ACC>TCC	Missense	CDS190387
1002322	dd_Smes_g4_47	2280568	G	T	SMEST056575002.1:MSTRG.17087;CDS190387	-1	C	A	CCT	CAT	A57A	C171A	GCC>GCA	Synonymous	CDS190387
1002323	dd_Smes_g4_47	2280736	C	T	SMEST056575002.1:MSTRG.17087;CDS190387	-1	G	A	AGG	AAG	K1K	G3A	AAG>AAA	Synonymous	CDS190387
1002324	dd_Smes_g4_47	2281319	C	T	SMEST056575002.1:MSTRG.17087;CDS190385	-1	G	A	CGG	CAG	T34T	G102A	ACG>ACA	Synonymous	CDS190385
1002325	dd_Smes_g4_47	2281571	A	G	SMEST056575002.1:MSTRG.17087;CDS190384	-1	T	C	ATG	ACG	Y17Y	T51C	TAT>TAC	Synonymous	CDS190384
1002340	dd_Smes_g4_47	2284666	T	C	SMEST056575002.1:MSTRG.17087;CDS190382	-1	A	G	AAG	AGG	E13E	A39G	GAA>GAG	Synonymous	CDS190382
1002342	dd_Smes_g4_47	2284969	T	G	SMEST056575002.1:MSTRG.17087;CDS190381	-1	A	C	TAA	TCA	I52I	A156C	ATA>ATC	Synonymous	CDS190381
1002343	dd_Smes_g4_47	2284981	C	G	SMEST056575002.1:MSTRG.17087;CDS190381	-1	G	C	TGA	TCA	L48L	G144C	CTG>CTC	Synonymous	CDS190381
1002344	dd_Smes_g4_47	2285062	G	T	SMEST056575002.1:MSTRG.17087;CDS190381	-1	C	A	ACT	AAT	D21E	C63A	GAC>GAA	Missense	CDS190381
1002385	dd_Smes_g4_47	2294148	C	T	SMEST056575002.1:MSTRG.17087;CDS190377	-1	G	A	AGA	AAA	K25K	G75A	AAG>AAA	Synonymous	CDS190377
1002401	dd_Smes_g4_47	2300007	A	G	SMEST056575002.1:MSTRG.17087;CDS190374	-1	T	C	ATC	ACC	I27T	T80C	ATC>ACC	Missense	CDS190374
1002417	dd_Smes_g4_47	2321783	T	C	MSTRG.17088.3:MSTRG.17088;CDS190446	1	T	C	CTG	CCG	S43S	T129C	TCT>TCC	Synonymous	CDS190446
1002418	dd_Smes_g4_47	2321825	G	A	MSTRG.17088.3:MSTRG.17088;CDS190446	1	G	A	AGA	AAA	K57K	G171A	AAG>AAA	Synonymous	CDS190446
1002419	dd_Smes_g4_47	2322025	C	A	MSTRG.17088.3:MSTRG.17088;CDS190446	1	C	A	TCA	TAA	S124*	C371A	TCA>TAA	Nonsense	CDS190446
100246	dd_Smes_g4_11	3757895	A	G	SMEST005930001.1:MSTRG.1728;CDS195570	-1	T	C	ATT	ACT	D32D	T96C	GAT>GAC	Synonymous	CDS195570
100247	dd_Smes_g4_11	3757949	G	A	SMEST005930001.1:MSTRG.1728;CDS195570	-1	C	T	ACC	ATC	Y14Y	C42T	TAC>TAT	Synonymous	CDS195570
100248	dd_Smes_g4_11	3757970	C	T	SMEST005930001.1:MSTRG.1728;CDS195570	-1	G	A	TGG	TAG	M7I	G21A	ATG>ATA	Missense	CDS195570
1002524	dd_Smes_g4_47	2330690	G	A	MSTRG.17088.3:MSTRG.17088;CDS190449	1	G	A	CGT	CAT	T1T	G3A	ACG>ACA	Synonymous	CDS190449
1002525	dd_Smes_g4_47	2330735	C	T	MSTRG.17088.3:MSTRG.17088;CDS190449	1	C	T	TCA	TTA	F16F	C48T	TTC>TTT	Synonymous	CDS190449
1002541	dd_Smes_g4_47	2334775	C	T	MSTRG.17088.3:MSTRG.17088;CDS190450	1	C	T	GCG	GTG	S13S	C39T	AGC>AGT	Synonymous	CDS190450
1002546	dd_Smes_g4_47	2334923	C	A	MSTRG.17088.3:MSTRG.17088;CDS190451	1	C	A	CCG	CAG	P4P	C12A	CCC>CCA	Synonymous	CDS190451
1002547	dd_Smes_g4_47	2334950	A	G	MSTRG.17088.3:MSTRG.17088;CDS190451	1	A	G	GAA	GGA	R13R	A39G	CGA>CGG	Synonymous	CDS190451
1002548	dd_Smes_g4_47	2334954	G	A	MSTRG.17088.3:MSTRG.17088;CDS190451	1	G	A	AGC	AAC	A15T	G43A	GCG>ACG	Missense	CDS190451
1002560	dd_Smes_g4_47	2337232	T	C	MSTRG.17088.3:MSTRG.17088;CDS190452	1	T	C	GTG	GCG	S19S	T57C	AGT>AGC	Synonymous	CDS190452
1002587	dd_Smes_g4_47	2375809	T	G	SMEST056587001.1:MSTRG.17089;CDS190473	-1	A	C	GAG	GCG	E56A	A167C	GAG>GCG	Missense	CDS190473
1002588	dd_Smes_g4_47	2375810	C	T	SMEST056587001.1:MSTRG.17089;CDS190473	-1	G	A	TGA	TAA	E56K	G166A	GAG>AAG	Missense	CDS190473
1002604	dd_Smes_g4_47	2411436	T	G	SMEST056591001.1:MSTRG.17093;CDS190573	-1	A	C	TAA	TCA	V40V	A120C	GTA>GTC	Synonymous	CDS190573
1002605	dd_Smes_g4_47	2411501	C	T	SMEST056591001.1:MSTRG.17093;CDS190573	-1	G	A	CGC	CAC	A19T	G55A	GCT>ACT	Missense	CDS190573
1002635	dd_Smes_g4_47	2413738	A	G	SMEST056591001.1:MSTRG.17093;CDS190571	-1	T	C	CTG	CCG	P25P	T75C	CCT>CCC	Synonymous	CDS190571
1002636	dd_Smes_g4_47	2413752	A	G	SMEST056591001.1:MSTRG.17093;CDS190571	-1	T	C	GTT	GCT	L21L	T61C	TTG>CTG	Synonymous	CDS190571
1002637	dd_Smes_g4_47	2413768	A	G	SMEST056591001.1:MSTRG.17093;CDS190571	-1	T	C	TTT	TCT	F15F	T45C	TTT>TTC	Synonymous	CDS190571
1002638	dd_Smes_g4_47	2413920	T	C	SMEST056591001.1:MSTRG.17093;CDS190570	-1	A	G	GAT	GGT	G6G	A18G	GGA>GGG	Synonymous	CDS190570
1002639	dd_Smes_g4_47	2413985	G	T	SMEST056591001.1:MSTRG.17093;CDS190569	-1	C	A	CCA	CAA	P39P	C117A	CCC>CCA	Synonymous	CDS190569
1002640	dd_Smes_g4_47	2413991	C	G	SMEST056591001.1:MSTRG.17093;CDS190569	-1	G	C	TGA	TCA	L37L	G111C	CTG>CTC	Synonymous	CDS190569
1002656	dd_Smes_g4_47	2416109	A	T	SMEST056591001.1:MSTRG.17093;CDS190564	-1	T	A	TTA	TAA	I38I	T114A	ATT>ATA	Synonymous	CDS190564
1002686	dd_Smes_g4_47	2419933	G	A	SMEST056591001.1:MSTRG.17093;CDS190563	-1	C	T	ACG	ATG	Y50Y	C150T	TAC>TAT	Synonymous	CDS190563
1002760	dd_Smes_g4_47	2606887	A	T	MSTRG.17095.1:MSTRG.17095;CDS190580	-1	T	A	CTG	CAG	S49S	T147A	TCT>TCA	Synonymous	CDS190580
1002761	dd_Smes_g4_47	2607010	T	G	MSTRG.17095.1:MSTRG.17095;CDS190580	-1	A	C	CAG	CCG	P8P	A24C	CCA>CCC	Synonymous	CDS190580
1002884	dd_Smes_g4_47	2755653	T	A	SMEST056627002.1:MSTRG.17101;CDS190678	1	T	A	TTT	TAT	I123I	T369A	ATT>ATA	Synonymous	CDS190678
1002885	dd_Smes_g4_47	2755657	A	T	SMEST056627002.1:MSTRG.17101;CDS190678	1	A	T	TAT	TTT	I125F	A373T	ATC>TTC	Missense	CDS190678
1002925	dd_Smes_g4_47	2811245	T	G	SMEST056635001.1:MSTRG.17105;CDS190746	1	T	G	ATT	AGT	F7V	T19G	TTT>GTT	Missense	CDS190746
1002926	dd_Smes_g4_47	2811291	G	A	SMEST056635001.1:MSTRG.17105;CDS190746	1	G	A	GGT	GAT	G22D	G65A	GGT>GAT	Missense	CDS190746
1002991	dd_Smes_g4_47	2816032	G	A	SMEST056635001.1:MSTRG.17105;CDS190748	1	G	A	TGG	TAG	V29V	G87A	GTG>GTA	Synonymous	CDS190748
1002992	dd_Smes_g4_47	2816053	A	G	SMEST056635001.1:MSTRG.17105;CDS190748	1	A	G	CAT	CGT	P36P	A108G	CCA>CCG	Synonymous	CDS190748
1002993	dd_Smes_g4_47	2816104	A	G	SMEST056635001.1:MSTRG.17105;CDS190748	1	A	G	GAA	GGA	R53R	A159G	AGA>AGG	Synonymous	CDS190748
1003054	dd_Smes_g4_47	2820045	T	C	SMEST056635001.1:MSTRG.17105;CDS190749	1	T	C	CTT	CCT	L23L	T67C	TTG>CTG	Synonymous	CDS190749
1003055	dd_Smes_g4_47	2820089	T	C	SMEST056635001.1:MSTRG.17105;CDS190749	1	T	C	ATA	ACA	Y37Y	T111C	TAT>TAC	Synonymous	CDS190749
1003096	dd_Smes_g4_47	2822108	T	A	SMEST056635001.1:MSTRG.17105;CDS190750	1	T	A	CTA	CAA	T8T	T24A	ACT>ACA	Synonymous	CDS190750
1003097	dd_Smes_g4_47	2822481	A	C	SMEST056635001.1:MSTRG.17105;CDS190751	1	A	C	AAT	ACT	N35T	A104C	AAT>ACT	Missense	CDS190751
1003098	dd_Smes_g4_47	2822483	T	A	SMEST056635001.1:MSTRG.17105;CDS190751	1	T	A	TTT	TAT	L36I	T106A	TTA>ATA	Missense	CDS190751
1003112	dd_Smes_g4_47	2824505	G	A	SMEST056635001.1:MSTRG.17105;CDS190752	1	G	A	AGA	AAA	R14K	G41A	AGA>AAA	Missense	CDS190752
100312	dd_Smes_g4_11	3764651	C	T	SMEST005930001.1:MSTRG.1728;CDS195568	-1	G	A	TGA	TAA	M78I	G234A	ATG>ATA	Missense	CDS195568
1003126	dd_Smes_g4_47	2827190	T	C	SMEST056635001.1:MSTRG.17105;CDS190753	1	T	C	TTC	TCC	V32V	T96C	GTT>GTC	Synonymous	CDS190753
1003127	dd_Smes_g4_47	2827284	C	T	SMEST056635001.1:MSTRG.17105;CDS190753	1	C	T	GCA	GTA	H64Y	C190T	CAC>TAC	Missense	CDS190753
1003128	dd_Smes_g4_47	2827436	T	A	SMEST056635001.1:MSTRG.17105;CDS190753	1	T	A	ATA	AAA	N114K	T342A	AAT>AAA	Missense	CDS190753
1003129	dd_Smes_g4_47	2827505	A	C	SMEST056635001.1:MSTRG.17105;CDS190753	1	A	C	AAA	ACA	E137D	A411C	GAA>GAC	Missense	CDS190753
1003162	dd_Smes_g4_47	2832221	C	T	SMEST056635001.1:MSTRG.17105;CDS190755	1	C	T	GCC	GTC	C83C	C249T	TGC>TGT	Synonymous	CDS190755
1003182	dd_Smes_g4_47	2834560	A	T	SMEST056635001.1:MSTRG.17105;CDS190757	1	A	T	TAT	TTT	Y44F	A131T	TAT>TTT	Missense	CDS190757
1003196	dd_Smes_g4_47	2836589	G	A	SMEST056635001.1:MSTRG.17105;CDS190758	1	G	A	AGT	AAT	S54N	G161A	AGT>AAT	Missense	CDS190758
1003205	dd_Smes_g4_47	2837366	C	T	SMEST056635001.1:MSTRG.17105;CDS190759	1	C	T	GCA	GTA	A3V	C8T	GCA>GTA	Missense	CDS190759
1003206	dd_Smes_g4_47	2837412	T	C	SMEST056635001.1:MSTRG.17105;CDS190759	1	T	C	GTA	GCA	R18R	T54C	CGT>CGC	Synonymous	CDS190759
1003207	dd_Smes_g4_47	2837514	T	C	SMEST056635001.1:MSTRG.17105;CDS190759	1	T	C	CTA	CCA	S52S	T156C	TCT>TCC	Synonymous	CDS190759
1003251	dd_Smes_g4_47	2844319	G	A	SMEST056635001.1:MSTRG.17105;CDS190763	1	G	A	TGA	TAA	L55L	G165A	TTG>TTA	Synonymous	CDS190763
1003280	dd_Smes_g4_47	2846283	C	A	SMEST056635001.1:MSTRG.17105;CDS190765	1	C	A	ACT	AAT	L14I	C40A	CTC>ATC	Missense	CDS190765
1003317	dd_Smes_g4_47	2850224	G	A	SMEST056635001.1:MSTRG.17105;CDS190767	1	G	A	GGG	GAG	G26E	G77A	GGG>GAG	Missense	CDS190767
1003318	dd_Smes_g4_47	2850586	G	T	SMEST056635001.1:MSTRG.17105;CDS190769	1	G	T	AGA	ATA	D14Y	G40T	GAC>TAC	Missense	CDS190769
1003319	dd_Smes_g4_47	2850914	T	C	SMEST056635001.1:MSTRG.17105;CDS190769	1	T	C	GTT	GCT	V123A	T368C	GTT>GCT	Missense	CDS190769
1003331	dd_Smes_g4_47	2854506	C	A	SMEST056635001.1:MSTRG.17105;CDS190770	1	C	A	CCA	CAA	P24Q	C71A	CCA>CAA	Missense	CDS190770
1003380	dd_Smes_g4_47	2861945	A	C	SMEST056635001.1:MSTRG.17105;CDS190771	1	A	C	AAT	ACT	I24L	A70C	ATT>CTT	Missense	CDS190771
1003386	dd_Smes_g4_47	3003383	T	A	MSTRG.17106.4:MSTRG.17106;CDS190779	-1	A	T	GAT	GTT	R34R	A102T	CGA>CGT	Synonymous	CDS190779
1003442	dd_Smes_g4_47	3062509	C	T	MSTRG.17107.1:MSTRG.17107;CDS190784	-1	G	A	CGG	CAG	G21S	G61A	GGT>AGT	Missense	CDS190784
1003443	dd_Smes_g4_47	3062565	G	T	MSTRG.17107.1:MSTRG.17107;CDS190784	-1	C	A	TCT	TAT	S2Y	C5A	TCT>TAT	Missense	CDS190784
1003451	dd_Smes_g4_47	3084954	T	A	SMEST056676001.1:SMESG000056676.1;CDS587021	1	T	A	GTG	GAG	C37*	T111A	TGT>TGA	Nonsense	CDS587021
1003452	dd_Smes_g4_47	3085318	C	T	SMEST056676001.1:SMESG000056676.1;CDS587021	1	C	T	TCA	TTA	H159Y	C475T	CAT>TAT	Missense	CDS587021
1003461	dd_Smes_g4_47	3155775	C	T	SMEST056694001.1:MSTRG.17108;CDS190804	1	C	T	TCT	TTT	L149L	C445T	CTA>TTA	Synonymous	CDS190804
1003462	dd_Smes_g4_47	3155939	C	T	SMEST056694001.1:MSTRG.17108;CDS190804	1	C	T	CCA	CTA	P203P	C609T	CCC>CCT	Synonymous	CDS190804
1003463	dd_Smes_g4_47	3156251	T	G	SMEST056694001.1:MSTRG.17108;CDS190804	1	T	G	TTG	TGG	V307V	T921G	GTT>GTG	Synonymous	CDS190804
1003464	dd_Smes_g4_47	3158390	C	T	SMEST056694001.1:MSTRG.17108;CDS190804	1	C	T	ACT	ATT	N1020N	C3060T	AAC>AAT	Synonymous	CDS190804
1003465	dd_Smes_g4_47	3158450	A	G	SMEST056694001.1:MSTRG.17108;CDS190804	1	A	G	CAA	CGA	S1040S	A3120G	TCA>TCG	Synonymous	CDS190804
1003466	dd_Smes_g4_47	3158507	T	A	SMEST056694001.1:MSTRG.17108;CDS190804	1	T	A	CTA	CAA	T1059T	T3177A	ACT>ACA	Synonymous	CDS190804
1003470	dd_Smes_g4_47	3164759	C	T	SMEST056696001.1:MSTRG.17110;CDS190819	-1	G	A	CGA	CAA	R51Q	G152A	CGA>CAA	Missense	CDS190819
1003471	dd_Smes_g4_47	3164802	A	G	SMEST056696001.1:MSTRG.17110;CDS190819	-1	T	C	ATC	ACC	S37P	T109C	TCT>CCT	Missense	CDS190819
1003472	dd_Smes_g4_47	3164860	C	A	SMEST056696001.1:MSTRG.17110;CDS190819	-1	G	T	CGG	CTG	S17S	G51T	TCG>TCT	Synonymous	CDS190819
1003579	dd_Smes_g4_47	3174420	C	T	SMEST056696001.1:MSTRG.17110;CDS190817	-1	G	A	GGA	GAA	G43E	G128A	GGA>GAA	Missense	CDS190817
1003670	dd_Smes_g4_47	3187012	T	C	SMEST056696001.1:MSTRG.17110;CDS190816	-1	A	G	AAG	AGG	Q45Q	A135G	CAA>CAG	Synonymous	CDS190816
1003735	dd_Smes_g4_47	3203436	G	A	SMEST056696001.1:MSTRG.17110;CDS190814	-1	C	T	TCG	TTG	S25L	C74T	TCG>TTG	Missense	CDS190814
100374	dd_Smes_g4_11	3773687	T	C	SMEST005930001.1:MSTRG.1728;CDS195567	-1	A	G	TAG	TGG	L87L	A261G	TTA>TTG	Synonymous	CDS195567
1003741	dd_Smes_g4_47	3204842	C	T	SMEST056696001.1:MSTRG.17110;CDS190813	-1	G	A	GGA	GAA	D123N	G367A	GAT>AAT	Missense	CDS190813
1003742	dd_Smes_g4_47	3204844	C	A	SMEST056696001.1:MSTRG.17110;CDS190813	-1	G	T	CGG	CTG	R122L	G365T	CGG>CTG	Missense	CDS190813
1003743	dd_Smes_g4_47	3204845	G	T	SMEST056696001.1:MSTRG.17110;CDS190813	-1	C	A	TCG	TAG	R122R	C364A	CGG>AGG	Synonymous	CDS190813
1003744	dd_Smes_g4_47	3205003	G	A	SMEST056696001.1:MSTRG.17110;CDS190813	-1	C	T	ACA	ATA	T69I	C206T	ACA>ATA	Missense	CDS190813
1003748	dd_Smes_g4_47	3206130	G	A	SMEST056697001.1:MSTRG.17112;CDS190820	1	G	A	CGA	CAA	A108A	G324A	GCG>GCA	Synonymous	CDS190820
1003749	dd_Smes_g4_47	3206133	T	A	SMEST056697001.1:MSTRG.17112;CDS190820	1	T	A	TTG	TAG	I109I	T327A	ATT>ATA	Synonymous	CDS190820
1003775	dd_Smes_g4_47	3208526	G	A	SMEST056697001.1:MSTRG.17112;CDS190821	1	G	A	CGA	CAA	T60T	G180A	ACG>ACA	Synonymous	CDS190821
1003776	dd_Smes_g4_47	3208674	A	T	SMEST056697001.1:MSTRG.17112;CDS190821	1	A	T	AAT	ATT	M110L	A328T	ATG>TTG	Missense	CDS190821
1003777	dd_Smes_g4_47	3209000	G	A	SMEST056697001.1:MSTRG.17112;CDS190821	1	G	A	GGT	GAT	R218R	G654A	AGG>AGA	Synonymous	CDS190821
1003778	dd_Smes_g4_47	3209393	T	C	SMEST056697001.1:MSTRG.17112;CDS190821	1	T	C	CTA	CCA	A349A	T1047C	GCT>GCC	Synonymous	CDS190821
1003779	dd_Smes_g4_47	3209441	C	T	SMEST056697001.1:MSTRG.17112;CDS190821	1	C	T	TCT	TTT	V365V	C1095T	GTC>GTT	Synonymous	CDS190821
1003780	dd_Smes_g4_47	3209512	G	A	SMEST056697001.1:MSTRG.17112;CDS190821	1	G	A	AGA	AAA	R389K	G1166A	AGA>AAA	Missense	CDS190821
1003809	dd_Smes_g4_47	3211968	T	C	SMEST056697001.1:MSTRG.17112;CDS190822	1	T	C	ATA	ACA	D31D	T93C	GAT>GAC	Synonymous	CDS190822
100383	dd_Smes_g4_11	3786440	A	G	MSTRG.1730.6:MSTRG.1730;CDS196157	-1	T	C	GTG	GCG	S132S	T396C	AGT>AGC	Synonymous	CDS196157
100384	dd_Smes_g4_11	3786648	T	C	MSTRG.1730.6:MSTRG.1730;CDS196157	-1	A	G	AAA	AGA	K63R	A188G	AAA>AGA	Missense	CDS196157
1003844	dd_Smes_g4_47	3262643	C	T	SMEST056710001.1:SMESG000056710.1;CDS587024	-1	G	A	AGG	AAG	K387K	G1161A	AAG>AAA	Synonymous	CDS587024
1003845	dd_Smes_g4_47	3262769	T	A	SMEST056710001.1:SMESG000056710.1;CDS587024	-1	A	T	CAG	CTG	S345S	A1035T	TCA>TCT	Synonymous	CDS587024
1003846	dd_Smes_g4_47	3263309	C	T	SMEST056710001.1:SMESG000056710.1;CDS587024	-1	G	A	TGC	TAC	L165L	G495A	TTG>TTA	Synonymous	CDS587024
1003847	dd_Smes_g4_47	3263615	C	A	SMEST056710001.1:SMESG000056710.1;CDS587024	-1	G	T	AGC	ATC	K63N	G189T	AAG>AAT	Missense	CDS587024
1003848	dd_Smes_g4_47	3263671	T	C	SMEST056710001.1:SMESG000056710.1;CDS587024	-1	A	G	AAT	AGT	M45V	A133G	ATG>GTG	Missense	CDS587024
100385	dd_Smes_g4_11	3786736	G	C	MSTRG.1730.6:MSTRG.1730;CDS196157	-1	C	G	TCC	TGC	P34A	C100G	CCA>GCA	Missense	CDS196157
1003850	dd_Smes_g4_47	3296929	T	C	SMEST056716002.1:MSTRG.17113;CDS190842	-1	A	G	GAA	GGA	E93G	A278G	GAA>GGA	Missense	CDS190842
1003851	dd_Smes_g4_47	3297108	G	A	SMEST056716002.1:MSTRG.17113;CDS190842	-1	C	T	CCC	CTC	A33A	C99T	GCC>GCT	Synonymous	CDS190842
1003852	dd_Smes_g4_47	3297114	A	G	SMEST056716002.1:MSTRG.17113;CDS190842	-1	T	C	ATA	ACA	H31H	T93C	CAT>CAC	Synonymous	CDS190842
100386	dd_Smes_g4_11	3787063	T	C	MSTRG.1730.6:MSTRG.1730;CDS196156	-1	A	G	TAA	TGA	V11V	A33G	GTA>GTG	Synonymous	CDS196156
1003869	dd_Smes_g4_47	3298862	C	G	SMEST056716002.1:MSTRG.17113;CDS190841	-1	G	C	TGA	TCA	L32L	G96C	CTG>CTC	Synonymous	CDS190841
1003870	dd_Smes_g4_47	3298903	T	A	SMEST056716002.1:MSTRG.17113;CDS190841	-1	A	T	TAT	TTT	I19F	A55T	ATC>TTC	Missense	CDS190841
1003931	dd_Smes_g4_47	3315302	A	T	SMEST056716002.1:MSTRG.17113;CDS190839	-1	T	A	TTG	TAG	F250L	T750A	TTT>TTA	Missense	CDS190839
1003932	dd_Smes_g4_47	3315723	G	A	SMEST056716002.1:MSTRG.17113;CDS190839	-1	C	T	TCA	TTA	S110L	C329T	TCA>TTA	Missense	CDS190839
1003933	dd_Smes_g4_47	3315791	T	C	SMEST056716002.1:MSTRG.17113;CDS190839	-1	A	G	AAT	AGT	K87K	A261G	AAA>AAG	Synonymous	CDS190839
1003934	dd_Smes_g4_47	3316544	A	G	SMEST056716002.1:MSTRG.17113;CDS190838	-1	T	C	ATA	ACA	H133H	T399C	CAT>CAC	Synonymous	CDS190838
1003935	dd_Smes_g4_47	3316842	G	T	SMEST056716002.1:MSTRG.17113;CDS190838	-1	C	A	ACG	AAG	T34K	C101A	ACG>AAG	Missense	CDS190838
1003939	dd_Smes_g4_47	3323034	C	T	SMEST056718001.1:MSTRG.17115;CDS190859	-1	G	A	CGG	CAG	P95P	G285A	CCG>CCA	Synonymous	CDS190859
1003940	dd_Smes_g4_47	3323049	G	C	SMEST056718001.1:MSTRG.17115;CDS190859	-1	C	G	GCT	GGT	R90R	C270G	CGC>CGG	Synonymous	CDS190859
1003972	dd_Smes_g4_47	3340934	C	T	SMEST056718001.1:MSTRG.17115;CDS190857	-1	G	A	GGT	GAT	G2G	G6A	GGG>GGA	Synonymous	CDS190857
1003982	dd_Smes_g4_47	3350204	G	A	SMEST056718001.1:MSTRG.17115;CDS190856	-1	C	T	CCT	CTT	A385A	C1155T	GCC>GCT	Synonymous	CDS190856
1003983	dd_Smes_g4_47	3350250	T	C	SMEST056718001.1:MSTRG.17115;CDS190856	-1	A	G	AAC	AGC	N370S	A1109G	AAC>AGC	Missense	CDS190856
1003984	dd_Smes_g4_47	3350417	A	T	SMEST056718001.1:MSTRG.17115;CDS190856	-1	T	A	CTA	CAA	S314S	T942A	TCT>TCA	Synonymous	CDS190856
1003985	dd_Smes_g4_47	3350435	A	G	SMEST056718001.1:MSTRG.17115;CDS190856	-1	T	C	ATC	ACC	N308N	T924C	AAT>AAC	Synonymous	CDS190856
1003986	dd_Smes_g4_47	3350539	A	T	SMEST056718001.1:MSTRG.17115;CDS190856	-1	T	A	ATA	AAA	Y274N	T820A	TAT>AAT	Missense	CDS190856
1003987	dd_Smes_g4_47	3350642	A	C	SMEST056718001.1:MSTRG.17115;CDS190856	-1	T	G	TTG	TGG	F239L	T717G	TTT>TTG	Missense	CDS190856
1003988	dd_Smes_g4_47	3350685	G	A	SMEST056718001.1:MSTRG.17115;CDS190856	-1	C	T	ACC	ATC	T225I	C674T	ACC>ATC	Missense	CDS190856
1003989	dd_Smes_g4_47	3350996	G	A	SMEST056718001.1:MSTRG.17115;CDS190856	-1	C	T	ACA	ATA	N121N	C363T	AAC>AAT	Synonymous	CDS190856
1004001	dd_Smes_g4_47	3353199	G	A	SMEST056718001.1:MSTRG.17115;CDS190855	-1	C	T	TCG	TTG	V130V	C390T	GTC>GTT	Synonymous	CDS190855
1004002	dd_Smes_g4_47	3353208	C	T	SMEST056718001.1:MSTRG.17115;CDS190855	-1	G	A	GGA	GAA	R127R	G381A	AGG>AGA	Synonymous	CDS190855
1004003	dd_Smes_g4_47	3353278	C	T	SMEST056718001.1:MSTRG.17115;CDS190855	-1	G	A	TGC	TAC	C104Y	G311A	TGC>TAC	Missense	CDS190855
1004004	dd_Smes_g4_47	3353279	A	T	SMEST056718001.1:MSTRG.17115;CDS190855	-1	T	A	TTG	TAG	C104S	T310A	TGC>AGC	Missense	CDS190855
1004005	dd_Smes_g4_47	3353330	C	G	SMEST056718001.1:MSTRG.17115;CDS190855	-1	G	C	TGA	TCA	E87Q	G259C	GAA>CAA	Missense	CDS190855
1004006	dd_Smes_g4_47	3353439	T	A	SMEST056718001.1:MSTRG.17115;CDS190855	-1	A	T	CAT	CTT	A50A	A150T	GCA>GCT	Synonymous	CDS190855
1004016	dd_Smes_g4_47	3356936	T	A	MSTRG.17116.2:MSTRG.17116;CDS190860	1	T	A	TTA	TAA	V4V	T12A	GTT>GTA	Synonymous	CDS190860
1004017	dd_Smes_g4_47	3357119	C	T	MSTRG.17116.2:MSTRG.17116;CDS190860	1	C	T	ACA	ATA	N65N	C195T	AAC>AAT	Synonymous	CDS190860
1004018	dd_Smes_g4_47	3357131	T	C	MSTRG.17116.2:MSTRG.17116;CDS190860	1	T	C	ATT	ACT	D69D	T207C	GAT>GAC	Synonymous	CDS190860
1004019	dd_Smes_g4_47	3357230	C	G	MSTRG.17116.2:MSTRG.17116;CDS190860	1	C	G	CCG	CGG	A102A	C306G	GCC>GCG	Synonymous	CDS190860
1004020	dd_Smes_g4_47	3357302	A	G	MSTRG.17116.2:MSTRG.17116;CDS190860	1	A	G	AAG	AGG	Q126Q	A378G	CAA>CAG	Synonymous	CDS190860
1004021	dd_Smes_g4_47	3357443	G	T	MSTRG.17116.2:MSTRG.17116;CDS190860	1	G	T	TGA	TTA	L173L	G519T	CTG>CTT	Synonymous	CDS190860
1004022	dd_Smes_g4_47	3357461	T	C	MSTRG.17116.2:MSTRG.17116;CDS190860	1	T	C	TTG	TCG	I179I	T537C	ATT>ATC	Synonymous	CDS190860
1004053	dd_Smes_g4_47	3363144	C	T	MSTRG.17116.2:MSTRG.17116;CDS190861	1	C	T	GCT	GTT	L8L	C22T	CTA>TTA	Synonymous	CDS190861
1004054	dd_Smes_g4_47	3363173	C	A	MSTRG.17116.2:MSTRG.17116;CDS190861	1	C	A	TCA	TAA	I17I	C51A	ATC>ATA	Synonymous	CDS190861
1004055	dd_Smes_g4_47	3363836	C	T	MSTRG.17116.2:MSTRG.17116;CDS190861	1	C	T	TCA	TTA	V238V	C714T	GTC>GTT	Synonymous	CDS190861
1004056	dd_Smes_g4_47	3364349	C	T	MSTRG.17116.2:MSTRG.17116;CDS190861	1	C	T	TCG	TTG	F409F	C1227T	TTC>TTT	Synonymous	CDS190861
1004177	dd_Smes_g4_47	3378423	C	A	MSTRG.17116.2:MSTRG.17116;CDS190864	1	C	A	TCA	TAA	I37I	C111A	ATC>ATA	Synonymous	CDS190864
1004178	dd_Smes_g4_47	3378504	A	G	MSTRG.17116.2:MSTRG.17116;CDS190864	1	A	G	AAA	AGA	K64K	A192G	AAA>AAG	Synonymous	CDS190864
1004179	dd_Smes_g4_47	3378573	C	T	MSTRG.17116.2:MSTRG.17116;CDS190864	1	C	T	ACA	ATA	N87N	C261T	AAC>AAT	Synonymous	CDS190864
1004232	dd_Smes_g4_47	3407326	G	A	MSTRG.17117.8:MSTRG.17117;CDS190889	-1	C	T	TCA	TTA	S48L	C143T	TCA>TTA	Missense	CDS190889
1004253	dd_Smes_g4_47	3410301	G	A	SMEST056721001.1:MSTRG.17118;CDS190915	1	G	A	TGT	TAT	L38L	G114A	TTG>TTA	Synonymous	CDS190915
1004255	dd_Smes_g4_47	3410432	A	G	SMEST056721001.1:MSTRG.17118;CDS190916	1	A	G	TAA	TGA	N20D	A58G	AAT>GAT	Missense	CDS190916
1004256	dd_Smes_g4_47	3410473	T	A	SMEST056721001.1:MSTRG.17118;CDS190916	1	T	A	CTG	CAG	T33T	T99A	ACT>ACA	Synonymous	CDS190916
1004282	dd_Smes_g4_47	3414005	A	T	SMEST056721001.1:MSTRG.17118;CDS190920	1	A	T	TAG	TTG	S75C	A223T	AGC>TGC	Missense	CDS190920
1004283	dd_Smes_g4_47	3414018	C	T	SMEST056721001.1:MSTRG.17118;CDS190920	1	C	T	ACA	ATA	T79I	C236T	ACA>ATA	Missense	CDS190920
1004308	dd_Smes_g4_47	3417465	A	T	SMEST056721001.1:MSTRG.17118;CDS190921	1	A	T	AAG	ATG	S20C	A58T	AGT>TGT	Missense	CDS190921
1004309	dd_Smes_g4_47	3417559	G	A	SMEST056721001.1:MSTRG.17118;CDS190921	1	G	A	CGT	CAT	R51H	G152A	CGT>CAT	Missense	CDS190921
1004310	dd_Smes_g4_47	3417678	T	C	SMEST056721001.1:MSTRG.17118;CDS190921	1	T	C	ATT	ACT	L91L	T271C	TTG>CTG	Synonymous	CDS190921
1004312	dd_Smes_g4_47	3426742	A	G	SMEST056722001.1:MSTRG.17119;CDS190929	1	A	G	AAT	AGT	I189V	A565G	ATT>GTT	Missense	CDS190929
1004313	dd_Smes_g4_47	3426867	A	G	SMEST056722001.1:MSTRG.17119;CDS190929	1	A	G	CAG	CGG	P230P	A690G	CCA>CCG	Synonymous	CDS190929
1004331	dd_Smes_g4_47	3429936	G	A	SMEST056722001.1:MSTRG.17119;CDS190930	1	G	A	AGC	AAC	E45E	G135A	GAG>GAA	Synonymous	CDS190930
1004332	dd_Smes_g4_47	3430326	C	G	SMEST056722001.1:MSTRG.17119;CDS190930	1	C	G	GCG	GGG	G175G	C525G	GGC>GGG	Synonymous	CDS190930
1004333	dd_Smes_g4_47	3430386	C	A	SMEST056722001.1:MSTRG.17119;CDS190930	1	C	A	CCA	CAA	P195P	C585A	CCC>CCA	Synonymous	CDS190930
1004334	dd_Smes_g4_47	3431055	T	C	SMEST056722001.1:MSTRG.17119;CDS190930	1	T	C	TTG	TCG	I418I	T1254C	ATT>ATC	Synonymous	CDS190930
1004377	dd_Smes_g4_47	3434696	G	A	SMEST056722001.1:MSTRG.17119;CDS190931	1	G	A	TGT	TAT	M11I	G33A	ATG>ATA	Missense	CDS190931
1004418	dd_Smes_g4_47	3443124	T	C	SMEST056722001.1:MSTRG.17119;CDS190933	1	T	C	GTT	GCT	S2S	T6C	AGT>AGC	Synonymous	CDS190933
1004419	dd_Smes_g4_47	3443146	T	A	SMEST056722001.1:MSTRG.17119;CDS190933	1	T	A	ATC	AAC	S10T	T28A	TCT>ACT	Missense	CDS190933
1004420	dd_Smes_g4_47	3443310	T	C	SMEST056722001.1:MSTRG.17119;CDS190933	1	T	C	CTA	CCA	P64P	T192C	CCT>CCC	Synonymous	CDS190933
1004437	dd_Smes_g4_47	3464112	G	A	MSTRG.17121.2:MSTRG.17121;CDS191010	1	G	A	TGT	TAT	V9I	G25A	GTC>ATC	Missense	CDS191010
1004438	dd_Smes_g4_47	3464294	T	G	MSTRG.17121.2:MSTRG.17121;CDS191010	1	T	G	TTA	TGA	F69L	T207G	TTT>TTG	Missense	CDS191010
1004439	dd_Smes_g4_47	3464295	A	T	MSTRG.17121.2:MSTRG.17121;CDS191010	1	A	T	TAG	TTG	S70C	A208T	AGT>TGT	Missense	CDS191010
1004440	dd_Smes_g4_47	3464666	G	T	MSTRG.17121.2:MSTRG.17121;CDS191010	1	G	T	CGG	CTG	T193T	G579T	ACG>ACT	Synonymous	CDS191010
1004443	dd_Smes_g4_47	3522683	G	C	SMEST056731001.1:MSTRG.17122;CDS191017	1	G	C	CGA	CCA	P57P	G171C	CCG>CCC	Synonymous	CDS191017
1004444	dd_Smes_g4_47	3522929	C	T	SMEST056731001.1:MSTRG.17122;CDS191017	1	C	T	GCA	GTA	C139C	C417T	TGC>TGT	Synonymous	CDS191017
1004445	dd_Smes_g4_47	3523013	T	C	SMEST056731001.1:MSTRG.17122;CDS191017	1	T	C	ATG	ACG	N167N	T501C	AAT>AAC	Synonymous	CDS191017
1004446	dd_Smes_g4_47	3523292	A	T	SMEST056731001.1:MSTRG.17122;CDS191017	1	A	T	AAC	ATC	Q260H	A780T	CAA>CAT	Missense	CDS191017
100452	dd_Smes_g4_11	3797266	A	C	MSTRG.1731.2:MSTRG.1731;CDS196402	-1	T	G	TTG	TGG	L18L	T54G	CTT>CTG	Synonymous	CDS196402
100453	dd_Smes_g4_11	3797371	T	C	MSTRG.1731.2:MSTRG.1731;CDS196401	-1	A	G	AAC	AGC	Q35Q	A105G	CAA>CAG	Synonymous	CDS196401
100461	dd_Smes_g4_11	3800313	T	G	MSTRG.1731.2:MSTRG.1731;CDS196400	-1	A	C	GAG	GCG	S45R	A133C	AGT>CGT	Missense	CDS196400
1004722	dd_Smes_g4_47	3583057	G	A	SMEST056731001.1:MSTRG.17122;CDS191018	1	G	A	CGA	CAA	E54K	G160A	GAA>AAA	Missense	CDS191018
1004723	dd_Smes_g4_47	3583168	A	C	SMEST056731001.1:MSTRG.17122;CDS191018	1	A	C	TAG	TCG	R91R	A271C	AGA>CGA	Synonymous	CDS191018
1004742	dd_Smes_g4_47	3704448	G	T	SMEST056745001.1:MSTRG.17125;CDS191021	-1	C	A	ACC	AAC	P389T	C1165A	CCA>ACA	Missense	CDS191021
1004743	dd_Smes_g4_47	3704488	G	T	SMEST056745001.1:MSTRG.17125;CDS191021	-1	C	A	CCC	CAC	T375T	C1125A	ACC>ACA	Synonymous	CDS191021
1004744	dd_Smes_g4_47	3704562	C	A	SMEST056745001.1:MSTRG.17125;CDS191021	-1	G	T	TGT	TTT	V351L	G1051T	GTA>TTA	Missense	CDS191021
1004745	dd_Smes_g4_47	3705339	C	T	SMEST056745001.1:MSTRG.17125;CDS191021	-1	G	A	TGT	TAT	V92I	G274A	GTT>ATT	Missense	CDS191021
1004746	dd_Smes_g4_47	3705562	G	A	SMEST056745001.1:MSTRG.17125;CDS191021	-1	C	T	CCT	CTT	P17P	C51T	CCC>CCT	Synonymous	CDS191021
1004747	dd_Smes_g4_47	3705703	A	G	SMEST056745001.1:MSTRG.17125;CDS191020	-1	T	C	TTC	TCC	F8S	T23C	TTC>TCC	Missense	CDS191020
1004748	dd_Smes_g4_47	3705921	C	G	SMEST056745001.1:MSTRG.17125;CDS191019	-1	G	C	AGA	ACA	E35Q	G103C	GAG>CAG	Missense	CDS191019
1004752	dd_Smes_g4_47	3766094	A	G	SMEST056753001.1:MSTRG.17126;CDS191057	1	A	G	AAG	AGG	K35R	A104G	AAG>AGG	Missense	CDS191057
1004753	dd_Smes_g4_47	3766159	A	C	SMEST056753001.1:MSTRG.17126;CDS191057	1	A	C	AAG	ACG	R57R	A169C	AGA>CGA	Synonymous	CDS191057
1004763	dd_Smes_g4_47	3766958	G	A	SMEST056753001.1:MSTRG.17126;CDS191058	1	G	A	GGT	GAT	R17R	G51A	AGG>AGA	Synonymous	CDS191058
1004780	dd_Smes_g4_47	3769720	G	A	SMEST056753001.1:MSTRG.17126;CDS191060	1	G	A	GGT	GAT	V4I	G10A	GTT>ATT	Missense	CDS191060
1004781	dd_Smes_g4_47	3769737	A	C	SMEST056753001.1:MSTRG.17126;CDS191060	1	A	C	GAG	GCG	G9G	A27C	GGA>GGC	Synonymous	CDS191060
1004782	dd_Smes_g4_47	3769833	G	A	SMEST056753001.1:MSTRG.17126;CDS191060	1	G	A	AGC	AAC	K41K	G123A	AAG>AAA	Synonymous	CDS191060
1004783	dd_Smes_g4_47	3769864	T	C	SMEST056753001.1:MSTRG.17126;CDS191060	1	T	C	GTC	GCC	S52P	T154C	TCT>CCT	Missense	CDS191060
1004810	dd_Smes_g4_47	3792571	T	C	SMEST056759001.1:SMESG000056759.1;CDS587032	1	T	C	ATA	ACA	N195N	T585C	AAT>AAC	Synonymous	CDS587032
1004811	dd_Smes_g4_47	3792676	T	C	SMEST056759001.1:SMESG000056759.1;CDS587032	1	T	C	GTC	GCC	S230S	T690C	AGT>AGC	Synonymous	CDS587032
1004812	dd_Smes_g4_47	3792778	T	C	SMEST056759001.1:SMESG000056759.1;CDS587032	1	T	C	TTT	TCT	I264I	T792C	ATT>ATC	Synonymous	CDS587032
1004813	dd_Smes_g4_47	3792836	C	G	SMEST056759001.1:SMESG000056759.1;CDS587032	1	C	G	ACC	AGC	P284A	C850G	CCA>GCA	Missense	CDS587032
1004814	dd_Smes_g4_47	3792838	A	T	SMEST056759001.1:SMESG000056759.1;CDS587032	1	A	T	CAT	CTT	P284P	A852T	CCA>CCT	Synonymous	CDS587032
1004815	dd_Smes_g4_47	3792856	G	A	SMEST056759001.1:SMESG000056759.1;CDS587032	1	G	A	GGA	GAA	W290*	G870A	TGG>TGA	Nonsense	CDS587032
1004817	dd_Smes_g4_47	3845597	G	A	MSTRG.17131.4:MSTRG.17131;CDS191127	-1	C	T	TCC	TTC	F184F	C552T	TTC>TTT	Synonymous	CDS191127
1004818	dd_Smes_g4_47	3845618	G	T	MSTRG.17131.4:MSTRG.17131;CDS191127	-1	C	A	TCT	TAT	F177L	C531A	TTC>TTA	Missense	CDS191127
1004819	dd_Smes_g4_47	3845713	G	T	MSTRG.17131.4:MSTRG.17131;CDS191127	-1	C	A	CCT	CAT	L146I	C436A	CTA>ATA	Missense	CDS191127
1004820	dd_Smes_g4_47	3845716	G	T	MSTRG.17131.4:MSTRG.17131;CDS191127	-1	C	A	CCT	CAT	L145I	C433A	CTC>ATC	Missense	CDS191127
1004821	dd_Smes_g4_47	3845725	T	G	MSTRG.17131.4:MSTRG.17131;CDS191127	-1	A	C	AAA	ACA	K142Q	A424C	AAA>CAA	Missense	CDS191127
1004822	dd_Smes_g4_47	3845728	C	A	MSTRG.17131.4:MSTRG.17131;CDS191127	-1	G	T	TGA	TTA	E141*	G421T	GAA>TAA	Nonsense	CDS191127
1004823	dd_Smes_g4_47	3845935	G	T	MSTRG.17131.4:MSTRG.17131;CDS191127	-1	C	A	TCA	TAA	Q72K	C214A	CAG>AAG	Missense	CDS191127
1004824	dd_Smes_g4_47	3845983	C	T	MSTRG.17131.4:MSTRG.17131;CDS191127	-1	G	A	AGC	AAC	A56T	G166A	GCT>ACT	Missense	CDS191127
1004825	dd_Smes_g4_47	3846038	T	C	MSTRG.17131.4:MSTRG.17131;CDS191127	-1	A	G	CAG	CGG	S37S	A111G	TCA>TCG	Synonymous	CDS191127
1004826	dd_Smes_g4_47	3846070	T	C	MSTRG.17131.4:MSTRG.17131;CDS191127	-1	A	G	TAG	TGG	R27G	A79G	AGA>GGA	Missense	CDS191127
1004827	dd_Smes_g4_47	3846075	A	C	MSTRG.17131.4:MSTRG.17131;CDS191127	-1	T	G	ATG	AGG	M25R	T74G	ATG>AGG	Missense	CDS191127
1004831	dd_Smes_g4_47	3846440	T	A	MSTRG.17131.4:MSTRG.17131;CDS191137	-1	A	T	CAT	CTT	I186F	A556T	ATT>TTT	Missense	CDS191137
1004832	dd_Smes_g4_47	3847216	G	A	MSTRG.17131.4:MSTRG.17131;CDS191136	-1	C	T	GCC	GTC	G44G	C132T	GGC>GGT	Synonymous	CDS191136
1004836	dd_Smes_g4_47	3847754	C	T	MSTRG.17131.4:MSTRG.17131;CDS191133	-1	G	A	TGT	TAT	L6L	G18A	TTG>TTA	Synonymous	CDS191133
1004837	dd_Smes_g4_47	3848085	C	A	MSTRG.17131.4:MSTRG.17131;CDS191132	-1	G	T	CGT	CTT	A103A	G309T	GCG>GCT	Synonymous	CDS191132
1004838	dd_Smes_g4_47	3848165	A	T	MSTRG.17131.4:MSTRG.17131;CDS191132	-1	T	A	ATT	AAT	L77I	T229A	TTA>ATA	Missense	CDS191132
1004839	dd_Smes_g4_47	3848270	G	C	MSTRG.17131.4:MSTRG.17131;CDS191132	-1	C	G	TCA	TGA	Q42E	C124G	CAG>GAG	Missense	CDS191132
1004845	dd_Smes_g4_47	3848916	A	G	MSTRG.17131.4:MSTRG.17131;CDS191131	-1	T	C	GTC	GCC	S40P	T118C	TCG>CCG	Missense	CDS191131
1004846	dd_Smes_g4_47	3848969	C	T	MSTRG.17131.4:MSTRG.17131;CDS191131	-1	G	A	AGA	AAA	R22K	G65A	AGA>AAA	Missense	CDS191131
1004853	dd_Smes_g4_47	3875417	T	C	SMEST056770002.1:MSTRG.17129;CDS191086	1	T	C	ATG	ACG	Y8Y	T24C	TAT>TAC	Synonymous	CDS191086
1004868	dd_Smes_g4_47	3876973	G	A	SMEST056770002.1:MSTRG.17129;CDS191089	1	G	A	GGC	GAC	R9R	G27A	CGG>CGA	Synonymous	CDS191089
1004869	dd_Smes_g4_47	3877066	A	G	SMEST056770002.1:MSTRG.17129;CDS191089	1	A	G	AAC	AGC	K40K	A120G	AAA>AAG	Synonymous	CDS191089
1004933	dd_Smes_g4_47	3901627	G	A	SMEST056772001.1:MSTRG.17130;CDS191102	-1	C	T	ACA	ATA	Y17Y	C51T	TAC>TAT	Synonymous	CDS191102
1004936	dd_Smes_g4_47	3902428	A	T	SMEST056772001.1:MSTRG.17130;CDS191100	-1	T	A	CTG	CAG	A45A	T135A	GCT>GCA	Synonymous	CDS191100
1004937	dd_Smes_g4_47	3902503	C	T	SMEST056772001.1:MSTRG.17130;CDS191100	-1	G	A	CGC	CAC	S20S	G60A	TCG>TCA	Synonymous	CDS191100
1004995	dd_Smes_g4_47	3966282	A	T	SMEST056781002.1:MSTRG.17132;CDS191235	-1	T	A	TTG	TAG	C60S	T178A	TGC>AGC	Missense	CDS191235
1005172	dd_Smes_g4_47	3993520	C	T	SMEST056781002.1:MSTRG.17132;CDS191229	-1	G	A	TGC	TAC	L105L	G315A	TTG>TTA	Synonymous	CDS191229
1005182	dd_Smes_g4_47	3997587	A	G	SMEST056781002.1:MSTRG.17132;CDS191228	-1	T	C	ATG	ACG	N79N	T237C	AAT>AAC	Synonymous	CDS191228
1005183	dd_Smes_g4_47	3999265	G	A	SMEST056781002.1:MSTRG.17132;CDS191226	-1	C	T	GCG	GTG	S60S	C180T	AGC>AGT	Synonymous	CDS191226
1005184	dd_Smes_g4_47	3999325	A	T	SMEST056781002.1:MSTRG.17132;CDS191226	-1	T	A	TTG	TAG	I40I	T120A	ATT>ATA	Synonymous	CDS191226
100525	dd_Smes_g4_11	3804377	A	G	MSTRG.1731.2:MSTRG.1731;CDS196399	-1	T	C	CTA	CCA	T49T	T147C	ACT>ACC	Synonymous	CDS196399
100526	dd_Smes_g4_11	3804608	C	A	MSTRG.1731.2:MSTRG.1731;CDS196398	-1	G	T	CGG	CTG	A41A	G123T	GCG>GCT	Synonymous	CDS196398
100527	dd_Smes_g4_11	3804627	G	A	MSTRG.1731.2:MSTRG.1731;CDS196398	-1	C	T	GCT	GTT	A35V	C104T	GCT>GTT	Missense	CDS196398
1005347	dd_Smes_g4_47	4026650	T	C	SMEST056781002.1:MSTRG.17132;CDS191223	-1	A	G	GAT	GGT	I36V	A106G	ATT>GTT	Missense	CDS191223
1005348	dd_Smes_g4_47	4026708	T	C	SMEST056781002.1:MSTRG.17132;CDS191223	-1	A	G	GAA	GGA	G16G	A48G	GGA>GGG	Synonymous	CDS191223
1005581	dd_Smes_g4_47	4061443	C	T	SMEST056782001.1:MSTRG.17133;CDS191238	1	C	T	TCT	TTT	L50L	C148T	CTA>TTA	Synonymous	CDS191238
1005582	dd_Smes_g4_47	4061667	G	C	SMEST056782001.1:MSTRG.17133;CDS191238	1	G	C	CGA	CCA	S124S	G372C	TCG>TCC	Synonymous	CDS191238
1005583	dd_Smes_g4_47	4061874	A	G	SMEST056782001.1:MSTRG.17133;CDS191238	1	A	G	GAG	GGG	R193R	A579G	AGA>AGG	Synonymous	CDS191238
1005587	dd_Smes_g4_47	4083106	A	G	SMEST056785001.1:SMESG000056785.1;CDS587033	-1	T	C	ATG	ACG	H430H	T1290C	CAT>CAC	Synonymous	CDS587033
1005588	dd_Smes_g4_47	4083291	G	T	SMEST056785001.1:SMESG000056785.1;CDS587033	-1	C	A	TCG	TAG	R369R	C1105A	CGA>AGA	Synonymous	CDS587033
1005589	dd_Smes_g4_47	4083292	A	G	SMEST056785001.1:SMESG000056785.1;CDS587033	-1	T	C	GTC	GCC	C368C	T1104C	TGT>TGC	Synonymous	CDS587033
1005590	dd_Smes_g4_47	4083313	C	T	SMEST056785001.1:SMESG000056785.1;CDS587033	-1	G	A	CGA	CAA	S361S	G1083A	TCG>TCA	Synonymous	CDS587033
1005591	dd_Smes_g4_47	4083778	C	G	SMEST056785001.1:SMESG000056785.1;CDS587033	-1	G	C	TGA	TCA	M206I	G618C	ATG>ATC	Missense	CDS587033
1005592	dd_Smes_g4_47	4083811	G	T	SMEST056785001.1:SMESG000056785.1;CDS587033	-1	C	A	TCG	TAG	I195I	C585A	ATC>ATA	Synonymous	CDS587033
1005593	dd_Smes_g4_47	4084227	A	G	SMEST056785001.1:SMESG000056785.1;CDS587033	-1	T	C	TTA	TCA	Y57H	T169C	TAT>CAT	Missense	CDS587033
1005594	dd_Smes_g4_47	4084390	C	A	SMEST056785001.1:SMESG000056785.1;CDS587033	-1	G	T	CGC	CTC	T2T	G6T	ACG>ACT	Synonymous	CDS587033
1005603	dd_Smes_g4_47	4115914	C	G	MSTRG.17134.3:MSTRG.17134;CDS191259	-1	G	C	CGC	CCC	P133P	G399C	CCG>CCC	Synonymous	CDS191259
1005604	dd_Smes_g4_47	4116178	T	C	MSTRG.17134.3:MSTRG.17134;CDS191259	-1	A	G	AAC	AGC	E45E	A135G	GAA>GAG	Synonymous	CDS191259
1005605	dd_Smes_g4_47	4116204	T	C	MSTRG.17134.3:MSTRG.17134;CDS191259	-1	A	G	CAT	CGT	I37V	A109G	ATC>GTC	Missense	CDS191259
1005612	dd_Smes_g4_47	4116827	A	C	MSTRG.17134.3:MSTRG.17134;CDS191258	-1	T	G	CTG	CGG	S28S	T84G	TCT>TCG	Synonymous	CDS191258
1005613	dd_Smes_g4_47	4116905	C	T	MSTRG.17134.3:MSTRG.17134;CDS191258	-1	G	A	TGA	TAA	L2L	G6A	TTG>TTA	Synonymous	CDS191258
1005618	dd_Smes_g4_47	4117328	T	C	MSTRG.17134.3:MSTRG.17134;CDS191255	-1	A	G	AAA	AGA	E28E	A84G	GAA>GAG	Synonymous	CDS191255
1005628	dd_Smes_g4_47	4204123	A	C	MSTRG.17135.1:MSTRG.17135;CDS191300	1	A	C	TAA	TCA	I5I	A15C	ATA>ATC	Synonymous	CDS191300
1005629	dd_Smes_g4_47	4204166	A	T	MSTRG.17135.1:MSTRG.17135;CDS191300	1	A	T	AAG	ATG	S20C	A58T	AGT>TGT	Missense	CDS191300
1005630	dd_Smes_g4_47	4204351	A	G	MSTRG.17135.1:MSTRG.17135;CDS191301	1	A	G	AAA	AGA	K33R	A98G	AAA>AGA	Missense	CDS191301
100572	dd_Smes_g4_11	3807513	A	G	MSTRG.1731.2:MSTRG.1731;CDS196397	-1	T	C	TTG	TCG	V43V	T129C	GTT>GTC	Synonymous	CDS196397
100573	dd_Smes_g4_11	3807624	C	T	MSTRG.1731.2:MSTRG.1731;CDS196397	-1	G	A	TGG	TAG	V6V	G18A	GTG>GTA	Synonymous	CDS196397
100574	dd_Smes_g4_11	3807712	T	C	MSTRG.1731.2:MSTRG.1731;CDS196396	-1	A	G	CAT	CGT	A21A	A63G	GCA>GCG	Synonymous	CDS196396
100575	dd_Smes_g4_11	3807754	T	C	MSTRG.1731.2:MSTRG.1731;CDS196396	-1	A	G	AAA	AGA	E7E	A21G	GAA>GAG	Synonymous	CDS196396
1005764	dd_Smes_g4_47	4279908	T	A	MSTRG.17135.1:MSTRG.17135;CDS191302	1	T	A	CTG	CAG	S24S	T72A	TCT>TCA	Synonymous	CDS191302
1005765	dd_Smes_g4_47	4279986	T	A	MSTRG.17135.1:MSTRG.17135;CDS191302	1	T	A	CTA	CAA	A50A	T150A	GCT>GCA	Synonymous	CDS191302
1005858	dd_Smes_g4_47	4289937	G	A	MSTRG.17135.1:MSTRG.17135;CDS191303	1	G	A	AGT	AAT	Q43Q	G129A	CAG>CAA	Synonymous	CDS191303
1005867	dd_Smes_g4_47	4291646	G	T	MSTRG.17135.1:MSTRG.17135;CDS191304	1	G	T	TGA	TTA	M41I	G123T	ATG>ATT	Missense	CDS191304
1005868	dd_Smes_g4_47	4291661	T	A	MSTRG.17135.1:MSTRG.17135;CDS191304	1	T	A	CTT	CAT	A46A	T138A	GCT>GCA	Synonymous	CDS191304
1006035	dd_Smes_g4_47	4408773	A	G	MSTRG.17137.8:MSTRG.17137;CDS191483	-1	T	C	ATA	ACA	I9T	T26C	ATA>ACA	Missense	CDS191483
1006041	dd_Smes_g4_47	4409445	G	C	MSTRG.17137.8:MSTRG.17137;CDS191481	-1	C	G	GCT	GGT	A21G	C62G	GCT>GGT	Missense	CDS191481
1006042	dd_Smes_g4_47	4409463	A	G	MSTRG.17137.8:MSTRG.17137;CDS191481	-1	T	C	GTC	GCC	V15A	T44C	GTC>GCC	Missense	CDS191481
1006043	dd_Smes_g4_47	4409476	T	C	MSTRG.17137.8:MSTRG.17137;CDS191481	-1	A	G	AAA	AGA	K11E	A31G	AAA>GAA	Missense	CDS191481
1006044	dd_Smes_g4_47	4409585	C	T	MSTRG.17137.8:MSTRG.17137;CDS191480	-1	G	A	AGA	AAA	E76E	G228A	GAG>GAA	Synonymous	CDS191480
1006045	dd_Smes_g4_47	4409600	C	T	MSTRG.17137.8:MSTRG.17137;CDS191480	-1	G	A	CGA	CAA	T71T	G213A	ACG>ACA	Synonymous	CDS191480
1006046	dd_Smes_g4_47	4409611	T	C	MSTRG.17137.8:MSTRG.17137;CDS191480	-1	A	G	GAA	GGA	N68D	A202G	AAT>GAT	Missense	CDS191480
1006047	dd_Smes_g4_47	4409654	A	G	MSTRG.17137.8:MSTRG.17137;CDS191480	-1	T	C	TTC	TCC	V53V	T159C	GTT>GTC	Synonymous	CDS191480
1006048	dd_Smes_g4_47	4409808	G	A	MSTRG.17137.8:MSTRG.17137;CDS191480	-1	C	T	TCA	TTA	S2L	C5T	TCA>TTA	Missense	CDS191480
1006059	dd_Smes_g4_47	4412124	T	A	MSTRG.17137.8:MSTRG.17137;CDS191478	-1	A	T	AAA	ATA	K27I	A80T	AAA>ATA	Missense	CDS191478
1006060	dd_Smes_g4_47	4412922	G	C	MSTRG.17137.8:MSTRG.17137;CDS191477	-1	C	G	ACA	AGA	Q35E	C103G	CAA>GAA	Missense	CDS191477
1006061	dd_Smes_g4_47	4413002	A	G	MSTRG.17137.8:MSTRG.17137;CDS191477	-1	T	C	GTA	GCA	V8A	T23C	GTA>GCA	Missense	CDS191477
1006062	dd_Smes_g4_47	4413069	C	A	MSTRG.17137.8:MSTRG.17137;CDS191476	-1	G	T	TGG	TTG	M62I	G186T	ATG>ATT	Missense	CDS191476
1006063	dd_Smes_g4_47	4413079	C	A	MSTRG.17137.8:MSTRG.17137;CDS191476	-1	G	T	GGA	GTA	G59V	G176T	GGA>GTA	Missense	CDS191476
1006064	dd_Smes_g4_47	4413105	G	A	MSTRG.17137.8:MSTRG.17137;CDS191476	-1	C	T	GCC	GTC	G50G	C150T	GGC>GGT	Synonymous	CDS191476
1006065	dd_Smes_g4_47	4413122	T	A	MSTRG.17137.8:MSTRG.17137;CDS191476	-1	A	T	CAT	CTT	I45F	A133T	ATT>TTT	Missense	CDS191476
1006066	dd_Smes_g4_47	4413159	T	A	MSTRG.17137.8:MSTRG.17137;CDS191476	-1	A	T	AAA	ATA	E32D	A96T	GAA>GAT	Missense	CDS191476
1006081	dd_Smes_g4_47	4418923	G	A	MSTRG.17137.8:MSTRG.17137;CDS191475	-1	C	T	ACG	ATG	Y32Y	C96T	TAC>TAT	Synonymous	CDS191475
1006083	dd_Smes_g4_47	4419206	G	A	MSTRG.17137.8:MSTRG.17137;CDS191474	-1	C	T	TCC	TTC	P13S	C37T	CCA>TCA	Missense	CDS191474
1006096	dd_Smes_g4_47	4425837	A	G	MSTRG.17137.8:MSTRG.17137;CDS191468	-1	T	C	TTT	TCT	F40S	T119C	TTT>TCT	Missense	CDS191468
1006102	dd_Smes_g4_47	4426709	T	C	MSTRG.17137.8:MSTRG.17137;CDS191467	-1	A	G	CAT	CGT	I42V	A124G	ATT>GTT	Missense	CDS191467
1006158	dd_Smes_g4_47	4440112	T	A	MSTRG.17137.8:MSTRG.17137;CDS191465	-1	A	T	TAA	TTA	L89L	A267T	CTA>CTT	Synonymous	CDS191465
1006159	dd_Smes_g4_47	4440188	T	C	MSTRG.17137.8:MSTRG.17137;CDS191465	-1	A	G	AAC	AGC	N64S	A191G	AAC>AGC	Missense	CDS191465
1006160	dd_Smes_g4_47	4440228	C	G	MSTRG.17137.8:MSTRG.17137;CDS191465	-1	G	C	AGT	ACT	V51L	G151C	GTT>CTT	Missense	CDS191465
1006161	dd_Smes_g4_47	4473177	T	A	SMEST056845004.1:MSTRG.17146;CDS191646	1	T	A	ATG	AAG	N3K	T9A	AAT>AAA	Missense	CDS191646
1006165	dd_Smes_g4_47	4476423	A	G	SMEST056845004.1:MSTRG.17146;CDS191650	1	A	G	CAG	CGG	R15G	A43G	AGA>GGA	Missense	CDS191650
1006166	dd_Smes_g4_47	4476428	G	T	SMEST056845004.1:MSTRG.17146;CDS191650	1	G	T	TGA	TTA	L16F	G48T	TTG>TTT	Missense	CDS191650
1006167	dd_Smes_g4_47	4476440	C	T	SMEST056845004.1:MSTRG.17146;CDS191650	1	C	T	GCA	GTA	S20S	C60T	AGC>AGT	Synonymous	CDS191650
1006168	dd_Smes_g4_47	4476446	C	T	SMEST056845004.1:MSTRG.17146;CDS191650	1	C	T	CCA	CTA	S22S	C66T	TCC>TCT	Synonymous	CDS191650
1006169	dd_Smes_g4_47	4476465	A	T	SMEST056845004.1:MSTRG.17146;CDS191650	1	A	T	CAT	CTT	I29F	A85T	ATT>TTT	Missense	CDS191650
1006185	dd_Smes_g4_47	4484925	A	C	SMEST056845004.1:MSTRG.17146;CDS191654	1	A	C	GAA	GCA	K40Q	A118C	AAA>CAA	Missense	CDS191654
1006186	dd_Smes_g4_47	4484935	C	T	SMEST056845004.1:MSTRG.17146;CDS191654	1	C	T	TCA	TTA	S43L	C128T	TCA>TTA	Missense	CDS191654
1006187	dd_Smes_g4_47	4484980	G	A	SMEST056845004.1:MSTRG.17146;CDS191654	1	G	A	TGC	TAC	C58Y	G173A	TGC>TAC	Missense	CDS191654
1006188	dd_Smes_g4_47	4510161	T	G	SMEST056847004.1:MSTRG.17147;CDS191780	1	T	G	GTG	GGG	S3R	T9G	AGT>AGG	Missense	CDS191780
1006189	dd_Smes_g4_47	4510611	C	T	SMEST056847004.1:MSTRG.17147;CDS191782	1	C	T	GCG	GTG	S11S	C33T	AGC>AGT	Synonymous	CDS191782
1006190	dd_Smes_g4_47	4510655	G	A	SMEST056847004.1:MSTRG.17147;CDS191782	1	G	A	CGT	CAT	R26H	G77A	CGT>CAT	Missense	CDS191782
1006191	dd_Smes_g4_47	4510663	A	C	SMEST056847004.1:MSTRG.17147;CDS191782	1	A	C	GAA	GCA	K29Q	A85C	AAA>CAA	Missense	CDS191782
1006192	dd_Smes_g4_47	4510664	A	G	SMEST056847004.1:MSTRG.17147;CDS191782	1	A	G	AAA	AGA	K29R	A86G	AAA>AGA	Missense	CDS191782
1006193	dd_Smes_g4_47	4510677	C	G	SMEST056847004.1:MSTRG.17147;CDS191782	1	C	G	ACA	AGA	D33E	C99G	GAC>GAG	Missense	CDS191782
1006194	dd_Smes_g4_47	4510716	A	C	SMEST056847004.1:MSTRG.17147;CDS191782	1	A	C	AAG	ACG	Q46H	A138C	CAA>CAC	Missense	CDS191782
1006195	dd_Smes_g4_47	4510718	G	A	SMEST056847004.1:MSTRG.17147;CDS191782	1	G	A	GGA	GAA	G47E	G140A	GGA>GAA	Missense	CDS191782
1006210	dd_Smes_g4_47	4513162	G	A	SMEST056847004.1:MSTRG.17147;CDS191785	1	G	A	TGG	TAG	G13R	G37A	GGA>AGA	Missense	CDS191785
1006211	dd_Smes_g4_47	4513163	G	A	SMEST056847004.1:MSTRG.17147;CDS191785	1	G	A	GGA	GAA	G13E	G38A	GGA>GAA	Missense	CDS191785
1006212	dd_Smes_g4_47	4513220	A	C	SMEST056847004.1:MSTRG.17147;CDS191785	1	A	C	AAT	ACT	N32T	A95C	AAT>ACT	Missense	CDS191785
1006213	dd_Smes_g4_47	4513245	G	A	SMEST056847004.1:MSTRG.17147;CDS191785	1	G	A	CGG	CAG	T40T	G120A	ACG>ACA	Synonymous	CDS191785
1006237	dd_Smes_g4_48	181903	A	T	SMEST057165001.1:MSTRG.17148;CDS191795	1	A	T	AAG	ATG	S19C	A55T	AGT>TGT	Missense	CDS191795
1006288	dd_Smes_g4_48	187198	A	G	SMEST057165001.1:MSTRG.17148;CDS191798	1	A	G	AAG	AGG	E8E	A24G	GAA>GAG	Synonymous	CDS191798
1006289	dd_Smes_g4_48	187927	A	G	SMEST057165001.1:MSTRG.17148;CDS191798	1	A	G	CAA	CGA	S251S	A753G	TCA>TCG	Synonymous	CDS191798
1006290	dd_Smes_g4_48	187977	T	A	SMEST057165001.1:MSTRG.17148;CDS191798	1	T	A	ATT	AAT	I268N	T803A	ATT>AAT	Missense	CDS191798
1006291	dd_Smes_g4_48	188026	T	C	SMEST057165001.1:MSTRG.17148;CDS191798	1	T	C	TTA	TCA	I284I	T852C	ATT>ATC	Synonymous	CDS191798
1006292	dd_Smes_g4_48	188335	C	T	SMEST057165001.1:MSTRG.17148;CDS191798	1	C	T	TCA	TTA	F387F	C1161T	TTC>TTT	Synonymous	CDS191798
1006293	dd_Smes_g4_48	188377	C	T	SMEST057165001.1:MSTRG.17148;CDS191798	1	C	T	CCA	CTA	T401T	C1203T	ACC>ACT	Synonymous	CDS191798
1006294	dd_Smes_g4_48	188420	T	G	SMEST057165001.1:MSTRG.17148;CDS191798	1	T	G	CTG	CGG	C416G	T1246G	TGC>GGC	Missense	CDS191798
1006295	dd_Smes_g4_48	188422	C	T	SMEST057165001.1:MSTRG.17148;CDS191798	1	C	T	GCA	GTA	C416C	C1248T	TGC>TGT	Synonymous	CDS191798
1006305	dd_Smes_g4_48	192150	G	A	SMEST057165001.1:MSTRG.17148;CDS191800	1	G	A	AGG	AAG	E82E	G246A	GAG>GAA	Synonymous	CDS191800
1006420	dd_Smes_g4_48	240756	T	A	SMEST057220001.1:MSTRG.17149;CDS191803	-1	A	T	TAT	TTT	I230I	A690T	ATA>ATT	Synonymous	CDS191803
1006421	dd_Smes_g4_48	240930	A	G	SMEST057220001.1:MSTRG.17149;CDS191803	-1	T	C	ATA	ACA	D172D	T516C	GAT>GAC	Synonymous	CDS191803
1006422	dd_Smes_g4_48	240972	T	C	SMEST057220001.1:MSTRG.17149;CDS191803	-1	A	G	CAG	CGG	S158S	A474G	TCA>TCG	Synonymous	CDS191803
1006423	dd_Smes_g4_48	240996	A	G	SMEST057220001.1:MSTRG.17149;CDS191803	-1	T	C	GTG	GCG	S150S	T450C	AGT>AGC	Synonymous	CDS191803
1006424	dd_Smes_g4_48	241275	C	T	SMEST057220001.1:MSTRG.17149;CDS191803	-1	G	A	TGG	TAG	L57L	G171A	TTG>TTA	Synonymous	CDS191803
1006425	dd_Smes_g4_48	241434	A	G	SMEST057220001.1:MSTRG.17149;CDS191803	-1	T	C	CTG	CCG	T4T	T12C	ACT>ACC	Synonymous	CDS191803
1006427	dd_Smes_g4_48	252187	A	T	SMEST057254001.1:MSTRG.17150;CDS191810	-1	T	A	ATT	AAT	I101N	T302A	ATT>AAT	Missense	CDS191810
1006428	dd_Smes_g4_48	252210	G	A	SMEST057254001.1:MSTRG.17150;CDS191810	-1	C	T	ACT	ATT	D93D	C279T	GAC>GAT	Synonymous	CDS191810
1006429	dd_Smes_g4_48	252359	G	T	SMEST057254001.1:MSTRG.17150;CDS191810	-1	C	A	TCT	TAT	L44I	C130A	CTC>ATC	Missense	CDS191810
1006442	dd_Smes_g4_48	255872	A	G	SMEST057254001.1:MSTRG.17150;CDS191809	-1	T	C	ATT	ACT	F164L	T490C	TTT>CTT	Missense	CDS191809
1006552	dd_Smes_g4_48	287775	T	A	SMEST057287001.1:SMESG000057287.1;CDS587083	1	T	A	TTA	TAA	V54V	T162A	GTT>GTA	Synonymous	CDS587083
1006553	dd_Smes_g4_48	288563	C	T	SMEST057287001.1:SMESG000057287.1;CDS587084	1	C	T	GCA	GTA	A122V	C365T	GCA>GTA	Missense	CDS587084
1006554	dd_Smes_g4_48	288819	T	C	SMEST057287001.1:SMESG000057287.1;CDS587084	1	T	C	ATA	ACA	D207D	T621C	GAT>GAC	Synonymous	CDS587084
1006555	dd_Smes_g4_48	288912	C	A	SMEST057287001.1:SMESG000057287.1;CDS587084	1	C	A	CCG	CAG	A238A	C714A	GCC>GCA	Synonymous	CDS587084
1006556	dd_Smes_g4_48	289243	C	T	SMEST057287001.1:SMESG000057287.1;CDS587084	1	C	T	TCC	TTC	P349S	C1045T	CCG>TCG	Missense	CDS587084
1006559	dd_Smes_g4_48	297227	C	T	SMEST057298001.1:MSTRG.17151;CDS191812	-1	G	A	CGG	CAG	P160P	G480A	CCG>CCA	Synonymous	CDS191812
1006560	dd_Smes_g4_48	297344	T	A	SMEST057298001.1:MSTRG.17151;CDS191812	-1	A	T	GAA	GTA	G121G	A363T	GGA>GGT	Synonymous	CDS191812
1006561	dd_Smes_g4_48	297391	G	T	SMEST057298001.1:MSTRG.17151;CDS191812	-1	C	A	CCA	CAA	H106N	C316A	CAT>AAT	Missense	CDS191812
1006562	dd_Smes_g4_48	297547	C	T	SMEST057298001.1:MSTRG.17151;CDS191812	-1	G	A	AGG	AAG	G54S	G160A	GGT>AGT	Missense	CDS191812
1006568	dd_Smes_g4_48	298080	T	C	SMEST057298001.1:MSTRG.17151;CDS191811	-1	A	G	GAC	GGC	T153A	A457G	ACC>GCC	Missense	CDS191811
1006569	dd_Smes_g4_48	298082	G	A	SMEST057298001.1:MSTRG.17151;CDS191811	-1	C	T	TCG	TTG	S152L	C455T	TCG>TTG	Missense	CDS191811
1006570	dd_Smes_g4_48	298090	T	A	SMEST057298001.1:MSTRG.17151;CDS191811	-1	A	T	CAG	CTG	S149S	A447T	TCA>TCT	Synonymous	CDS191811
1006571	dd_Smes_g4_48	298126	C	T	SMEST057298001.1:MSTRG.17151;CDS191811	-1	G	A	CGA	CAA	S137S	G411A	TCG>TCA	Synonymous	CDS191811
1006572	dd_Smes_g4_48	298239	T	A	SMEST057298001.1:MSTRG.17151;CDS191811	-1	A	T	CAT	CTT	I100L	A298T	ATA>TTA	Missense	CDS191811
1006573	dd_Smes_g4_48	298260	T	C	SMEST057298001.1:MSTRG.17151;CDS191811	-1	A	G	AAG	AGG	S93G	A277G	AGC>GGC	Missense	CDS191811
1006574	dd_Smes_g4_48	298332	T	C	SMEST057298001.1:MSTRG.17151;CDS191811	-1	A	G	CAA	CGA	N69D	A205G	AAT>GAT	Missense	CDS191811
1006575	dd_Smes_g4_48	298385	A	G	SMEST057298001.1:MSTRG.17151;CDS191811	-1	T	C	ATC	ACC	I51T	T152C	ATC>ACC	Missense	CDS191811
1006576	dd_Smes_g4_48	298498	A	G	SMEST057298001.1:MSTRG.17151;CDS191811	-1	T	C	ATT	ACT	N13N	T39C	AAT>AAC	Synonymous	CDS191811
1006577	dd_Smes_g4_48	298525	T	C	SMEST057298001.1:MSTRG.17151;CDS191811	-1	A	G	TAA	TGA	L4L	A12G	TTA>TTG	Synonymous	CDS191811
1006579	dd_Smes_g4_48	330561	T	C	MSTRG.17153.3:MSTRG.17153;CDS191817	1	T	C	TTG	TCG	L163S	T488C	TTG>TCG	Missense	CDS191817
1006587	dd_Smes_g4_48	332471	C	T	MSTRG.17153.3:MSTRG.17153;CDS191818	1	C	T	ACG	ATG	Y15Y	C45T	TAC>TAT	Synonymous	CDS191818
1006610	dd_Smes_g4_48	341795	C	G	MSTRG.17154.3:MSTRG.17154;CDS191827	-1	G	C	TGT	TCT	V460L	G1378C	GTT>CTT	Missense	CDS191827
1006611	dd_Smes_g4_48	341908	T	C	MSTRG.17154.3:MSTRG.17154;CDS191827	-1	A	G	AAT	AGT	N422S	A1265G	AAT>AGT	Missense	CDS191827
1006612	dd_Smes_g4_48	342031	A	G	MSTRG.17154.3:MSTRG.17154;CDS191827	-1	T	C	ATA	ACA	I381T	T1142C	ATA>ACA	Missense	CDS191827
1006613	dd_Smes_g4_48	342165	A	C	MSTRG.17154.3:MSTRG.17154;CDS191827	-1	T	G	CTG	CGG	S336S	T1008G	TCT>TCG	Synonymous	CDS191827
1006614	dd_Smes_g4_48	342552	T	G	MSTRG.17154.3:MSTRG.17154;CDS191827	-1	A	C	TAT	TCT	L207L	A621C	CTA>CTC	Synonymous	CDS191827
1006615	dd_Smes_g4_48	342599	G	A	MSTRG.17154.3:MSTRG.17154;CDS191827	-1	C	T	ACT	ATT	L192F	C574T	CTT>TTT	Missense	CDS191827
1006616	dd_Smes_g4_48	342753	G	A	MSTRG.17154.3:MSTRG.17154;CDS191827	-1	C	T	GCT	GTT	G140G	C420T	GGC>GGT	Synonymous	CDS191827
1006617	dd_Smes_g4_48	342792	G	A	MSTRG.17154.3:MSTRG.17154;CDS191827	-1	C	T	TCA	TTA	I127I	C381T	ATC>ATT	Synonymous	CDS191827
1006618	dd_Smes_g4_48	343065	G	A	MSTRG.17154.3:MSTRG.17154;CDS191827	-1	C	T	TCC	TTC	V36V	C108T	GTC>GTT	Synonymous	CDS191827
1006619	dd_Smes_g4_48	343071	A	G	MSTRG.17154.3:MSTRG.17154;CDS191827	-1	T	C	ATT	ACT	H34H	T102C	CAT>CAC	Synonymous	CDS191827
1006620	dd_Smes_g4_48	343165	A	T	MSTRG.17154.3:MSTRG.17154;CDS191827	-1	T	A	ATA	AAA	I3K	T8A	ATA>AAA	Missense	CDS191827
1006624	dd_Smes_g4_48	446395	A	G	MSTRG.17155.3:MSTRG.17155;CDS191834	1	A	G	AAC	AGC	E6E	A18G	GAA>GAG	Synonymous	CDS191834
100664	dd_Smes_g4_11	3813711	T	C	MSTRG.1731.2:MSTRG.1731;CDS196395	-1	A	G	AAA	AGA	Q24Q	A72G	CAA>CAG	Synonymous	CDS196395
1006643	dd_Smes_g4_48	449371	T	G	MSTRG.17155.3:MSTRG.17155;CDS191833	1	T	G	TTA	TGA	F67L	T201G	TTT>TTG	Missense	CDS191833
1006644	dd_Smes_g4_48	449542	A	T	MSTRG.17155.3:MSTRG.17155;CDS191833	1	A	T	CAC	CTC	T124T	A372T	ACA>ACT	Synonymous	CDS191833
1006645	dd_Smes_g4_48	449656	T	A	MSTRG.17155.3:MSTRG.17155;CDS191833	1	T	A	GTG	GAG	R162R	T486A	CGT>CGA	Synonymous	CDS191833
100666	dd_Smes_g4_11	3813863	T	G	MSTRG.1731.2:MSTRG.1731;CDS196394	-1	A	C	AAG	ACG	R21R	A61C	AGA>CGA	Synonymous	CDS196394
100667	dd_Smes_g4_11	3813899	T	G	MSTRG.1731.2:MSTRG.1731;CDS196394	-1	A	C	TAC	TCC	T9P	A25C	ACA>CCA	Missense	CDS196394
100668	dd_Smes_g4_11	3813909	T	G	MSTRG.1731.2:MSTRG.1731;CDS196394	-1	A	C	GAT	GCT	G5G	A15C	GGA>GGC	Synonymous	CDS196394
1006797	dd_Smes_g4_48	490574	A	G	SMEST057360002.1:MSTRG.17156;CDS191885	1	A	G	CAG	CGG	S3S	A9G	TCA>TCG	Synonymous	CDS191885
1006798	dd_Smes_g4_48	490588	T	A	SMEST057360002.1:MSTRG.17156;CDS191885	1	T	A	ATT	AAT	I8N	T23A	ATT>AAT	Missense	CDS191885
1006799	dd_Smes_g4_48	490772	A	G	SMEST057360002.1:MSTRG.17156;CDS191885	1	A	G	TAG	TGG	L69L	A207G	CTA>CTG	Synonymous	CDS191885
1006800	dd_Smes_g4_48	490796	G	A	SMEST057360002.1:MSTRG.17156;CDS191885	1	G	A	GGT	GAT	G77G	G231A	GGG>GGA	Synonymous	CDS191885
1006801	dd_Smes_g4_48	490826	T	C	SMEST057360002.1:MSTRG.17156;CDS191885	1	T	C	GTC	GCC	R87R	T261C	CGT>CGC	Synonymous	CDS191885
1006805	dd_Smes_g4_48	491043	A	G	SMEST057360002.1:MSTRG.17156;CDS191886	1	A	G	AAC	AGC	K26K	A78G	AAA>AAG	Synonymous	CDS191886
1006806	dd_Smes_g4_48	491169	T	C	SMEST057360002.1:MSTRG.17156;CDS191886	1	T	C	TTG	TCG	L68L	T204C	CTT>CTC	Synonymous	CDS191886
100683	dd_Smes_g4_11	3817176	C	T	MSTRG.1731.2:MSTRG.1731;CDS196392	-1	G	A	CGA	CAA	A34A	G102A	GCG>GCA	Synonymous	CDS196392
1006840	dd_Smes_g4_48	499118	C	T	SMEST057360002.1:MSTRG.17156;CDS191887	1	C	T	CCT	CTT	S5S	C15T	TCC>TCT	Synonymous	CDS191887
1006841	dd_Smes_g4_48	499535	C	T	SMEST057360002.1:MSTRG.17156;CDS191888	1	C	T	CCC	CTC	S87S	C261T	TCC>TCT	Synonymous	CDS191888
1006906	dd_Smes_g4_48	560126	C	T	SMEST057377001.1:SMESG000057377.1;CDS587101	1	C	T	CCA	CTA	P9L	C26T	CCA>CTA	Missense	CDS587101
1006907	dd_Smes_g4_48	560127	A	C	SMEST057377001.1:SMESG000057377.1;CDS587101	1	A	C	CAC	CCC	P9P	A27C	CCA>CCC	Synonymous	CDS587101
1006908	dd_Smes_g4_48	560225	A	T	SMEST057377001.1:SMESG000057377.1;CDS587101	1	A	T	CAA	CTA	Q42L	A125T	CAA>CTA	Missense	CDS587101
1006909	dd_Smes_g4_48	560559	C	T	SMEST057377001.1:SMESG000057377.1;CDS587101	1	C	T	GCG	GTG	G153G	C459T	GGC>GGT	Synonymous	CDS587101
1006910	dd_Smes_g4_48	560634	G	C	SMEST057377001.1:SMESG000057377.1;CDS587101	1	G	C	AGA	ACA	K178N	G534C	AAG>AAC	Missense	CDS587101
1006911	dd_Smes_g4_48	560680	T	C	SMEST057377001.1:SMESG000057377.1;CDS587101	1	T	C	ATT	ACT	L194L	T580C	TTA>CTA	Synonymous	CDS587101
1006912	dd_Smes_g4_48	560884	C	T	SMEST057377001.1:SMESG000057377.1;CDS587101	1	C	T	ACC	ATC	P262S	C784T	CCT>TCT	Missense	CDS587101
1006913	dd_Smes_g4_48	560892	G	A	SMEST057377001.1:SMESG000057377.1;CDS587101	1	G	A	AGT	AAT	E264E	G792A	GAG>GAA	Synonymous	CDS587101
1006914	dd_Smes_g4_48	560985	A	G	SMEST057377001.1:SMESG000057377.1;CDS587101	1	A	G	CAG	CGG	T295T	A885G	ACA>ACG	Synonymous	CDS587101
1006915	dd_Smes_g4_48	560991	A	G	SMEST057377001.1:SMESG000057377.1;CDS587101	1	A	G	AAG	AGG	E297E	A891G	GAA>GAG	Synonymous	CDS587101
1006916	dd_Smes_g4_48	561144	A	G	SMEST057377001.1:SMESG000057377.1;CDS587101	1	A	G	CAT	CGT	P348P	A1044G	CCA>CCG	Synonymous	CDS587101
1006926	dd_Smes_g4_48	584045	T	A	SMEST057380001.1:MSTRG.17157;CDS191895	-1	A	T	TAT	TTT	V29V	A87T	GTA>GTT	Synonymous	CDS191895
1006927	dd_Smes_g4_48	584063	C	A	SMEST057380001.1:MSTRG.17157;CDS191895	-1	G	T	TGG	TTG	V23V	G69T	GTG>GTT	Synonymous	CDS191895
1006928	dd_Smes_g4_48	584072	A	C	SMEST057380001.1:MSTRG.17157;CDS191895	-1	T	G	TTA	TGA	V20V	T60G	GTT>GTG	Synonymous	CDS191895
1006932	dd_Smes_g4_48	584234	A	G	SMEST057380001.1:MSTRG.17157;CDS191894	-1	T	C	TTG	TCG	V175V	T525C	GTT>GTC	Synonymous	CDS191894
1006933	dd_Smes_g4_48	584561	G	A	SMEST057380001.1:MSTRG.17157;CDS191894	-1	C	T	ACA	ATA	D66D	C198T	GAC>GAT	Synonymous	CDS191894
1006934	dd_Smes_g4_48	584714	T	A	SMEST057380001.1:MSTRG.17157;CDS191894	-1	A	T	CAT	CTT	A15A	A45T	GCA>GCT	Synonymous	CDS191894
1006946	dd_Smes_g4_48	648742	T	C	SMEST057392001.1:MSTRG.17158;CDS191899	-1	A	G	AAA	AGA	K116K	A348G	AAA>AAG	Synonymous	CDS191899
1006947	dd_Smes_g4_48	648809	C	T	SMEST057392001.1:MSTRG.17158;CDS191899	-1	G	A	GGG	GAG	G94E	G281A	GGG>GAG	Missense	CDS191899
1006948	dd_Smes_g4_48	648878	G	A	SMEST057392001.1:MSTRG.17158;CDS191899	-1	C	T	TCA	TTA	S71L	C212T	TCA>TTA	Missense	CDS191899
1006949	dd_Smes_g4_48	648907	G	T	SMEST057392001.1:MSTRG.17158;CDS191899	-1	C	A	ACA	AAA	D61E	C183A	GAC>GAA	Missense	CDS191899
1006950	dd_Smes_g4_48	648913	C	A	SMEST057392001.1:MSTRG.17158;CDS191899	-1	G	T	AGG	ATG	E59D	G177T	GAG>GAT	Missense	CDS191899
1006951	dd_Smes_g4_48	648916	A	G	SMEST057392001.1:MSTRG.17158;CDS191899	-1	T	C	GTG	GCG	C58C	T174C	TGT>TGC	Synonymous	CDS191899
1006952	dd_Smes_g4_48	648978	C	T	SMEST057392001.1:MSTRG.17158;CDS191899	-1	G	A	TGA	TAA	D38N	G112A	GAT>AAT	Missense	CDS191899
1006953	dd_Smes_g4_48	649024	G	A	SMEST057392001.1:MSTRG.17158;CDS191899	-1	C	T	TCG	TTG	I22I	C66T	ATC>ATT	Synonymous	CDS191899
1006954	dd_Smes_g4_48	649052	A	C	SMEST057392001.1:MSTRG.17158;CDS191899	-1	T	G	TTC	TGC	F13C	T38G	TTC>TGC	Missense	CDS191899
1006955	dd_Smes_g4_48	649053	A	G	SMEST057392001.1:MSTRG.17158;CDS191899	-1	T	C	ATT	ACT	F13L	T37C	TTC>CTC	Missense	CDS191899
1006956	dd_Smes_g4_48	649054	T	C	SMEST057392001.1:MSTRG.17158;CDS191899	-1	A	G	AAT	AGT	K12K	A36G	AAA>AAG	Synonymous	CDS191899
1006979	dd_Smes_g4_48	729922	C	G	SMEST056914001.1:MSTRG.17164;CDS192025	1	C	G	TCA	TGA	Q40E	C118G	CAA>GAA	Missense	CDS192025
1006984	dd_Smes_g4_48	730084	T	A	SMEST056914001.1:MSTRG.17164;CDS192026	1	T	A	TTC	TAC	S4T	T10A	TCG>ACG	Missense	CDS192026
1006985	dd_Smes_g4_48	730094	T	A	SMEST056914001.1:MSTRG.17164;CDS192026	1	T	A	ATC	AAC	I7N	T20A	ATC>AAC	Missense	CDS192026
1006986	dd_Smes_g4_48	730096	T	A	SMEST056914001.1:MSTRG.17164;CDS192026	1	T	A	CTT	CAT	F8I	T22A	TTC>ATC	Missense	CDS192026
1006987	dd_Smes_g4_48	730107	A	T	SMEST056914001.1:MSTRG.17164;CDS192026	1	A	T	CAA	CTA	S11S	A33T	TCA>TCT	Synonymous	CDS192026
1006988	dd_Smes_g4_48	730108	A	C	SMEST056914001.1:MSTRG.17164;CDS192026	1	A	C	AAT	ACT	I12L	A34C	ATA>CTA	Missense	CDS192026
1006989	dd_Smes_g4_48	730175	G	C	SMEST056914001.1:MSTRG.17164;CDS192026	1	G	C	AGA	ACA	R34T	G101C	AGA>ACA	Missense	CDS192026
100699	dd_Smes_g4_11	3820676	G	C	MSTRG.1731.2:MSTRG.1731;CDS196390	-1	C	G	CCA	CGA	A53A	C159G	GCC>GCG	Synonymous	CDS196390
1006990	dd_Smes_g4_48	730183	T	G	SMEST056914001.1:MSTRG.17164;CDS192026	1	T	G	ATG	AGG	C37G	T109G	TGT>GGT	Missense	CDS192026
1006991	dd_Smes_g4_48	730210	C	T	SMEST056914001.1:MSTRG.17164;CDS192026	1	C	T	GCT	GTT	L46L	C136T	CTG>TTG	Synonymous	CDS192026
1006992	dd_Smes_g4_48	730230	T	C	SMEST056914001.1:MSTRG.17164;CDS192026	1	T	C	ATA	ACA	N52N	T156C	AAT>AAC	Synonymous	CDS192026
1006993	dd_Smes_g4_48	730233	A	G	SMEST056914001.1:MSTRG.17164;CDS192026	1	A	G	AAA	AGA	K53K	A159G	AAA>AAG	Synonymous	CDS192026
1006994	dd_Smes_g4_48	730236	C	A	SMEST056914001.1:MSTRG.17164;CDS192026	1	C	A	TCA	TAA	I54I	C162A	ATC>ATA	Synonymous	CDS192026
1006995	dd_Smes_g4_48	730281	C	T	SMEST056914001.1:MSTRG.17164;CDS192026	1	C	T	ACT	ATT	N69N	C207T	AAC>AAT	Synonymous	CDS192026
1006996	dd_Smes_g4_48	730338	T	C	SMEST056914001.1:MSTRG.17164;CDS192026	1	T	C	CTA	CCA	S88S	T264C	TCT>TCC	Synonymous	CDS192026
1006997	dd_Smes_g4_48	730470	G	T	SMEST056914001.1:MSTRG.17164;CDS192026	1	G	T	CGT	CTT	T132T	G396T	ACG>ACT	Synonymous	CDS192026
1006998	dd_Smes_g4_48	730495	T	A	SMEST056914001.1:MSTRG.17164;CDS192026	1	T	A	TTA	TAA	Y141N	T421A	TAT>AAT	Missense	CDS192026
1006999	dd_Smes_g4_48	730622	G	A	SMEST056914001.1:MSTRG.17164;CDS192026	1	G	A	TGT	TAT	C183Y	G548A	TGT>TAT	Missense	CDS192026
100700	dd_Smes_g4_11	3820772	A	G	MSTRG.1731.2:MSTRG.1731;CDS196390	-1	T	C	ATA	ACA	H21H	T63C	CAT>CAC	Synonymous	CDS196390
1007000	dd_Smes_g4_48	730630	T	G	SMEST056914001.1:MSTRG.17164;CDS192026	1	T	G	TTA	TGA	Y186D	T556G	TAT>GAT	Missense	CDS192026
1007001	dd_Smes_g4_48	730662	A	C	SMEST056914001.1:MSTRG.17164;CDS192026	1	A	C	AAG	ACG	K196N	A588C	AAA>AAC	Missense	CDS192026
1007002	dd_Smes_g4_48	730709	T	C	SMEST056914001.1:MSTRG.17164;CDS192026	1	T	C	TTA	TCA	L212S	T635C	TTA>TCA	Missense	CDS192026
100701	dd_Smes_g4_11	3820805	G	A	MSTRG.1731.2:MSTRG.1731;CDS196390	-1	C	T	CCT	CTT	P10P	C30T	CCC>CCT	Synonymous	CDS196390
1007049	dd_Smes_g4_48	766964	A	T	MSTRG.17167.1:MSTRG.17167;CDS192029	1	A	T	AAT	ATT	M1L	A1T	ATG>TTG	Missense	CDS192029
1007050	dd_Smes_g4_48	766983	T	C	MSTRG.17167.1:MSTRG.17167;CDS192029	1	T	C	ATG	ACG	M7T	T20C	ATG>ACG	Missense	CDS192029
1007112	dd_Smes_g4_48	782977	T	A	MSTRG.17167.1:MSTRG.17167;CDS192034	1	T	A	GTG	GAG	V59E	T176A	GTG>GAG	Missense	CDS192034
1007113	dd_Smes_g4_48	783009	G	A	MSTRG.17167.1:MSTRG.17167;CDS192034	1	G	A	CGT	CAT	V70I	G208A	GTC>ATC	Missense	CDS192034
1007114	dd_Smes_g4_48	783136	G	T	MSTRG.17167.1:MSTRG.17167;CDS192034	1	G	T	AGG	ATG	R112M	G335T	AGG>ATG	Missense	CDS192034
1007115	dd_Smes_g4_48	783374	C	T	MSTRG.17167.1:MSTRG.17167;CDS192034	1	C	T	TCG	TTG	I191I	C573T	ATC>ATT	Synonymous	CDS192034
1007134	dd_Smes_g4_48	796626	G	A	MSTRG.17169.4:MSTRG.17169;CDS192102	-1	C	T	ACA	ATA	N82N	C246T	AAC>AAT	Synonymous	CDS192102
1007137	dd_Smes_g4_48	851163	G	A	MSTRG.17170.1:MSTRG.17170;CDS192147	-1	C	T	CCT	CTT	T79T	C237T	ACC>ACT	Synonymous	CDS192147
1007139	dd_Smes_g4_48	868817	C	T	SMEST056944001.1:MSTRG.17171;CDS192152	1	C	T	GCG	GTG	S7S	C21T	AGC>AGT	Synonymous	CDS192152
1007198	dd_Smes_g4_48	908097	C	T	SMEST056944001.1:MSTRG.17171;CDS192153	1	C	T	CCG	CTG	P109P	C327T	CCC>CCT	Synonymous	CDS192153
1007199	dd_Smes_g4_48	908587	T	G	SMEST056944001.1:MSTRG.17171;CDS192153	1	T	G	TTG	TGG	C273G	T817G	TGC>GGC	Missense	CDS192153
1007200	dd_Smes_g4_48	908607	C	G	SMEST056944001.1:MSTRG.17171;CDS192153	1	C	G	CCA	CGA	A279A	C837G	GCC>GCG	Synonymous	CDS192153
1007201	dd_Smes_g4_48	908757	T	C	SMEST056944001.1:MSTRG.17171;CDS192153	1	T	C	GTG	GCG	S329S	T987C	AGT>AGC	Synonymous	CDS192153
1007202	dd_Smes_g4_48	909267	G	T	SMEST056944001.1:MSTRG.17171;CDS192153	1	G	T	TGA	TTA	L499L	G1497T	CTG>CTT	Synonymous	CDS192153
1007203	dd_Smes_g4_48	909453	A	G	SMEST056944001.1:MSTRG.17171;CDS192153	1	A	G	AAA	AGA	Q561Q	A1683G	CAA>CAG	Synonymous	CDS192153
1007204	dd_Smes_g4_48	909477	T	C	SMEST056944001.1:MSTRG.17171;CDS192153	1	T	C	TTT	TCT	I569I	T1707C	ATT>ATC	Synonymous	CDS192153
1007205	dd_Smes_g4_48	909506	C	G	SMEST056944001.1:MSTRG.17171;CDS192153	1	C	G	TCG	TGG	S579W	C1736G	TCG>TGG	Missense	CDS192153
1007206	dd_Smes_g4_48	959093	A	G	MSTRG.17172.5:MSTRG.17172;CDS192160	1	A	G	AAT	AGT	N8S	A23G	AAT>AGT	Missense	CDS192160
1007212	dd_Smes_g4_48	959505	G	A	MSTRG.17172.5:MSTRG.17172;CDS192163	1	G	A	AGC	AAC	E24E	G72A	GAG>GAA	Synonymous	CDS192163
1007213	dd_Smes_g4_48	959516	A	T	MSTRG.17172.5:MSTRG.17172;CDS192163	1	A	T	CAA	CTA	Q28L	A83T	CAA>CTA	Missense	CDS192163
1007216	dd_Smes_g4_48	960137	A	G	MSTRG.17172.5:MSTRG.17172;CDS192164	1	A	G	CAG	CGG	P162P	A486G	CCA>CCG	Synonymous	CDS192164
1007217	dd_Smes_g4_48	968720	T	C	SMEST056953002.1:MSTRG.17174;CDS192183	-1	A	G	TAA	TGA	K21E	A61G	AAA>GAA	Missense	CDS192183
1007268	dd_Smes_g4_48	976106	A	C	SMEST056953002.1:MSTRG.17174;CDS192181	-1	T	G	ATC	AGC	S69A	T205G	TCG>GCG	Missense	CDS192181
1007311	dd_Smes_g4_48	981043	T	C	SMEST056953002.1:MSTRG.17174;CDS192179	-1	A	G	TAA	TGA	L31L	A93G	CTA>CTG	Synonymous	CDS192179
1007336	dd_Smes_g4_48	1000709	T	G	SMEST056957001.1:MSTRG.17175;CDS192221	-1	A	C	CAG	CCG	R89R	A265C	AGA>CGA	Synonymous	CDS192221
1007337	dd_Smes_g4_48	1000893	T	C	SMEST056957001.1:MSTRG.17175;CDS192221	-1	A	G	TAC	TGC	L27L	A81G	TTA>TTG	Synonymous	CDS192221
1007339	dd_Smes_g4_48	1001103	A	G	SMEST056957001.1:MSTRG.17175;CDS192220	-1	T	C	ATT	ACT	N31N	T93C	AAT>AAC	Synonymous	CDS192220
1007362	dd_Smes_g4_48	1005113	G	A	SMEST056957001.1:MSTRG.17175;CDS192219	-1	C	T	TCG	TTG	F25F	C75T	TTC>TTT	Synonymous	CDS192219
1007363	dd_Smes_g4_48	1005422	G	A	SMEST056957001.1:MSTRG.17175;CDS192218	-1	C	T	TCG	TTG	R8C	C22T	CGC>TGC	Missense	CDS192218
1007385	dd_Smes_g4_48	1134587	G	A	SMEST056983001.1:MSTRG.17179;CDS192229	1	G	A	GGA	GAA	G233E	G698A	GGA>GAA	Missense	CDS192229
1007386	dd_Smes_g4_48	1134727	T	A	SMEST056983001.1:MSTRG.17179;CDS192229	1	T	A	TTT	TAT	F280I	T838A	TTT>ATT	Missense	CDS192229
1007387	dd_Smes_g4_48	1134756	T	C	SMEST056983001.1:MSTRG.17179;CDS192229	1	T	C	ATA	ACA	N289N	T867C	AAT>AAC	Synonymous	CDS192229
1007388	dd_Smes_g4_48	1134828	A	G	SMEST056983001.1:MSTRG.17179;CDS192229	1	A	G	CAG	CGG	T313T	A939G	ACA>ACG	Synonymous	CDS192229
1007389	dd_Smes_g4_48	1134948	T	C	SMEST056983001.1:MSTRG.17179;CDS192229	1	T	C	TTC	TCC	F353F	T1059C	TTT>TTC	Synonymous	CDS192229
1007390	dd_Smes_g4_48	1135632	T	A	SMEST056983001.1:MSTRG.17179;CDS192229	1	T	A	TTA	TAA	I581I	T1743A	ATT>ATA	Synonymous	CDS192229
1007391	dd_Smes_g4_48	1135743	A	G	SMEST056983001.1:MSTRG.17179;CDS192229	1	A	G	CAG	CGG	T618T	A1854G	ACA>ACG	Synonymous	CDS192229
1007392	dd_Smes_g4_48	1135875	G	A	SMEST056983001.1:MSTRG.17179;CDS192229	1	G	A	TGA	TAA	L662L	G1986A	TTG>TTA	Synonymous	CDS192229
1007393	dd_Smes_g4_48	1135921	A	G	SMEST056983001.1:MSTRG.17179;CDS192229	1	A	G	TAT	TGT	I678V	A2032G	ATT>GTT	Missense	CDS192229
1007394	dd_Smes_g4_48	1135968	G	A	SMEST056983001.1:MSTRG.17179;CDS192229	1	G	A	GGA	GAA	G693G	G2079A	GGG>GGA	Synonymous	CDS192229
1007395	dd_Smes_g4_48	1136012	A	G	SMEST056983001.1:MSTRG.17179;CDS192229	1	A	G	CAT	CGT	H708R	A2123G	CAT>CGT	Missense	CDS192229
1007396	dd_Smes_g4_48	1136089	G	A	SMEST056983001.1:MSTRG.17179;CDS192229	1	G	A	CGC	CAC	A734T	G2200A	GCT>ACT	Missense	CDS192229
1007397	dd_Smes_g4_48	1136181	A	G	SMEST056983001.1:MSTRG.17179;CDS192229	1	A	G	CAG	CGG	P764P	A2292G	CCA>CCG	Synonymous	CDS192229
1007398	dd_Smes_g4_48	1136235	T	C	SMEST056983001.1:MSTRG.17179;CDS192229	1	T	C	TTG	TCG	L782L	T2346C	CTT>CTC	Synonymous	CDS192229
1007399	dd_Smes_g4_48	1136836	T	G	SMEST056983001.1:MSTRG.17179;CDS192229	1	T	G	ATC	AGC	S983A	T2947G	TCT>GCT	Missense	CDS192229
10074	dd_Smes_g4_1	6109927	G	A	MSTRG.262.4:MSTRG.262;CDS380133	-1	C	T	ACC	ATC	D26D	C78T	GAC>GAT	Synonymous	CDS380133
1007400	dd_Smes_g4_48	1136910	C	T	SMEST056983001.1:MSTRG.17179;CDS192229	1	C	T	TCA	TTA	I1007I	C3021T	ATC>ATT	Synonymous	CDS192229
1007401	dd_Smes_g4_48	1136984	C	T	SMEST056983001.1:MSTRG.17179;CDS192229	1	C	T	TCA	TTA	S1032L	C3095T	TCA>TTA	Missense	CDS192229
1007402	dd_Smes_g4_48	1137063	G	C	SMEST056983001.1:MSTRG.17179;CDS192229	1	G	C	GGT	GCT	G1058G	G3174C	GGG>GGC	Synonymous	CDS192229
1007403	dd_Smes_g4_48	1137219	T	C	SMEST056983001.1:MSTRG.17179;CDS192229	1	T	C	TTA	TCA	F1110F	T3330C	TTT>TTC	Synonymous	CDS192229
1007404	dd_Smes_g4_48	1137254	A	G	SMEST056983001.1:MSTRG.17179;CDS192229	1	A	G	GAC	GGC	D1122G	A3365G	GAC>GGC	Missense	CDS192229
1007405	dd_Smes_g4_48	1137540	A	G	SMEST056983001.1:MSTRG.17179;CDS192229	1	A	G	AAA	AGA	E1217E	A3651G	GAA>GAG	Synonymous	CDS192229
1007406	dd_Smes_g4_48	1137630	A	G	SMEST056983001.1:MSTRG.17179;CDS192229	1	A	G	TAT	TGT	L1247L	A3741G	TTA>TTG	Synonymous	CDS192229
1007407	dd_Smes_g4_48	1137693	T	G	SMEST056983001.1:MSTRG.17179;CDS192229	1	T	G	CTC	CGC	S1268S	T3804G	TCT>TCG	Synonymous	CDS192229
1007408	dd_Smes_g4_48	1137763	C	G	SMEST056983001.1:MSTRG.17179;CDS192229	1	C	G	TCC	TGC	P1292A	C3874G	CCA>GCA	Missense	CDS192229
1007409	dd_Smes_g4_48	1138230	T	C	SMEST056983001.1:MSTRG.17179;CDS192229	1	T	C	CTC	CCC	T1447T	T4341C	ACT>ACC	Synonymous	CDS192229
1007410	dd_Smes_g4_48	1138608	A	G	SMEST056983001.1:MSTRG.17179;CDS192229	1	A	G	CAG	CGG	T1573T	A4719G	ACA>ACG	Synonymous	CDS192229
1007411	dd_Smes_g4_48	1138872	C	T	SMEST056983001.1:MSTRG.17179;CDS192229	1	C	T	GCT	GTT	C1661C	C4983T	TGC>TGT	Synonymous	CDS192229
1007412	dd_Smes_g4_48	1139015	A	G	SMEST056983001.1:MSTRG.17179;CDS192229	1	A	G	AAA	AGA	K1709R	A5126G	AAA>AGA	Missense	CDS192229
1007413	dd_Smes_g4_48	1139427	A	T	SMEST056983001.1:MSTRG.17179;CDS192229	1	A	T	TAC	TTC	I1846I	A5538T	ATA>ATT	Synonymous	CDS192229
1007414	dd_Smes_g4_48	1139453	A	C	SMEST056983001.1:MSTRG.17179;CDS192229	1	A	C	CAA	CCA	Q1855P	A5564C	CAA>CCA	Missense	CDS192229
1007415	dd_Smes_g4_48	1139485	G	A	SMEST056983001.1:MSTRG.17179;CDS192229	1	G	A	TGG	TAG	G1866S	G5596A	GGT>AGT	Missense	CDS192229
1007416	dd_Smes_g4_48	1139499	T	C	SMEST056983001.1:MSTRG.17179;CDS192229	1	T	C	ATT	ACT	H1870H	T5610C	CAT>CAC	Synonymous	CDS192229
1007417	dd_Smes_g4_48	1139656	T	C	SMEST056983001.1:MSTRG.17179;CDS192229	1	T	C	ATT	ACT	L1923L	T5767C	TTG>CTG	Synonymous	CDS192229
1007418	dd_Smes_g4_48	1139965	A	G	SMEST056983001.1:MSTRG.17179;CDS192229	1	A	G	CAA	CGA	N2026D	A6076G	AAT>GAT	Missense	CDS192229
1007428	dd_Smes_g4_48	1210914	A	G	SMEST056992001.1:MSTRG.17181;CDS192298	-1	T	C	CTT	CCT	L34P	T101C	CTT>CCT	Missense	CDS192298
1007430	dd_Smes_g4_48	1212003	C	A	SMEST056992001.1:MSTRG.17181;CDS192297	-1	G	T	TGC	TTC	A15S	G43T	GCT>TCT	Missense	CDS192297
100750	dd_Smes_g4_11	3860634	C	T	MSTRG.1732.2:MSTRG.1732;CDS196439	1	C	T	CCA	CTA	A23A	C69T	GCC>GCT	Synonymous	CDS196439
1007542	dd_Smes_g4_48	1230956	G	T	SMEST056992001.1:MSTRG.17181;CDS192294	-1	C	A	TCC	TAC	V26V	C78A	GTC>GTA	Synonymous	CDS192294
1007543	dd_Smes_g4_48	1255232	C	T	SMEST056994001.1:MSTRG.17180;CDS192267	1	C	T	TCC	TTC	P25S	C73T	CCG>TCG	Missense	CDS192267
1007544	dd_Smes_g4_48	1255301	G	A	SMEST056994001.1:MSTRG.17180;CDS192267	1	G	A	GGC	GAC	A48T	G142A	GCG>ACG	Missense	CDS192267
1007545	dd_Smes_g4_48	1255345	T	C	SMEST056994001.1:MSTRG.17180;CDS192267	1	T	C	CTT	CCT	P62P	T186C	CCT>CCC	Synonymous	CDS192267
1007546	dd_Smes_g4_48	1255368	A	C	SMEST056994001.1:MSTRG.17180;CDS192267	1	A	C	GAC	GCC	D70A	A209C	GAC>GCC	Missense	CDS192267
1007552	dd_Smes_g4_48	1256874	T	C	SMEST056994001.1:MSTRG.17180;CDS192268	1	T	C	CTT	CCT	T163T	T489C	ACT>ACC	Synonymous	CDS192268
1007553	dd_Smes_g4_48	1257108	A	T	SMEST056994001.1:MSTRG.17180;CDS192268	1	A	T	CAT	CTT	A241A	A723T	GCA>GCT	Synonymous	CDS192268
1007554	dd_Smes_g4_48	1257238	C	A	SMEST056994001.1:MSTRG.17180;CDS192268	1	C	A	CCT	CAT	L285I	C853A	CTT>ATT	Missense	CDS192268
1007560	dd_Smes_g4_48	1264698	T	C	SMEST056995001.1:MSTRG.17182;CDS192302	-1	A	G	CAA	CGA	T89T	A267G	ACA>ACG	Synonymous	CDS192302
1007561	dd_Smes_g4_48	1264704	T	A	SMEST056995001.1:MSTRG.17182;CDS192302	-1	A	T	CAT	CTT	A87A	A261T	GCA>GCT	Synonymous	CDS192302
1007562	dd_Smes_g4_48	1264799	T	A	SMEST056995001.1:MSTRG.17182;CDS192302	-1	A	T	GAC	GTC	T56S	A166T	ACT>TCT	Missense	CDS192302
1007563	dd_Smes_g4_48	1264800	C	T	SMEST056995001.1:MSTRG.17182;CDS192302	-1	G	A	AGA	AAA	K55K	G165A	AAG>AAA	Synonymous	CDS192302
1007595	dd_Smes_g4_48	1314813	A	G	SMEST057001001.1:MSTRG.17183;CDS192315	-1	T	C	GTG	GCG	G41G	T123C	GGT>GGC	Synonymous	CDS192315
1007659	dd_Smes_g4_48	1346739	T	C	MSTRG.17189.2:MSTRG.17189;CDS192401	1	T	C	CTA	CCA	T38T	T114C	ACT>ACC	Synonymous	CDS192401
1007700	dd_Smes_g4_48	1351894	T	C	MSTRG.17189.2:MSTRG.17189;CDS192406	1	T	C	ATG	ACG	N8N	T24C	AAT>AAC	Synonymous	CDS192406
1007794	dd_Smes_g4_48	1364656	A	G	MSTRG.17189.2:MSTRG.17189;CDS192409	1	A	G	TAC	TGC	T64A	A190G	ACT>GCT	Missense	CDS192409
1007851	dd_Smes_g4_48	1371513	C	T	MSTRG.17189.2:MSTRG.17189;CDS192410	1	C	T	ACA	ATA	N43N	C129T	AAC>AAT	Synonymous	CDS192410
1007852	dd_Smes_g4_48	1371522	A	G	MSTRG.17189.2:MSTRG.17189;CDS192410	1	A	G	AAG	AGG	Q46Q	A138G	CAA>CAG	Synonymous	CDS192410
1007853	dd_Smes_g4_48	1371716	G	A	MSTRG.17189.2:MSTRG.17189;CDS192411	1	G	A	CGG	CAG	P32P	G96A	CCG>CCA	Synonymous	CDS192411
1007854	dd_Smes_g4_48	1371725	G	A	MSTRG.17189.2:MSTRG.17189;CDS192411	1	G	A	AGC	AAC	Q35Q	G105A	CAG>CAA	Synonymous	CDS192411
1007855	dd_Smes_g4_48	1371800	T	C	MSTRG.17189.2:MSTRG.17189;CDS192411	1	T	C	TTC	TCC	V60V	T180C	GTT>GTC	Synonymous	CDS192411
1007856	dd_Smes_g4_48	1371818	A	C	MSTRG.17189.2:MSTRG.17189;CDS192411	1	A	C	CAT	CCT	T66T	A198C	ACA>ACC	Synonymous	CDS192411
1007857	dd_Smes_g4_48	1372012	C	T	MSTRG.17189.2:MSTRG.17189;CDS192412	1	C	T	GCA	GTA	A15V	C44T	GCA>GTA	Missense	CDS192412
1007907	dd_Smes_g4_48	1376883	G	C	MSTRG.17189.2:MSTRG.17189;CDS192413	1	G	C	GGT	GCT	G6A	G17C	GGT>GCT	Missense	CDS192413
1007908	dd_Smes_g4_48	1376974	T	G	MSTRG.17189.2:MSTRG.17189;CDS192413	1	T	G	GTC	GGC	R36R	T108G	CGT>CGG	Synonymous	CDS192413
1007909	dd_Smes_g4_48	1377214	C	T	MSTRG.17189.2:MSTRG.17189;CDS192414	1	C	T	ACA	ATA	N54N	C162T	AAC>AAT	Synonymous	CDS192414
1007957	dd_Smes_g4_48	1381181	T	C	MSTRG.17189.2:MSTRG.17189;CDS192415	1	T	C	CTG	CCG	A3A	T9C	GCT>GCC	Synonymous	CDS192415
100798	dd_Smes_g4_11	3866528	C	T	MSTRG.1732.2:MSTRG.1732;CDS196441	1	C	T	ACT	ATT	H17H	C51T	CAC>CAT	Synonymous	CDS196441
100799	dd_Smes_g4_11	3866555	C	T	MSTRG.1732.2:MSTRG.1732;CDS196441	1	C	T	GCA	GTA	C26C	C78T	TGC>TGT	Synonymous	CDS196441
1008004	dd_Smes_g4_48	1387608	C	T	MSTRG.17189.2:MSTRG.17189;CDS192417	1	C	T	ACT	ATT	L116L	C346T	CTG>TTG	Synonymous	CDS192417
1008008	dd_Smes_g4_48	1404828	T	C	MSTRG.17184.2:MSTRG.17184;CDS192318	1	T	C	ATA	ACA	D130D	T390C	GAT>GAC	Synonymous	CDS192318
1008009	dd_Smes_g4_48	1404864	T	G	MSTRG.17184.2:MSTRG.17184;CDS192318	1	T	G	CTT	CGT	P142P	T426G	CCT>CCG	Synonymous	CDS192318
1008021	dd_Smes_g4_48	1602896	A	G	MSTRG.17190.1:MSTRG.17190;CDS192577	1	A	G	AAG	AGG	Q85Q	A255G	CAA>CAG	Synonymous	CDS192577
1008022	dd_Smes_g4_48	1602923	T	C	MSTRG.17190.1:MSTRG.17190;CDS192577	1	T	C	ATA	ACA	H94H	T282C	CAT>CAC	Synonymous	CDS192577
1008024	dd_Smes_g4_48	1603089	T	C	MSTRG.17190.1:MSTRG.17190;CDS192578	1	T	C	ATC	ACC	D25D	T75C	GAT>GAC	Synonymous	CDS192578
1008025	dd_Smes_g4_48	1603140	A	G	MSTRG.17190.1:MSTRG.17190;CDS192578	1	A	G	TAA	TGA	L42L	A126G	TTA>TTG	Synonymous	CDS192578
1008035	dd_Smes_g4_48	1604429	A	G	MSTRG.17190.1:MSTRG.17190;CDS192579	1	A	G	CAT	CGT	A15A	A45G	GCA>GCG	Synonymous	CDS192579
1008036	dd_Smes_g4_48	1604523	G	A	MSTRG.17190.1:MSTRG.17190;CDS192579	1	G	A	GGT	GAT	V47I	G139A	GTC>ATC	Missense	CDS192579
1008038	dd_Smes_g4_48	1604843	T	C	MSTRG.17190.1:MSTRG.17190;CDS192582	1	T	C	ATC	ACC	S3P	T7C	TCG>CCG	Missense	CDS192582
1008039	dd_Smes_g4_48	1604848	G	A	MSTRG.17190.1:MSTRG.17190;CDS192582	1	G	A	CGG	CAG	T4T	G12A	ACG>ACA	Synonymous	CDS192582
1008040	dd_Smes_g4_48	1604938	T	A	MSTRG.17190.1:MSTRG.17190;CDS192582	1	T	A	CTA	CAA	A34A	T102A	GCT>GCA	Synonymous	CDS192582
1008041	dd_Smes_g4_48	1604939	A	G	MSTRG.17190.1:MSTRG.17190;CDS192582	1	A	G	TAA	TGA	K35E	A103G	AAA>GAA	Missense	CDS192582
1008063	dd_Smes_g4_48	1606614	G	C	MSTRG.17190.1:MSTRG.17190;CDS192584	1	G	C	TGT	TCT	C24S	G71C	TGT>TCT	Missense	CDS192584
1008128	dd_Smes_g4_48	1624726	C	G	MSTRG.17190.1:MSTRG.17190;CDS192585	1	C	G	ACA	AGA	T63R	C188G	ACA>AGA	Missense	CDS192585
1008129	dd_Smes_g4_48	1624846	C	T	MSTRG.17190.1:MSTRG.17190;CDS192586	1	C	T	ACC	ATC	T8I	C23T	ACC>ATC	Missense	CDS192586
1008130	dd_Smes_g4_48	1624848	T	C	MSTRG.17190.1:MSTRG.17190;CDS192586	1	T	C	CTT	CCT	F9L	T25C	TTT>CTT	Missense	CDS192586
1008147	dd_Smes_g4_48	1681878	C	T	SMEST057051001.1:MSTRG.17191;CDS192631	1	C	T	ACA	ATA	Y12Y	C36T	TAC>TAT	Synonymous	CDS192631
1008148	dd_Smes_g4_48	1682029	G	A	SMEST057051001.1:MSTRG.17191;CDS192631	1	G	A	TGT	TAT	V63I	G187A	GTT>ATT	Missense	CDS192631
1008149	dd_Smes_g4_48	1682073	G	A	SMEST057051001.1:MSTRG.17191;CDS192631	1	G	A	GGT	GAT	R77R	G231A	AGG>AGA	Synonymous	CDS192631
1008150	dd_Smes_g4_48	1682359	T	C	SMEST057051001.1:MSTRG.17191;CDS192632	1	T	C	TTC	TCC	I63I	T189C	ATT>ATC	Synonymous	CDS192632
1008174	dd_Smes_g4_48	1684574	G	T	SMEST057052001.1:MSTRG.17192;CDS192635	-1	C	A	CCG	CAG	T47T	C141A	ACC>ACA	Synonymous	CDS192635
1008175	dd_Smes_g4_48	1684956	G	T	SMEST057052001.1:MSTRG.17192;CDS192634	-1	C	A	TCT	TAT	S23Y	C68A	TCT>TAT	Missense	CDS192634
1008177	dd_Smes_g4_48	1754698	C	T	SMEST057062001.1:MSTRG.17194;CDS192641	1	C	T	ACT	ATT	L77L	C229T	CTA>TTA	Synonymous	CDS192641
1008178	dd_Smes_g4_48	1754964	C	T	SMEST057062001.1:MSTRG.17194;CDS192641	1	C	T	ACG	ATG	D165D	C495T	GAC>GAT	Synonymous	CDS192641
1008179	dd_Smes_g4_48	1755120	G	A	SMEST057062001.1:MSTRG.17194;CDS192641	1	G	A	AGG	AAG	E217E	G651A	GAG>GAA	Synonymous	CDS192641
1008180	dd_Smes_g4_48	1755201	A	G	SMEST057062001.1:MSTRG.17194;CDS192641	1	A	G	CAT	CGT	S244S	A732G	TCA>TCG	Synonymous	CDS192641
1008181	dd_Smes_g4_48	1755210	A	G	SMEST057062001.1:MSTRG.17194;CDS192641	1	A	G	CAT	CGT	P247P	A741G	CCA>CCG	Synonymous	CDS192641
1008182	dd_Smes_g4_48	1755402	C	T	SMEST057062001.1:MSTRG.17194;CDS192641	1	C	T	ACG	ATG	N311N	C933T	AAC>AAT	Synonymous	CDS192641
1008183	dd_Smes_g4_48	1755507	T	C	SMEST057062001.1:MSTRG.17194;CDS192642	1	T	C	ATG	ACG	D4D	T12C	GAT>GAC	Synonymous	CDS192642
1008184	dd_Smes_g4_48	1755576	T	C	SMEST057062001.1:MSTRG.17194;CDS192642	1	T	C	CTA	CCA	T27T	T81C	ACT>ACC	Synonymous	CDS192642
1008185	dd_Smes_g4_48	1755623	T	C	SMEST057062001.1:MSTRG.17194;CDS192642	1	T	C	TTA	TCA	L43S	T128C	TTA>TCA	Missense	CDS192642
1008186	dd_Smes_g4_48	1755912	C	T	SMEST057062001.1:MSTRG.17194;CDS192642	1	C	T	GCC	GTC	R139R	C417T	CGC>CGT	Synonymous	CDS192642
1008189	dd_Smes_g4_48	1756741	G	T	SMEST057062001.1:MSTRG.17194;CDS192643	1	G	T	CGC	CTC	T94T	G282T	ACG>ACT	Synonymous	CDS192643
1008190	dd_Smes_g4_48	1756768	G	A	SMEST057062001.1:MSTRG.17194;CDS192643	1	G	A	CGG	CAG	T103T	G309A	ACG>ACA	Synonymous	CDS192643
1008191	dd_Smes_g4_48	1756943	G	C	SMEST057062001.1:MSTRG.17194;CDS192644	1	G	C	GGA	GCA	R13S	G39C	AGG>AGC	Missense	CDS192644
1008202	dd_Smes_g4_48	1778925	G	A	MSTRG.17195.1:MSTRG.17195;CDS192646	1	G	A	TGA	TAA	L48L	G144A	TTG>TTA	Synonymous	CDS192646
1008203	dd_Smes_g4_48	1779080	T	C	MSTRG.17195.1:MSTRG.17195;CDS192646	1	T	C	GTT	GCT	V100A	T299C	GTT>GCT	Missense	CDS192646
1008204	dd_Smes_g4_48	1779274	T	C	MSTRG.17195.1:MSTRG.17195;CDS192646	1	T	C	CTT	CCT	L165L	T493C	TTA>CTA	Synonymous	CDS192646
1008206	dd_Smes_g4_48	1779407	A	T	MSTRG.17195.1:MSTRG.17195;CDS192647	1	A	T	AAT	ATT	Q12H	A36T	CAA>CAT	Missense	CDS192647
1008322	dd_Smes_g4_48	1798125	G	A	MSTRG.17195.1:MSTRG.17195;CDS192648	1	G	A	CGG	CAG	R7Q	G20A	CGG>CAG	Missense	CDS192648
1008323	dd_Smes_g4_48	1798146	T	C	MSTRG.17195.1:MSTRG.17195;CDS192648	1	T	C	GTG	GCG	V14A	T41C	GTG>GCG	Missense	CDS192648
1008324	dd_Smes_g4_48	1798147	G	A	MSTRG.17195.1:MSTRG.17195;CDS192648	1	G	A	TGC	TAC	V14V	G42A	GTG>GTA	Synonymous	CDS192648
1008325	dd_Smes_g4_48	1798153	G	A	MSTRG.17195.1:MSTRG.17195;CDS192648	1	G	A	AGA	AAA	E16E	G48A	GAG>GAA	Synonymous	CDS192648
1008348	dd_Smes_g4_48	1821122	C	T	MSTRG.17195.1:MSTRG.17195;CDS192650	1	C	T	ACT	ATT	H14H	C42T	CAC>CAT	Synonymous	CDS192650
1008353	dd_Smes_g4_48	1847617	A	G	MSTRG.17200.4:MSTRG.17200;CDS192745	1	A	G	AAG	AGG	K3R	A8G	AAG>AGG	Missense	CDS192745
1008354	dd_Smes_g4_48	1847646	T	C	MSTRG.17200.4:MSTRG.17200;CDS192745	1	T	C	TTT	TCT	F13L	T37C	TTC>CTC	Missense	CDS192745
1008355	dd_Smes_g4_48	1847675	A	T	MSTRG.17200.4:MSTRG.17200;CDS192745	1	A	T	CAG	CTG	S22S	A66T	TCA>TCT	Synonymous	CDS192745
1008356	dd_Smes_g4_48	1847732	A	G	MSTRG.17200.4:MSTRG.17200;CDS192745	1	A	G	TAG	TGG	I41M	A123G	ATA>ATG	Missense	CDS192745
1008357	dd_Smes_g4_48	1847742	G	A	MSTRG.17200.4:MSTRG.17200;CDS192745	1	G	A	TGA	TAA	E45K	G133A	GAA>AAA	Missense	CDS192745
1008376	dd_Smes_g4_48	1849572	T	C	MSTRG.17200.4:MSTRG.17200;CDS192748	1	T	C	CTA	CCA	T17T	T51C	ACT>ACC	Synonymous	CDS192748
1008377	dd_Smes_g4_48	1849913	C	T	MSTRG.17200.4:MSTRG.17200;CDS192749	1	C	T	GCA	GTA	H29Y	C85T	CAT>TAT	Missense	CDS192749
1008378	dd_Smes_g4_48	1849930	G	A	MSTRG.17200.4:MSTRG.17200;CDS192749	1	G	A	TGA	TAA	L34L	G102A	CTG>CTA	Synonymous	CDS192749
1008382	dd_Smes_g4_48	1851543	G	C	MSTRG.17200.4:MSTRG.17200;CDS192751	1	G	C	GGG	GCG	R165R	G495C	CGG>CGC	Synonymous	CDS192751
1008383	dd_Smes_g4_48	1851582	T	G	MSTRG.17200.4:MSTRG.17200;CDS192751	1	T	G	GTG	GGG	G178G	T534G	GGT>GGG	Synonymous	CDS192751
1008384	dd_Smes_g4_48	1851720	G	A	MSTRG.17200.4:MSTRG.17200;CDS192751	1	G	A	CGG	CAG	P224P	G672A	CCG>CCA	Synonymous	CDS192751
1008385	dd_Smes_g4_48	1851901	T	C	MSTRG.17200.4:MSTRG.17200;CDS192751	1	T	C	ATT	ACT	L285L	T853C	TTA>CTA	Synonymous	CDS192751
1008397	dd_Smes_g4_48	1854851	T	A	MSTRG.17200.4:MSTRG.17200;CDS192753	1	T	A	ATA	AAA	Y25*	T75A	TAT>TAA	Nonsense	CDS192753
1008398	dd_Smes_g4_48	1854861	A	G	MSTRG.17200.4:MSTRG.17200;CDS192753	1	A	G	GAC	GGC	T29A	A85G	ACC>GCC	Missense	CDS192753
1008400	dd_Smes_g4_48	1855993	A	G	MSTRG.17200.4:MSTRG.17200;CDS192754	1	A	G	AAG	AGG	Q5Q	A15G	CAA>CAG	Synonymous	CDS192754
1008401	dd_Smes_g4_48	1856015	T	A	MSTRG.17200.4:MSTRG.17200;CDS192754	1	T	A	ATT	AAT	L13M	T37A	TTG>ATG	Missense	CDS192754
1008402	dd_Smes_g4_48	1856214	T	C	MSTRG.17200.4:MSTRG.17200;CDS192755	1	T	C	ATT	ACT	L11L	T31C	TTG>CTG	Synonymous	CDS192755
1008403	dd_Smes_g4_48	1856229	G	A	MSTRG.17200.4:MSTRG.17200;CDS192755	1	G	A	AGA	AAA	E16K	G46A	GAA>AAA	Missense	CDS192755
1008404	dd_Smes_g4_48	1856348	G	A	MSTRG.17200.4:MSTRG.17200;CDS192755	1	G	A	AGG	AAG	E55E	G165A	GAG>GAA	Synonymous	CDS192755
1008405	dd_Smes_g4_48	1856426	A	G	MSTRG.17200.4:MSTRG.17200;CDS192755	1	A	G	AAC	AGC	E81E	A243G	GAA>GAG	Synonymous	CDS192755
1008408	dd_Smes_g4_48	1856540	T	C	MSTRG.17200.4:MSTRG.17200;CDS192756	1	T	C	CTC	CCC	P18P	T54C	CCT>CCC	Synonymous	CDS192756
1008410	dd_Smes_g4_48	1857906	A	G	MSTRG.17200.4:MSTRG.17200;CDS192744	1	A	G	AAT	AGT	I12V	A34G	ATT>GTT	Missense	CDS192744
1008411	dd_Smes_g4_48	1858022	C	T	MSTRG.17200.4:MSTRG.17200;CDS192744	1	C	T	CCA	CTA	P50P	C150T	CCC>CCT	Synonymous	CDS192744
1008426	dd_Smes_g4_48	1940629	A	G	SMEST057080001.1:SMESG000057080.1;CDS587052	-1	T	C	TTG	TCG	I238I	T714C	ATT>ATC	Synonymous	CDS587052
1008427	dd_Smes_g4_48	1940632	G	C	SMEST057080001.1:SMESG000057080.1;CDS587052	-1	C	G	ACA	AGA	D237E	C711G	GAC>GAG	Missense	CDS587052
1008428	dd_Smes_g4_48	1940659	G	A	SMEST057080001.1:SMESG000057080.1;CDS587052	-1	C	T	GCG	GTG	C228C	C684T	TGC>TGT	Synonymous	CDS587052
1008429	dd_Smes_g4_48	1940734	G	T	SMEST057080001.1:SMESG000057080.1;CDS587052	-1	C	A	TCG	TAG	L203L	C609A	CTC>CTA	Synonymous	CDS587052
1008430	dd_Smes_g4_48	1940823	T	A	SMEST057080001.1:SMESG000057080.1;CDS587052	-1	A	T	GAC	GTC	T174S	A520T	ACC>TCC	Missense	CDS587052
1008431	dd_Smes_g4_48	1941004	A	T	SMEST057080001.1:SMESG000057080.1;CDS587052	-1	T	A	GTG	GAG	G113G	T339A	GGT>GGA	Synonymous	CDS587052
1008432	dd_Smes_g4_48	1941110	A	G	SMEST057080001.1:SMESG000057080.1;CDS587052	-1	T	C	GTA	GCA	V78A	T233C	GTA>GCA	Missense	CDS587052
1008433	dd_Smes_g4_48	1941308	T	A	SMEST057080001.1:SMESG000057080.1;CDS587052	-1	A	T	AAT	ATT	N12I	A35T	AAT>ATT	Missense	CDS587052
1008439	dd_Smes_g4_48	1942583	C	T	MSTRG.17199.6:MSTRG.17199;CDS192676	-1	G	A	AGT	AAT	K215K	G645A	AAG>AAA	Synonymous	CDS192676
1008440	dd_Smes_g4_48	1942657	C	T	MSTRG.17199.6:MSTRG.17199;CDS192676	-1	G	A	TGA	TAA	E191K	G571A	GAA>AAA	Missense	CDS192676
1008441	dd_Smes_g4_48	1942669	G	A	MSTRG.17199.6:MSTRG.17199;CDS192676	-1	C	T	TCT	TTT	L187F	C559T	CTC>TTC	Missense	CDS192676
1008442	dd_Smes_g4_48	1942719	G	A	MSTRG.17199.6:MSTRG.17199;CDS192676	-1	C	T	TCG	TTG	S170L	C509T	TCG>TTG	Missense	CDS192676
1008443	dd_Smes_g4_48	1942736	G	T	MSTRG.17199.6:MSTRG.17199;CDS192676	-1	C	A	TCG	TAG	F164L	C492A	TTC>TTA	Missense	CDS192676
1008444	dd_Smes_g4_48	1942842	G	A	MSTRG.17199.6:MSTRG.17199;CDS192676	-1	C	T	CCG	CTG	P129L	C386T	CCG>CTG	Missense	CDS192676
1008445	dd_Smes_g4_48	1942919	G	T	MSTRG.17199.6:MSTRG.17199;CDS192676	-1	C	A	TCA	TAA	I103I	C309A	ATC>ATA	Synonymous	CDS192676
1008446	dd_Smes_g4_48	1943156	A	G	MSTRG.17199.6:MSTRG.17199;CDS192676	-1	T	C	GTG	GCG	S24S	T72C	AGT>AGC	Synonymous	CDS192676
1008447	dd_Smes_g4_48	1943167	A	G	MSTRG.17199.6:MSTRG.17199;CDS192676	-1	T	C	ATC	ACC	S21P	T61C	TCA>CCA	Missense	CDS192676
1008448	dd_Smes_g4_48	1943171	A	G	MSTRG.17199.6:MSTRG.17199;CDS192676	-1	T	C	TTT	TCT	F19F	T57C	TTT>TTC	Synonymous	CDS192676
1008477	dd_Smes_g4_48	1945721	T	A	MSTRG.17199.6:MSTRG.17199;CDS192675	-1	A	T	AAT	ATT	K294N	A882T	AAA>AAT	Missense	CDS192675
1008478	dd_Smes_g4_48	1945815	C	T	MSTRG.17199.6:MSTRG.17199;CDS192675	-1	G	A	AGG	AAG	R263K	G788A	AGG>AAG	Missense	CDS192675
1008479	dd_Smes_g4_48	1945999	C	T	MSTRG.17199.6:MSTRG.17199;CDS192675	-1	G	A	TGA	TAA	E202K	G604A	GAA>AAA	Missense	CDS192675
1008480	dd_Smes_g4_48	1946140	C	T	MSTRG.17199.6:MSTRG.17199;CDS192675	-1	G	A	CGA	CAA	E155K	G463A	GAA>AAA	Missense	CDS192675
1008481	dd_Smes_g4_48	1946228	A	T	MSTRG.17199.6:MSTRG.17199;CDS192675	-1	T	A	CTA	CAA	P125P	T375A	CCT>CCA	Synonymous	CDS192675
1008482	dd_Smes_g4_48	1946316	A	T	MSTRG.17199.6:MSTRG.17199;CDS192675	-1	T	A	ATT	AAT	I96N	T287A	ATT>AAT	Missense	CDS192675
1008483	dd_Smes_g4_48	1946334	A	T	MSTRG.17199.6:MSTRG.17199;CDS192675	-1	T	A	CTA	CAA	L90Q	T269A	CTA>CAA	Missense	CDS192675
1008484	dd_Smes_g4_48	1946373	G	A	MSTRG.17199.6:MSTRG.17199;CDS192675	-1	C	T	ACG	ATG	T77M	C230T	ACG>ATG	Missense	CDS192675
100850	dd_Smes_g4_11	3877713	T	C	MSTRG.1732.2:MSTRG.1732;CDS196445	1	T	C	CTA	CCA	S16S	T48C	TCT>TCC	Synonymous	CDS196445
1008533	dd_Smes_g4_48	1970696	A	C	MSTRG.17205.2:MSTRG.17205;CDS192925	-1	T	G	CTG	CGG	T50T	T150G	ACT>ACG	Synonymous	CDS192925
1008534	dd_Smes_g4_48	1971082	A	G	MSTRG.17205.2:MSTRG.17205;CDS192923	-1	T	C	ATC	ACC	D37D	T111C	GAT>GAC	Synonymous	CDS192923
1008539	dd_Smes_g4_48	1972529	G	A	MSTRG.17205.2:MSTRG.17205;CDS192922	-1	C	T	ACG	ATG	Y50Y	C150T	TAC>TAT	Synonymous	CDS192922
1008554	dd_Smes_g4_48	1975897	G	A	MSTRG.17205.2:MSTRG.17205;CDS192920	-1	C	T	CCG	CTG	P27P	C81T	CCC>CCT	Synonymous	CDS192920
1008555	dd_Smes_g4_48	1975908	C	T	MSTRG.17205.2:MSTRG.17205;CDS192920	-1	G	A	AGT	AAT	V24I	G70A	GTA>ATA	Missense	CDS192920
1008565	dd_Smes_g4_48	1977318	G	A	MSTRG.17205.2:MSTRG.17205;CDS192919	-1	C	T	ACA	ATA	Y20Y	C60T	TAC>TAT	Synonymous	CDS192919
1008566	dd_Smes_g4_48	1977369	G	T	MSTRG.17205.2:MSTRG.17205;CDS192919	-1	C	A	GCT	GAT	G3G	C9A	GGC>GGA	Synonymous	CDS192919
1008613	dd_Smes_g4_48	1984238	C	T	MSTRG.17205.2:MSTRG.17205;CDS192914	-1	G	A	TGG	TAG	L25L	G75A	TTG>TTA	Synonymous	CDS192914
1008614	dd_Smes_g4_48	1984303	G	A	MSTRG.17205.2:MSTRG.17205;CDS192914	-1	C	T	GCT	GTT	L4L	C10T	CTA>TTA	Synonymous	CDS192914
1008671	dd_Smes_g4_48	1989585	A	G	MSTRG.17205.2:MSTRG.17205;CDS192912	-1	T	C	GTT	GCT	L91L	T271C	TTA>CTA	Synonymous	CDS192912
1008672	dd_Smes_g4_48	1989634	C	T	MSTRG.17205.2:MSTRG.17205;CDS192912	-1	G	A	GGA	GAA	G74G	G222A	GGG>GGA	Synonymous	CDS192912
1008673	dd_Smes_g4_48	1989912	G	A	MSTRG.17205.2:MSTRG.17205;CDS192911	-1	C	T	ACC	ATC	Y44Y	C132T	TAC>TAT	Synonymous	CDS192911
1008674	dd_Smes_g4_48	1989921	G	T	MSTRG.17205.2:MSTRG.17205;CDS192911	-1	C	A	CCA	CAA	S41S	C123A	TCC>TCA	Synonymous	CDS192911
1008676	dd_Smes_g4_48	1990157	A	G	MSTRG.17205.2:MSTRG.17205;CDS192910	-1	T	C	ATG	ACG	H3H	T9C	CAT>CAC	Synonymous	CDS192910
1008705	dd_Smes_g4_48	1997081	T	C	MSTRG.17205.2:MSTRG.17205;CDS192909	-1	A	G	GAC	GGC	R30R	A90G	CGA>CGG	Synonymous	CDS192909
1008738	dd_Smes_g4_48	2002250	G	A	MSTRG.17205.2:MSTRG.17205;CDS192908	-1	C	T	CCC	CTC	T86T	C258T	ACC>ACT	Synonymous	CDS192908
1008739	dd_Smes_g4_48	2002391	T	A	MSTRG.17205.2:MSTRG.17205;CDS192908	-1	A	T	CAA	CTA	T39T	A117T	ACA>ACT	Synonymous	CDS192908
1008740	dd_Smes_g4_48	2002573	T	C	MSTRG.17205.2:MSTRG.17205;CDS192907	-1	A	G	CAT	CGT	P12P	A36G	CCA>CCG	Synonymous	CDS192907
1008741	dd_Smes_g4_48	2002594	T	C	MSTRG.17205.2:MSTRG.17205;CDS192907	-1	A	G	TAT	TGT	V5V	A15G	GTA>GTG	Synonymous	CDS192907
1008800	dd_Smes_g4_48	2041375	G	T	MSTRG.17201.3:MSTRG.17201;CDS192795	-1	C	A	TCG	TAG	S4*	C11A	TCG>TAG	Nonsense	CDS192795
1008814	dd_Smes_g4_48	2077932	C	T	SMEST057100001.1:MSTRG.17204;CDS192809	-1	G	A	TGT	TAT	V20I	G58A	GTC>ATC	Missense	CDS192809
1008815	dd_Smes_g4_48	2077951	G	T	SMEST057100001.1:MSTRG.17204;CDS192809	-1	C	A	TCC	TAC	I13I	C39A	ATC>ATA	Synonymous	CDS192809
1008829	dd_Smes_g4_48	2085111	G	A	SMEST057100001.1:MSTRG.17204;CDS192807	-1	C	T	TCC	TTC	F105F	C315T	TTC>TTT	Synonymous	CDS192807
1008831	dd_Smes_g4_48	2085763	G	A	SMEST057100001.1:MSTRG.17204;CDS192806	-1	C	T	GCC	GTC	C6C	C18T	TGC>TGT	Synonymous	CDS192806
1008854	dd_Smes_g4_48	2092096	C	T	SMEST057100001.1:MSTRG.17204;CDS192805	-1	G	A	CGT	CAT	P33P	G99A	CCG>CCA	Synonymous	CDS192805
1008873	dd_Smes_g4_48	2134722	T	A	MSTRG.17207.5:MSTRG.17207;CDS193114	-1	A	T	CAT	CTT	S40S	A120T	TCA>TCT	Synonymous	CDS193114
1008874	dd_Smes_g4_48	2134815	T	G	MSTRG.17207.5:MSTRG.17207;CDS193114	-1	A	C	CAT	CCT	P9P	A27C	CCA>CCC	Synonymous	CDS193114
1008877	dd_Smes_g4_48	2135086	C	T	MSTRG.17207.5:MSTRG.17207;CDS193112	-1	G	A	TGC	TAC	L9L	G27A	TTG>TTA	Synonymous	CDS193112
10089	dd_Smes_g4_1	6117909	A	T	MSTRG.265.1:MSTRG.265;CDS380641	-1	T	A	CTG	CAG	C68S	T202A	TGT>AGT	Missense	CDS380641
1008920	dd_Smes_g4_48	2138195	A	G	MSTRG.17207.5:MSTRG.17207;CDS193110	-1	T	C	CTA	CCA	S9S	T27C	TCT>TCC	Synonymous	CDS193110
1008921	dd_Smes_g4_48	2138337	G	T	MSTRG.17207.5:MSTRG.17207;CDS193109	-1	C	A	ACA	AAA	T12K	C35A	ACA>AAA	Missense	CDS193109
1008922	dd_Smes_g4_48	2138413	T	A	MSTRG.17207.5:MSTRG.17207;CDS193108	-1	A	T	TAA	TTA	*33L	A98T	TAA>TTA	Stop_loss	CDS193108
1008954	dd_Smes_g4_48	2163712	G	A	SMEST057111001.1:MSTRG.17208;CDS193203	1	G	A	AGC	AAC	Q26Q	G78A	CAG>CAA	Synonymous	CDS193203
1008990	dd_Smes_g4_48	2195442	G	A	MSTRG.17209.3:MSTRG.17209;CDS193217	-1	C	T	TCT	TTT	I170I	C510T	ATC>ATT	Synonymous	CDS193217
1008991	dd_Smes_g4_48	2195466	A	T	MSTRG.17209.3:MSTRG.17209;CDS193217	-1	T	A	CTG	CAG	T162T	T486A	ACT>ACA	Synonymous	CDS193217
1008992	dd_Smes_g4_48	2195601	G	T	MSTRG.17209.3:MSTRG.17209;CDS193217	-1	C	A	CCT	CAT	T117T	C351A	ACC>ACA	Synonymous	CDS193217
1008994	dd_Smes_g4_48	2197305	A	G	MSTRG.17209.3:MSTRG.17209;CDS193216	-1	T	C	TTG	TCG	L10L	T30C	CTT>CTC	Synonymous	CDS193216
10090	dd_Smes_g4_1	6119571	G	A	MSTRG.265.1:MSTRG.265;CDS380637	-1	C	T	TCA	TTA	L28L	C84T	CTC>CTT	Synonymous	CDS380637
100903	dd_Smes_g4_11	3886120	T	C	MSTRG.1732.2:MSTRG.1732;CDS196446	1	T	C	ATG	ACG	D15D	T45C	GAT>GAC	Synonymous	CDS196446
1009047	dd_Smes_g4_48	2201899	G	A	MSTRG.17209.3:MSTRG.17209;CDS193213	-1	C	T	GCT	GTT	C45C	C135T	TGC>TGT	Synonymous	CDS193213
1009100	dd_Smes_g4_48	2217676	T	C	SMEST057113001.1:SMESG000057113.1;CDS587056	-1	A	G	CAT	CGT	I290V	A868G	ATT>GTT	Missense	CDS587056
1009104	dd_Smes_g4_48	2261499	A	G	MSTRG.17213.2:MSTRG.17213;CDS193273	1	A	G	TAC	TGC	T40A	A118G	ACC>GCC	Missense	CDS193273
1009197	dd_Smes_g4_48	2273041	T	A	MSTRG.17213.2:MSTRG.17213;CDS193275	1	T	A	GTA	GAA	G12G	T36A	GGT>GGA	Synonymous	CDS193275
1009234	dd_Smes_g4_48	2277521	A	G	MSTRG.17213.2:MSTRG.17213;CDS193276	1	A	G	AAG	AGG	E22E	A66G	GAA>GAG	Synonymous	CDS193276
1009235	dd_Smes_g4_48	2277530	G	A	MSTRG.17213.2:MSTRG.17213;CDS193276	1	G	A	GGA	GAA	G25G	G75A	GGG>GGA	Synonymous	CDS193276
1009236	dd_Smes_g4_48	2277573	A	C	MSTRG.17213.2:MSTRG.17213;CDS193276	1	A	C	GAA	GCA	N40H	A118C	AAC>CAC	Missense	CDS193276
1009307	dd_Smes_g4_48	2286176	C	A	MSTRG.17213.2:MSTRG.17213;CDS193279	1	C	A	GCA	GAA	G40G	C120A	GGC>GGA	Synonymous	CDS193279
1009308	dd_Smes_g4_48	2286315	G	A	MSTRG.17213.2:MSTRG.17213;CDS193279	1	G	A	GGT	GAT	V87M	G259A	GTG>ATG	Missense	CDS193279
1009315	dd_Smes_g4_48	2288271	T	C	MSTRG.17213.2:MSTRG.17213;CDS193280	1	T	C	ATA	ACA	Y31H	T91C	TAC>CAC	Missense	CDS193280
1009316	dd_Smes_g4_48	2288317	C	G	MSTRG.17213.2:MSTRG.17213;CDS193280	1	C	G	ACT	AGT	T46S	C137G	ACT>AGT	Missense	CDS193280
1009317	dd_Smes_g4_48	2288366	G	A	MSTRG.17213.2:MSTRG.17213;CDS193280	1	G	A	GGA	GAA	G62G	G186A	GGG>GGA	Synonymous	CDS193280
1009386	dd_Smes_g4_48	2295786	G	A	MSTRG.17213.2:MSTRG.17213;CDS193285	1	G	A	CGA	CAA	R4Q	G11A	CGA>CAA	Missense	CDS193285
1009387	dd_Smes_g4_48	2295862	G	C	MSTRG.17213.2:MSTRG.17213;CDS193285	1	G	C	CGG	CCG	P29P	G87C	CCG>CCC	Synonymous	CDS193285
1009389	dd_Smes_g4_48	2311978	G	A	SMEST057122001.1:SMESG000057122.1;CDS587057	1	G	A	GGA	GAA	D8N	G22A	GAT>AAT	Missense	CDS587057
1009390	dd_Smes_g4_48	2312048	A	G	SMEST057122001.1:SMESG000057122.1;CDS587057	1	A	G	AAT	AGT	N31S	A92G	AAT>AGT	Missense	CDS587057
1009391	dd_Smes_g4_48	2312128	A	G	SMEST057122001.1:SMESG000057122.1;CDS587057	1	A	G	GAA	GGA	K58E	A172G	AAA>GAA	Missense	CDS587057
1009392	dd_Smes_g4_48	2312131	G	T	SMEST057122001.1:SMESG000057122.1;CDS587057	1	G	T	AGC	ATC	A59S	G175T	GCT>TCT	Missense	CDS587057
1009393	dd_Smes_g4_48	2312248	G	T	SMEST057122001.1:SMESG000057122.1;CDS587057	1	G	T	TGC	TTC	A98S	G292T	GCC>TCC	Missense	CDS587057
1009394	dd_Smes_g4_48	2312325	G	A	SMEST057122001.1:SMESG000057122.1;CDS587057	1	G	A	CGA	CAA	P123P	G369A	CCG>CCA	Synonymous	CDS587057
1009395	dd_Smes_g4_48	2312457	A	C	SMEST057122001.1:SMESG000057122.1;CDS587057	1	A	C	AAA	ACA	K167N	A501C	AAA>AAC	Missense	CDS587057
1009396	dd_Smes_g4_48	2312572	C	A	SMEST057122001.1:SMESG000057122.1;CDS587057	1	C	A	ACT	AAT	L206I	C616A	CTC>ATC	Missense	CDS587057
1009413	dd_Smes_g4_48	2315148	T	C	SMEST057122001.1:SMESG000057122.1;CDS587058	1	T	C	ATA	ACA	I11T	T32C	ATA>ACA	Missense	CDS587058
1009414	dd_Smes_g4_48	2315159	A	G	SMEST057122001.1:SMESG000057122.1;CDS587058	1	A	G	TAT	TGT	I15V	A43G	ATA>GTA	Missense	CDS587058
1009415	dd_Smes_g4_48	2315160	T	C	SMEST057122001.1:SMESG000057122.1;CDS587058	1	T	C	ATA	ACA	I15T	T44C	ATA>ACA	Missense	CDS587058
1009416	dd_Smes_g4_48	2315435	G	A	SMEST057122001.1:SMESG000057122.1;CDS587058	1	G	A	TGA	TAA	E107K	G319A	GAA>AAA	Missense	CDS587058
1009418	dd_Smes_g4_48	2336206	A	C	SMEST057123001.1:SMESG000057123.1;CDS587059	1	A	C	TAT	TCT	I11L	A31C	ATT>CTT	Missense	CDS587059
1009419	dd_Smes_g4_48	2336221	C	A	SMEST057123001.1:SMESG000057123.1;CDS587059	1	C	A	ACA	AAA	Q16K	C46A	CAA>AAA	Missense	CDS587059
1009420	dd_Smes_g4_48	2336288	A	G	SMEST057123001.1:SMESG000057123.1;CDS587059	1	A	G	AAT	AGT	N38S	A113G	AAT>AGT	Missense	CDS587059
1009421	dd_Smes_g4_48	2336520	C	T	SMEST057123001.1:SMESG000057123.1;CDS587059	1	C	T	TCC	TTC	I115I	C345T	ATC>ATT	Synonymous	CDS587059
1009422	dd_Smes_g4_48	2336692	C	T	SMEST057123001.1:SMESG000057123.1;CDS587059	1	C	T	CCT	CTT	L173F	C517T	CTT>TTT	Missense	CDS587059
1009425	dd_Smes_g4_48	2336981	C	T	SMEST057123001.1:SMESG000057123.1;CDS587061	1	C	T	ACG	ATG	T39M	C116T	ACG>ATG	Missense	CDS587061
1009442	dd_Smes_g4_48	2340859	T	C	SMEST057123001.1:SMESG000057123.1;CDS587062	1	T	C	TTA	TCA	L30S	T89C	TTA>TCA	Missense	CDS587062
1009443	dd_Smes_g4_48	2340863	C	G	SMEST057123001.1:SMESG000057123.1;CDS587062	1	C	G	CCG	CGG	T31T	C93G	ACC>ACG	Synonymous	CDS587062
1009444	dd_Smes_g4_48	2340921	A	G	SMEST057123001.1:SMESG000057123.1;CDS587062	1	A	G	TAC	TGC	T51A	A151G	ACA>GCA	Missense	CDS587062
1009445	dd_Smes_g4_48	2340953	A	G	SMEST057123001.1:SMESG000057123.1;CDS587062	1	A	G	AAA	AGA	K61K	A183G	AAA>AAG	Synonymous	CDS587062
1009448	dd_Smes_g4_48	2343486	G	A	SMEST057124001.1:MSTRG.17212;CDS193235	-1	C	T	TCA	TTA	F66F	C198T	TTC>TTT	Synonymous	CDS193235
1009449	dd_Smes_g4_48	2343489	G	A	SMEST057124001.1:MSTRG.17212;CDS193235	-1	C	T	CCT	CTT	P65P	C195T	CCC>CCT	Synonymous	CDS193235
100948	dd_Smes_g4_11	3890738	C	T	MSTRG.1732.2:MSTRG.1732;CDS196447	1	C	T	TCG	TTG	V53V	C159T	GTC>GTT	Synonymous	CDS196447
100949	dd_Smes_g4_11	3890828	C	G	MSTRG.1732.2:MSTRG.1732;CDS196447	1	C	G	GCT	GGT	R83R	C249G	CGC>CGG	Synonymous	CDS196447
100953	dd_Smes_g4_11	3900678	T	C	MSTRG.1733.1:MSTRG.1733;CDS197105	-1	A	G	GAT	GGT	R83R	A249G	AGA>AGG	Synonymous	CDS197105
1009549	dd_Smes_g4_48	2357197	C	T	SMEST057124001.1:MSTRG.17212;CDS193231	-1	G	A	CGC	CAC	A23T	G67A	GCT>ACT	Missense	CDS193231
1009557	dd_Smes_g4_48	2371570	G	T	SMEST057127001.1:SMESG000057127.1;CDS587065	-1	C	A	CCT	CAT	T380T	C1140A	ACC>ACA	Synonymous	CDS587065
1009558	dd_Smes_g4_48	2371762	A	G	SMEST057127001.1:SMESG000057127.1;CDS587065	-1	T	C	ATA	ACA	D316D	T948C	GAT>GAC	Synonymous	CDS587065
1009559	dd_Smes_g4_48	2371786	T	C	SMEST057127001.1:SMESG000057127.1;CDS587065	-1	A	G	TAG	TGG	V308V	A924G	GTA>GTG	Synonymous	CDS587065
1009560	dd_Smes_g4_48	2372062	G	A	SMEST057127001.1:SMESG000057127.1;CDS587065	-1	C	T	CCA	CTA	T216T	C648T	ACC>ACT	Synonymous	CDS587065
1009561	dd_Smes_g4_48	2372671	C	T	SMEST057127001.1:SMESG000057127.1;CDS587065	-1	G	A	CGG	CAG	P13P	G39A	CCG>CCA	Synonymous	CDS587065
1009562	dd_Smes_g4_48	2372680	A	G	SMEST057127001.1:SMESG000057127.1;CDS587065	-1	T	C	TTT	TCT	L10L	T30C	CTT>CTC	Synonymous	CDS587065
1009611	dd_Smes_g4_48	2383932	T	C	SMEST057128002.1:MSTRG.17219;CDS193711	1	T	C	TTT	TCT	F6S	T17C	TTT>TCT	Missense	CDS193711
1009612	dd_Smes_g4_48	2383936	A	T	SMEST057128002.1:MSTRG.17219;CDS193711	1	A	T	TAA	TTA	L7F	A21T	TTA>TTT	Missense	CDS193711
1009627	dd_Smes_g4_48	2385943	G	A	SMEST057128002.1:MSTRG.17219;CDS193714	1	G	A	AGG	AAG	K29K	G87A	AAG>AAA	Synonymous	CDS193714
1009716	dd_Smes_g4_48	2401112	G	T	SMEST057128002.1:MSTRG.17219;CDS193716	1	G	T	AGC	ATC	A30S	G88T	GCG>TCG	Missense	CDS193716
100976	dd_Smes_g4_11	3908816	A	G	MSTRG.1733.1:MSTRG.1733;CDS197103	-1	T	C	ATA	ACA	Y5H	T13C	TAC>CAC	Missense	CDS197103
1009794	dd_Smes_g4_48	2413179	A	G	SMEST057128002.1:MSTRG.17219;CDS193721	1	A	G	CAT	CGT	S42S	A126G	TCA>TCG	Synonymous	CDS193721
1009825	dd_Smes_g4_48	2416524	C	A	SMEST057128002.1:MSTRG.17219;CDS193722	1	C	A	ACT	AAT	T9N	C26A	ACT>AAT	Missense	CDS193722
1009826	dd_Smes_g4_48	2416532	C	T	SMEST057128002.1:MSTRG.17219;CDS193722	1	C	T	TCT	TTT	L12L	C34T	CTG>TTG	Synonymous	CDS193722
1009827	dd_Smes_g4_48	2416558	T	C	SMEST057128002.1:MSTRG.17219;CDS193722	1	T	C	GTG	GCG	S20S	T60C	AGT>AGC	Synonymous	CDS193722
1009882	dd_Smes_g4_48	2421935	C	T	SMEST057128002.1:MSTRG.17219;CDS193724	1	C	T	GCT	GTT	A18V	C53T	GCT>GTT	Missense	CDS193724
1009884	dd_Smes_g4_48	2422021	C	T	SMEST057128002.1:MSTRG.17219;CDS193725	1	C	T	TCA	TTA	S5L	C14T	TCA>TTA	Missense	CDS193725
1009886	dd_Smes_g4_48	2422424	A	G	SMEST057128002.1:MSTRG.17219;CDS193726	1	A	G	CAT	CGT	T46T	A138G	ACA>ACG	Synonymous	CDS193726
1009899	dd_Smes_g4_48	2426601	C	T	SMEST057128002.1:MSTRG.17219;CDS193728	1	C	T	TCT	TTT	S26F	C77T	TCT>TTT	Missense	CDS193728
1009900	dd_Smes_g4_48	2426683	C	G	SMEST057128002.1:MSTRG.17219;CDS193728	1	C	G	CCA	CGA	T53T	C159G	ACC>ACG	Synonymous	CDS193728
1009901	dd_Smes_g4_48	2426719	C	A	SMEST057128002.1:MSTRG.17219;CDS193728	1	C	A	TCA	TAA	I65I	C195A	ATC>ATA	Synonymous	CDS193728
1009908	dd_Smes_g4_48	2430206	A	G	SMEST057129001.1:SMESG000057129.1;CDS587068	-1	T	C	TTA	TCA	V349V	T1047C	GTT>GTC	Synonymous	CDS587068
1009909	dd_Smes_g4_48	2430227	A	T	SMEST057129001.1:SMESG000057129.1;CDS587068	-1	T	A	CTC	CAC	T342T	T1026A	ACT>ACA	Synonymous	CDS587068
1009910	dd_Smes_g4_48	2430410	T	C	SMEST057129001.1:SMESG000057129.1;CDS587068	-1	A	G	CAA	CGA	T281T	A843G	ACA>ACG	Synonymous	CDS587068
1009911	dd_Smes_g4_48	2430441	T	C	SMEST057129001.1:SMESG000057129.1;CDS587068	-1	A	G	AAT	AGT	N271S	A812G	AAT>AGT	Missense	CDS587068
1009912	dd_Smes_g4_48	2430614	T	C	SMEST057129001.1:SMESG000057129.1;CDS587068	-1	A	G	TAG	TGG	L213L	A639G	TTA>TTG	Synonymous	CDS587068
1009913	dd_Smes_g4_48	2430794	A	G	SMEST057129001.1:SMESG000057129.1;CDS587068	-1	T	C	TTG	TCG	V153V	T459C	GTT>GTC	Synonymous	CDS587068
1009914	dd_Smes_g4_48	2431057	G	A	SMEST057129001.1:SMESG000057129.1;CDS587068	-1	C	T	CCT	CTT	L66L	C196T	CTA>TTA	Synonymous	CDS587068
1009931	dd_Smes_g4_48	2432694	T	G	SMEST057129001.1:SMESG000057129.1;CDS587067	-1	A	C	GAT	GCT	G126G	A378C	GGA>GGC	Synonymous	CDS587067
1009932	dd_Smes_g4_48	2432697	C	T	SMEST057129001.1:SMESG000057129.1;CDS587067	-1	G	A	CGG	CAG	T125T	G375A	ACG>ACA	Synonymous	CDS587067
1009934	dd_Smes_g4_48	2433183	T	A	SMEST057129001.1:SMESG000057129.1;CDS587066	-1	A	T	AAA	ATA	K13*	A37T	AAA>TAA	Nonsense	CDS587066
1009940	dd_Smes_g4_48	2441358	G	C	MSTRG.17215.2:MSTRG.17215;CDS193395	1	G	C	AGT	ACT	E30D	G90C	GAG>GAC	Missense	CDS193395
1009941	dd_Smes_g4_48	2441439	G	T	MSTRG.17215.2:MSTRG.17215;CDS193395	1	G	T	CGC	CTC	S57S	G171T	TCG>TCT	Synonymous	CDS193395
1009942	dd_Smes_g4_48	2441499	T	C	MSTRG.17215.2:MSTRG.17215;CDS193395	1	T	C	ATA	ACA	N77N	T231C	AAT>AAC	Synonymous	CDS193395
1009943	dd_Smes_g4_48	2441519	G	A	MSTRG.17215.2:MSTRG.17215;CDS193395	1	G	A	AGG	AAG	R84K	G251A	AGG>AAG	Missense	CDS193395
1009944	dd_Smes_g4_48	2441775	C	T	MSTRG.17215.2:MSTRG.17215;CDS193395	1	C	T	ACG	ATG	N169N	C507T	AAC>AAT	Synonymous	CDS193395
1009945	dd_Smes_g4_48	2441781	A	T	MSTRG.17215.2:MSTRG.17215;CDS193395	1	A	T	GAG	GTG	G171G	A513T	GGA>GGT	Synonymous	CDS193395
1009946	dd_Smes_g4_48	2441792	G	A	MSTRG.17215.2:MSTRG.17215;CDS193395	1	G	A	CGT	CAT	R175H	G524A	CGT>CAT	Missense	CDS193395
1009947	dd_Smes_g4_48	2441862	G	T	MSTRG.17215.2:MSTRG.17215;CDS193395	1	G	T	CGG	CTG	P198P	G594T	CCG>CCT	Synonymous	CDS193395
1010079	dd_Smes_g4_48	2460940	C	T	MSTRG.17215.2:MSTRG.17215;CDS193396	1	C	T	GCT	GTT	L12L	C34T	CTA>TTA	Synonymous	CDS193396
1010080	dd_Smes_g4_48	2460980	G	A	MSTRG.17215.2:MSTRG.17215;CDS193396	1	G	A	AGT	AAT	S25N	G74A	AGT>AAT	Missense	CDS193396
1010195	dd_Smes_g4_48	2520554	C	A	SMEST057138001.1:MSTRG.17216;CDS193408	1	C	A	CCA	CAA	P30P	C90A	CCC>CCA	Synonymous	CDS193408
101025	dd_Smes_g4_11	3913818	T	C	MSTRG.1733.1:MSTRG.1733;CDS197102	-1	A	G	AAA	AGA	K16R	A47G	AAA>AGA	Missense	CDS197102
101026	dd_Smes_g4_11	3913839	A	C	MSTRG.1733.1:MSTRG.1733;CDS197102	-1	T	G	TTG	TGG	L9W	T26G	TTG>TGG	Missense	CDS197102
1010267	dd_Smes_g4_48	2531662	A	T	SMEST057138001.1:MSTRG.17216;CDS193410	1	A	T	AAT	ATT	E38D	A114T	GAA>GAT	Missense	CDS193410
101027	dd_Smes_g4_11	3913842	G	C	MSTRG.1733.1:MSTRG.1733;CDS197102	-1	C	G	GCA	GGA	A8G	C23G	GCA>GGA	Missense	CDS197102
1010274	dd_Smes_g4_48	2546852	T	C	MSTRG.17218.1:MSTRG.17218;CDS193412	-1	A	G	CAT	CGT	P1196P	A3588G	CCA>CCG	Synonymous	CDS193412
1010275	dd_Smes_g4_48	2548346	T	C	MSTRG.17218.1:MSTRG.17218;CDS193412	-1	A	G	AAA	AGA	K698K	A2094G	AAA>AAG	Synonymous	CDS193412
1010276	dd_Smes_g4_48	2548534	G	A	MSTRG.17218.1:MSTRG.17218;CDS193412	-1	C	T	TCC	TTC	P636S	C1906T	CCA>TCA	Missense	CDS193412
1010277	dd_Smes_g4_48	2549465	A	G	MSTRG.17218.1:MSTRG.17218;CDS193412	-1	T	C	ATA	ACA	D325D	T975C	GAT>GAC	Synonymous	CDS193412
1010278	dd_Smes_g4_48	2549519	A	T	MSTRG.17218.1:MSTRG.17218;CDS193412	-1	T	A	CTG	CAG	T307T	T921A	ACT>ACA	Synonymous	CDS193412
1010279	dd_Smes_g4_48	2549618	C	T	MSTRG.17218.1:MSTRG.17218;CDS193412	-1	G	A	TGC	TAC	L274L	G822A	TTG>TTA	Synonymous	CDS193412
101028	dd_Smes_g4_11	3913850	A	T	MSTRG.1733.1:MSTRG.1733;CDS197102	-1	T	A	ATA	AAA	N5K	T15A	AAT>AAA	Missense	CDS197102
1010280	dd_Smes_g4_48	2549900	G	A	MSTRG.17218.1:MSTRG.17218;CDS193412	-1	C	T	ACC	ATC	N180N	C540T	AAC>AAT	Synonymous	CDS193412
1010281	dd_Smes_g4_48	2550023	A	C	MSTRG.17218.1:MSTRG.17218;CDS193412	-1	T	G	TTG	TGG	V139V	T417G	GTT>GTG	Synonymous	CDS193412
1010282	dd_Smes_g4_48	2550149	T	C	MSTRG.17218.1:MSTRG.17218;CDS193412	-1	A	G	CAG	CGG	S97S	A291G	TCA>TCG	Synonymous	CDS193412
1010283	dd_Smes_g4_48	2550156	A	T	MSTRG.17218.1:MSTRG.17218;CDS193412	-1	T	A	ATT	AAT	I95N	T284A	ATT>AAT	Missense	CDS193412
1010284	dd_Smes_g4_48	2550260	G	A	MSTRG.17218.1:MSTRG.17218;CDS193412	-1	C	T	ACT	ATT	N60N	C180T	AAC>AAT	Synonymous	CDS193412
1010285	dd_Smes_g4_48	2550391	G	A	MSTRG.17218.1:MSTRG.17218;CDS193412	-1	C	T	TCT	TTT	L17L	C49T	CTA>TTA	Synonymous	CDS193412
1010286	dd_Smes_g4_48	2550422	A	T	MSTRG.17218.1:MSTRG.17218;CDS193412	-1	T	A	TTC	TAC	I6I	T18A	ATT>ATA	Synonymous	CDS193412
1010289	dd_Smes_g4_48	2566451	A	T	MSTRG.17220.3:MSTRG.17220;CDS193780	1	A	T	CAG	CTG	S6C	A16T	AGT>TGT	Missense	CDS193780
101029	dd_Smes_g4_11	3913857	T	C	MSTRG.1733.1:MSTRG.1733;CDS197102	-1	A	G	CAC	CGC	H3R	A8G	CAC>CGC	Missense	CDS197102
1010290	dd_Smes_g4_48	2566471	C	A	MSTRG.17220.3:MSTRG.17220;CDS193780	1	C	A	CCT	CAT	P12P	C36A	CCC>CCA	Synonymous	CDS193780
1010291	dd_Smes_g4_48	2566480	C	T	MSTRG.17220.3:MSTRG.17220;CDS193780	1	C	T	ACG	ATG	D15D	C45T	GAC>GAT	Synonymous	CDS193780
1010293	dd_Smes_g4_48	2566751	C	T	MSTRG.17220.3:MSTRG.17220;CDS193781	1	C	T	ACA	ATA	D68D	C204T	GAC>GAT	Synonymous	CDS193781
101033	dd_Smes_g4_11	3913993	T	A	MSTRG.1733.1:MSTRG.1733;CDS197101	-1	A	T	TAA	TTA	L7L	A21T	CTA>CTT	Synonymous	CDS197101
101035	dd_Smes_g4_11	3914070	C	T	MSTRG.1733.1:MSTRG.1733;CDS197100	-1	G	A	CGG	CAG	S38S	G114A	TCG>TCA	Synonymous	CDS197100
101036	dd_Smes_g4_11	3917488	T	C	MSTRG.1733.1:MSTRG.1733;CDS197099	-1	A	G	AAT	AGT	N18S	A53G	AAT>AGT	Missense	CDS197099
101037	dd_Smes_g4_11	3917522	T	C	MSTRG.1733.1:MSTRG.1733;CDS197099	-1	A	G	AAT	AGT	M7V	A19G	ATG>GTG	Missense	CDS197099
1010383	dd_Smes_g4_48	2680687	T	A	MSTRG.17221.2:MSTRG.17221;CDS193795	1	T	A	TTA	TAA	F19L	T57A	TTT>TTA	Missense	CDS193795
1010384	dd_Smes_g4_48	2681256	T	A	MSTRG.17221.2:MSTRG.17221;CDS193797	1	T	A	CTC	CAC	T71T	T213A	ACT>ACA	Synonymous	CDS193797
1010385	dd_Smes_g4_48	2681508	C	T	MSTRG.17221.2:MSTRG.17221;CDS193797	1	C	T	GCG	GTG	S155S	C465T	AGC>AGT	Synonymous	CDS193797
1010386	dd_Smes_g4_48	2681521	C	T	MSTRG.17221.2:MSTRG.17221;CDS193797	1	C	T	ACT	ATT	L160F	C478T	CTT>TTT	Missense	CDS193797
1010388	dd_Smes_g4_48	2681891	T	A	MSTRG.17221.2:MSTRG.17221;CDS193798	1	T	A	ATT	AAT	I37N	T110A	ATT>AAT	Missense	CDS193798
1010389	dd_Smes_g4_48	2682244	G	A	MSTRG.17221.2:MSTRG.17221;CDS193799	1	G	A	TGA	TAA	V82V	G246A	GTG>GTA	Synonymous	CDS193799
1010393	dd_Smes_g4_48	2682950	A	G	MSTRG.17221.2:MSTRG.17221;CDS193800	1	A	G	AAC	AGC	K4K	A12G	AAA>AAG	Synonymous	CDS193800
1010394	dd_Smes_g4_48	2683139	C	T	MSTRG.17221.2:MSTRG.17221;CDS193800	1	C	T	TCA	TTA	F67F	C201T	TTC>TTT	Synonymous	CDS193800
1010540	dd_Smes_g4_48	2719513	A	G	MSTRG.17224.3:MSTRG.17224;CDS193862	-1	T	C	ATA	ACA	H38H	T114C	CAT>CAC	Synonymous	CDS193862
1010578	dd_Smes_g4_48	2724983	A	T	MSTRG.17224.3:MSTRG.17224;CDS193869	-1	T	A	TTT	TAT	L38L	T114A	CTT>CTA	Synonymous	CDS193869
1010627	dd_Smes_g4_48	2732281	T	G	MSTRG.17224.3:MSTRG.17224;CDS193868	-1	A	C	CAA	CCA	Q24P	A71C	CAA>CCA	Missense	CDS193868
1010643	dd_Smes_g4_48	2735985	G	A	MSTRG.17224.3:MSTRG.17224;CDS193866	-1	C	T	TCG	TTG	F29F	C87T	TTC>TTT	Synonymous	CDS193866
1010675	dd_Smes_g4_48	2742128	G	A	MSTRG.17224.3:MSTRG.17224;CDS193864	-1	C	T	ACA	ATA	N56N	C168T	AAC>AAT	Synonymous	CDS193864
1010684	dd_Smes_g4_48	2762760	G	C	SMEST057169001.1:MSTRG.17225;CDS193920	1	G	C	CGA	CCA	T117T	G351C	ACG>ACC	Synonymous	CDS193920
1010702	dd_Smes_g4_48	2764175	G	T	SMEST057169001.1:MSTRG.17225;CDS193921	1	G	T	CGG	CTG	S11S	G33T	TCG>TCT	Synonymous	CDS193921
1010703	dd_Smes_g4_48	2764189	C	T	SMEST057169001.1:MSTRG.17225;CDS193921	1	C	T	GCC	GTC	A16V	C47T	GCC>GTC	Missense	CDS193921
1010704	dd_Smes_g4_48	2764271	G	A	SMEST057169001.1:MSTRG.17225;CDS193921	1	G	A	TGT	TAT	V43V	G129A	GTG>GTA	Synonymous	CDS193921
1010705	dd_Smes_g4_48	2769563	T	C	SMEST057170001.1:MSTRG.17226;CDS193937	-1	A	G	TAT	TGT	I110V	A328G	ATA>GTA	Missense	CDS193937
1010706	dd_Smes_g4_48	2769794	T	C	SMEST057170001.1:MSTRG.17226;CDS193937	-1	A	G	TAC	TGC	T33A	A97G	ACA>GCA	Missense	CDS193937
1010707	dd_Smes_g4_48	2769882	C	T	SMEST057170001.1:MSTRG.17226;CDS193937	-1	G	A	AGA	AAA	K3K	G9A	AAG>AAA	Synonymous	CDS193937
1010712	dd_Smes_g4_48	2771094	T	C	SMEST057170001.1:MSTRG.17226;CDS193936	-1	A	G	AAG	AGG	Q51Q	A153G	CAA>CAG	Synonymous	CDS193936
1010713	dd_Smes_g4_48	2771157	G	C	SMEST057170001.1:MSTRG.17226;CDS193936	-1	C	G	CCA	CGA	S30S	C90G	TCC>TCG	Synonymous	CDS193936
1010714	dd_Smes_g4_48	2771223	G	A	SMEST057170001.1:MSTRG.17226;CDS193936	-1	C	T	CCG	CTG	P8P	C24T	CCC>CCT	Synonymous	CDS193936
1010715	dd_Smes_g4_48	2771322	A	C	SMEST057170001.1:MSTRG.17226;CDS193935	-1	T	G	TTC	TGC	S58A	T172G	TCT>GCT	Missense	CDS193935
101072	dd_Smes_g4_11	3938851	T	C	MSTRG.1733.1:MSTRG.1733;CDS197098	-1	A	G	CAT	CGT	S45S	A135G	TCA>TCG	Synonymous	CDS197098
101073	dd_Smes_g4_11	3938875	G	T	MSTRG.1733.1:MSTRG.1733;CDS197098	-1	C	A	CCT	CAT	T37T	C111A	ACC>ACA	Synonymous	CDS197098
1010765	dd_Smes_g4_48	2775962	C	T	SMEST057170001.1:MSTRG.17226;CDS193934	-1	G	A	TGC	TAC	L192L	G576A	TTG>TTA	Synonymous	CDS193934
1010766	dd_Smes_g4_48	2776059	G	T	SMEST057170001.1:MSTRG.17226;CDS193934	-1	C	A	ACC	AAC	T160N	C479A	ACC>AAC	Missense	CDS193934
1010826	dd_Smes_g4_48	2785137	A	T	SMEST057170001.1:MSTRG.17226;CDS193932	-1	T	A	TTA	TAA	V35V	T105A	GTT>GTA	Synonymous	CDS193932
1010827	dd_Smes_g4_48	2785152	C	T	SMEST057170001.1:MSTRG.17226;CDS193932	-1	G	A	GGT	GAT	G30G	G90A	GGG>GGA	Synonymous	CDS193932
1010828	dd_Smes_g4_48	2785206	G	A	SMEST057170001.1:MSTRG.17226;CDS193932	-1	C	T	CCT	CTT	S12S	C36T	TCC>TCT	Synonymous	CDS193932
101095	dd_Smes_g4_11	3939851	C	T	MSTRG.1733.1:MSTRG.1733;CDS197097	-1	G	A	GGG	GAG	G19R	G55A	GGA>AGA	Missense	CDS197097
101096	dd_Smes_g4_11	3939852	C	T	MSTRG.1733.1:MSTRG.1733;CDS197097	-1	G	A	CGG	CAG	A18A	G54A	GCG>GCA	Synonymous	CDS197097
10110	dd_Smes_g4_1	6121600	G	C	MSTRG.265.1:MSTRG.265;CDS380635	-1	C	G	TCA	TGA	I43M	C129G	ATC>ATG	Missense	CDS380635
101100	dd_Smes_g4_11	3939980	C	A	MSTRG.1733.1:MSTRG.1733;CDS197095	-1	G	T	AGG	ATG	G63*	G187T	GGA>TGA	Nonsense	CDS197095
101101	dd_Smes_g4_11	3939987	A	G	MSTRG.1733.1:MSTRG.1733;CDS197095	-1	T	C	ATC	ACC	H60H	T180C	CAT>CAC	Synonymous	CDS197095
101102	dd_Smes_g4_11	3939992	C	A	MSTRG.1733.1:MSTRG.1733;CDS197095	-1	G	T	AGT	ATT	V59F	G175T	GTT>TTT	Missense	CDS197095
1011027	dd_Smes_g4_48	2812452	A	G	SMEST057170001.1:MSTRG.17226;CDS193928	-1	T	C	ATT	ACT	D25D	T75C	GAT>GAC	Synonymous	CDS193928
1011029	dd_Smes_g4_48	2813001	C	T	SMEST057170001.1:MSTRG.17226;CDS193925	-1	G	A	TGT	TAT	C66Y	G197A	TGT>TAT	Missense	CDS193925
101103	dd_Smes_g4_11	3940007	A	C	MSTRG.1733.1:MSTRG.1733;CDS197095	-1	T	G	ATA	AGA	Y54D	T160G	TAT>GAT	Missense	CDS197095
101104	dd_Smes_g4_11	3940019	A	G	MSTRG.1733.1:MSTRG.1733;CDS197095	-1	T	C	TTG	TCG	W50R	T148C	TGG>CGG	Missense	CDS197095
101105	dd_Smes_g4_11	3940023	T	C	MSTRG.1733.1:MSTRG.1733;CDS197095	-1	A	G	GAG	GGG	R48R	A144G	AGA>AGG	Synonymous	CDS197095
101106	dd_Smes_g4_11	3940035	G	C	MSTRG.1733.1:MSTRG.1733;CDS197095	-1	C	G	ACC	AGC	Y44*	C132G	TAC>TAG	Nonsense	CDS197095
101107	dd_Smes_g4_11	3940076	G	T	MSTRG.1733.1:MSTRG.1733;CDS197095	-1	C	A	CCG	CAG	R31R	C91A	CGA>AGA	Synonymous	CDS197095
101108	dd_Smes_g4_11	3940101	C	G	MSTRG.1733.1:MSTRG.1733;CDS197095	-1	G	C	CGA	CCA	S22S	G66C	TCG>TCC	Synonymous	CDS197095
1011085	dd_Smes_g4_48	2833282	C	T	MSTRG.17229.8:MSTRG.17229;CDS194125	-1	G	A	CGG	CAG	S40S	G120A	TCG>TCA	Synonymous	CDS194125
101109	dd_Smes_g4_11	3940102	G	T	MSTRG.1733.1:MSTRG.1733;CDS197095	-1	C	A	TCG	TAG	S22*	C65A	TCG>TAG	Nonsense	CDS197095
1011092	dd_Smes_g4_48	2835741	T	C	MSTRG.17229.8:MSTRG.17229;CDS194124	-1	A	G	CAA	CGA	A491A	A1473G	GCA>GCG	Synonymous	CDS194124
1011093	dd_Smes_g4_48	2835948	A	C	MSTRG.17229.8:MSTRG.17229;CDS194124	-1	T	G	ATG	AGG	D422E	T1266G	GAT>GAG	Missense	CDS194124
1011094	dd_Smes_g4_48	2836454	T	G	MSTRG.17229.8:MSTRG.17229;CDS194124	-1	A	C	GAA	GCA	K254Q	A760C	AAA>CAA	Missense	CDS194124
1011095	dd_Smes_g4_48	2837027	C	T	MSTRG.17229.8:MSTRG.17229;CDS194124	-1	G	A	AGT	AAT	V63I	G187A	GTA>ATA	Missense	CDS194124
1011096	dd_Smes_g4_48	2837082	T	G	MSTRG.17229.8:MSTRG.17229;CDS194124	-1	A	C	AAG	ACG	E44D	A132C	GAA>GAC	Missense	CDS194124
1011097	dd_Smes_g4_48	2837140	T	C	MSTRG.17229.8:MSTRG.17229;CDS194124	-1	A	G	GAC	GGC	D25G	A74G	GAC>GGC	Missense	CDS194124
10111	dd_Smes_g4_1	6122935	A	G	MSTRG.265.1:MSTRG.265;CDS380632	-1	T	C	ATG	ACG	M178T	T533C	ATG>ACG	Missense	CDS380632
101110	dd_Smes_g4_11	3940133	C	G	MSTRG.1733.1:MSTRG.1733;CDS197095	-1	G	C	TGA	TCA	E12Q	G34C	GAG>CAG	Missense	CDS197095
101111	dd_Smes_g4_11	3940147	A	G	MSTRG.1733.1:MSTRG.1733;CDS197095	-1	T	C	CTT	CCT	L7P	T20C	CTT>CCT	Missense	CDS197095
101112	dd_Smes_g4_11	3940148	G	T	MSTRG.1733.1:MSTRG.1733;CDS197095	-1	C	A	CCT	CAT	L7I	C19A	CTT>ATT	Missense	CDS197095
101113	dd_Smes_g4_11	3940156	G	A	MSTRG.1733.1:MSTRG.1733;CDS197095	-1	C	T	ACT	ATT	T4I	C11T	ACT>ATT	Missense	CDS197095
1011137	dd_Smes_g4_48	2842608	G	A	MSTRG.17229.8:MSTRG.17229;CDS194120	-1	C	T	CCT	CTT	S79S	C237T	TCC>TCT	Synonymous	CDS194120
1011138	dd_Smes_g4_48	2842620	T	G	MSTRG.17229.8:MSTRG.17229;CDS194120	-1	A	C	CAC	CCC	T75T	A225C	ACA>ACC	Synonymous	CDS194120
1011139	dd_Smes_g4_48	2842692	G	A	MSTRG.17229.8:MSTRG.17229;CDS194120	-1	C	T	TCC	TTC	F51F	C153T	TTC>TTT	Synonymous	CDS194120
1011140	dd_Smes_g4_48	2842897	C	G	MSTRG.17229.8:MSTRG.17229;CDS194119	-1	G	C	TGA	TCA	D46H	G136C	GAC>CAC	Missense	CDS194119
1011142	dd_Smes_g4_48	2843290	A	T	MSTRG.17229.8:MSTRG.17229;CDS194137	-1	T	A	CTA	CAA	S66S	T198A	TCT>TCA	Synonymous	CDS194137
1011143	dd_Smes_g4_48	2843314	G	A	MSTRG.17229.8:MSTRG.17229;CDS194137	-1	C	T	CCT	CTT	A58A	C174T	GCC>GCT	Synonymous	CDS194137
1011144	dd_Smes_g4_48	2843452	A	T	MSTRG.17229.8:MSTRG.17229;CDS194137	-1	T	A	TTG	TAG	V12V	T36A	GTT>GTA	Synonymous	CDS194137
1011146	dd_Smes_g4_48	2843684	T	C	MSTRG.17229.8:MSTRG.17229;CDS194136	-1	A	G	GAG	GGG	G32G	A96G	GGA>GGG	Synonymous	CDS194136
1011147	dd_Smes_g4_48	2843711	C	G	MSTRG.17229.8:MSTRG.17229;CDS194136	-1	G	C	CGT	CCT	T23T	G69C	ACG>ACC	Synonymous	CDS194136
1011148	dd_Smes_g4_48	2843762	G	A	MSTRG.17229.8:MSTRG.17229;CDS194136	-1	C	T	GCT	GTT	C6C	C18T	TGC>TGT	Synonymous	CDS194136
1011149	dd_Smes_g4_48	2843880	T	C	MSTRG.17229.8:MSTRG.17229;CDS194135	-1	A	G	GAA	GGA	R46R	A138G	AGA>AGG	Synonymous	CDS194135
10112	dd_Smes_g4_1	6122937	C	T	MSTRG.265.1:MSTRG.265;CDS380632	-1	G	A	CGA	CAA	P177P	G531A	CCG>CCA	Synonymous	CDS380632
1011263	dd_Smes_g4_48	2852311	A	T	MSTRG.17229.8:MSTRG.17229;CDS194129	-1	T	A	CTA	CAA	T14T	T42A	ACT>ACA	Synonymous	CDS194129
1011264	dd_Smes_g4_48	2852467	C	A	MSTRG.17229.8:MSTRG.17229;CDS194128	-1	G	T	CGT	CTT	T19T	G57T	ACG>ACT	Synonymous	CDS194128
10113	dd_Smes_g4_1	6122957	G	A	MSTRG.265.1:MSTRG.265;CDS380632	-1	C	T	TCG	TTG	R171W	C511T	CGG>TGG	Missense	CDS380632
1011324	dd_Smes_g4_48	3010369	C	T	MSTRG.17227.7:MSTRG.17227;CDS193956	-1	G	A	TGC	TAC	A24T	G70A	GCA>ACA	Missense	CDS193956
1011338	dd_Smes_g4_48	3011417	T	C	MSTRG.17227.7:MSTRG.17227;CDS193960	-1	A	G	GAC	GGC	T26A	A76G	ACC>GCC	Missense	CDS193960
1011342	dd_Smes_g4_48	3011758	T	G	MSTRG.17227.7:MSTRG.17227;CDS193959	-1	A	C	GAA	GCA	G99G	A297C	GGA>GGC	Synonymous	CDS193959
1011343	dd_Smes_g4_48	3012201	G	A	MSTRG.17227.7:MSTRG.17227;CDS193958	-1	C	T	ACT	ATT	T22I	C65T	ACT>ATT	Missense	CDS193958
1011344	dd_Smes_g4_48	3012213	A	G	MSTRG.17227.7:MSTRG.17227;CDS193958	-1	T	C	TTA	TCA	L18S	T53C	TTA>TCA	Missense	CDS193958
1011348	dd_Smes_g4_48	3033417	A	G	MSTRG.17230.1:MSTRG.17230;CDS194185	-1	T	C	TTA	TCA	Y19H	T55C	TAT>CAT	Missense	CDS194185
1011349	dd_Smes_g4_48	3033448	G	A	MSTRG.17230.1:MSTRG.17230;CDS194185	-1	C	T	TCC	TTC	V8V	C24T	GTC>GTT	Synonymous	CDS194185
1011355	dd_Smes_g4_48	3224976	T	C	SMEST057226001.1:MSTRG.17237;CDS194353	-1	A	G	AAT	AGT	K97K	A291G	AAA>AAG	Synonymous	CDS194353
1011356	dd_Smes_g4_48	3225024	T	C	SMEST057226001.1:MSTRG.17237;CDS194353	-1	A	G	GAA	GGA	R81R	A243G	AGA>AGG	Synonymous	CDS194353
1011357	dd_Smes_g4_48	3225092	A	G	SMEST057226001.1:MSTRG.17237;CDS194353	-1	T	C	ATC	ACC	S59P	T175C	TCG>CCG	Missense	CDS194353
1011358	dd_Smes_g4_48	3225356	T	C	SMEST057226001.1:MSTRG.17237;CDS194352	-1	A	G	GAA	GGA	G90G	A270G	GGA>GGG	Synonymous	CDS194352
1011359	dd_Smes_g4_48	3225362	C	T	SMEST057226001.1:MSTRG.17237;CDS194352	-1	G	A	AGA	AAA	K88K	G264A	AAG>AAA	Synonymous	CDS194352
1011372	dd_Smes_g4_48	3226360	T	C	SMEST057226001.1:MSTRG.17237;CDS194350	-1	A	G	GAT	GGT	G15G	A45G	GGA>GGG	Synonymous	CDS194350
1011390	dd_Smes_g4_48	3228952	C	T	SMEST057226001.1:MSTRG.17237;CDS194349	-1	G	A	CGT	CAT	A37A	G111A	GCG>GCA	Synonymous	CDS194349
1011391	dd_Smes_g4_48	3229214	C	T	SMEST057226001.1:MSTRG.17237;CDS194348	-1	G	A	GGA	GAA	G71G	G213A	GGG>GGA	Synonymous	CDS194348
1011392	dd_Smes_g4_48	3229293	A	T	SMEST057226001.1:MSTRG.17237;CDS194348	-1	T	A	TTT	TAT	F45Y	T134A	TTT>TAT	Missense	CDS194348
1011393	dd_Smes_g4_48	3229337	G	C	SMEST057226001.1:MSTRG.17237;CDS194348	-1	C	G	ACT	AGT	H30Q	C90G	CAC>CAG	Missense	CDS194348
1011396	dd_Smes_g4_48	3229685	G	A	SMEST057226001.1:MSTRG.17237;CDS194347	-1	C	T	ACA	ATA	Y5Y	C15T	TAC>TAT	Synonymous	CDS194347
10114	dd_Smes_g4_1	6122965	C	T	MSTRG.265.1:MSTRG.265;CDS380632	-1	G	A	GGT	GAT	G168D	G503A	GGT>GAT	Missense	CDS380632
1011418	dd_Smes_g4_48	3233235	G	T	SMEST057226001.1:MSTRG.17237;CDS194346	-1	C	A	GCT	GAT	G15G	C45A	GGC>GGA	Synonymous	CDS194346
1011431	dd_Smes_g4_48	3234957	A	G	SMEST057226001.1:MSTRG.17237;CDS194345	-1	T	C	ATA	ACA	I25T	T74C	ATA>ACA	Missense	CDS194345
1011433	dd_Smes_g4_48	3235152	A	G	SMEST057226001.1:MSTRG.17237;CDS194344	-1	T	C	ATT	ACT	L30L	T88C	TTA>CTA	Synonymous	CDS194344
1011459	dd_Smes_g4_48	3240656	G	A	SMEST057226001.1:MSTRG.17237;CDS194341	-1	C	T	CCG	CTG	T29T	C87T	ACC>ACT	Synonymous	CDS194341
1011460	dd_Smes_g4_48	3240681	C	T	SMEST057226001.1:MSTRG.17237;CDS194341	-1	G	A	AGA	AAA	R21K	G62A	AGA>AAA	Missense	CDS194341
1011482	dd_Smes_g4_48	3247359	T	A	SMEST057226001.1:MSTRG.17237;CDS194340	-1	A	T	TAA	TTA	V103V	A309T	GTA>GTT	Synonymous	CDS194340
1011483	dd_Smes_g4_48	3247401	G	A	SMEST057226001.1:MSTRG.17237;CDS194340	-1	C	T	TCG	TTG	F89F	C267T	TTC>TTT	Synonymous	CDS194340
1011491	dd_Smes_g4_48	3249545	A	G	SMEST057226001.1:MSTRG.17237;CDS194338	-1	T	C	GTG	GCG	C33C	T99C	TGT>TGC	Synonymous	CDS194338
1011492	dd_Smes_g4_48	3249986	A	T	SMEST057226001.1:MSTRG.17237;CDS194336	-1	T	A	TTT	TAT	F18I	T52A	TTT>ATT	Missense	CDS194336
1011493	dd_Smes_g4_48	3259144	T	G	SMEST057228002.1:MSTRG.17233;CDS194209	1	T	G	TTC	TGC	S18A	T52G	TCT>GCT	Missense	CDS194209
1011494	dd_Smes_g4_48	3259158	A	G	SMEST057228002.1:MSTRG.17233;CDS194209	1	A	G	TAA	TGA	I22M	A66G	ATA>ATG	Missense	CDS194209
1011495	dd_Smes_g4_48	3259317	C	T	SMEST057228002.1:MSTRG.17233;CDS194209	1	C	T	TCG	TTG	F75F	C225T	TTC>TTT	Synonymous	CDS194209
10115	dd_Smes_g4_1	6123022	T	C	MSTRG.265.1:MSTRG.265;CDS380632	-1	A	G	CAT	CGT	H149R	A446G	CAT>CGT	Missense	CDS380632
1011585	dd_Smes_g4_48	3295022	T	A	SMEST057228002.1:MSTRG.17233;CDS194210	1	T	A	CTG	CAG	C10S	T28A	TGC>AGC	Missense	CDS194210
1011586	dd_Smes_g4_48	3295100	G	A	SMEST057228002.1:MSTRG.17233;CDS194210	1	G	A	TGC	TAC	A36T	G106A	GCA>ACA	Missense	CDS194210
1011587	dd_Smes_g4_48	3295114	G	A	SMEST057228002.1:MSTRG.17233;CDS194210	1	G	A	GGA	GAA	G40G	G120A	GGG>GGA	Synonymous	CDS194210
1011588	dd_Smes_g4_48	3295177	A	T	SMEST057228002.1:MSTRG.17233;CDS194210	1	A	T	TAA	TTA	I61I	A183T	ATA>ATT	Synonymous	CDS194210
10116	dd_Smes_g4_1	6123034	T	A	MSTRG.265.1:MSTRG.265;CDS380632	-1	A	T	AAA	ATA	K145I	A434T	AAA>ATA	Missense	CDS380632
1011626	dd_Smes_g4_48	3300282	G	T	SMEST057228002.1:MSTRG.17233;CDS194211	1	G	T	TGC	TTC	V39V	G117T	GTG>GTT	Synonymous	CDS194211
1011627	dd_Smes_g4_48	3300465	G	A	SMEST057228002.1:MSTRG.17233;CDS194211	1	G	A	AGT	AAT	K100K	G300A	AAG>AAA	Synonymous	CDS194211
1011654	dd_Smes_g4_48	3302757	G	T	SMEST057228002.1:MSTRG.17233;CDS194212	1	G	T	AGT	ATT	Q56H	G168T	CAG>CAT	Missense	CDS194212
1011655	dd_Smes_g4_48	3302792	C	A	SMEST057228002.1:MSTRG.17233;CDS194212	1	C	A	TCC	TAC	S68Y	C203A	TCC>TAC	Missense	CDS194212
1011656	dd_Smes_g4_48	3302798	C	A	SMEST057228002.1:MSTRG.17233;CDS194212	1	C	A	ACA	AAA	T70K	C209A	ACA>AAA	Missense	CDS194212
10117	dd_Smes_g4_1	6123177	C	A	MSTRG.265.1:MSTRG.265;CDS380632	-1	G	T	CGA	CTA	P97P	G291T	CCG>CCT	Synonymous	CDS380632
1011712	dd_Smes_g4_48	3318697	A	G	SMEST057228002.1:MSTRG.17233;CDS194214	1	A	G	CAT	CGT	I25V	A73G	ATT>GTT	Missense	CDS194214
1011730	dd_Smes_g4_48	3322096	G	A	SMEST057228002.1:MSTRG.17233;CDS194215	1	G	A	AGT	AAT	V11I	G31A	GTT>ATT	Missense	CDS194215
1011731	dd_Smes_g4_48	3322245	C	T	SMEST057228002.1:MSTRG.17233;CDS194215	1	C	T	TCG	TTG	I60I	C180T	ATC>ATT	Synonymous	CDS194215
1011732	dd_Smes_g4_48	3322354	A	G	SMEST057228002.1:MSTRG.17233;CDS194215	1	A	G	CAC	CGC	T97A	A289G	ACA>GCA	Missense	CDS194215
1011795	dd_Smes_g4_48	3340585	G	T	SMEST057228002.1:MSTRG.17233;CDS194225	1	G	T	TGG	TTG	L47L	G141T	CTG>CTT	Synonymous	CDS194225
10118	dd_Smes_g4_1	6123358	T	C	MSTRG.265.1:MSTRG.265;CDS380632	-1	A	G	AAA	AGA	K37R	A110G	AAA>AGA	Missense	CDS380632
101180	dd_Smes_g4_11	3948970	C	T	SMEST005941001.1:MSTRG.1735;CDS197530	-1	G	A	GGG	GAG	G57G	G171A	GGG>GGA	Synonymous	CDS197530
1011809	dd_Smes_g4_48	3342151	G	A	SMEST057228002.1:MSTRG.17233;CDS194226	1	G	A	CGA	CAA	D42N	G124A	GAT>AAT	Missense	CDS194226
101181	dd_Smes_g4_11	3949080	T	G	SMEST005941001.1:MSTRG.1735;CDS197530	-1	A	C	CAA	CCA	N21H	A61C	AAT>CAT	Missense	CDS197530
1011810	dd_Smes_g4_48	3342174	T	C	SMEST057228002.1:MSTRG.17233;CDS194226	1	T	C	TTG	TCG	F49F	T147C	TTT>TTC	Synonymous	CDS194226
1011812	dd_Smes_g4_48	3342374	T	G	SMEST057228002.1:MSTRG.17233;CDS194227	1	T	G	GTG	GGG	G22G	T66G	GGT>GGG	Synonymous	CDS194227
1011813	dd_Smes_g4_48	3342437	T	C	SMEST057228002.1:MSTRG.17233;CDS194227	1	T	C	TTG	TCG	I43I	T129C	ATT>ATC	Synonymous	CDS194227
1011814	dd_Smes_g4_48	3342451	A	G	SMEST057228002.1:MSTRG.17233;CDS194227	1	A	G	CAA	CGA	Q48R	A143G	CAA>CGA	Missense	CDS194227
10119	dd_Smes_g4_1	6123391	C	T	MSTRG.265.1:MSTRG.265;CDS380632	-1	G	A	AGG	AAG	R26K	G77A	AGG>AAG	Missense	CDS380632
1011925	dd_Smes_g4_48	3366735	T	G	SMEST057237001.1:MSTRG.17235;CDS194275	-1	A	C	CAA	CCA	K81Q	A241C	AAA>CAA	Missense	CDS194275
1011926	dd_Smes_g4_48	3366737	C	T	SMEST057237001.1:MSTRG.17235;CDS194275	-1	G	A	TGC	TAC	C80Y	G239A	TGC>TAC	Missense	CDS194275
1011927	dd_Smes_g4_48	3366743	A	G	SMEST057237001.1:MSTRG.17235;CDS194275	-1	T	C	CTA	CCA	L78P	T233C	CTA>CCA	Missense	CDS194275
1011928	dd_Smes_g4_48	3366746	A	C	SMEST057237001.1:MSTRG.17235;CDS194275	-1	T	G	ATA	AGA	I77R	T230G	ATA>AGA	Missense	CDS194275
1011929	dd_Smes_g4_48	3366749	G	C	SMEST057237001.1:MSTRG.17235;CDS194275	-1	C	G	TCC	TGC	S76C	C227G	TCC>TGC	Missense	CDS194275
1011930	dd_Smes_g4_48	3366754	A	C	SMEST057237001.1:MSTRG.17235;CDS194275	-1	T	G	GTA	GGA	S74R	T222G	AGT>AGG	Missense	CDS194275
1011931	dd_Smes_g4_48	3366757	A	T	SMEST057237001.1:MSTRG.17235;CDS194275	-1	T	A	ATA	AAA	H73Q	T219A	CAT>CAA	Missense	CDS194275
1011932	dd_Smes_g4_48	3366762	T	A	SMEST057237001.1:MSTRG.17235;CDS194275	-1	A	T	TAG	TTG	S72C	A214T	AGT>TGT	Missense	CDS194275
1011933	dd_Smes_g4_48	3366765	T	C	SMEST057237001.1:MSTRG.17235;CDS194275	-1	A	G	TAC	TGC	T71A	A211G	ACT>GCT	Missense	CDS194275
1011934	dd_Smes_g4_48	3366768	G	A	SMEST057237001.1:MSTRG.17235;CDS194275	-1	C	T	CCA	CTA	H70Y	C208T	CAT>TAT	Missense	CDS194275
1011935	dd_Smes_g4_48	3366770	G	A	SMEST057237001.1:MSTRG.17235;CDS194275	-1	C	T	TCC	TTC	S69F	C206T	TCC>TTC	Missense	CDS194275
1011936	dd_Smes_g4_48	3366773	C	A	SMEST057237001.1:MSTRG.17235;CDS194275	-1	G	T	AGG	ATG	R68M	G203T	AGG>ATG	Missense	CDS194275
1011937	dd_Smes_g4_48	3366778	G	T	SMEST057237001.1:MSTRG.17235;CDS194275	-1	C	A	CCG	CAG	P66P	C198A	CCC>CCA	Synonymous	CDS194275
1011938	dd_Smes_g4_48	3366801	C	G	SMEST057237001.1:MSTRG.17235;CDS194275	-1	G	C	AGA	ACA	E59Q	G175C	GAG>CAG	Missense	CDS194275
1011939	dd_Smes_g4_48	3366802	T	A	SMEST057237001.1:MSTRG.17235;CDS194275	-1	A	T	CAG	CTG	S58S	A174T	TCA>TCT	Synonymous	CDS194275
1011940	dd_Smes_g4_48	3366806	G	T	SMEST057237001.1:MSTRG.17235;CDS194275	-1	C	A	ACG	AAG	T57K	C170A	ACG>AAG	Missense	CDS194275
1011941	dd_Smes_g4_48	3366835	A	G	SMEST057237001.1:MSTRG.17235;CDS194275	-1	T	C	TTG	TCG	L47L	T141C	CTT>CTC	Synonymous	CDS194275
1011942	dd_Smes_g4_48	3366843	C	T	SMEST057237001.1:MSTRG.17235;CDS194275	-1	G	A	AGC	AAC	A45T	G133A	GCT>ACT	Missense	CDS194275
1011943	dd_Smes_g4_48	3366849	T	A	SMEST057237001.1:MSTRG.17235;CDS194275	-1	A	T	TAC	TTC	T43S	A127T	ACT>TCT	Missense	CDS194275
1011944	dd_Smes_g4_48	3366960	A	T	SMEST057237001.1:MSTRG.17235;CDS194275	-1	T	A	TTG	TAG	C6S	T16A	TGT>AGT	Missense	CDS194275
1011945	dd_Smes_g4_48	3366973	C	T	SMEST057237001.1:MSTRG.17235;CDS194275	-1	G	A	TGG	TAG	M1I	G3A	ATG>ATA	Missense	CDS194275
1011956	dd_Smes_g4_48	3367625	A	T	SMEST057237001.1:MSTRG.17235;CDS194274	-1	T	A	CTC	CAC	T107T	T321A	ACT>ACA	Synonymous	CDS194274
1011957	dd_Smes_g4_48	3367657	G	A	SMEST057237001.1:MSTRG.17235;CDS194274	-1	C	T	TCC	TTC	P97S	C289T	CCG>TCG	Missense	CDS194274
1011958	dd_Smes_g4_48	3367669	T	A	SMEST057237001.1:MSTRG.17235;CDS194274	-1	A	T	CAA	CTA	K93*	A277T	AAA>TAA	Nonsense	CDS194274
1011959	dd_Smes_g4_48	3367734	C	T	SMEST057237001.1:MSTRG.17235;CDS194274	-1	G	A	AGC	AAC	S71N	G212A	AGC>AAC	Missense	CDS194274
1011960	dd_Smes_g4_48	3367782	C	T	SMEST057237001.1:MSTRG.17235;CDS194274	-1	G	A	GGA	GAA	G55E	G164A	GGA>GAA	Missense	CDS194274
1011961	dd_Smes_g4_48	3367887	T	A	SMEST057237001.1:MSTRG.17235;CDS194274	-1	A	T	GAA	GTA	E20V	A59T	GAA>GTA	Missense	CDS194274
1011962	dd_Smes_g4_48	3367893	C	T	SMEST057237001.1:MSTRG.17235;CDS194274	-1	G	A	CGA	CAA	R18Q	G53A	CGA>CAA	Missense	CDS194274
1011963	dd_Smes_g4_48	3367913	A	G	SMEST057237001.1:MSTRG.17235;CDS194274	-1	T	C	CTA	CCA	A11A	T33C	GCT>GCC	Synonymous	CDS194274
1011964	dd_Smes_g4_48	3367938	T	C	SMEST057237001.1:MSTRG.17235;CDS194274	-1	A	G	AAA	AGA	K3R	A8G	AAA>AGA	Missense	CDS194274
1011988	dd_Smes_g4_48	3370720	A	G	SMEST057236001.1:MSTRG.17234;CDS194258	1	A	G	CAA	CGA	T29T	A87G	ACA>ACG	Synonymous	CDS194258
10121	dd_Smes_g4_1	6253476	T	C	SMEST027037001.1:MSTRG.267;CDS381260	1	T	C	TTA	TCA	F3F	T9C	TTT>TTC	Synonymous	CDS381260
1012164	dd_Smes_g4_48	3409479	T	C	SMEST057236001.1:MSTRG.17234;CDS194261	1	T	C	ATC	ACC	D89D	T267C	GAT>GAC	Synonymous	CDS194261
1012176	dd_Smes_g4_48	3427065	C	A	SMEST057239002.1:MSTRG.17238;CDS194411	1	C	A	CCG	CAG	P18P	C54A	CCC>CCA	Synonymous	CDS194411
10122	dd_Smes_g4_1	6253483	G	A	SMEST027037001.1:MSTRG.267;CDS381260	1	G	A	AGG	AAG	G6R	G16A	GGA>AGA	Missense	CDS381260
1012202	dd_Smes_g4_48	3435868	G	A	SMEST057239002.1:MSTRG.17238;CDS194414	1	G	A	AGA	AAA	R25K	G74A	AGA>AAA	Missense	CDS194414
1012203	dd_Smes_g4_48	3435917	G	A	SMEST057239002.1:MSTRG.17238;CDS194414	1	G	A	GGA	GAA	G41G	G123A	GGG>GGA	Synonymous	CDS194414
10123	dd_Smes_g4_1	6253486	C	T	SMEST027037001.1:MSTRG.267;CDS381260	1	C	T	ACA	ATA	Q7*	C19T	CAA>TAA	Nonsense	CDS381260
1012309	dd_Smes_g4_48	3447162	T	C	SMEST057239002.1:MSTRG.17238;CDS194416	1	T	C	ATT	ACT	L79L	T235C	TTA>CTA	Synonymous	CDS194416
1012320	dd_Smes_g4_48	3449655	T	G	SMEST057239002.1:MSTRG.17238;CDS194417	1	T	G	CTG	CGG	A15A	T45G	GCT>GCG	Synonymous	CDS194417
1012321	dd_Smes_g4_48	3449709	A	T	SMEST057239002.1:MSTRG.17238;CDS194417	1	A	T	TAT	TTT	I33I	A99T	ATA>ATT	Synonymous	CDS194417
1012344	dd_Smes_g4_48	3478359	T	C	SMEST057246001.1:MSTRG.17239;CDS194443	-1	A	G	TAT	TGT	L40L	A120G	TTA>TTG	Synonymous	CDS194443
1012354	dd_Smes_g4_48	3479061	T	C	SMEST057246001.1:MSTRG.17239;CDS194442	-1	A	G	CAT	CGT	I25V	A73G	ATT>GTT	Missense	CDS194442
1012355	dd_Smes_g4_48	3479182	C	T	SMEST057246001.1:MSTRG.17239;CDS194441	-1	G	A	TGG	TAG	V98V	G294A	GTG>GTA	Synonymous	CDS194441
1012357	dd_Smes_g4_48	3479640	C	A	SMEST057246001.1:MSTRG.17239;CDS194440	-1	G	T	CGT	CTT	T7T	G21T	ACG>ACT	Synonymous	CDS194440
1012361	dd_Smes_g4_48	3504675	T	G	SMEST057251001.1:MSTRG.17240;CDS194459	1	T	G	ATG	AGG	D37E	T111G	GAT>GAG	Missense	CDS194459
1012362	dd_Smes_g4_48	3504679	A	G	SMEST057251001.1:MSTRG.17240;CDS194459	1	A	G	TAA	TGA	K39E	A115G	AAG>GAG	Missense	CDS194459
1012363	dd_Smes_g4_48	3504680	A	G	SMEST057251001.1:MSTRG.17240;CDS194459	1	A	G	AAG	AGG	K39R	A116G	AAG>AGG	Missense	CDS194459
10124	dd_Smes_g4_1	6253492	T	A	SMEST027037001.1:MSTRG.267;CDS381260	1	T	A	TTA	TAA	Y9N	T25A	TAT>AAT	Missense	CDS381260
1012406	dd_Smes_g4_48	3509066	A	C	SMEST057251001.1:MSTRG.17240;CDS194461	1	A	C	CAG	CCG	T44T	A132C	ACA>ACC	Synonymous	CDS194461
1012453	dd_Smes_g4_48	3515391	C	T	SMEST057251001.1:MSTRG.17240;CDS194464	1	C	T	GCT	GTT	A6V	C17T	GCT>GTT	Missense	CDS194464
1012477	dd_Smes_g4_48	3520721	T	A	SMEST057252001.1:MSTRG.17242;CDS194654	-1	A	T	CAA	CTA	A25A	A75T	GCA>GCT	Synonymous	CDS194654
1012478	dd_Smes_g4_48	3520903	C	A	SMEST057252001.1:MSTRG.17242;CDS194653	-1	G	T	TGC	TTC	A38S	G112T	GCA>TCA	Missense	CDS194653
1012479	dd_Smes_g4_48	3521199	A	G	SMEST057252001.1:MSTRG.17242;CDS194652	-1	T	C	CTG	CCG	T7T	T21C	ACT>ACC	Synonymous	CDS194652
1012480	dd_Smes_g4_48	3521302	C	T	SMEST057252001.1:MSTRG.17242;CDS194651	-1	G	A	GGA	GAA	R38R	G114A	AGG>AGA	Synonymous	CDS194651
1012481	dd_Smes_g4_48	3521403	T	C	SMEST057252001.1:MSTRG.17242;CDS194651	-1	A	G	TAT	TGT	I5V	A13G	ATC>GTC	Missense	CDS194651
10125	dd_Smes_g4_1	6253497	A	T	SMEST027037001.1:MSTRG.267;CDS381260	1	A	T	TAC	TTC	L10F	A30T	TTA>TTT	Missense	CDS381260
1012506	dd_Smes_g4_48	3523261	C	T	SMEST057252001.1:MSTRG.17242;CDS194650	-1	G	A	CGT	CAT	A61A	G183A	GCG>GCA	Synonymous	CDS194650
1012544	dd_Smes_g4_48	3527318	C	T	SMEST057252001.1:MSTRG.17242;CDS194649	-1	G	A	TGA	TAA	L47L	G141A	CTG>CTA	Synonymous	CDS194649
1012546	dd_Smes_g4_48	3529197	C	T	SMEST057252001.1:MSTRG.17242;CDS194647	-1	G	A	TGT	TAT	L16L	G48A	TTG>TTA	Synonymous	CDS194647
1012548	dd_Smes_g4_48	3529735	C	T	SMEST057252001.1:MSTRG.17242;CDS194645	-1	G	A	CGA	CAA	P24P	G72A	CCG>CCA	Synonymous	CDS194645
1012590	dd_Smes_g4_48	3534273	A	T	SMEST057252001.1:MSTRG.17242;CDS194640	-1	T	A	TTG	TAG	I44I	T132A	ATT>ATA	Synonymous	CDS194640
1012591	dd_Smes_g4_48	3535147	T	C	SMEST057252001.1:MSTRG.17242;CDS194638	-1	A	G	TAG	TGG	V14V	A42G	GTA>GTG	Synonymous	CDS194638
1012592	dd_Smes_g4_48	3535156	T	G	SMEST057252001.1:MSTRG.17242;CDS194638	-1	A	C	AAA	ACA	E11D	A33C	GAA>GAC	Missense	CDS194638
10126	dd_Smes_g4_1	6253602	T	C	SMEST027037001.1:MSTRG.267;CDS381260	1	T	C	CTA	CCA	S45S	T135C	TCT>TCC	Synonymous	CDS381260
1012617	dd_Smes_g4_48	3537692	G	T	SMEST057252001.1:MSTRG.17242;CDS194636	-1	C	A	ACA	AAA	T32K	C95A	ACA>AAA	Missense	CDS194636
1012618	dd_Smes_g4_48	3537785	T	C	SMEST057252001.1:MSTRG.17242;CDS194636	-1	A	G	CAT	CGT	H1R	A2G	CAT>CGT	Missense	CDS194636
1012620	dd_Smes_g4_48	3538029	T	C	SMEST057252001.1:MSTRG.17242;CDS194634	-1	A	G	CAG	CGG	T20T	A60G	ACA>ACG	Synonymous	CDS194634
1012621	dd_Smes_g4_48	3538038	A	T	SMEST057252001.1:MSTRG.17242;CDS194634	-1	T	A	CTT	CAT	T17T	T51A	ACT>ACA	Synonymous	CDS194634
1012686	dd_Smes_g4_48	3546320	C	A	SMEST057252001.1:MSTRG.17242;CDS194630	-1	G	T	AGC	ATC	A45S	G133T	GCA>TCA	Missense	CDS194630
1012687	dd_Smes_g4_48	3549761	C	T	MSTRG.17241.3:MSTRG.17241;CDS194469	1	C	T	TCA	TTA	F28F	C84T	TTC>TTT	Synonymous	CDS194469
1012688	dd_Smes_g4_48	3549983	A	G	MSTRG.17241.3:MSTRG.17241;CDS194469	1	A	G	AAC	AGC	K102K	A306G	AAA>AAG	Synonymous	CDS194469
1012689	dd_Smes_g4_48	3550406	T	C	MSTRG.17241.3:MSTRG.17241;CDS194469	1	T	C	ATG	ACG	N243N	T729C	AAT>AAC	Synonymous	CDS194469
1012690	dd_Smes_g4_48	3550846	A	G	MSTRG.17241.3:MSTRG.17241;CDS194470	1	A	G	AAT	AGT	Q96Q	A288G	CAA>CAG	Synonymous	CDS194470
10127	dd_Smes_g4_1	6253622	T	A	SMEST027037001.1:MSTRG.267;CDS381260	1	T	A	ATT	AAT	I52N	T155A	ATT>AAT	Missense	CDS381260
1012719	dd_Smes_g4_48	3551932	G	C	MSTRG.17241.3:MSTRG.17241;CDS194471	1	G	C	CGA	CCA	E12Q	G34C	GAG>CAG	Missense	CDS194471
1012720	dd_Smes_g4_48	3552581	A	C	MSTRG.17241.3:MSTRG.17241;CDS194472	1	A	C	TAG	TCG	L99L	A297C	CTA>CTC	Synonymous	CDS194472
1012721	dd_Smes_g4_48	3552697	T	C	MSTRG.17241.3:MSTRG.17241;CDS194473	1	T	C	GTC	GCC	S12S	T36C	AGT>AGC	Synonymous	CDS194473
1012722	dd_Smes_g4_48	3552818	G	T	MSTRG.17241.3:MSTRG.17241;CDS194473	1	G	T	TGA	TTA	E53*	G157T	GAG>TAG	Nonsense	CDS194473
1012723	dd_Smes_g4_48	3552819	A	C	MSTRG.17241.3:MSTRG.17241;CDS194473	1	A	C	GAG	GCG	E53A	A158C	GAG>GCG	Missense	CDS194473
1012728	dd_Smes_g4_48	3574644	T	C	MSTRG.17246.3:MSTRG.17246;CDS194685	-1	A	G	TAA	TGA	*21*	A62G	TAA>TGA	Synonymous	CDS194685
1012729	dd_Smes_g4_48	3574685	G	A	MSTRG.17246.3:MSTRG.17246;CDS194685	-1	C	T	GCA	GTA	S7S	C21T	AGC>AGT	Synonymous	CDS194685
1012731	dd_Smes_g4_48	3574853	T	C	MSTRG.17246.3:MSTRG.17246;CDS194684	-1	A	G	AAG	AGG	K3K	A9G	AAA>AAG	Synonymous	CDS194684
1012733	dd_Smes_g4_48	3576326	C	G	MSTRG.17246.3:MSTRG.17246;CDS194683	-1	G	C	TGC	TCC	L34L	G102C	CTG>CTC	Synonymous	CDS194683
1012734	dd_Smes_g4_48	3576332	T	C	MSTRG.17246.3:MSTRG.17246;CDS194683	-1	A	G	CAC	CGC	A32A	A96G	GCA>GCG	Synonymous	CDS194683
1012736	dd_Smes_g4_48	3576481	A	G	MSTRG.17246.3:MSTRG.17246;CDS194682	-1	T	C	CTT	CCT	T41T	T123C	ACT>ACC	Synonymous	CDS194682
1012738	dd_Smes_g4_48	3576654	C	A	MSTRG.17246.3:MSTRG.17246;CDS194681	-1	G	T	TGA	TTA	D96Y	G286T	GAT>TAT	Missense	CDS194681
1012739	dd_Smes_g4_48	3576698	C	A	MSTRG.17246.3:MSTRG.17246;CDS194681	-1	G	T	AGT	ATT	S81I	G242T	AGT>ATT	Missense	CDS194681
1012740	dd_Smes_g4_48	3576732	G	T	MSTRG.17246.3:MSTRG.17246;CDS194681	-1	C	A	ACA	AAA	Q70K	C208A	CAA>AAA	Missense	CDS194681
1012741	dd_Smes_g4_48	3576743	A	C	MSTRG.17246.3:MSTRG.17246;CDS194681	-1	T	G	TTC	TGC	F66C	T197G	TTC>TGC	Missense	CDS194681
1012742	dd_Smes_g4_48	3576805	A	G	MSTRG.17246.3:MSTRG.17246;CDS194681	-1	T	C	GTC	GCC	G45G	T135C	GGT>GGC	Synonymous	CDS194681
1012744	dd_Smes_g4_48	3577094	T	C	MSTRG.17246.3:MSTRG.17246;CDS194680	-1	A	G	TAA	TGA	K41E	A121G	AAA>GAA	Missense	CDS194680
1012745	dd_Smes_g4_48	3577179	C	T	MSTRG.17246.3:MSTRG.17246;CDS194680	-1	G	A	CGA	CAA	T12T	G36A	ACG>ACA	Synonymous	CDS194680
1012747	dd_Smes_g4_48	3577344	A	G	MSTRG.17246.3:MSTRG.17246;CDS194679	-1	T	C	GTA	GCA	V4A	T11C	GTA>GCA	Missense	CDS194679
1012798	dd_Smes_g4_48	3621258	A	G	SMEST057261001.1:MSTRG.17243;CDS194658	1	A	G	CAG	CGG	P5P	A15G	CCA>CCG	Synonymous	CDS194658
10128	dd_Smes_g4_1	6253688	G	A	SMEST027037001.1:MSTRG.267;CDS381261	1	G	A	TGC	TAC	A2T	G4A	GCT>ACT	Missense	CDS381261
101284	dd_Smes_g4_11	3963509	G	A	SMEST005941001.1:MSTRG.1735;CDS197529	-1	C	T	ACG	ATG	H8H	C24T	CAC>CAT	Synonymous	CDS197529
1012878	dd_Smes_g4_48	3660058	T	A	SMEST057264001.1:MSTRG.17247;CDS194728	-1	A	T	TAT	TTT	V291V	A873T	GTA>GTT	Synonymous	CDS194728
1012879	dd_Smes_g4_48	3660244	A	G	SMEST057264001.1:MSTRG.17247;CDS194728	-1	T	C	GTA	GCA	C229C	T687C	TGT>TGC	Synonymous	CDS194728
1012880	dd_Smes_g4_48	3660282	G	T	SMEST057264001.1:MSTRG.17247;CDS194728	-1	C	A	ACA	AAA	Q217K	C649A	CAA>AAA	Missense	CDS194728
1012881	dd_Smes_g4_48	3660612	G	C	SMEST057264001.1:MSTRG.17247;CDS194728	-1	C	G	TCA	TGA	Q107E	C319G	CAA>GAA	Missense	CDS194728
1012882	dd_Smes_g4_48	3660733	A	G	SMEST057264001.1:MSTRG.17247;CDS194728	-1	T	C	GTT	GCT	C66C	T198C	TGT>TGC	Synonymous	CDS194728
1012883	dd_Smes_g4_48	3660826	C	T	SMEST057264001.1:MSTRG.17247;CDS194728	-1	G	A	CGT	CAT	S35S	G105A	TCG>TCA	Synonymous	CDS194728
10129	dd_Smes_g4_1	6253754	G	T	SMEST027037001.1:MSTRG.267;CDS381261	1	G	T	AGA	ATA	E24*	G70T	GAA>TAA	Nonsense	CDS381261
1012965	dd_Smes_g4_48	3772546	G	A	MSTRG.17248.3:MSTRG.17248;CDS194747	1	G	A	CGC	CAC	A45A	G135A	GCG>GCA	Synonymous	CDS194747
1012966	dd_Smes_g4_48	3772578	T	A	MSTRG.17248.3:MSTRG.17248;CDS194747	1	T	A	ATA	AAA	I56K	T167A	ATA>AAA	Missense	CDS194747
1012967	dd_Smes_g4_48	3772678	T	A	MSTRG.17248.3:MSTRG.17248;CDS194747	1	T	A	TTA	TAA	L89L	T267A	CTT>CTA	Synonymous	CDS194747
1012968	dd_Smes_g4_48	3772731	G	A	MSTRG.17248.3:MSTRG.17248;CDS194747	1	G	A	CGA	CAA	R107Q	G320A	CGA>CAA	Missense	CDS194747
1012981	dd_Smes_g4_48	3774042	C	A	MSTRG.17248.3:MSTRG.17248;CDS194749	1	C	A	TCT	TAT	L11I	C31A	CTT>ATT	Missense	CDS194749
1012982	dd_Smes_g4_48	3774086	C	T	MSTRG.17248.3:MSTRG.17248;CDS194749	1	C	T	CCG	CTG	A25A	C75T	GCC>GCT	Synonymous	CDS194749
101299	dd_Smes_g4_11	3965054	C	T	SMEST005941001.1:MSTRG.1735;CDS197527	-1	G	A	TGG	TAG	L16L	G48A	TTG>TTA	Synonymous	CDS197527
10130	dd_Smes_g4_1	6253758	T	A	SMEST027037001.1:MSTRG.267;CDS381261	1	T	A	GTG	GAG	V25E	T74A	GTG>GAG	Missense	CDS381261
101300	dd_Smes_g4_11	3965212	C	T	SMEST005941001.1:MSTRG.1735;CDS197526	-1	G	A	TGG	TAG	L44L	G132A	TTG>TTA	Synonymous	CDS197526
1013001	dd_Smes_g4_48	3776891	A	C	MSTRG.17248.3:MSTRG.17248;CDS194750	1	A	C	CAG	CCG	R70R	A208C	AGA>CGA	Synonymous	CDS194750
101301	dd_Smes_g4_11	3965293	G	A	SMEST005941001.1:MSTRG.1735;CDS197526	-1	C	T	TCA	TTA	F17F	C51T	TTC>TTT	Synonymous	CDS197526
1013011	dd_Smes_g4_48	3778778	C	G	MSTRG.17248.3:MSTRG.17248;CDS194741	1	C	G	CCG	CGG	A19A	C57G	GCC>GCG	Synonymous	CDS194741
1013011	dd_Smes_g4_48	3778778	C	G	MSTRG.17248.3:MSTRG.17248;CDS194751	1	C	G	CCG	CGG	R19G	C55G	CGT>GGT	Missense	CDS194751
1013012	dd_Smes_g4_48	3779021	A	T	MSTRG.17248.3:MSTRG.17248;CDS194742	1	A	T	TAA	TTA	L41L	A123T	CTA>CTT	Synonymous	CDS194742
1013055	dd_Smes_g4_48	3784778	A	T	MSTRG.17248.3:MSTRG.17248;CDS194745	1	A	T	CAA	CTA	A8A	A24T	GCA>GCT	Synonymous	CDS194745
1013061	dd_Smes_g4_48	3805038	G	T	MSTRG.17249.1:MSTRG.17249;CDS194764	1	G	T	GGA	GTA	G4V	G11T	GGA>GTA	Missense	CDS194764
1013062	dd_Smes_g4_48	3805070	A	G	MSTRG.17249.1:MSTRG.17249;CDS194764	1	A	G	GAA	GGA	N15D	A43G	AAC>GAC	Missense	CDS194764
1013063	dd_Smes_g4_48	3805075	T	C	MSTRG.17249.1:MSTRG.17249;CDS194764	1	T	C	TTA	TCA	I16I	T48C	ATT>ATC	Synonymous	CDS194764
1013064	dd_Smes_g4_48	3805087	A	G	MSTRG.17249.1:MSTRG.17249;CDS194764	1	A	G	GAA	GGA	G20G	A60G	GGA>GGG	Synonymous	CDS194764
10131	dd_Smes_g4_1	6253776	T	A	SMEST027037001.1:MSTRG.267;CDS381261	1	T	A	ATT	AAT	I31N	T92A	ATT>AAT	Missense	CDS381261
1013132	dd_Smes_g4_48	3811483	G	A	MSTRG.17249.1:MSTRG.17249;CDS194765	1	G	A	TGG	TAG	L17L	G51A	TTG>TTA	Synonymous	CDS194765
1013133	dd_Smes_g4_48	3811756	A	G	MSTRG.17249.1:MSTRG.17249;CDS194765	1	A	G	TAT	TGT	L108L	A324G	TTA>TTG	Synonymous	CDS194765
1013173	dd_Smes_g4_48	3814954	C	A	MSTRG.17249.1:MSTRG.17249;CDS194766	1	C	A	TCC	TAC	L2L	C6A	CTC>CTA	Synonymous	CDS194766
1013174	dd_Smes_g4_48	3814961	G	A	MSTRG.17249.1:MSTRG.17249;CDS194766	1	G	A	GGC	GAC	A5T	G13A	GCA>ACA	Missense	CDS194766
1013175	dd_Smes_g4_48	3814990	T	C	MSTRG.17249.1:MSTRG.17249;CDS194766	1	T	C	TTG	TCG	I14I	T42C	ATT>ATC	Synonymous	CDS194766
1013176	dd_Smes_g4_48	3815053	C	G	MSTRG.17249.1:MSTRG.17249;CDS194766	1	C	G	GCA	GGA	G35G	C105G	GGC>GGG	Synonymous	CDS194766
1013180	dd_Smes_g4_48	3817544	G	C	MSTRG.17249.1:MSTRG.17249;CDS194767	1	G	C	GGC	GCC	G53G	G159C	GGG>GGC	Synonymous	CDS194767
1013195	dd_Smes_g4_48	3818885	A	G	MSTRG.17249.1:MSTRG.17249;CDS194769	1	A	G	CAC	CGC	P9P	A27G	CCA>CCG	Synonymous	CDS194769
10132	dd_Smes_g4_1	6253779	T	G	SMEST027037001.1:MSTRG.267;CDS381261	1	T	G	ATG	AGG	M32R	T95G	ATG>AGG	Missense	CDS381261
1013217	dd_Smes_g4_48	3824870	C	A	MSTRG.17249.1:MSTRG.17249;CDS194770	1	C	A	CCG	CAG	P15P	C45A	CCC>CCA	Synonymous	CDS194770
1013229	dd_Smes_g4_48	3826621	C	T	MSTRG.17249.1:MSTRG.17249;CDS194773	1	C	T	ACG	ATG	D25D	C75T	GAC>GAT	Synonymous	CDS194773
1013239	dd_Smes_g4_48	3844672	A	C	MSTRG.17249.1:MSTRG.17249;CDS194774	1	A	C	CAG	CCG	A49A	A147C	GCA>GCC	Synonymous	CDS194774
1013244	dd_Smes_g4_48	3846927	A	G	MSTRG.17250.1:MSTRG.17250;CDS194821	-1	T	C	GTT	GCT	L28L	T82C	TTG>CTG	Synonymous	CDS194821
1013265	dd_Smes_g4_48	3852991	A	G	MSTRG.17250.1:MSTRG.17250;CDS194820	-1	T	C	TTG	TCG	L2L	T6C	CTT>CTC	Synonymous	CDS194820
1013306	dd_Smes_g4_48	3878157	C	T	SMEST057290001.1:SMESG000057290.1;CDS587088	-1	G	A	AGG	AAG	K42K	G126A	AAG>AAA	Synonymous	CDS587088
1013307	dd_Smes_g4_48	3878181	C	T	SMEST057290001.1:SMESG000057290.1;CDS587088	-1	G	A	GGT	GAT	R34R	G102A	AGG>AGA	Synonymous	CDS587088
1013455	dd_Smes_g4_48	3917925	C	T	MSTRG.17251.2:MSTRG.17251;CDS194848	-1	G	A	AGA	AAA	R14K	G41A	AGA>AAA	Missense	CDS194848
1013507	dd_Smes_g4_48	3928221	G	A	MSTRG.17251.2:MSTRG.17251;CDS194845	-1	C	T	ACG	ATG	T55M	C164T	ACG>ATG	Missense	CDS194845
1013508	dd_Smes_g4_48	3928243	A	C	MSTRG.17251.2:MSTRG.17251;CDS194845	-1	T	G	ATT	AGT	F48V	T142G	TTT>GTT	Missense	CDS194845
1013509	dd_Smes_g4_48	3928246	T	G	MSTRG.17251.2:MSTRG.17251;CDS194845	-1	A	C	TAA	TCA	K47Q	A139C	AAA>CAA	Missense	CDS194845
1013510	dd_Smes_g4_48	3928280	G	A	MSTRG.17251.2:MSTRG.17251;CDS194845	-1	C	T	CCT	CTT	S35S	C105T	TCC>TCT	Synonymous	CDS194845
1013511	dd_Smes_g4_48	3928309	A	T	MSTRG.17251.2:MSTRG.17251;CDS194845	-1	T	A	TTC	TAC	S26T	T76A	TCC>ACC	Missense	CDS194845
1013544	dd_Smes_g4_48	3930550	T	C	MSTRG.17251.2:MSTRG.17251;CDS194844	-1	A	G	TAT	TGT	I42V	A124G	ATC>GTC	Missense	CDS194844
1013545	dd_Smes_g4_48	3930657	T	C	MSTRG.17251.2:MSTRG.17251;CDS194844	-1	A	G	AAA	AGA	K6R	A17G	AAA>AGA	Missense	CDS194844
1013567	dd_Smes_g4_48	3932821	T	A	MSTRG.17251.2:MSTRG.17251;CDS194843	-1	A	T	CAA	CTA	N38Y	A112T	AAT>TAT	Missense	CDS194843
10136	dd_Smes_g4_1	6253871	C	T	SMEST027037001.1:MSTRG.267;CDS381262	1	C	T	GCA	GTA	H8Y	C22T	CAC>TAC	Missense	CDS381262
1013638	dd_Smes_g4_48	3941101	A	G	MSTRG.17251.2:MSTRG.17251;CDS194842	-1	T	C	ATA	ACA	Y80Y	T240C	TAT>TAC	Synonymous	CDS194842
1013639	dd_Smes_g4_48	3941125	A	C	MSTRG.17251.2:MSTRG.17251;CDS194842	-1	T	G	CTA	CGA	T72T	T216G	ACT>ACG	Synonymous	CDS194842
1013640	dd_Smes_g4_48	3941191	G	C	MSTRG.17251.2:MSTRG.17251;CDS194842	-1	C	G	TCA	TGA	L50L	C150G	CTC>CTG	Synonymous	CDS194842
1013641	dd_Smes_g4_48	3941204	T	A	MSTRG.17251.2:MSTRG.17251;CDS194842	-1	A	T	CAA	CTA	Q46L	A137T	CAA>CTA	Missense	CDS194842
1013642	dd_Smes_g4_48	3941291	C	G	MSTRG.17251.2:MSTRG.17251;CDS194842	-1	G	C	AGT	ACT	S17T	G50C	AGT>ACT	Missense	CDS194842
1013643	dd_Smes_g4_48	3941334	T	C	MSTRG.17251.2:MSTRG.17251;CDS194842	-1	A	G	GAA	GGA	K3E	A7G	AAA>GAA	Missense	CDS194842
1013652	dd_Smes_g4_48	3943331	A	T	MSTRG.17251.2:MSTRG.17251;CDS194841	-1	T	A	TTG	TAG	I98I	T294A	ATT>ATA	Synonymous	CDS194841
1013653	dd_Smes_g4_48	3943353	C	A	MSTRG.17251.2:MSTRG.17251;CDS194841	-1	G	T	CGA	CTA	R91L	G272T	CGA>CTA	Missense	CDS194841
1013654	dd_Smes_g4_48	3943361	C	T	MSTRG.17251.2:MSTRG.17251;CDS194841	-1	G	A	TGA	TAA	M88I	G264A	ATG>ATA	Missense	CDS194841
1013655	dd_Smes_g4_48	3943378	A	T	MSTRG.17251.2:MSTRG.17251;CDS194841	-1	T	A	TTA	TAA	Y83N	T247A	TAT>AAT	Missense	CDS194841
1013656	dd_Smes_g4_48	3943624	G	A	MSTRG.17251.2:MSTRG.17251;CDS194841	-1	C	T	TCA	TTA	H1Y	C1T	CAT>TAT	Missense	CDS194841
1013673	dd_Smes_g4_48	3953224	C	G	MSTRG.17251.2:MSTRG.17251;CDS194839	-1	G	C	CGA	CCA	T81T	G243C	ACG>ACC	Synonymous	CDS194839
10137	dd_Smes_g4_1	6253879	T	A	SMEST027037001.1:MSTRG.267;CDS381262	1	T	A	CTC	CAC	P10P	T30A	CCT>CCA	Synonymous	CDS381262
1013706	dd_Smes_g4_48	3962344	G	A	MSTRG.17251.2:MSTRG.17251;CDS194838	-1	C	T	TCT	TTT	S15F	C44T	TCT>TTT	Missense	CDS194838
1013751	dd_Smes_g4_48	3969862	G	A	MSTRG.17251.2:MSTRG.17251;CDS194837	-1	C	T	TCT	TTT	I84I	C252T	ATC>ATT	Synonymous	CDS194837
1013752	dd_Smes_g4_48	3969982	C	A	MSTRG.17251.2:MSTRG.17251;CDS194837	-1	G	T	TGA	TTA	L44F	G132T	TTG>TTT	Missense	CDS194837
1013761	dd_Smes_g4_48	3976252	A	C	MSTRG.17251.2:MSTRG.17251;CDS194835	-1	T	G	TTA	TGA	Y57D	T169G	TAT>GAT	Missense	CDS194835
1013762	dd_Smes_g4_48	3976256	A	G	MSTRG.17251.2:MSTRG.17251;CDS194835	-1	T	C	CTT	CCT	S55S	T165C	TCT>TCC	Synonymous	CDS194835
1013763	dd_Smes_g4_48	3976285	T	G	MSTRG.17251.2:MSTRG.17251;CDS194835	-1	A	C	TAT	TCT	I46L	A136C	ATT>CTT	Missense	CDS194835
1013764	dd_Smes_g4_48	3976420	T	C	MSTRG.17251.2:MSTRG.17251;CDS194835	-1	A	G	CAA	CGA	N1D	A1G	AAT>GAT	Missense	CDS194835
1013791	dd_Smes_g4_48	3980014	A	G	MSTRG.17251.2:MSTRG.17251;CDS194834	-1	T	C	CTA	CCA	T67T	T201C	ACT>ACC	Synonymous	CDS194834
10138	dd_Smes_g4_1	6253880	C	T	SMEST027037001.1:MSTRG.267;CDS381262	1	C	T	TCG	TTG	R11W	C31T	CGG>TGG	Missense	CDS381262
1013811	dd_Smes_g4_48	3983357	C	G	MSTRG.17251.2:MSTRG.17251;CDS194833	-1	G	C	GGA	GCA	D69H	G205C	GAT>CAT	Missense	CDS194833
1013812	dd_Smes_g4_48	3983475	G	A	MSTRG.17251.2:MSTRG.17251;CDS194833	-1	C	T	TCA	TTA	I29I	C87T	ATC>ATT	Synonymous	CDS194833
1013813	dd_Smes_g4_48	3983544	C	A	MSTRG.17251.2:MSTRG.17251;CDS194833	-1	G	T	TGT	TTT	M6I	G18T	ATG>ATT	Missense	CDS194833
1013826	dd_Smes_g4_48	3985191	G	A	MSTRG.17251.2:MSTRG.17251;CDS194832	-1	C	T	ACA	ATA	T45I	C134T	ACA>ATA	Missense	CDS194832
1013846	dd_Smes_g4_48	4005110	A	G	MSTRG.17251.2:MSTRG.17251;CDS194830	-1	T	C	TTT	TCT	F2S	T5C	TTT>TCT	Missense	CDS194830
1013850	dd_Smes_g4_48	4026024	A	G	MSTRG.17252.4:MSTRG.17252;CDS194954	1	A	G	AAT	AGT	I75V	A223G	ATA>GTA	Missense	CDS194954
1013851	dd_Smes_g4_48	4026201	G	A	MSTRG.17252.4:MSTRG.17252;CDS194954	1	G	A	TGA	TAA	D134N	G400A	GAT>AAT	Missense	CDS194954
1013852	dd_Smes_g4_48	4026646	G	A	MSTRG.17252.4:MSTRG.17252;CDS194954	1	G	A	AGG	AAG	R282K	G845A	AGG>AAG	Missense	CDS194954
1013853	dd_Smes_g4_48	4026737	G	A	MSTRG.17252.4:MSTRG.17252;CDS194954	1	G	A	CGA	CAA	P312P	G936A	CCG>CCA	Synonymous	CDS194954
10139	dd_Smes_g4_1	6253890	G	T	SMEST027037001.1:MSTRG.267;CDS381262	1	G	T	GGA	GTA	G14V	G41T	GGA>GTA	Missense	CDS381262
10140	dd_Smes_g4_1	6253958	T	C	SMEST027037001.1:MSTRG.267;CDS381262	1	T	C	CTT	CCT	L37L	T109C	TTG>CTG	Synonymous	CDS381262
1014044	dd_Smes_g4_48	4050978	T	C	MSTRG.17252.4:MSTRG.17252;CDS194958	1	T	C	ATC	ACC	D34D	T102C	GAT>GAC	Synonymous	CDS194958
1014053	dd_Smes_g4_48	4052296	A	G	MSTRG.17252.4:MSTRG.17252;CDS194960	1	A	G	AAG	AGG	E48E	A144G	GAA>GAG	Synonymous	CDS194960
1014054	dd_Smes_g4_48	4052317	A	G	MSTRG.17252.4:MSTRG.17252;CDS194960	1	A	G	AAA	AGA	Q55Q	A165G	CAA>CAG	Synonymous	CDS194960
1014090	dd_Smes_g4_48	4055442	T	G	MSTRG.17252.4:MSTRG.17252;CDS194963	1	T	G	TTG	TGG	F20L	T60G	TTT>TTG	Missense	CDS194963
10141	dd_Smes_g4_1	6253962	C	G	SMEST027037001.1:MSTRG.267;CDS381262	1	C	G	ACA	AGA	T38R	C113G	ACA>AGA	Missense	CDS381262
1014146	dd_Smes_g4_48	4067332	T	C	SMEST057300002.1:MSTRG.17253;CDS195021	-1	A	G	CAT	CGT	S15S	A45G	TCA>TCG	Synonymous	CDS195021
1014159	dd_Smes_g4_48	4071444	G	A	SMEST057300002.1:MSTRG.17253;CDS195020	-1	C	T	TCA	TTA	I72I	C216T	ATC>ATT	Synonymous	CDS195020
1014160	dd_Smes_g4_48	4071573	G	T	SMEST057300002.1:MSTRG.17253;CDS195020	-1	C	A	CCC	CAC	S29S	C87A	TCC>TCA	Synonymous	CDS195020
1014161	dd_Smes_g4_48	4071653	T	C	SMEST057300002.1:MSTRG.17253;CDS195020	-1	A	G	TAT	TGT	I3V	A7G	ATT>GTT	Missense	CDS195020
1014192	dd_Smes_g4_48	4076094	C	T	SMEST057300002.1:MSTRG.17253;CDS195019	-1	G	A	GGT	GAT	R31R	G93A	AGG>AGA	Synonymous	CDS195019
1014193	dd_Smes_g4_48	4076165	G	A	SMEST057300002.1:MSTRG.17253;CDS195019	-1	C	T	GCT	GTT	L8L	C22T	CTG>TTG	Synonymous	CDS195019
1014232	dd_Smes_g4_48	4080002	T	G	SMEST057300002.1:MSTRG.17253;CDS195017	-1	A	C	TAT	TCT	Y82S	A245C	TAT>TCT	Missense	CDS195017
1014266	dd_Smes_g4_48	4086585	C	T	SMEST057300002.1:MSTRG.17253;CDS195016	-1	G	A	CGT	CAT	R93H	G278A	CGT>CAT	Missense	CDS195016
1014267	dd_Smes_g4_48	4086849	C	T	SMEST057300002.1:MSTRG.17253;CDS195016	-1	G	A	AGG	AAG	R5K	G14A	AGG>AAG	Missense	CDS195016
1014268	dd_Smes_g4_48	4086859	C	G	SMEST057300002.1:MSTRG.17253;CDS195016	-1	G	C	GGT	GCT	V2L	G4C	GTA>CTA	Missense	CDS195016
1014278	dd_Smes_g4_48	4108911	A	T	SMEST057303005.1:MSTRG.17256;CDS195064	-1	T	A	TTG	TAG	I14I	T42A	ATT>ATA	Synonymous	CDS195064
1014280	dd_Smes_g4_48	4109014	G	A	SMEST057303005.1:MSTRG.17256;CDS195063	-1	C	T	ACT	ATT	Y30Y	C90T	TAC>TAT	Synonymous	CDS195063
1014290	dd_Smes_g4_48	4112392	C	T	SMEST057303005.1:MSTRG.17256;CDS195061	-1	G	A	AGA	AAA	Q78Q	G234A	CAG>CAA	Synonymous	CDS195061
1014291	dd_Smes_g4_48	4112403	C	T	SMEST057303005.1:MSTRG.17256;CDS195061	-1	G	A	TGT	TAT	V75I	G223A	GTT>ATT	Missense	CDS195061
1014292	dd_Smes_g4_48	4112584	C	T	SMEST057303005.1:MSTRG.17256;CDS195061	-1	G	A	AGC	AAC	K14K	G42A	AAG>AAA	Synonymous	CDS195061
1014302	dd_Smes_g4_48	4114481	G	A	SMEST057303005.1:MSTRG.17256;CDS195060	-1	C	T	TCC	TTC	S102F	C305T	TCC>TTC	Missense	CDS195060
1014303	dd_Smes_g4_48	4114573	C	T	SMEST057303005.1:MSTRG.17256;CDS195060	-1	G	A	TGT	TAT	M71I	G213A	ATG>ATA	Missense	CDS195060
1014304	dd_Smes_g4_48	4114594	T	G	SMEST057303005.1:MSTRG.17256;CDS195060	-1	A	C	TAA	TCA	V64V	A192C	GTA>GTC	Synonymous	CDS195060
1014334	dd_Smes_g4_48	4119561	C	A	SMEST057303005.1:MSTRG.17256;CDS195058	-1	G	T	AGA	ATA	R37I	G110T	AGA>ATA	Missense	CDS195058
1014335	dd_Smes_g4_48	4119563	T	C	SMEST057303005.1:MSTRG.17256;CDS195058	-1	A	G	AAA	AGA	E36E	A108G	GAA>GAG	Synonymous	CDS195058
1014353	dd_Smes_g4_48	4128567	C	G	SMEST057303005.1:MSTRG.17256;CDS195057	-1	G	C	CGC	CCC	A70A	G210C	GCG>GCC	Synonymous	CDS195057
1014354	dd_Smes_g4_48	4128606	A	G	SMEST057303005.1:MSTRG.17256;CDS195057	-1	T	C	ATA	ACA	D57D	T171C	GAT>GAC	Synonymous	CDS195057
1014361	dd_Smes_g4_48	4134930	T	C	SMEST057303005.1:MSTRG.17256;CDS195056	-1	A	G	AAG	AGG	K78R	A233G	AAG>AGG	Missense	CDS195056
1014363	dd_Smes_g4_48	4135230	T	C	SMEST057303005.1:MSTRG.17256;CDS195055	-1	A	G	CAG	CGG	A18A	A54G	GCA>GCG	Synonymous	CDS195055
1014364	dd_Smes_g4_48	4135261	G	C	SMEST057303005.1:MSTRG.17256;CDS195055	-1	C	G	TCG	TGG	S8W	C23G	TCG>TGG	Missense	CDS195055
1014426	dd_Smes_g4_48	4148298	G	A	SMEST057303005.1:MSTRG.17256;CDS195054	-1	C	T	ACA	ATA	N49N	C147T	AAC>AAT	Synonymous	CDS195054
1014427	dd_Smes_g4_48	4148343	C	T	SMEST057303005.1:MSTRG.17256;CDS195054	-1	G	A	TGA	TAA	L34L	G102A	TTG>TTA	Synonymous	CDS195054
1014434	dd_Smes_g4_48	4151007	A	T	SMEST057303005.1:MSTRG.17256;CDS195053	-1	T	A	ATA	AAA	I1238K	T3713A	ATA>AAA	Missense	CDS195053
1014435	dd_Smes_g4_48	4151156	G	A	SMEST057303005.1:MSTRG.17256;CDS195053	-1	C	T	GCC	GTC	C1188C	C3564T	TGC>TGT	Synonymous	CDS195053
1014436	dd_Smes_g4_48	4151219	C	A	SMEST057303005.1:MSTRG.17256;CDS195053	-1	G	T	AGT	ATT	K1167N	G3501T	AAG>AAT	Missense	CDS195053
1014437	dd_Smes_g4_48	4151231	G	A	SMEST057303005.1:MSTRG.17256;CDS195053	-1	C	T	TCT	TTT	I1163I	C3489T	ATC>ATT	Synonymous	CDS195053
1014438	dd_Smes_g4_48	4151262	G	C	SMEST057303005.1:MSTRG.17256;CDS195053	-1	C	G	ACT	AGT	T1153S	C3458G	ACT>AGT	Missense	CDS195053
1014439	dd_Smes_g4_48	4151777	C	T	SMEST057303005.1:MSTRG.17256;CDS195053	-1	G	A	TGG	TAG	V981V	G2943A	GTG>GTA	Synonymous	CDS195053
1014440	dd_Smes_g4_48	4151846	G	A	SMEST057303005.1:MSTRG.17256;CDS195053	-1	C	T	CCG	CTG	T958T	C2874T	ACC>ACT	Synonymous	CDS195053
1014441	dd_Smes_g4_48	4151909	C	A	SMEST057303005.1:MSTRG.17256;CDS195053	-1	G	T	TGT	TTT	L937F	G2811T	TTG>TTT	Missense	CDS195053
1014442	dd_Smes_g4_48	4152545	G	A	SMEST057303005.1:MSTRG.17256;CDS195053	-1	C	T	ACT	ATT	N725N	C2175T	AAC>AAT	Synonymous	CDS195053
1014443	dd_Smes_g4_48	4152617	G	A	SMEST057303005.1:MSTRG.17256;CDS195053	-1	C	T	TCA	TTA	I701I	C2103T	ATC>ATT	Synonymous	CDS195053
1014444	dd_Smes_g4_48	4152660	C	T	SMEST057303005.1:MSTRG.17256;CDS195053	-1	G	A	AGA	AAA	R687K	G2060A	AGA>AAA	Missense	CDS195053
1014445	dd_Smes_g4_48	4153045	A	G	SMEST057303005.1:MSTRG.17256;CDS195053	-1	T	C	TTC	TCC	S559P	T1675C	TCT>CCT	Missense	CDS195053
1014446	dd_Smes_g4_48	4153062	C	T	SMEST057303005.1:MSTRG.17256;CDS195053	-1	G	A	GGT	GAT	G553D	G1658A	GGT>GAT	Missense	CDS195053
1014447	dd_Smes_g4_48	4153064	C	A	SMEST057303005.1:MSTRG.17256;CDS195053	-1	G	T	GGG	GTG	R552S	G1656T	AGG>AGT	Missense	CDS195053
1014448	dd_Smes_g4_48	4153073	C	T	SMEST057303005.1:MSTRG.17256;CDS195053	-1	G	A	TGA	TAA	M549I	G1647A	ATG>ATA	Missense	CDS195053
1014449	dd_Smes_g4_48	4153268	C	T	SMEST057303005.1:MSTRG.17256;CDS195053	-1	G	A	TGG	TAG	L484L	G1452A	TTG>TTA	Synonymous	CDS195053
1014450	dd_Smes_g4_48	4153531	C	T	SMEST057303005.1:MSTRG.17256;CDS195053	-1	G	A	CGA	CAA	D397N	G1189A	GAC>AAC	Missense	CDS195053
1014451	dd_Smes_g4_48	4153646	C	T	SMEST057303005.1:MSTRG.17256;CDS195053	-1	G	A	CGT	CAT	A358A	G1074A	GCG>GCA	Synonymous	CDS195053
10145	dd_Smes_g4_1	6254029	A	G	SMEST027037001.1:MSTRG.267;CDS381263	1	A	G	AAA	AGA	K8R	A23G	AAA>AGA	Missense	CDS381263
1014512	dd_Smes_g4_48	4226698	C	T	SMEST057312001.1:MSTRG.17257;CDS195079	1	C	T	TCG	TTG	R15C	C43T	CGT>TGT	Missense	CDS195079
1014513	dd_Smes_g4_48	4226712	T	C	SMEST057312001.1:MSTRG.17257;CDS195079	1	T	C	ATC	ACC	N19N	T57C	AAT>AAC	Synonymous	CDS195079
1014526	dd_Smes_g4_48	4228520	G	T	SMEST057312001.1:MSTRG.17257;CDS195081	1	G	T	TGT	TTT	V34F	G100T	GTT>TTT	Missense	CDS195081
1014527	dd_Smes_g4_48	4228564	G	A	SMEST057312001.1:MSTRG.17257;CDS195081	1	G	A	GGT	GAT	R48R	G144A	CGG>CGA	Synonymous	CDS195081
1014528	dd_Smes_g4_48	4228597	C	T	SMEST057312001.1:MSTRG.17257;CDS195081	1	C	T	ACG	ATG	H59H	C177T	CAC>CAT	Synonymous	CDS195081
1014529	dd_Smes_g4_48	4228771	A	T	SMEST057312001.1:MSTRG.17257;CDS195082	1	A	T	AAC	ATC	K23N	A69T	AAA>AAT	Missense	CDS195082
1014565	dd_Smes_g4_48	4348743	C	G	MSTRG.17259.1:MSTRG.17259;CDS195087	1	C	G	ACA	AGA	Q144E	C430G	CAG>GAG	Missense	CDS195087
1014566	dd_Smes_g4_48	4348744	A	T	MSTRG.17259.1:MSTRG.17259;CDS195087	1	A	T	CAG	CTG	Q144L	A431T	CAG>CTG	Missense	CDS195087
10146	dd_Smes_g4_1	6254048	T	C	SMEST027037001.1:MSTRG.267;CDS381263	1	T	C	TTA	TCA	L14L	T42C	CTT>CTC	Synonymous	CDS381263
1014744	dd_Smes_g4_49	56168	A	G	SMEST057518001.1:MSTRG.17264;CDS195118	1	A	G	TAA	TGA	L71L	A213G	TTA>TTG	Synonymous	CDS195118
1014745	dd_Smes_g4_49	56820	G	A	SMEST057518001.1:MSTRG.17264;CDS195118	1	G	A	CGC	CAC	A289T	G865A	GCT>ACT	Missense	CDS195118
1014746	dd_Smes_g4_49	56827	A	T	SMEST057518001.1:MSTRG.17264;CDS195118	1	A	T	AAT	ATT	N291I	A872T	AAT>ATT	Missense	CDS195118
1014747	dd_Smes_g4_49	56930	C	T	SMEST057518001.1:MSTRG.17264;CDS195118	1	C	T	GCG	GTG	C325C	C975T	TGC>TGT	Synonymous	CDS195118
1014748	dd_Smes_g4_49	57091	T	G	SMEST057518001.1:MSTRG.17264;CDS195118	1	T	G	CTT	CGT	L379R	T1136G	CTT>CGT	Missense	CDS195118
1014749	dd_Smes_g4_49	57134	G	A	SMEST057518001.1:MSTRG.17264;CDS195118	1	G	A	TGG	TAG	L393L	G1179A	TTG>TTA	Synonymous	CDS195118
1014752	dd_Smes_g4_49	89166	G	A	SMEST057540002.1:MSTRG.17266;CDS195243	1	G	A	GGT	GAT	G47G	G141A	GGG>GGA	Synonymous	CDS195243
1014759	dd_Smes_g4_49	89677	G	A	SMEST057540002.1:MSTRG.17266;CDS195244	1	G	A	AGG	AAG	K48K	G144A	AAG>AAA	Synonymous	CDS195244
1014760	dd_Smes_g4_49	89692	G	A	SMEST057540002.1:MSTRG.17266;CDS195244	1	G	A	TGG	TAG	V53V	G159A	GTG>GTA	Synonymous	CDS195244
1014791	dd_Smes_g4_49	97157	C	T	SMEST057540002.1:MSTRG.17266;CDS195247	1	C	T	TCA	TTA	F23F	C69T	TTC>TTT	Synonymous	CDS195247
1014792	dd_Smes_g4_49	97379	A	C	SMEST057540002.1:MSTRG.17266;CDS195248	1	A	C	CAA	CCA	T22T	A66C	ACA>ACC	Synonymous	CDS195248
1014793	dd_Smes_g4_49	97448	G	A	SMEST057540002.1:MSTRG.17266;CDS195248	1	G	A	GGG	GAG	G45G	G135A	GGG>GGA	Synonymous	CDS195248
10148	dd_Smes_g4_1	6254118	C	A	SMEST027037001.1:MSTRG.267;CDS381264	1	C	A	TCA	TAA	Q3K	C7A	CAA>AAA	Missense	CDS381264
1014802	dd_Smes_g4_49	102127	G	A	SMEST057540002.1:MSTRG.17266;CDS195249	1	G	A	GGT	GAT	G27G	G81A	GGG>GGA	Synonymous	CDS195249
1014811	dd_Smes_g4_49	103214	A	C	SMEST057540002.1:MSTRG.17266;CDS195251	1	A	C	TAT	TCT	I26I	A78C	ATA>ATC	Synonymous	CDS195251
1014813	dd_Smes_g4_49	103347	T	C	SMEST057540002.1:MSTRG.17266;CDS195252	1	T	C	CTG	CCG	A11A	T33C	GCT>GCC	Synonymous	CDS195252
1014814	dd_Smes_g4_49	103348	G	T	SMEST057540002.1:MSTRG.17266;CDS195252	1	G	T	TGC	TTC	A12S	G34T	GCT>TCT	Missense	CDS195252
1014815	dd_Smes_g4_49	103362	C	T	SMEST057540002.1:MSTRG.17266;CDS195252	1	C	T	TCC	TTC	I16I	C48T	ATC>ATT	Synonymous	CDS195252
1014816	dd_Smes_g4_49	103477	G	A	SMEST057540002.1:MSTRG.17266;CDS195252	1	G	A	CGC	CAC	A55T	G163A	GCG>ACG	Missense	CDS195252
101483	dd_Smes_g4_11	4010954	A	C	SMEST005945002.1:MSTRG.1736;CDS197678	-1	T	G	GTG	GGG	V52G	T155G	GTG>GGG	Missense	CDS197678
1014832	dd_Smes_g4_49	105194	T	G	SMEST057540002.1:MSTRG.17266;CDS195253	1	T	G	ATT	AGT	H6Q	T18G	CAT>CAG	Missense	CDS195253
101484	dd_Smes_g4_11	4010977	G	A	SMEST005945002.1:MSTRG.1736;CDS197678	-1	C	T	CCA	CTA	T44T	C132T	ACC>ACT	Synonymous	CDS197678
101485	dd_Smes_g4_11	4010980	C	T	SMEST005945002.1:MSTRG.1736;CDS197678	-1	G	A	CGA	CAA	S43S	G129A	TCG>TCA	Synonymous	CDS197678
101486	dd_Smes_g4_11	4011075	T	G	SMEST005945002.1:MSTRG.1736;CDS197678	-1	A	C	GAA	GCA	K12Q	A34C	AAA>CAA	Missense	CDS197678
101487	dd_Smes_g4_11	4011086	A	T	SMEST005945002.1:MSTRG.1736;CDS197678	-1	T	A	ATA	AAA	I8K	T23A	ATA>AAA	Missense	CDS197678
1014870	dd_Smes_g4_49	175875	A	G	SMEST057662001.1:MSTRG.17267;CDS195304	1	A	G	AAA	AGA	Q17Q	A51G	CAA>CAG	Synonymous	CDS195304
101488	dd_Smes_g4_11	4011088	C	T	SMEST005945002.1:MSTRG.1736;CDS197678	-1	G	A	CGA	CAA	A7A	G21A	GCG>GCA	Synonymous	CDS197678
1014881	dd_Smes_g4_49	179766	G	T	SMEST057662001.1:MSTRG.17267;CDS195307	1	G	T	CGT	CTT	A2A	G6T	GCG>GCT	Synonymous	CDS195307
101489	dd_Smes_g4_11	4011101	A	T	SMEST005945002.1:MSTRG.1736;CDS197678	-1	T	A	TTG	TAG	L3*	T8A	TTG>TAG	Nonsense	CDS197678
10149	dd_Smes_g4_1	6254129	A	C	SMEST027037001.1:MSTRG.267;CDS381264	1	A	C	TAT	TCT	L6L	A18C	CTA>CTC	Synonymous	CDS381264
101490	dd_Smes_g4_11	4011210	T	G	SMEST005945002.1:MSTRG.1736;CDS197677	-1	A	C	AAA	ACA	K28Q	A82C	AAA>CAA	Missense	CDS197677
1014908	dd_Smes_g4_49	183203	C	G	SMEST057662001.1:MSTRG.17267;CDS195309	1	C	G	TCA	TGA	V9V	C27G	GTC>GTG	Synonymous	CDS195309
1014909	dd_Smes_g4_49	183257	G	A	SMEST057662001.1:MSTRG.17267;CDS195309	1	G	A	CGG	CAG	A27A	G81A	GCG>GCA	Synonymous	CDS195309
101491	dd_Smes_g4_11	4011399	A	G	SMEST005945002.1:MSTRG.1736;CDS197676	-1	T	C	ATT	ACT	L169L	T505C	TTA>CTA	Synonymous	CDS197676
101492	dd_Smes_g4_11	4011538	T	C	SMEST005945002.1:MSTRG.1736;CDS197676	-1	A	G	AAG	AGG	E122E	A366G	GAA>GAG	Synonymous	CDS197676
1014922	dd_Smes_g4_49	185774	G	A	SMEST057662001.1:MSTRG.17267;CDS195311	1	G	A	TGG	TAG	L6L	G18A	TTG>TTA	Synonymous	CDS195311
101493	dd_Smes_g4_11	4011556	T	C	SMEST005945002.1:MSTRG.1736;CDS197676	-1	A	G	GAC	GGC	R116R	A348G	AGA>AGG	Synonymous	CDS197676
101494	dd_Smes_g4_11	4011562	A	G	SMEST005945002.1:MSTRG.1736;CDS197676	-1	T	C	CTA	CCA	A114A	T342C	GCT>GCC	Synonymous	CDS197676
1014942	dd_Smes_g4_49	188807	G	T	SMEST057662001.1:MSTRG.17267;CDS195313	1	G	T	TGC	TTC	A51S	G151T	GCC>TCC	Missense	CDS195313
101495	dd_Smes_g4_11	4011607	T	A	SMEST005945002.1:MSTRG.1736;CDS197676	-1	A	T	TAC	TTC	I99I	A297T	ATA>ATT	Synonymous	CDS197676
1014991	dd_Smes_g4_49	197230	A	C	SMEST057662001.1:MSTRG.17267;CDS195315	1	A	C	TAA	TCA	I15I	A45C	ATA>ATC	Synonymous	CDS195315
1014998	dd_Smes_g4_49	244382	C	T	MSTRG.17269.2:MSTRG.17269;CDS195353	-1	G	A	CGT	CAT	S54S	G162A	TCG>TCA	Synonymous	CDS195353
1014999	dd_Smes_g4_49	244698	A	G	MSTRG.17269.2:MSTRG.17269;CDS195352	-1	T	C	TTG	TCG	L36S	T107C	TTG>TCG	Missense	CDS195352
1014999	dd_Smes_g4_49	244698	A	G	MSTRG.17269.2:MSTRG.17269;CDS195356	-1	T	C	TTG	TCG	W34R	T100C	TGG>CGG	Missense	CDS195356
10150	dd_Smes_g4_1	6254159	A	T	SMEST027037001.1:MSTRG.267;CDS381264	1	A	T	TAA	TTA	L16F	A48T	TTA>TTT	Missense	CDS381264
1015001	dd_Smes_g4_49	245082	A	G	MSTRG.17269.2:MSTRG.17269;CDS195370	-1	T	C	GTG	GCG	R60R	T180C	CGT>CGC	Synonymous	CDS195370
1015002	dd_Smes_g4_49	245123	T	G	MSTRG.17269.2:MSTRG.17269;CDS195370	-1	A	C	GAG	GCG	R47R	A139C	AGA>CGA	Synonymous	CDS195370
1015003	dd_Smes_g4_49	245220	T	C	MSTRG.17269.2:MSTRG.17269;CDS195370	-1	A	G	CAT	CGT	S14S	A42G	TCA>TCG	Synonymous	CDS195370
1015004	dd_Smes_g4_49	245608	G	A	MSTRG.17269.2:MSTRG.17269;CDS195368	-1	C	T	TCA	TTA	V13V	C39T	GTC>GTT	Synonymous	CDS195368
1015006	dd_Smes_g4_49	246016	G	C	MSTRG.17269.2:MSTRG.17269;CDS195367	-1	C	G	TCA	TGA	Q7E	C19G	CAA>GAA	Missense	CDS195367
1015008	dd_Smes_g4_49	246222	C	G	MSTRG.17269.2:MSTRG.17269;CDS195366	-1	G	C	CGA	CCA	P244P	G732C	CCG>CCC	Synonymous	CDS195366
1015009	dd_Smes_g4_49	246226	A	G	MSTRG.17269.2:MSTRG.17269;CDS195366	-1	T	C	GTA	GCA	V243A	T728C	GTA>GCA	Missense	CDS195366
1015010	dd_Smes_g4_49	246531	C	T	MSTRG.17269.2:MSTRG.17269;CDS195366	-1	G	A	CGA	CAA	T141T	G423A	ACG>ACA	Synonymous	CDS195366
1015011	dd_Smes_g4_49	246630	C	T	MSTRG.17269.2:MSTRG.17269;CDS195366	-1	G	A	TGA	TAA	L108L	G324A	CTG>CTA	Synonymous	CDS195366
1015012	dd_Smes_g4_49	246744	T	C	MSTRG.17269.2:MSTRG.17269;CDS195366	-1	A	G	CAT	CGT	A70A	A210G	GCA>GCG	Synonymous	CDS195366
1015013	dd_Smes_g4_49	246762	C	G	MSTRG.17269.2:MSTRG.17269;CDS195366	-1	G	C	GGG	GCG	R64R	G192C	CGG>CGC	Synonymous	CDS195366
1015014	dd_Smes_g4_49	246821	C	T	MSTRG.17269.2:MSTRG.17269;CDS195366	-1	G	A	CGC	CAC	A45T	G133A	GCA>ACA	Missense	CDS195366
1015015	dd_Smes_g4_49	246843	T	A	MSTRG.17269.2:MSTRG.17269;CDS195366	-1	A	T	AAG	ATG	E37D	A111T	GAA>GAT	Missense	CDS195366
1015016	dd_Smes_g4_49	246919	C	T	MSTRG.17269.2:MSTRG.17269;CDS195366	-1	G	A	AGT	AAT	S12N	G35A	AGT>AAT	Missense	CDS195366
1015017	dd_Smes_g4_49	246940	G	A	MSTRG.17269.2:MSTRG.17269;CDS195366	-1	C	T	ACC	ATC	T5I	C14T	ACC>ATC	Missense	CDS195366
1015024	dd_Smes_g4_49	247718	A	G	MSTRG.17269.2:MSTRG.17269;CDS195364	-1	T	C	GTC	GCC	S21S	T63C	AGT>AGC	Synonymous	CDS195364
1015028	dd_Smes_g4_49	247984	C	T	MSTRG.17269.2:MSTRG.17269;CDS195362	-1	G	A	TGC	TAC	L86L	G258A	TTG>TTA	Synonymous	CDS195362
1015029	dd_Smes_g4_49	248127	G	A	MSTRG.17269.2:MSTRG.17269;CDS195362	-1	C	T	ACT	ATT	L39L	C115T	CTG>TTG	Synonymous	CDS195362
1015058	dd_Smes_g4_49	250549	A	G	MSTRG.17269.2:MSTRG.17269;CDS195359	-1	T	C	ATG	ACG	D31D	T93C	GAT>GAC	Synonymous	CDS195359
1015059	dd_Smes_g4_49	250552	G	T	MSTRG.17269.2:MSTRG.17269;CDS195359	-1	C	A	CCG	CAG	P30P	C90A	CCC>CCA	Synonymous	CDS195359
1015063	dd_Smes_g4_49	289885	T	C	MSTRG.17268.1:MSTRG.17268;CDS195330	1	T	C	ATA	ACA	D131D	T393C	GAT>GAC	Synonymous	CDS195330
1015064	dd_Smes_g4_49	289969	A	G	MSTRG.17268.1:MSTRG.17268;CDS195330	1	A	G	TAA	TGA	L159L	A477G	TTA>TTG	Synonymous	CDS195330
1015065	dd_Smes_g4_49	290062	C	G	MSTRG.17268.1:MSTRG.17268;CDS195330	1	C	G	GCC	GGC	R190R	C570G	CGC>CGG	Synonymous	CDS195330
1015066	dd_Smes_g4_49	290104	A	T	MSTRG.17268.1:MSTRG.17268;CDS195330	1	A	T	TAA	TTA	L204L	A612T	CTA>CTT	Synonymous	CDS195330
1015067	dd_Smes_g4_49	290230	C	A	MSTRG.17268.1:MSTRG.17268;CDS195330	1	C	A	CCC	CAC	A246A	C738A	GCC>GCA	Synonymous	CDS195330
1015068	dd_Smes_g4_49	290284	C	T	MSTRG.17268.1:MSTRG.17268;CDS195330	1	C	T	ACG	ATG	N264N	C792T	AAC>AAT	Synonymous	CDS195330
1015069	dd_Smes_g4_49	290311	C	T	MSTRG.17268.1:MSTRG.17268;CDS195330	1	C	T	ACC	ATC	N273N	C819T	AAC>AAT	Synonymous	CDS195330
101507	dd_Smes_g4_11	4034367	T	G	SMEST005947001.1:MSTRG.1737;CDS197781	-1	A	C	GAT	GCT	G52G	A156C	GGA>GGC	Synonymous	CDS197781
1015070	dd_Smes_g4_49	290767	T	G	MSTRG.17268.1:MSTRG.17268;CDS195330	1	T	G	ATG	AGG	H425Q	T1275G	CAT>CAG	Missense	CDS195330
1015071	dd_Smes_g4_49	290785	A	G	MSTRG.17268.1:MSTRG.17268;CDS195330	1	A	G	GAG	GGG	R431R	A1293G	CGA>CGG	Synonymous	CDS195330
1015072	dd_Smes_g4_49	290917	G	T	MSTRG.17268.1:MSTRG.17268;CDS195330	1	G	T	CGG	CTG	A475A	G1425T	GCG>GCT	Synonymous	CDS195330
101508	dd_Smes_g4_11	4035029	A	G	SMEST005947001.1:MSTRG.1737;CDS197780	-1	T	C	TTC	TCC	S124P	T370C	TCA>CCA	Missense	CDS197780
101509	dd_Smes_g4_11	4035062	G	A	SMEST005947001.1:MSTRG.1737;CDS197780	-1	C	T	TCC	TTC	P113S	C337T	CCC>TCC	Missense	CDS197780
10151	dd_Smes_g4_1	6254176	T	G	SMEST027037001.1:MSTRG.267;CDS381264	1	T	G	CTT	CGT	L22R	T65G	CTT>CGT	Missense	CDS381264
101510	dd_Smes_g4_11	4035131	T	C	SMEST005947001.1:MSTRG.1737;CDS197780	-1	A	G	TAT	TGT	I90V	A268G	ATT>GTT	Missense	CDS197780
101511	dd_Smes_g4_11	4035574	A	G	SMEST005947001.1:MSTRG.1737;CDS197779	-1	T	C	ATG	ACG	D49D	T147C	GAT>GAC	Synonymous	CDS197779
101512	dd_Smes_g4_11	4035604	C	T	SMEST005947001.1:MSTRG.1737;CDS197779	-1	G	A	TGC	TAC	L39L	G117A	TTG>TTA	Synonymous	CDS197779
1015187	dd_Smes_g4_49	303413	G	A	MSTRG.17268.1:MSTRG.17268;CDS195331	1	G	A	GGA	GAA	G28E	G83A	GGA>GAA	Missense	CDS195331
1015188	dd_Smes_g4_49	303517	G	A	MSTRG.17268.1:MSTRG.17268;CDS195331	1	G	A	AGT	AAT	V63I	G187A	GTT>ATT	Missense	CDS195331
1015189	dd_Smes_g4_49	303657	A	G	MSTRG.17268.1:MSTRG.17268;CDS195331	1	A	G	CAC	CGC	P109P	A327G	CCA>CCG	Synonymous	CDS195331
10152	dd_Smes_g4_1	6254184	G	A	SMEST027037001.1:MSTRG.267;CDS381264	1	G	A	AGA	AAA	D25N	G73A	GAT>AAT	Missense	CDS381264
1015205	dd_Smes_g4_49	329970	A	G	SMEST057817001.1:SMESG000057817.1;CDS587198	-1	T	C	ATT	ACT	L260L	T778C	TTA>CTA	Synonymous	CDS587198
1015206	dd_Smes_g4_49	330240	C	A	SMEST057817001.1:SMESG000057817.1;CDS587198	-1	G	T	TGC	TTC	A170S	G508T	GCC>TCC	Missense	CDS587198
1015207	dd_Smes_g4_49	330244	G	A	SMEST057817001.1:SMESG000057817.1;CDS587198	-1	C	T	GCG	GTG	G168G	C504T	GGC>GGT	Synonymous	CDS587198
1015208	dd_Smes_g4_49	330304	G	A	SMEST057817001.1:SMESG000057817.1;CDS587198	-1	C	T	TCA	TTA	F148F	C444T	TTC>TTT	Synonymous	CDS587198
1015209	dd_Smes_g4_49	330310	C	A	SMEST057817001.1:SMESG000057817.1;CDS587198	-1	G	T	GGA	GTA	W146C	G438T	TGG>TGT	Missense	CDS587198
1015210	dd_Smes_g4_49	330311	C	A	SMEST057817001.1:SMESG000057817.1;CDS587198	-1	G	T	TGG	TTG	W146L	G437T	TGG>TTG	Missense	CDS587198
1015211	dd_Smes_g4_49	330410	G	T	SMEST057817001.1:SMESG000057817.1;CDS587198	-1	C	A	ACA	AAA	T113K	C338A	ACA>AAA	Missense	CDS587198
1015212	dd_Smes_g4_49	330562	A	G	SMEST057817001.1:SMESG000057817.1;CDS587198	-1	T	C	ATA	ACA	D62D	T186C	GAT>GAC	Synonymous	CDS587198
1015213	dd_Smes_g4_49	330595	C	A	SMEST057817001.1:SMESG000057817.1;CDS587198	-1	G	T	CGT	CTT	T51T	G153T	ACG>ACT	Synonymous	CDS587198
1015214	dd_Smes_g4_49	330652	T	C	SMEST057817001.1:SMESG000057817.1;CDS587198	-1	A	G	AAG	AGG	K32K	A96G	AAA>AAG	Synonymous	CDS587198
1015236	dd_Smes_g4_49	334890	G	A	SMEST057817001.1:SMESG000057817.1;CDS587197	-1	C	T	ACG	ATG	N87N	C261T	AAC>AAT	Synonymous	CDS587197
1015237	dd_Smes_g4_49	335008	T	A	SMEST057817001.1:SMESG000057817.1;CDS587197	-1	A	T	CAC	CTC	H48L	A143T	CAC>CTC	Missense	CDS587197
1015238	dd_Smes_g4_49	335009	G	A	SMEST057817001.1:SMESG000057817.1;CDS587197	-1	C	T	TCA	TTA	H48Y	C142T	CAC>TAC	Missense	CDS587197
1015239	dd_Smes_g4_49	335051	T	C	SMEST057817001.1:SMESG000057817.1;CDS587197	-1	A	G	CAT	CGT	I34V	A100G	ATT>GTT	Missense	CDS587197
1015240	dd_Smes_g4_49	335069	C	A	SMEST057817001.1:SMESG000057817.1;CDS587197	-1	G	T	TGG	TTG	G28C	G82T	GGC>TGC	Missense	CDS587197
1015241	dd_Smes_g4_49	335070	A	T	SMEST057817001.1:SMESG000057817.1;CDS587197	-1	T	A	TTG	TAG	F27L	T81A	TTT>TTA	Missense	CDS587197
1015242	dd_Smes_g4_49	335083	G	A	SMEST057817001.1:SMESG000057817.1;CDS587197	-1	C	T	TCG	TTG	S23L	C68T	TCG>TTG	Missense	CDS587197
1015248	dd_Smes_g4_49	393687	A	T	MSTRG.17283.7:MSTRG.17283;CDS195670	1	A	T	TAA	TTA	I23I	A69T	ATA>ATT	Synonymous	CDS195670
1015249	dd_Smes_g4_49	393774	C	T	MSTRG.17283.7:MSTRG.17283;CDS195670	1	C	T	ACG	ATG	D52D	C156T	GAC>GAT	Synonymous	CDS195670
1015251	dd_Smes_g4_49	393908	T	C	MSTRG.17283.7:MSTRG.17283;CDS195671	1	T	C	TTT	TCT	L29L	T85C	TTA>CTA	Synonymous	CDS195671
1015255	dd_Smes_g4_49	394216	C	T	MSTRG.17283.7:MSTRG.17283;CDS195672	1	C	T	TCC	TTC	I30I	C90T	ATC>ATT	Synonymous	CDS195672
1015256	dd_Smes_g4_49	394240	A	G	MSTRG.17283.7:MSTRG.17283;CDS195672	1	A	G	CAT	CGT	P38P	A114G	CCA>CCG	Synonymous	CDS195672
1015257	dd_Smes_g4_49	394286	A	G	MSTRG.17283.7:MSTRG.17283;CDS195672	1	A	G	AAT	AGT	I54V	A160G	ATT>GTT	Missense	CDS195672
1015258	dd_Smes_g4_49	394589	A	C	MSTRG.17283.7:MSTRG.17283;CDS195673	1	A	C	CAA	CCA	S58S	A174C	TCA>TCC	Synonymous	CDS195673
1015260	dd_Smes_g4_49	396872	G	T	MSTRG.17283.7:MSTRG.17283;CDS195674	1	G	T	GGT	GTT	R133R	G399T	CGG>CGT	Synonymous	CDS195674
1015261	dd_Smes_g4_49	396923	G	A	MSTRG.17283.7:MSTRG.17283;CDS195674	1	G	A	TGA	TAA	L150L	G450A	TTG>TTA	Synonymous	CDS195674
1015262	dd_Smes_g4_49	396926	T	C	MSTRG.17283.7:MSTRG.17283;CDS195674	1	T	C	TTC	TCC	I151I	T453C	ATT>ATC	Synonymous	CDS195674
1015263	dd_Smes_g4_49	397004	G	T	MSTRG.17283.7:MSTRG.17283;CDS195674	1	G	T	CGA	CTA	P177P	G531T	CCG>CCT	Synonymous	CDS195674
1015272	dd_Smes_g4_49	399599	A	G	MSTRG.17283.7:MSTRG.17283;CDS195678	1	A	G	TAC	TGC	V163V	A489G	GTA>GTG	Synonymous	CDS195678
1015273	dd_Smes_g4_49	399698	G	T	MSTRG.17283.7:MSTRG.17283;CDS195678	1	G	T	CGA	CTA	A196A	G588T	GCG>GCT	Synonymous	CDS195678
1015274	dd_Smes_g4_49	399758	C	T	MSTRG.17283.7:MSTRG.17283;CDS195678	1	C	T	CCA	CTA	T216T	C648T	ACC>ACT	Synonymous	CDS195678
1015277	dd_Smes_g4_49	400425	T	A	MSTRG.17283.7:MSTRG.17283;CDS195680	1	T	A	TTT	TAT	I38I	T114A	ATT>ATA	Synonymous	CDS195680
1015279	dd_Smes_g4_49	400535	G	A	MSTRG.17283.7:MSTRG.17283;CDS195681	1	G	A	CGT	CAT	A6A	G18A	GCG>GCA	Synonymous	CDS195681
1015280	dd_Smes_g4_49	400718	C	T	MSTRG.17283.7:MSTRG.17283;CDS195681	1	C	T	GCT	GTT	S67S	C201T	AGC>AGT	Synonymous	CDS195681
1015287	dd_Smes_g4_49	404559	T	G	MSTRG.17283.7:MSTRG.17283;CDS195683	1	T	G	CTC	CGC	S46A	T136G	TCT>GCT	Missense	CDS195683
1015288	dd_Smes_g4_49	404919	C	T	MSTRG.17283.7:MSTRG.17283;CDS195684	1	C	T	TCG	TTG	F88F	C264T	TTC>TTT	Synonymous	CDS195684
1015295	dd_Smes_g4_49	410177	C	T	MSTRG.17283.7:MSTRG.17283;CDS195685	1	C	T	GCG	GTG	S60S	C180T	AGC>AGT	Synonymous	CDS195685
1015296	dd_Smes_g4_49	410250	T	C	MSTRG.17283.7:MSTRG.17283;CDS195686	1	T	C	TTG	TCG	I7I	T21C	ATT>ATC	Synonymous	CDS195686
1015297	dd_Smes_g4_49	410389	T	C	MSTRG.17283.7:MSTRG.17283;CDS195686	1	T	C	TTT	TCT	F54L	T160C	TTT>CTT	Missense	CDS195686
10153	dd_Smes_g4_1	6254189	C	G	SMEST027037001.1:MSTRG.267;CDS381264	1	C	G	ACC	AGC	N26K	C78G	AAC>AAG	Missense	CDS381264
1015330	dd_Smes_g4_49	413954	C	A	MSTRG.17283.7:MSTRG.17283;CDS195689	1	C	A	CCA	CAA	T68T	C204A	ACC>ACA	Synonymous	CDS195689
1015331	dd_Smes_g4_49	413990	C	T	MSTRG.17283.7:MSTRG.17283;CDS195689	1	C	T	CCC	CTC	T80T	C240T	ACC>ACT	Synonymous	CDS195689
1015355	dd_Smes_g4_49	416005	T	C	MSTRG.17283.7:MSTRG.17283;CDS195691	1	T	C	ATC	ACC	S2P	T4C	TCG>CCG	Missense	CDS195691
1015355	dd_Smes_g4_49	416005	T	C	MSTRG.17283.7:MSTRG.17283;CDS195667	1	T	C	ATC	ACC	N1N	T3C	AAT>AAC	Synonymous	CDS195667
1015356	dd_Smes_g4_49	416088	G	A	MSTRG.17283.7:MSTRG.17283;CDS195691	1	G	A	GGT	GAT	G29G	G87A	GGG>GGA	Synonymous	CDS195691
1015356	dd_Smes_g4_49	416088	G	A	MSTRG.17283.7:MSTRG.17283;CDS195667	1	G	A	GGT	GAT	G29D	G86A	GGT>GAT	Missense	CDS195667
101536	dd_Smes_g4_11	4040251	A	T	SMEST005947001.1:MSTRG.1737;CDS197776	-1	T	A	TTC	TAC	F65Y	T194A	TTC>TAC	Missense	CDS197776
101537	dd_Smes_g4_11	4040283	T	C	SMEST005947001.1:MSTRG.1737;CDS197776	-1	A	G	GAA	GGA	G54G	A162G	GGA>GGG	Synonymous	CDS197776
101538	dd_Smes_g4_11	4040292	T	A	SMEST005947001.1:MSTRG.1737;CDS197776	-1	A	T	TAA	TTA	L51L	A153T	CTA>CTT	Synonymous	CDS197776
101539	dd_Smes_g4_11	4040304	C	A	SMEST005947001.1:MSTRG.1737;CDS197776	-1	G	T	CGA	CTA	A47A	G141T	GCG>GCT	Synonymous	CDS197776
1015393	dd_Smes_g4_49	422627	A	G	MSTRG.17283.7:MSTRG.17283;CDS195692	1	A	G	TAT	TGT	V6V	A18G	GTA>GTG	Synonymous	CDS195692
1015393	dd_Smes_g4_49	422627	A	G	MSTRG.17283.7:MSTRG.17283;CDS195668	1	A	G	TAT	TGT	Y6C	A17G	TAT>TGT	Missense	CDS195668
101540	dd_Smes_g4_11	4040831	A	G	SMEST005947001.1:MSTRG.1737;CDS197775	-1	T	C	TTA	TCA	I46I	T138C	ATT>ATC	Synonymous	CDS197775
101541	dd_Smes_g4_11	4040848	G	T	SMEST005947001.1:MSTRG.1737;CDS197775	-1	C	A	TCG	TAG	R41R	C121A	CGA>AGA	Synonymous	CDS197775
1015417	dd_Smes_g4_49	425241	T	C	MSTRG.17283.7:MSTRG.17283;CDS195694	1	T	C	TTT	TCT	V36V	T108C	GTT>GTC	Synonymous	CDS195694
1015418	dd_Smes_g4_49	425319	A	T	MSTRG.17283.7:MSTRG.17283;CDS195694	1	A	T	TAG	TTG	L62L	A186T	CTA>CTT	Synonymous	CDS195694
1015419	dd_Smes_g4_49	425442	A	G	MSTRG.17283.7:MSTRG.17283;CDS195694	1	A	G	CAG	CGG	P103P	A309G	CCA>CCG	Synonymous	CDS195694
101542	dd_Smes_g4_11	4040897	G	A	SMEST005947001.1:MSTRG.1737;CDS197775	-1	C	T	GCC	GTC	C24C	C72T	TGC>TGT	Synonymous	CDS197775
1015420	dd_Smes_g4_49	425460	T	A	MSTRG.17283.7:MSTRG.17283;CDS195694	1	T	A	GTA	GAA	R109R	T327A	CGT>CGA	Synonymous	CDS195694
1015440	dd_Smes_g4_49	469942	G	A	SMEST057842001.1:SMESG000057842.1;CDS587202	1	G	A	TGA	TAA	D16N	G46A	GAT>AAT	Missense	CDS587202
1015441	dd_Smes_g4_49	470343	T	C	SMEST057842001.1:SMESG000057842.1;CDS587202	1	T	C	TTG	TCG	F149F	T447C	TTT>TTC	Synonymous	CDS587202
1015442	dd_Smes_g4_49	470667	A	G	SMEST057842001.1:SMESG000057842.1;CDS587202	1	A	G	TAC	TGC	V257V	A771G	GTA>GTG	Synonymous	CDS587202
1015446	dd_Smes_g4_49	565470	T	C	SMEST057853001.1:MSTRG.17272;CDS195419	-1	A	G	GAC	GGC	R3R	A9G	CGA>CGG	Synonymous	CDS195419
101545	dd_Smes_g4_11	4041097	G	A	SMEST005947001.1:MSTRG.1737;CDS197774	-1	C	T	GCG	GTG	S58S	C174T	AGC>AGT	Synonymous	CDS197774
1015457	dd_Smes_g4_49	566922	G	T	SMEST057853001.1:MSTRG.17272;CDS195417	-1	C	A	CCT	CAT	A11A	C33A	GCC>GCA	Synonymous	CDS195417
101546	dd_Smes_g4_11	4041109	C	T	SMEST005947001.1:MSTRG.1737;CDS197774	-1	G	A	TGA	TAA	L54L	G162A	TTG>TTA	Synonymous	CDS197774
1015462	dd_Smes_g4_49	670719	C	A	SMEST057870001.1:MSTRG.17273;CDS195420	-1	G	T	CGG	CTG	R254L	G761T	CGG>CTG	Missense	CDS195420
1015463	dd_Smes_g4_49	670871	A	G	SMEST057870001.1:MSTRG.17273;CDS195420	-1	T	C	ATA	ACA	Y203Y	T609C	TAT>TAC	Synonymous	CDS195420
1015464	dd_Smes_g4_49	671101	T	C	SMEST057870001.1:MSTRG.17273;CDS195420	-1	A	G	TAC	TGC	T127A	A379G	ACT>GCT	Missense	CDS195420
1015465	dd_Smes_g4_49	671120	C	G	SMEST057870001.1:MSTRG.17273;CDS195420	-1	G	C	TGT	TCT	M120I	G360C	ATG>ATC	Missense	CDS195420
1015466	dd_Smes_g4_49	671289	T	A	SMEST057870001.1:MSTRG.17273;CDS195420	-1	A	T	CAG	CTG	Q64L	A191T	CAG>CTG	Missense	CDS195420
1015486	dd_Smes_g4_49	706758	C	T	MSTRG.17274.4:MSTRG.17274;CDS195436	1	C	T	GCC	GTC	S10S	C30T	AGC>AGT	Synonymous	CDS195436
1015487	dd_Smes_g4_49	706884	G	A	MSTRG.17274.4:MSTRG.17274;CDS195437	1	G	A	TGC	TAC	L7L	G21A	TTG>TTA	Synonymous	CDS195437
1015491	dd_Smes_g4_49	707041	G	C	MSTRG.17274.4:MSTRG.17274;CDS195438	1	G	C	GGT	GCT	V24L	G70C	GTC>CTC	Missense	CDS195438
1015493	dd_Smes_g4_49	707399	T	A	MSTRG.17274.4:MSTRG.17274;CDS195440	1	T	A	CTG	CAG	S38S	T114A	TCT>TCA	Synonymous	CDS195440
1015494	dd_Smes_g4_49	707430	G	A	MSTRG.17274.4:MSTRG.17274;CDS195440	1	G	A	AGC	AAC	A49T	G145A	GCA>ACA	Missense	CDS195440
1015495	dd_Smes_g4_49	707563	G	A	MSTRG.17274.4:MSTRG.17274;CDS195440	1	G	A	GGC	GAC	G93D	G278A	GGC>GAC	Missense	CDS195440
1015496	dd_Smes_g4_49	769504	T	C	MSTRG.17276.3:MSTRG.17276;CDS195461	1	T	C	GTT	GCT	S4S	T12C	AGT>AGC	Synonymous	CDS195461
1015497	dd_Smes_g4_49	769693	G	A	MSTRG.17276.3:MSTRG.17276;CDS195462	1	G	A	GGT	GAT	G22D	G65A	GGT>GAT	Missense	CDS195462
1015498	dd_Smes_g4_49	769990	C	A	MSTRG.17276.3:MSTRG.17276;CDS195465	1	C	A	TCA	TAA	I7I	C21A	ATC>ATA	Synonymous	CDS195465
1015499	dd_Smes_g4_49	770397	A	G	MSTRG.17276.3:MSTRG.17276;CDS195465	1	A	G	CAG	CGG	Q143R	A428G	CAG>CGG	Missense	CDS195465
1015500	dd_Smes_g4_49	770449	G	A	MSTRG.17276.3:MSTRG.17276;CDS195465	1	G	A	AGG	AAG	K160K	G480A	AAG>AAA	Synonymous	CDS195465
1015501	dd_Smes_g4_49	770452	G	A	MSTRG.17276.3:MSTRG.17276;CDS195465	1	G	A	CGC	CAC	A161A	G483A	GCG>GCA	Synonymous	CDS195465
1015641	dd_Smes_g4_49	980935	T	C	SMEST057434003.1:MSTRG.17279;CDS195547	1	T	C	ATT	ACT	Y20Y	T60C	TAT>TAC	Synonymous	CDS195547
1015642	dd_Smes_g4_49	980959	G	A	SMEST057434003.1:MSTRG.17279;CDS195547	1	G	A	AGC	AAC	K28K	G84A	AAG>AAA	Synonymous	CDS195547
1015780	dd_Smes_g4_49	994744	G	A	SMEST057434003.1:MSTRG.17279;CDS195548	1	G	A	CGG	CAG	S7S	G21A	TCG>TCA	Synonymous	CDS195548
101579	dd_Smes_g4_11	4044238	G	T	SMEST005947001.1:MSTRG.1737;CDS197773	-1	C	A	TCG	TAG	I17I	C51A	ATC>ATA	Synonymous	CDS197773
1015802	dd_Smes_g4_49	997102	G	A	SMEST057434003.1:MSTRG.17279;CDS195550	1	G	A	AGA	AAA	Q41Q	G123A	CAG>CAA	Synonymous	CDS195550
1015803	dd_Smes_g4_49	997129	G	A	SMEST057434003.1:MSTRG.17279;CDS195550	1	G	A	TGG	TAG	M50I	G150A	ATG>ATA	Missense	CDS195550
1015855	dd_Smes_g4_49	1002739	C	T	SMEST057434003.1:MSTRG.17279;CDS195553	1	C	T	ACC	ATC	N17N	C51T	AAC>AAT	Synonymous	CDS195553
1015897	dd_Smes_g4_49	1011601	C	T	SMEST057434003.1:MSTRG.17279;CDS195554	1	C	T	GCA	GTA	G28G	C84T	GGC>GGT	Synonymous	CDS195554
1015898	dd_Smes_g4_49	1011702	T	C	SMEST057434003.1:MSTRG.17279;CDS195554	1	T	C	TTC	TCC	F62S	T185C	TTC>TCC	Missense	CDS195554
1015899	dd_Smes_g4_49	1012074	T	G	SMEST057434003.1:MSTRG.17279;CDS195555	1	T	G	GTT	GGT	G89G	T267G	GGT>GGG	Synonymous	CDS195555
10159	dd_Smes_g4_1	6255746	G	A	SMEST027037001.1:MSTRG.267;CDS381267	1	G	A	AGA	AAA	E3E	G9A	GAG>GAA	Synonymous	CDS381267
1015920	dd_Smes_g4_49	1016186	A	G	SMEST057434003.1:MSTRG.17279;CDS195556	1	A	G	GAG	GGG	G10G	A30G	GGA>GGG	Synonymous	CDS195556
1015982	dd_Smes_g4_49	1038607	G	A	MSTRG.17290.8:MSTRG.17290;CDS196051	1	G	A	AGC	AAC	K13K	G39A	AAG>AAA	Synonymous	CDS196051
10161	dd_Smes_g4_1	6255842	A	T	SMEST027037001.1:MSTRG.267;CDS381268	1	A	T	AAG	ATG	K1N	A3T	AAA>AAT	Missense	CDS381268
1016135	dd_Smes_g4_49	1053934	A	G	MSTRG.17290.8:MSTRG.17290;CDS196057	1	A	G	CAG	CGG	S31S	A93G	TCA>TCG	Synonymous	CDS196057
1016144	dd_Smes_g4_49	1056844	A	G	MSTRG.17290.8:MSTRG.17290;CDS196059	1	A	G	AAT	AGT	N83S	A248G	AAT>AGT	Missense	CDS196059
10162	dd_Smes_g4_1	6255873	A	G	SMEST027037001.1:MSTRG.267;CDS381268	1	A	G	CAA	CGA	K12E	A34G	AAG>GAG	Missense	CDS381268
1016206	dd_Smes_g4_49	1094758	C	A	SMEST057441001.1:MSTRG.17288;CDS195885	1	C	A	GCA	GAA	Q15K	C43A	CAA>AAA	Missense	CDS195885
1016207	dd_Smes_g4_49	1094768	A	T	SMEST057441001.1:MSTRG.17288;CDS195885	1	A	T	GAT	GTT	D18V	A53T	GAT>GTT	Missense	CDS195885
1016208	dd_Smes_g4_49	1094769	T	C	SMEST057441001.1:MSTRG.17288;CDS195885	1	T	C	ATG	ACG	D18D	T54C	GAT>GAC	Synonymous	CDS195885
1016209	dd_Smes_g4_49	1094865	C	T	SMEST057441001.1:MSTRG.17288;CDS195885	1	C	T	ACT	ATT	Y50Y	C150T	TAC>TAT	Synonymous	CDS195885
10163	dd_Smes_g4_1	6255880	G	T	SMEST027037001.1:MSTRG.267;CDS381268	1	G	T	AGC	ATC	S14I	G41T	AGC>ATC	Missense	CDS381268
1016371	dd_Smes_g4_49	1109708	T	C	SMEST057441001.1:MSTRG.17288;CDS195889	1	T	C	CTT	CCT	L13L	T37C	TTA>CTA	Synonymous	CDS195889
10164	dd_Smes_g4_1	6255892	G	A	SMEST027037001.1:MSTRG.267;CDS381268	1	G	A	TGT	TAT	C18Y	G53A	TGT>TAT	Missense	CDS381268
1016463	dd_Smes_g4_49	1116923	C	T	SMEST057441001.1:MSTRG.17288;CDS195890	1	C	T	CCA	CTA	P46L	C137T	CCA>CTA	Missense	CDS195890
1016464	dd_Smes_g4_49	1116992	A	G	SMEST057441001.1:MSTRG.17288;CDS195890	1	A	G	AAC	AGC	N69S	A206G	AAC>AGC	Missense	CDS195890
1016477	dd_Smes_g4_49	1154711	A	G	SMEST057448002.1:MSTRG.17285;CDS195851	-1	T	C	ATG	ACG	W50R	T148C	TGG>CGG	Missense	CDS195851
1016484	dd_Smes_g4_49	1155266	G	A	SMEST057448002.1:MSTRG.17285;CDS195850	-1	C	T	ACA	ATA	Y32Y	C96T	TAC>TAT	Synonymous	CDS195850
1016485	dd_Smes_g4_49	1155308	C	A	SMEST057448002.1:MSTRG.17285;CDS195850	-1	G	T	TGC	TTC	M18I	G54T	ATG>ATT	Missense	CDS195850
1016486	dd_Smes_g4_49	1155316	T	G	SMEST057448002.1:MSTRG.17285;CDS195850	-1	A	C	TAT	TCT	I16L	A46C	ATA>CTA	Missense	CDS195850
1016487	dd_Smes_g4_49	1155333	G	A	SMEST057448002.1:MSTRG.17285;CDS195850	-1	C	T	ACC	ATC	T10I	C29T	ACC>ATC	Missense	CDS195850
1016517	dd_Smes_g4_49	1221439	A	T	SMEST057458001.1:MSTRG.17291;CDS196098	-1	T	A	ATG	AAG	M178K	T533A	ATG>AAG	Missense	CDS196098
1016518	dd_Smes_g4_49	1221440	T	A	SMEST057458001.1:MSTRG.17291;CDS196098	-1	A	T	TAT	TTT	M178L	A532T	ATG>TTG	Missense	CDS196098
1016519	dd_Smes_g4_49	1221504	C	T	SMEST057458001.1:MSTRG.17291;CDS196098	-1	G	A	AGC	AAC	K156K	G468A	AAG>AAA	Synonymous	CDS196098
1016520	dd_Smes_g4_49	1221549	G	A	SMEST057458001.1:MSTRG.17291;CDS196098	-1	C	T	TCT	TTT	L141L	C423T	CTC>CTT	Synonymous	CDS196098
1016521	dd_Smes_g4_49	1221578	T	G	SMEST057458001.1:MSTRG.17291;CDS196098	-1	A	C	AAG	ACG	R132R	A394C	AGA>CGA	Synonymous	CDS196098
1016522	dd_Smes_g4_49	1221611	T	C	SMEST057458001.1:MSTRG.17291;CDS196098	-1	A	G	AAA	AGA	K121E	A361G	AAA>GAA	Missense	CDS196098
1016523	dd_Smes_g4_49	1221658	T	A	SMEST057458001.1:MSTRG.17291;CDS196098	-1	A	T	AAG	ATG	K105M	A314T	AAG>ATG	Missense	CDS196098
1016524	dd_Smes_g4_49	1221670	G	A	SMEST057458001.1:MSTRG.17291;CDS196098	-1	C	T	TCG	TTG	S101L	C302T	TCG>TTG	Missense	CDS196098
1016525	dd_Smes_g4_49	1221785	C	T	SMEST057458001.1:MSTRG.17291;CDS196098	-1	G	A	AGA	AAA	E63K	G187A	GAA>AAA	Missense	CDS196098
1016526	dd_Smes_g4_49	1221806	G	A	SMEST057458001.1:MSTRG.17291;CDS196098	-1	C	T	GCA	GTA	H56Y	C166T	CAT>TAT	Missense	CDS196098
1016527	dd_Smes_g4_49	1221808	T	G	SMEST057458001.1:MSTRG.17291;CDS196098	-1	A	C	CAG	CCG	Q55P	A164C	CAG>CCG	Missense	CDS196098
1016528	dd_Smes_g4_49	1221886	C	A	SMEST057458001.1:MSTRG.17291;CDS196098	-1	G	T	GGA	GTA	G29V	G86T	GGA>GTA	Missense	CDS196098
1016553	dd_Smes_g4_49	1225958	G	C	SMEST057458001.1:MSTRG.17291;CDS196097	-1	C	G	GCC	GGC	A547G	C1640G	GCC>GGC	Missense	CDS196097
1016554	dd_Smes_g4_49	1225960	A	G	SMEST057458001.1:MSTRG.17291;CDS196097	-1	T	C	TTG	TCG	F546F	T1638C	TTT>TTC	Synonymous	CDS196097
1016555	dd_Smes_g4_49	1226175	G	T	SMEST057458001.1:MSTRG.17291;CDS196097	-1	C	A	TCT	TAT	L475M	C1423A	CTG>ATG	Missense	CDS196097
1016556	dd_Smes_g4_49	1226200	A	T	SMEST057458001.1:MSTRG.17291;CDS196097	-1	T	A	ATT	AAT	N466K	T1398A	AAT>AAA	Missense	CDS196097
1016557	dd_Smes_g4_49	1226245	T	G	SMEST057458001.1:MSTRG.17291;CDS196097	-1	A	C	GAA	GCA	G451G	A1353C	GGA>GGC	Synonymous	CDS196097
1016558	dd_Smes_g4_49	1226304	G	A	SMEST057458001.1:MSTRG.17291;CDS196097	-1	C	T	GCT	GTT	L432L	C1294T	CTG>TTG	Synonymous	CDS196097
1016559	dd_Smes_g4_49	1226308	A	C	SMEST057458001.1:MSTRG.17291;CDS196097	-1	T	G	TTC	TGC	V430V	T1290G	GTT>GTG	Synonymous	CDS196097
1016560	dd_Smes_g4_49	1226320	C	G	SMEST057458001.1:MSTRG.17291;CDS196097	-1	G	C	AGC	ACC	Q426H	G1278C	CAG>CAC	Missense	CDS196097
1016561	dd_Smes_g4_49	1226521	C	T	SMEST057458001.1:MSTRG.17291;CDS196097	-1	G	A	AGA	AAA	Q359Q	G1077A	CAG>CAA	Synonymous	CDS196097
1016562	dd_Smes_g4_49	1227027	C	T	SMEST057458001.1:MSTRG.17291;CDS196097	-1	G	A	TGT	TAT	V191I	G571A	GTC>ATC	Missense	CDS196097
1016563	dd_Smes_g4_49	1227531	G	A	SMEST057458001.1:MSTRG.17291;CDS196097	-1	C	T	TCC	TTC	P23S	C67T	CCA>TCA	Missense	CDS196097
1016578	dd_Smes_g4_49	1232435	T	G	SMEST057459001.1:SMESG000057459.1;CDS587147	-1	A	C	CAT	CCT	P242P	A726C	CCA>CCC	Synonymous	CDS587147
1016579	dd_Smes_g4_49	1232549	C	T	SMEST057459001.1:SMESG000057459.1;CDS587147	-1	G	A	TGG	TAG	V204V	G612A	GTG>GTA	Synonymous	CDS587147
1016580	dd_Smes_g4_49	1232870	C	T	SMEST057459001.1:SMESG000057459.1;CDS587147	-1	G	A	GGT	GAT	G97G	G291A	GGG>GGA	Synonymous	CDS587147
1016581	dd_Smes_g4_49	1232910	A	G	SMEST057459001.1:SMESG000057459.1;CDS587147	-1	T	C	GTT	GCT	V84A	T251C	GTT>GCT	Missense	CDS587147
1016585	dd_Smes_g4_49	1341281	A	T	MSTRG.17296.4:MSTRG.17296;CDS196119	1	A	T	AAC	ATC	T64S	A190T	ACA>TCA	Missense	CDS196119
1016586	dd_Smes_g4_49	1341870	T	G	MSTRG.17296.4:MSTRG.17296;CDS196120	1	T	G	TTT	TGT	L36L	T108G	CTT>CTG	Synonymous	CDS196120
1016587	dd_Smes_g4_49	1341956	T	C	MSTRG.17296.4:MSTRG.17296;CDS196117	1	T	C	CTA	CCA	T20T	T60C	ACT>ACC	Synonymous	CDS196117
1016591	dd_Smes_g4_49	1438700	G	A	SMEST057487001.1:MSTRG.17299;CDS196143	1	G	A	TGC	TAC	C9Y	G26A	TGC>TAC	Missense	CDS196143
1016592	dd_Smes_g4_49	1438813	C	A	SMEST057487001.1:MSTRG.17299;CDS196143	1	C	A	GCA	GAA	Q47K	C139A	CAA>AAA	Missense	CDS196143
1016593	dd_Smes_g4_49	1438911	C	A	SMEST057487001.1:MSTRG.17299;CDS196143	1	C	A	ACT	AAT	N79K	C237A	AAC>AAA	Missense	CDS196143
1016596	dd_Smes_g4_49	1440165	A	G	SMEST057487001.1:MSTRG.17299;CDS196145	1	A	G	CAG	CGG	A6A	A18G	GCA>GCG	Synonymous	CDS196145
1016657	dd_Smes_g4_49	1448102	C	T	SMEST057489001.1:MSTRG.17300;CDS196170	-1	G	A	GGT	GAT	V1I	G1A	GTC>ATC	Missense	CDS196170
1016658	dd_Smes_g4_49	1448539	A	G	SMEST057489001.1:MSTRG.17300;CDS196169	-1	T	C	CTT	CCT	F45L	T133C	TTC>CTC	Missense	CDS196169
1016698	dd_Smes_g4_49	1457887	C	T	SMEST057489001.1:MSTRG.17300;CDS196165	-1	G	A	AGC	AAC	A24T	G70A	GCA>ACA	Missense	CDS196165
1016705	dd_Smes_g4_49	1459083	G	A	MSTRG.17301.2:MSTRG.17301;CDS196182	1	G	A	CGT	CAT	A44A	G132A	GCG>GCA	Synonymous	CDS196182
1016706	dd_Smes_g4_49	1459442	T	C	MSTRG.17301.2:MSTRG.17301;CDS196184	1	T	C	GTC	GCC	V1A	T2C	GTC>GCC	Missense	CDS196184
1016711	dd_Smes_g4_49	1460503	A	G	MSTRG.17301.2:MSTRG.17301;CDS196185	1	A	G	GAT	GGT	G4G	A12G	GGA>GGG	Synonymous	CDS196185
1016713	dd_Smes_g4_49	1460796	T	C	MSTRG.17301.2:MSTRG.17301;CDS196186	1	T	C	CTA	CCA	T29T	T87C	ACT>ACC	Synonymous	CDS196186
1016746	dd_Smes_g4_49	1465201	G	A	MSTRG.17301.2:MSTRG.17301;CDS196188	1	G	A	TGC	TAC	L42L	G126A	TTG>TTA	Synonymous	CDS196188
101675	dd_Smes_g4_11	4061118	C	T	SMEST005947001.1:MSTRG.1737;CDS197771	-1	G	A	GGA	GAA	G49G	G147A	GGG>GGA	Synonymous	CDS197771
101676	dd_Smes_g4_11	4061196	C	A	SMEST005947001.1:MSTRG.1737;CDS197771	-1	G	T	GGC	GTC	R23R	G69T	CGG>CGT	Synonymous	CDS197771
101677	dd_Smes_g4_11	4061370	T	C	SMEST005947001.1:MSTRG.1737;CDS197770	-1	A	G	CAG	CGG	S43S	A129G	TCA>TCG	Synonymous	CDS197770
101678	dd_Smes_g4_11	4061585	T	C	SMEST005947001.1:MSTRG.1737;CDS197769	-1	A	G	GAG	GGG	R83R	A249G	AGA>AGG	Synonymous	CDS197769
101679	dd_Smes_g4_11	4061600	C	T	SMEST005947001.1:MSTRG.1737;CDS197769	-1	G	A	GGT	GAT	G78G	G234A	GGG>GGA	Synonymous	CDS197769
101681	dd_Smes_g4_11	4061978	A	G	SMEST005947001.1:MSTRG.1737;CDS197768	-1	T	C	ATC	ACC	N41N	T123C	AAT>AAC	Synonymous	CDS197768
1016813	dd_Smes_g4_49	1468738	C	T	MSTRG.17301.2:MSTRG.17301;CDS196189	1	C	T	GCG	GTG	C24C	C72T	TGC>TGT	Synonymous	CDS196189
1016815	dd_Smes_g4_49	1469132	A	G	MSTRG.17301.2:MSTRG.17301;CDS196190	1	A	G	CAT	CGT	P57P	A171G	CCA>CCG	Synonymous	CDS196190
1016816	dd_Smes_g4_49	1469145	T	A	MSTRG.17301.2:MSTRG.17301;CDS196190	1	T	A	TTT	TAT	L62I	T184A	TTA>ATA	Missense	CDS196190
1016817	dd_Smes_g4_49	1469210	C	T	MSTRG.17301.2:MSTRG.17301;CDS196190	1	C	T	TCA	TTA	V83V	C249T	GTC>GTT	Synonymous	CDS196190
101682	dd_Smes_g4_11	4062092	T	C	SMEST005947001.1:MSTRG.1737;CDS197768	-1	A	G	CAG	CGG	S3S	A9G	TCA>TCG	Synonymous	CDS197768
1016826	dd_Smes_g4_49	1471388	T	C	MSTRG.17301.2:MSTRG.17301;CDS196191	1	T	C	TTA	TCA	Y20H	T58C	TAC>CAC	Missense	CDS196191
1016826	dd_Smes_g4_49	1471388	T	C	MSTRG.17301.2:MSTRG.17301;CDS196171	1	T	C	TTA	TCA	F16F	T48C	TTT>TTC	Synonymous	CDS196171
1016828	dd_Smes_g4_49	1471730	C	A	MSTRG.17301.2:MSTRG.17301;CDS196173	1	C	A	TCT	TAT	L30L	C90A	CTC>CTA	Synonymous	CDS196173
1016873	dd_Smes_g4_49	1480556	T	C	MSTRG.17297.1:MSTRG.17297;CDS196131	-1	A	G	TAT	TGT	I345V	A1033G	ATC>GTC	Missense	CDS196131
1016874	dd_Smes_g4_49	1480686	C	T	MSTRG.17297.1:MSTRG.17297;CDS196131	-1	G	A	TGA	TAA	M301I	G903A	ATG>ATA	Missense	CDS196131
1016875	dd_Smes_g4_49	1480719	C	T	MSTRG.17297.1:MSTRG.17297;CDS196131	-1	G	A	CGG	CAG	A290A	G870A	GCG>GCA	Synonymous	CDS196131
1016876	dd_Smes_g4_49	1480737	G	A	MSTRG.17297.1:MSTRG.17297;CDS196131	-1	C	T	CCG	CTG	T284T	C852T	ACC>ACT	Synonymous	CDS196131
1016877	dd_Smes_g4_49	1480753	C	A	MSTRG.17297.1:MSTRG.17297;CDS196131	-1	G	T	AGC	ATC	S279I	G836T	AGC>ATC	Missense	CDS196131
1016878	dd_Smes_g4_49	1481103	G	A	MSTRG.17297.1:MSTRG.17297;CDS196131	-1	C	T	ACT	ATT	Y162Y	C486T	TAC>TAT	Synonymous	CDS196131
1016879	dd_Smes_g4_49	1481127	A	G	MSTRG.17297.1:MSTRG.17297;CDS196131	-1	T	C	ATG	ACG	H154H	T462C	CAT>CAC	Synonymous	CDS196131
1016880	dd_Smes_g4_49	1481186	T	G	MSTRG.17297.1:MSTRG.17297;CDS196131	-1	A	C	GAG	GCG	R135R	A403C	AGA>CGA	Synonymous	CDS196131
1016911	dd_Smes_g4_49	1491580	T	A	SMEST057494001.1:MSTRG.17298;CDS196139	1	T	A	TTG	TAG	C24S	T70A	TGT>AGT	Missense	CDS196139
1016912	dd_Smes_g4_49	1491599	C	T	SMEST057494001.1:MSTRG.17298;CDS196139	1	C	T	CCG	CTG	P30L	C89T	CCG>CTG	Missense	CDS196139
1016913	dd_Smes_g4_49	1491614	G	T	SMEST057494001.1:MSTRG.17298;CDS196139	1	G	T	AGA	ATA	R35I	G104T	AGA>ATA	Missense	CDS196139
1016914	dd_Smes_g4_49	1491674	G	C	SMEST057494001.1:MSTRG.17298;CDS196139	1	G	C	AGA	ACA	R55T	G164C	AGA>ACA	Missense	CDS196139
1016915	dd_Smes_g4_49	1491696	A	G	SMEST057494001.1:MSTRG.17298;CDS196139	1	A	G	CAT	CGT	S62S	A186G	TCA>TCG	Synonymous	CDS196139
1016916	dd_Smes_g4_49	1491729	C	T	SMEST057494001.1:MSTRG.17298;CDS196139	1	C	T	ACG	ATG	N73N	C219T	AAC>AAT	Synonymous	CDS196139
1016917	dd_Smes_g4_49	1491733	A	T	SMEST057494001.1:MSTRG.17298;CDS196139	1	A	T	TAT	TTT	I75L	A223T	ATA>TTA	Missense	CDS196139
1016918	dd_Smes_g4_49	1491740	A	G	SMEST057494001.1:MSTRG.17298;CDS196139	1	A	G	GAA	GGA	E77G	A230G	GAA>GGA	Missense	CDS196139
1016919	dd_Smes_g4_49	1491770	A	G	SMEST057494001.1:MSTRG.17298;CDS196139	1	A	G	AAC	AGC	N87S	A260G	AAC>AGC	Missense	CDS196139
101692	dd_Smes_g4_11	4063273	C	T	SMEST005947001.1:MSTRG.1737;CDS197767	-1	G	A	AGA	AAA	R41K	G122A	AGA>AAA	Missense	CDS197767
1016920	dd_Smes_g4_49	1491838	C	T	SMEST057494001.1:MSTRG.17298;CDS196139	1	C	T	TCA	TTA	Q110*	C328T	CAA>TAA	Nonsense	CDS196139
1016921	dd_Smes_g4_49	1491843	G	T	SMEST057494001.1:MSTRG.17298;CDS196139	1	G	T	TGT	TTT	L111F	G333T	TTG>TTT	Missense	CDS196139
1016922	dd_Smes_g4_49	1491855	C	T	SMEST057494001.1:MSTRG.17298;CDS196139	1	C	T	ACG	ATG	D115D	C345T	GAC>GAT	Synonymous	CDS196139
1016923	dd_Smes_g4_49	1491945	A	C	SMEST057494001.1:MSTRG.17298;CDS196139	1	A	C	GAT	GCT	*145C	A435C	TGA>TGC	Stop_loss	CDS196139
1017090	dd_Smes_g4_49	1513115	T	C	MSTRG.17297.1:MSTRG.17297;CDS196129	-1	A	G	AAT	AGT	N36S	A107G	AAT>AGT	Missense	CDS196129
1017109	dd_Smes_g4_49	1592623	T	A	SMEST057502001.1:MSTRG.17302;CDS196270	1	T	A	ATA	AAA	I3K	T8A	ATA>AAA	Missense	CDS196270
1017110	dd_Smes_g4_49	1592626	T	A	SMEST057502001.1:MSTRG.17302;CDS196270	1	T	A	TTT	TAT	F4Y	T11A	TTT>TAT	Missense	CDS196270
1017111	dd_Smes_g4_49	1592640	A	G	SMEST057502001.1:MSTRG.17302;CDS196270	1	A	G	AAT	AGT	I9V	A25G	ATA>GTA	Missense	CDS196270
1017120	dd_Smes_g4_49	1595146	T	C	SMEST057503001.1:MSTRG.17304;CDS196291	-1	A	G	CAA	CGA	P185P	A555G	CCA>CCG	Synonymous	CDS196291
1017121	dd_Smes_g4_49	1595299	C	T	SMEST057503001.1:MSTRG.17304;CDS196291	-1	G	A	TGA	TAA	V134V	G402A	GTG>GTA	Synonymous	CDS196291
1017122	dd_Smes_g4_49	1595373	A	G	SMEST057503001.1:MSTRG.17304;CDS196291	-1	T	C	GTT	GCT	L110L	T328C	TTG>CTG	Synonymous	CDS196291
1017123	dd_Smes_g4_49	1595461	A	C	SMEST057503001.1:MSTRG.17304;CDS196291	-1	T	G	GTG	GGG	R80R	T240G	CGT>CGG	Synonymous	CDS196291
1017124	dd_Smes_g4_49	1595587	T	C	SMEST057503001.1:MSTRG.17304;CDS196291	-1	A	G	TAG	TGG	V38V	A114G	GTA>GTG	Synonymous	CDS196291
1017125	dd_Smes_g4_49	1595629	T	G	SMEST057503001.1:MSTRG.17304;CDS196291	-1	A	C	CAT	CCT	S24S	A72C	TCA>TCC	Synonymous	CDS196291
1017127	dd_Smes_g4_49	1595849	A	G	SMEST057503001.1:MSTRG.17304;CDS196290	-1	T	C	TTC	TCC	F80F	T240C	TTT>TTC	Synonymous	CDS196290
1017128	dd_Smes_g4_49	1595966	T	A	SMEST057503001.1:MSTRG.17304;CDS196290	-1	A	T	CAG	CTG	T41T	A123T	ACA>ACT	Synonymous	CDS196290
1017129	dd_Smes_g4_49	1596014	G	C	SMEST057503001.1:MSTRG.17304;CDS196290	-1	C	G	CCG	CGG	A25A	C75G	GCC>GCG	Synonymous	CDS196290
1017130	dd_Smes_g4_49	1596068	A	G	SMEST057503001.1:MSTRG.17304;CDS196290	-1	T	C	GTC	GCC	G7G	T21C	GGT>GGC	Synonymous	CDS196290
1017146	dd_Smes_g4_49	1598034	T	G	SMEST057503001.1:MSTRG.17304;CDS196289	-1	A	C	CAA	CCA	T107T	A321C	ACA>ACC	Synonymous	CDS196289
1017147	dd_Smes_g4_49	1598151	A	C	SMEST057503001.1:MSTRG.17304;CDS196289	-1	T	G	TTT	TGT	V68V	T204G	GTT>GTG	Synonymous	CDS196289
1017148	dd_Smes_g4_49	1598280	G	A	SMEST057503001.1:MSTRG.17304;CDS196289	-1	C	T	ACT	ATT	D25D	C75T	GAC>GAT	Synonymous	CDS196289
1017149	dd_Smes_g4_49	1598493	A	T	SMEST057503001.1:MSTRG.17304;CDS196288	-1	T	A	TTT	TAT	L201I	T601A	TTA>ATA	Missense	CDS196288
1017150	dd_Smes_g4_49	1598546	G	A	SMEST057503001.1:MSTRG.17304;CDS196288	-1	C	T	ACG	ATG	T183M	C548T	ACG>ATG	Missense	CDS196288
1017151	dd_Smes_g4_49	1598662	A	G	SMEST057503001.1:MSTRG.17304;CDS196288	-1	T	C	CTC	CCC	P144P	T432C	CCT>CCC	Synonymous	CDS196288
1017152	dd_Smes_g4_49	1598670	T	A	SMEST057503001.1:MSTRG.17304;CDS196288	-1	A	T	TAT	TTT	I142L	A424T	ATA>TTA	Missense	CDS196288
1017153	dd_Smes_g4_49	1598928	T	C	SMEST057503001.1:MSTRG.17304;CDS196288	-1	A	G	TAT	TGT	I56V	A166G	ATT>GTT	Missense	CDS196288
1017154	dd_Smes_g4_49	1598946	C	T	SMEST057503001.1:MSTRG.17304;CDS196288	-1	G	A	AGC	AAC	A50T	G148A	GCC>ACC	Missense	CDS196288
1017155	dd_Smes_g4_49	1598961	G	A	SMEST057503001.1:MSTRG.17304;CDS196288	-1	C	T	ACT	ATT	L45L	C133T	CTA>TTA	Synonymous	CDS196288
1017156	dd_Smes_g4_49	1599062	C	A	SMEST057503001.1:MSTRG.17304;CDS196288	-1	G	T	AGA	ATA	R11I	G32T	AGA>ATA	Missense	CDS196288
10172	dd_Smes_g4_1	6256189	G	A	SMEST027037001.1:MSTRG.267;CDS381269	1	G	A	TGG	TAG	L18L	G54A	CTG>CTA	Synonymous	CDS381269
1017217	dd_Smes_g4_49	1617590	C	T	MSTRG.17306.1:MSTRG.17306;CDS196293	1	C	T	ACT	ATT	N60N	C180T	AAC>AAT	Synonymous	CDS196293
1017218	dd_Smes_g4_49	1617689	A	C	MSTRG.17306.1:MSTRG.17306;CDS196293	1	A	C	GAG	GCG	G93G	A279C	GGA>GGC	Synonymous	CDS196293
1017219	dd_Smes_g4_49	1617790	C	G	MSTRG.17306.1:MSTRG.17306;CDS196293	1	C	G	ACA	AGA	T127R	C380G	ACA>AGA	Missense	CDS196293
1017246	dd_Smes_g4_49	1621599	G	A	MSTRG.17306.1:MSTRG.17306;CDS196294	1	G	A	AGA	AAA	E28E	G84A	GAG>GAA	Synonymous	CDS196294
1017247	dd_Smes_g4_49	1621626	T	C	MSTRG.17306.1:MSTRG.17306;CDS196294	1	T	C	TTA	TCA	L37L	T111C	CTT>CTC	Synonymous	CDS196294
1017248	dd_Smes_g4_49	1621739	T	A	MSTRG.17306.1:MSTRG.17306;CDS196294	1	T	A	TTT	TAT	F75Y	T224A	TTT>TAT	Missense	CDS196294
1017249	dd_Smes_g4_49	1621785	A	C	MSTRG.17306.1:MSTRG.17306;CDS196294	1	A	C	GAG	GCG	G90G	A270C	GGA>GGC	Synonymous	CDS196294
10173	dd_Smes_g4_1	6256196	T	C	SMEST027037001.1:MSTRG.267;CDS381269	1	T	C	ATC	ACC	S21P	T61C	TCT>CCT	Missense	CDS381269
1017306	dd_Smes_g4_49	1631100	C	T	MSTRG.17306.1:MSTRG.17306;CDS196295	1	C	T	TCA	TTA	H7Y	C19T	CAT>TAT	Missense	CDS196295
1017335	dd_Smes_g4_49	1639690	A	G	MSTRG.17306.1:MSTRG.17306;CDS196296	1	A	G	CAG	CGG	P6P	A18G	CCA>CCG	Synonymous	CDS196296
1017336	dd_Smes_g4_49	1639768	A	C	MSTRG.17306.1:MSTRG.17306;CDS196296	1	A	C	TAT	TCT	L32L	A96C	CTA>CTC	Synonymous	CDS196296
1017337	dd_Smes_g4_49	1639840	A	G	MSTRG.17306.1:MSTRG.17306;CDS196297	1	A	G	TAG	TGG	L4L	A12G	CTA>CTG	Synonymous	CDS196297
1017338	dd_Smes_g4_49	1640026	G	A	MSTRG.17306.1:MSTRG.17306;CDS196297	1	G	A	CGC	CAC	A66A	G198A	GCG>GCA	Synonymous	CDS196297
1017339	dd_Smes_g4_49	1640614	G	A	MSTRG.17306.1:MSTRG.17306;CDS196297	1	G	A	CGC	CAC	P262P	G786A	CCG>CCA	Synonymous	CDS196297
1017340	dd_Smes_g4_49	1640678	G	A	MSTRG.17306.1:MSTRG.17306;CDS196297	1	G	A	AGA	AAA	D284N	G850A	GAC>AAC	Missense	CDS196297
1017349	dd_Smes_g4_49	1689844	T	G	SMEST057510001.1:MSTRG.17307;CDS196377	-1	A	C	GAA	GCA	G4G	A12C	GGA>GGC	Synonymous	CDS196377
1017362	dd_Smes_g4_49	1694660	A	G	SMEST057510001.1:MSTRG.17307;CDS196372	-1	T	C	TTA	TCA	I32I	T96C	ATT>ATC	Synonymous	CDS196372
1017370	dd_Smes_g4_49	1724981	C	T	MSTRG.17324.5:MSTRG.17324;CDS196795	1	C	T	ACT	ATT	L28L	C82T	CTA>TTA	Synonymous	CDS196795
1017392	dd_Smes_g4_49	1732474	C	T	MSTRG.17324.5:MSTRG.17324;CDS196796	1	C	T	ACG	ATG	N14N	C42T	AAC>AAT	Synonymous	CDS196796
1017394	dd_Smes_g4_49	1732916	C	T	MSTRG.17324.5:MSTRG.17324;CDS196797	1	C	T	TCT	TTT	S20F	C59T	TCT>TTT	Missense	CDS196797
1017395	dd_Smes_g4_49	1732943	A	G	MSTRG.17324.5:MSTRG.17324;CDS196797	1	A	G	CAC	CGC	H29R	A86G	CAC>CGC	Missense	CDS196797
10174	dd_Smes_g4_1	6256222	G	A	SMEST027037001.1:MSTRG.267;CDS381269	1	G	A	AGA	AAA	K29K	G87A	AAG>AAA	Synonymous	CDS381269
1017400	dd_Smes_g4_49	1733213	T	C	MSTRG.17324.5:MSTRG.17324;CDS196786	1	T	C	TTA	TCA	F15F	T45C	TTT>TTC	Synonymous	CDS196786
1017400	dd_Smes_g4_49	1733213	T	C	MSTRG.17324.5:MSTRG.17324;CDS196798	1	T	C	TTA	TCA	L5S	T14C	TTA>TCA	Missense	CDS196798
1017401	dd_Smes_g4_49	1733231	A	G	MSTRG.17324.5:MSTRG.17324;CDS196786	1	A	G	CAC	CGC	P21P	A63G	CCA>CCG	Synonymous	CDS196786
1017401	dd_Smes_g4_49	1733231	A	G	MSTRG.17324.5:MSTRG.17324;CDS196798	1	A	G	CAC	CGC	H11R	A32G	CAC>CGC	Missense	CDS196798
1017402	dd_Smes_g4_49	1733392	T	C	MSTRG.17324.5:MSTRG.17324;CDS196787	1	T	C	ATG	ACG	Y27Y	T81C	TAT>TAC	Synonymous	CDS196787
1017402	dd_Smes_g4_49	1733392	T	C	MSTRG.17324.5:MSTRG.17324;CDS196799	1	T	C	ATG	ACG	M27T	T80C	ATG>ACG	Missense	CDS196799
1017404	dd_Smes_g4_49	1733481	T	C	MSTRG.17324.5:MSTRG.17324;CDS196788	1	T	C	ATG	ACG	D8D	T24C	GAT>GAC	Synonymous	CDS196788
1017404	dd_Smes_g4_49	1733481	T	C	MSTRG.17324.5:MSTRG.17324;CDS196800	1	T	C	ATG	ACG	M8T	T23C	ATG>ACG	Missense	CDS196800
1017490	dd_Smes_g4_49	1757750	C	T	MSTRG.17324.5:MSTRG.17324;CDS196804	1	C	T	TCT	TTT	L9L	C25T	CTG>TTG	Synonymous	CDS196804
1017491	dd_Smes_g4_49	1757815	T	C	MSTRG.17324.5:MSTRG.17324;CDS196804	1	T	C	TTC	TCC	F30F	T90C	TTT>TTC	Synonymous	CDS196804
1017492	dd_Smes_g4_49	1757932	C	T	MSTRG.17324.5:MSTRG.17324;CDS196804	1	C	T	GCG	GTG	G69G	C207T	GGC>GGT	Synonymous	CDS196804
1017493	dd_Smes_g4_49	1757968	C	T	MSTRG.17324.5:MSTRG.17324;CDS196804	1	C	T	CCC	CTC	S81S	C243T	TCC>TCT	Synonymous	CDS196804
10175	dd_Smes_g4_1	6256229	T	A	SMEST027037001.1:MSTRG.267;CDS381269	1	T	A	CTG	CAG	C32S	T94A	TGC>AGC	Missense	CDS381269
1017534	dd_Smes_g4_49	1761705	G	A	MSTRG.17324.5:MSTRG.17324;CDS196806	1	G	A	TGG	TAG	L57L	G171A	TTG>TTA	Synonymous	CDS196806
1017535	dd_Smes_g4_49	1761723	T	C	MSTRG.17324.5:MSTRG.17324;CDS196806	1	T	C	GTT	GCT	S63S	T189C	AGT>AGC	Synonymous	CDS196806
1017536	dd_Smes_g4_49	1761738	G	A	MSTRG.17324.5:MSTRG.17324;CDS196806	1	G	A	TGT	TAT	L68L	G204A	CTG>CTA	Synonymous	CDS196806
1017537	dd_Smes_g4_49	1761794	G	A	MSTRG.17324.5:MSTRG.17324;CDS196806	1	G	A	CGC	CAC	R87H	G260A	CGC>CAC	Missense	CDS196806
1017538	dd_Smes_g4_49	1761953	T	C	MSTRG.17324.5:MSTRG.17324;CDS196806	1	T	C	ATA	ACA	I140T	T419C	ATA>ACA	Missense	CDS196806
1017539	dd_Smes_g4_49	1762080	T	C	MSTRG.17324.5:MSTRG.17324;CDS196806	1	T	C	ATG	ACG	D182D	T546C	GAT>GAC	Synonymous	CDS196806
1017540	dd_Smes_g4_49	1762095	G	A	MSTRG.17324.5:MSTRG.17324;CDS196806	1	G	A	TGA	TAA	L187L	G561A	TTG>TTA	Synonymous	CDS196806
1017541	dd_Smes_g4_49	1762166	T	A	MSTRG.17324.5:MSTRG.17324;CDS196806	1	T	A	TTA	TAA	L211*	T632A	TTA>TAA	Nonsense	CDS196806
10176	dd_Smes_g4_1	6256230	G	A	SMEST027037001.1:MSTRG.267;CDS381269	1	G	A	TGC	TAC	C32Y	G95A	TGC>TAC	Missense	CDS381269
1017621	dd_Smes_g4_49	1850599	G	A	SMEST057525002.1:MSTRG.17310;CDS196429	1	G	A	AGT	AAT	V53I	G157A	GTT>ATT	Missense	CDS196429
1017622	dd_Smes_g4_49	1850645	C	T	SMEST057525002.1:MSTRG.17310;CDS196429	1	C	T	ACA	ATA	T68I	C203T	ACA>ATA	Missense	CDS196429
1017625	dd_Smes_g4_49	1850942	A	G	SMEST057525002.1:MSTRG.17310;CDS196430	1	A	G	CAG	CGG	A6A	A18G	GCA>GCG	Synonymous	CDS196430
1017626	dd_Smes_g4_49	1850996	T	C	SMEST057525002.1:MSTRG.17310;CDS196430	1	T	C	TTC	TCC	V24V	T72C	GTT>GTC	Synonymous	CDS196430
1017650	dd_Smes_g4_49	1872816	A	T	SMEST057528003.1:MSTRG.17309;CDS196384	-1	T	A	TTA	TAA	Y126N	T376A	TAT>AAT	Missense	CDS196384
1017651	dd_Smes_g4_49	2034149	T	G	SMEST057550001.1:SMESG000057550.1;CDS587159	1	T	G	ATT	AGT	F101V	T301G	TTC>GTC	Missense	CDS587159
1017652	dd_Smes_g4_49	2034180	C	T	SMEST057550001.1:SMESG000057550.1;CDS587159	1	C	T	ACT	ATT	T111I	C332T	ACT>ATT	Missense	CDS587159
10177	dd_Smes_g4_1	6256260	G	T	SMEST027037001.1:MSTRG.267;CDS381269	1	G	T	TGT	TTT	C42F	G125T	TGT>TTT	Missense	CDS381269
1017717	dd_Smes_g4_49	2122431	G	A	MSTRG.17325.9:MSTRG.17325;CDS197033	-1	C	T	TCA	TTA	S298L	C893T	TCA>TTA	Missense	CDS197033
1017718	dd_Smes_g4_49	2122478	G	A	MSTRG.17325.9:MSTRG.17325;CDS197033	-1	C	T	TCA	TTA	I282I	C846T	ATC>ATT	Synonymous	CDS197033
1017719	dd_Smes_g4_49	2122727	C	A	MSTRG.17325.9:MSTRG.17325;CDS197033	-1	G	T	CGA	CTA	T199T	G597T	ACG>ACT	Synonymous	CDS197033
1017720	dd_Smes_g4_49	2122856	C	T	MSTRG.17325.9:MSTRG.17325;CDS197033	-1	G	A	AGA	AAA	E156E	G468A	GAG>GAA	Synonymous	CDS197033
1017721	dd_Smes_g4_49	2122955	A	G	MSTRG.17325.9:MSTRG.17325;CDS197033	-1	T	C	TTG	TCG	V123V	T369C	GTT>GTC	Synonymous	CDS197033
1017722	dd_Smes_g4_49	2123051	G	A	MSTRG.17325.9:MSTRG.17325;CDS197033	-1	C	T	TCG	TTG	I91I	C273T	ATC>ATT	Synonymous	CDS197033
1017723	dd_Smes_g4_49	2123210	C	T	MSTRG.17325.9:MSTRG.17325;CDS197033	-1	G	A	CGG	CAG	S38S	G114A	TCG>TCA	Synonymous	CDS197033
1017732	dd_Smes_g4_49	2124268	T	C	MSTRG.17325.9:MSTRG.17325;CDS197031	-1	A	G	CAT	CGT	S569S	A1707G	TCA>TCG	Synonymous	CDS197031
1017733	dd_Smes_g4_49	2124590	T	A	MSTRG.17325.9:MSTRG.17325;CDS197031	-1	A	T	AAT	ATT	N462I	A1385T	AAT>ATT	Missense	CDS197031
1017734	dd_Smes_g4_49	2124640	A	T	MSTRG.17325.9:MSTRG.17325;CDS197031	-1	T	A	CTG	CAG	S445S	T1335A	TCT>TCA	Synonymous	CDS197031
1017735	dd_Smes_g4_49	2124860	C	T	MSTRG.17325.9:MSTRG.17325;CDS197031	-1	G	A	AGG	AAG	R372K	G1115A	AGG>AAG	Missense	CDS197031
1017736	dd_Smes_g4_49	2125003	G	A	MSTRG.17325.9:MSTRG.17325;CDS197031	-1	C	T	CCA	CTA	T324T	C972T	ACC>ACT	Synonymous	CDS197031
1017737	dd_Smes_g4_49	2125009	C	A	MSTRG.17325.9:MSTRG.17325;CDS197031	-1	G	T	AGT	ATT	K322N	G966T	AAG>AAT	Missense	CDS197031
1017738	dd_Smes_g4_49	2125024	A	T	MSTRG.17325.9:MSTRG.17325;CDS197031	-1	T	A	CTC	CAC	S317S	T951A	TCT>TCA	Synonymous	CDS197031
1017739	dd_Smes_g4_49	2125151	A	G	MSTRG.17325.9:MSTRG.17325;CDS197031	-1	T	C	TTA	TCA	L275S	T824C	TTA>TCA	Missense	CDS197031
1017740	dd_Smes_g4_49	2125744	A	C	MSTRG.17325.9:MSTRG.17325;CDS197031	-1	T	G	CTA	CGA	T77T	T231G	ACT>ACG	Synonymous	CDS197031
1017744	dd_Smes_g4_49	2127394	G	A	MSTRG.17325.9:MSTRG.17325;CDS197027	-1	C	T	GCT	GTT	A15V	C44T	GCT>GTT	Missense	CDS197027
1017745	dd_Smes_g4_49	2127417	G	T	MSTRG.17325.9:MSTRG.17325;CDS197027	-1	C	A	CCA	CAA	S7S	C21A	TCC>TCA	Synonymous	CDS197027
1017747	dd_Smes_g4_49	2127700	T	C	MSTRG.17325.9:MSTRG.17325;CDS197036	-1	A	G	TAG	TGG	L26L	A78G	TTA>TTG	Synonymous	CDS197036
1017749	dd_Smes_g4_49	2127844	T	C	MSTRG.17325.9:MSTRG.17325;CDS197035	-1	A	G	CAT	CGT	S33S	A99G	TCA>TCG	Synonymous	CDS197035
1017755	dd_Smes_g4_49	2261762	G	T	MSTRG.17326.2:MSTRG.17326;CDS197071	-1	C	A	CCA	CAA	H86N	C256A	CAC>AAC	Missense	CDS197071
1017769	dd_Smes_g4_49	2264677	T	G	MSTRG.17326.2:MSTRG.17326;CDS197070	-1	A	C	AAA	ACA	Q36H	A108C	CAA>CAC	Missense	CDS197070
1017795	dd_Smes_g4_49	2267491	A	G	MSTRG.17326.2:MSTRG.17326;CDS197069	-1	T	C	GTA	GCA	R25R	T75C	CGT>CGC	Synonymous	CDS197069
10178	dd_Smes_g4_1	6256360	T	A	SMEST027037001.1:MSTRG.267;CDS381269	1	T	A	TTA	TAA	I75I	T225A	ATT>ATA	Synonymous	CDS381269
1017816	dd_Smes_g4_49	2269344	A	C	MSTRG.17326.2:MSTRG.17326;CDS197067	-1	T	G	ATC	AGC	Y59*	T177G	TAT>TAG	Nonsense	CDS197067
1017817	dd_Smes_g4_49	2269345	T	G	MSTRG.17326.2:MSTRG.17326;CDS197067	-1	A	C	TAT	TCT	Y59S	A176C	TAT>TCT	Missense	CDS197067
1017818	dd_Smes_g4_49	2269384	G	T	MSTRG.17326.2:MSTRG.17326;CDS197067	-1	C	A	GCC	GAC	A46D	C137A	GCC>GAC	Missense	CDS197067
1017895	dd_Smes_g4_49	2277422	C	T	MSTRG.17326.2:MSTRG.17326;CDS197066	-1	G	A	TGT	TAT	M60I	G180A	ATG>ATA	Missense	CDS197066
1017896	dd_Smes_g4_49	2277434	T	G	MSTRG.17326.2:MSTRG.17326;CDS197066	-1	A	C	AAA	ACA	E56D	A168C	GAA>GAC	Missense	CDS197066
1017897	dd_Smes_g4_49	2277587	T	A	MSTRG.17326.2:MSTRG.17326;CDS197066	-1	A	T	AAG	ATG	K5N	A15T	AAA>AAT	Missense	CDS197066
1017898	dd_Smes_g4_49	2277588	T	C	MSTRG.17326.2:MSTRG.17326;CDS197066	-1	A	G	AAA	AGA	K5R	A14G	AAA>AGA	Missense	CDS197066
10179	dd_Smes_g4_1	6256688	A	G	SMEST027037001.1:MSTRG.267;CDS381269	1	A	G	GAT	GGT	I185V	A553G	ATC>GTC	Missense	CDS381269
1017960	dd_Smes_g4_49	2288755	A	G	MSTRG.17326.2:MSTRG.17326;CDS197065	-1	T	C	ATG	ACG	H79H	T237C	CAT>CAC	Synonymous	CDS197065
1017965	dd_Smes_g4_49	2356219	G	A	MSTRG.17332.1:MSTRG.17332;CDS197146	-1	C	T	GCG	GTG	S29S	C87T	AGC>AGT	Synonymous	CDS197146
1017966	dd_Smes_g4_49	2356362	T	A	MSTRG.17332.1:MSTRG.17332;CDS197145	-1	A	T	TAC	TTC	I41I	A123T	ATA>ATT	Synonymous	CDS197145
1017967	dd_Smes_g4_49	2356379	A	G	MSTRG.17332.1:MSTRG.17332;CDS197145	-1	T	C	ATT	ACT	L36L	T106C	TTG>CTG	Synonymous	CDS197145
1017972	dd_Smes_g4_49	2357742	A	G	SMEST057600001.1:MSTRG.17333;CDS197241	1	A	G	GAG	GGG	R29R	A87G	AGA>AGG	Synonymous	CDS197241
1017973	dd_Smes_g4_49	2357744	C	T	SMEST057600001.1:MSTRG.17333;CDS197241	1	C	T	GCT	GTT	A30V	C89T	GCT>GTT	Missense	CDS197241
1017974	dd_Smes_g4_49	2358061	A	G	SMEST057600001.1:MSTRG.17333;CDS197243	1	A	G	TAC	TGC	T24A	A70G	ACT>GCT	Missense	CDS197243
1017975	dd_Smes_g4_49	2358090	G	C	SMEST057600001.1:MSTRG.17333;CDS197243	1	G	C	GGA	GCA	G33G	G99C	GGG>GGC	Synonymous	CDS197243
1017976	dd_Smes_g4_49	2358192	A	G	SMEST057600001.1:MSTRG.17333;CDS197243	1	A	G	TAT	TGT	I67M	A201G	ATA>ATG	Missense	CDS197243
1017977	dd_Smes_g4_49	2358201	G	A	SMEST057600001.1:MSTRG.17333;CDS197243	1	G	A	AGG	AAG	E70E	G210A	GAG>GAA	Synonymous	CDS197243
1017978	dd_Smes_g4_49	2358396	C	G	SMEST057600001.1:MSTRG.17333;CDS197244	1	C	G	CCG	CGG	A47A	C141G	GCC>GCG	Synonymous	CDS197244
1017979	dd_Smes_g4_49	2358480	A	T	SMEST057600001.1:MSTRG.17333;CDS197244	1	A	T	TAA	TTA	I75I	A225T	ATA>ATT	Synonymous	CDS197244
1017981	dd_Smes_g4_49	2358764	G	A	SMEST057600001.1:MSTRG.17333;CDS197246	1	G	A	AGA	AAA	Q16Q	G48A	CAG>CAA	Synonymous	CDS197246
1017982	dd_Smes_g4_49	2358789	C	A	SMEST057600001.1:MSTRG.17333;CDS197246	1	C	A	CCG	CAG	R25R	C73A	CGA>AGA	Synonymous	CDS197246
1017983	dd_Smes_g4_49	2358833	A	G	SMEST057600001.1:MSTRG.17333;CDS197246	1	A	G	CAA	CGA	A39A	A117G	GCA>GCG	Synonymous	CDS197246
1017984	dd_Smes_g4_49	2359065	G	A	SMEST057600001.1:MSTRG.17333;CDS197247	1	G	A	CGA	CAA	S10S	G30A	TCG>TCA	Synonymous	CDS197247
1017985	dd_Smes_g4_49	2359098	T	C	SMEST057600001.1:MSTRG.17333;CDS197247	1	T	C	TTG	TCG	I21I	T63C	ATT>ATC	Synonymous	CDS197247
1017987	dd_Smes_g4_49	2359289	C	A	SMEST057600001.1:MSTRG.17333;CDS197248	1	C	A	CCG	CAG	R25R	C73A	CGA>AGA	Synonymous	CDS197248
1017988	dd_Smes_g4_49	2359313	G	A	SMEST057600001.1:MSTRG.17333;CDS197248	1	G	A	CGA	CAA	D33N	G97A	GAT>AAT	Missense	CDS197248
1017989	dd_Smes_g4_49	2359329	A	T	SMEST057600001.1:MSTRG.17333;CDS197248	1	A	T	GAT	GTT	D38V	A113T	GAT>GTT	Missense	CDS197248
1017990	dd_Smes_g4_49	2359333	A	G	SMEST057600001.1:MSTRG.17333;CDS197248	1	A	G	CAA	CGA	A39A	A117G	GCA>GCG	Synonymous	CDS197248
1017991	dd_Smes_g4_49	2359524	G	A	SMEST057600001.1:MSTRG.17333;CDS197249	1	G	A	GGT	GAT	G5D	G14A	GGT>GAT	Missense	CDS197249
1017992	dd_Smes_g4_49	2359537	A	G	SMEST057600001.1:MSTRG.17333;CDS197249	1	A	G	GAT	GGT	G9G	A27G	GGA>GGG	Synonymous	CDS197249
1017993	dd_Smes_g4_49	2359605	A	C	SMEST057600001.1:MSTRG.17333;CDS197249	1	A	C	AAT	ACT	N32T	A95C	AAT>ACT	Missense	CDS197249
1017995	dd_Smes_g4_49	2359759	C	T	SMEST057600001.1:MSTRG.17333;CDS197250	1	C	T	ACG	ATG	N28N	C84T	AAC>AAT	Synonymous	CDS197250
1017996	dd_Smes_g4_49	2359785	G	T	SMEST057600001.1:MSTRG.17333;CDS197250	1	G	T	AGT	ATT	S37I	G110T	AGT>ATT	Missense	CDS197250
10180	dd_Smes_g4_1	6256690	C	T	SMEST027037001.1:MSTRG.267;CDS381269	1	C	T	TCG	TTG	I185I	C555T	ATC>ATT	Synonymous	CDS381269
101804	dd_Smes_g4_11	4073805	T	C	SMEST005947001.1:MSTRG.1737;CDS197764	-1	A	G	TAA	TGA	K8E	A22G	AAG>GAG	Missense	CDS197764
1018053	dd_Smes_g4_49	2380470	C	T	MSTRG.17332.1:MSTRG.17332;CDS197159	-1	G	A	CGA	CAA	D20N	G58A	GAC>AAC	Missense	CDS197159
1018054	dd_Smes_g4_49	2380509	G	C	MSTRG.17332.1:MSTRG.17332;CDS197159	-1	C	G	ACT	AGT	L7V	C19G	CTT>GTT	Missense	CDS197159
1018067	dd_Smes_g4_49	2384037	A	C	MSTRG.17332.1:MSTRG.17332;CDS197155	-1	T	G	ATT	AGT	F33V	T97G	TTC>GTC	Missense	CDS197155
1018068	dd_Smes_g4_49	2384050	G	A	MSTRG.17332.1:MSTRG.17332;CDS197155	-1	C	T	ACC	ATC	D28D	C84T	GAC>GAT	Synonymous	CDS197155
1018069	dd_Smes_g4_49	2384086	A	G	MSTRG.17332.1:MSTRG.17332;CDS197155	-1	T	C	CTC	CCC	A16A	T48C	GCT>GCC	Synonymous	CDS197155
1018083	dd_Smes_g4_49	2386439	A	C	MSTRG.17332.1:MSTRG.17332;CDS197154	-1	T	G	ATG	AGG	N17K	T51G	AAT>AAG	Missense	CDS197154
1018084	dd_Smes_g4_49	2386463	G	T	MSTRG.17332.1:MSTRG.17332;CDS197154	-1	C	A	CCG	CAG	S9S	C27A	TCC>TCA	Synonymous	CDS197154
1018085	dd_Smes_g4_49	2386467	G	A	MSTRG.17332.1:MSTRG.17332;CDS197154	-1	C	T	TCG	TTG	S8L	C23T	TCG>TTG	Missense	CDS197154
10181	dd_Smes_g4_1	6256696	A	G	SMEST027037001.1:MSTRG.267;CDS381269	1	A	G	GAG	GGG	G187G	A561G	GGA>GGG	Synonymous	CDS381269
1018112	dd_Smes_g4_49	2389405	A	G	MSTRG.17332.1:MSTRG.17332;CDS197153	-1	T	C	TTG	TCG	C8R	T22C	TGT>CGT	Missense	CDS197153
1018168	dd_Smes_g4_49	2415661	G	A	SMEST057605001.1:MSTRG.17329;CDS197091	-1	C	T	TCG	TTG	S76L	C227T	TCG>TTG	Missense	CDS197091
1018169	dd_Smes_g4_49	2415672	A	G	SMEST057605001.1:MSTRG.17329;CDS197091	-1	T	C	TTA	TCA	F72F	T216C	TTT>TTC	Synonymous	CDS197091
1018170	dd_Smes_g4_49	2415791	C	T	SMEST057605001.1:MSTRG.17329;CDS197091	-1	G	A	AGG	AAG	G33S	G97A	GGC>AGC	Missense	CDS197091
1018171	dd_Smes_g4_49	2415792	T	C	SMEST057605001.1:MSTRG.17329;CDS197091	-1	A	G	TAG	TGG	L32L	A96G	TTA>TTG	Synonymous	CDS197091
1018172	dd_Smes_g4_49	2415838	G	A	SMEST057605001.1:MSTRG.17329;CDS197091	-1	C	T	TCT	TTT	S17F	C50T	TCT>TTT	Missense	CDS197091
1018175	dd_Smes_g4_49	2415979	G	C	SMEST057605001.1:MSTRG.17329;CDS197090	-1	C	G	ACC	AGC	T24S	C71G	ACC>AGC	Missense	CDS197090
1018178	dd_Smes_g4_49	2416177	C	T	SMEST057605001.1:MSTRG.17329;CDS197089	-1	G	A	GGG	GAG	G4E	G11A	GGG>GAG	Missense	CDS197089
10182	dd_Smes_g4_1	6256774	C	T	SMEST027037001.1:MSTRG.267;CDS381269	1	C	T	TCG	TTG	I213I	C639T	ATC>ATT	Synonymous	CDS381269
1018217	dd_Smes_g4_49	2429020	T	A	SMEST057605001.1:MSTRG.17329;CDS197087	-1	A	T	TAG	TTG	I42I	A126T	ATA>ATT	Synonymous	CDS197087
1018218	dd_Smes_g4_49	2429093	A	G	SMEST057605001.1:MSTRG.17329;CDS197087	-1	T	C	GTC	GCC	V18A	T53C	GTC>GCC	Missense	CDS197087
1018219	dd_Smes_g4_49	2429122	T	C	SMEST057605001.1:MSTRG.17329;CDS197087	-1	A	G	GAA	GGA	R8R	A24G	AGA>AGG	Synonymous	CDS197087
1018238	dd_Smes_g4_49	2430236	C	T	SMEST057605001.1:MSTRG.17329;CDS197084	-1	G	A	TGT	TAT	V23V	G69A	GTG>GTA	Synonymous	CDS197084
1018288	dd_Smes_g4_49	2450845	T	A	SMEST057612001.1:SMESG000057612.1;CDS587165	1	T	A	CTT	CAT	A2A	T6A	GCT>GCA	Synonymous	CDS587165
1018289	dd_Smes_g4_49	2450910	A	G	SMEST057612001.1:SMESG000057612.1;CDS587165	1	A	G	AAT	AGT	N24S	A71G	AAT>AGT	Missense	CDS587165
1018290	dd_Smes_g4_49	2450926	A	G	SMEST057612001.1:SMESG000057612.1;CDS587165	1	A	G	TAG	TGG	L29L	A87G	TTA>TTG	Synonymous	CDS587165
1018291	dd_Smes_g4_49	2450967	A	G	SMEST057612001.1:SMESG000057612.1;CDS587165	1	A	G	AAT	AGT	N43S	A128G	AAT>AGT	Missense	CDS587165
1018292	dd_Smes_g4_49	2450972	A	G	SMEST057612001.1:SMESG000057612.1;CDS587165	1	A	G	CAA	CGA	N45D	A133G	AAT>GAT	Missense	CDS587165
1018293	dd_Smes_g4_49	2450996	C	G	SMEST057612001.1:SMESG000057612.1;CDS587165	1	C	G	ACA	AGA	H53D	C157G	CAT>GAT	Missense	CDS587165
1018294	dd_Smes_g4_49	2451033	G	A	SMEST057612001.1:SMESG000057612.1;CDS587165	1	G	A	TGT	TAT	C65Y	G194A	TGT>TAT	Missense	CDS587165
1018295	dd_Smes_g4_49	2451101	G	A	SMEST057612001.1:SMESG000057612.1;CDS587165	1	G	A	TGA	TAA	E88K	G262A	GAA>AAA	Missense	CDS587165
1018296	dd_Smes_g4_49	2451135	A	G	SMEST057612001.1:SMESG000057612.1;CDS587165	1	A	G	AAT	AGT	N99S	A296G	AAT>AGT	Missense	CDS587165
10183	dd_Smes_g4_1	6256781	C	T	SMEST027037001.1:MSTRG.267;CDS381269	1	C	T	GCT	GTT	L216L	C646T	CTA>TTA	Synonymous	CDS381269
1018300	dd_Smes_g4_49	2474090	G	A	SMEST057615001.1:MSTRG.17330;CDS197137	1	G	A	GGT	GAT	R18R	G54A	AGG>AGA	Synonymous	CDS197137
1018301	dd_Smes_g4_49	2474501	T	C	SMEST057615001.1:MSTRG.17330;CDS197139	1	T	C	TTT	TCT	L41L	T121C	TTA>CTA	Synonymous	CDS197139
1018304	dd_Smes_g4_49	2475101	C	G	SMEST057615001.1:MSTRG.17330;CDS197141	1	C	G	CCG	CGG	P4P	C12G	CCC>CCG	Synonymous	CDS197141
1018337	dd_Smes_g4_49	2486353	T	C	SMEST057616001.1:MSTRG.17331;CDS197142	-1	A	G	GAT	GGT	M2V	A4G	ATG>GTG	Missense	CDS197142
1018350	dd_Smes_g4_49	2492582	T	A	SMEST057619001.1:MSTRG.17335;CDS197277	1	T	A	TTC	TAC	V88V	T264A	GTT>GTA	Synonymous	CDS197277
1018351	dd_Smes_g4_49	2494130	C	T	SMEST057619001.1:MSTRG.17335;CDS197277	1	C	T	TCG	TTG	L604L	C1812T	CTC>CTT	Synonymous	CDS197277
1018352	dd_Smes_g4_49	2494145	C	G	SMEST057619001.1:MSTRG.17335;CDS197277	1	C	G	GCA	GGA	R609R	C1827G	CGC>CGG	Synonymous	CDS197277
1018368	dd_Smes_g4_49	2496100	C	T	SMEST057619001.1:MSTRG.17335;CDS197278	1	C	T	CCC	CTC	P5L	C14T	CCC>CTC	Missense	CDS197278
1018369	dd_Smes_g4_49	2496218	C	A	SMEST057619001.1:MSTRG.17335;CDS197278	1	C	A	TCC	TAC	V44V	C132A	GTC>GTA	Synonymous	CDS197278
1018370	dd_Smes_g4_49	2496320	A	G	SMEST057619001.1:MSTRG.17335;CDS197278	1	A	G	GAA	GGA	G78G	A234G	GGA>GGG	Synonymous	CDS197278
1018371	dd_Smes_g4_49	2496359	T	G	SMEST057619001.1:MSTRG.17335;CDS197278	1	T	G	CTG	CGG	A91A	T273G	GCT>GCG	Synonymous	CDS197278
1018372	dd_Smes_g4_49	2496398	A	G	SMEST057619001.1:MSTRG.17335;CDS197278	1	A	G	TAA	TGA	L104L	A312G	CTA>CTG	Synonymous	CDS197278
1018373	dd_Smes_g4_49	2496410	C	T	SMEST057619001.1:MSTRG.17335;CDS197278	1	C	T	CCA	CTA	A108A	C324T	GCC>GCT	Synonymous	CDS197278
1018374	dd_Smes_g4_49	2496515	T	C	SMEST057619001.1:MSTRG.17335;CDS197278	1	T	C	GTA	GCA	S143S	T429C	AGT>AGC	Synonymous	CDS197278
1018375	dd_Smes_g4_49	2496557	A	G	SMEST057619001.1:MSTRG.17335;CDS197278	1	A	G	TAC	TGC	L157L	A471G	CTA>CTG	Synonymous	CDS197278
1018376	dd_Smes_g4_49	2496583	C	T	SMEST057619001.1:MSTRG.17335;CDS197278	1	C	T	ACG	ATG	T166M	C497T	ACG>ATG	Missense	CDS197278
1018385	dd_Smes_g4_49	2497685	C	T	SMEST057619001.1:MSTRG.17335;CDS197279	1	C	T	CCT	CTT	A13A	C39T	GCC>GCT	Synonymous	CDS197279
1018386	dd_Smes_g4_49	2497700	C	T	SMEST057619001.1:MSTRG.17335;CDS197279	1	C	T	ACG	ATG	H18H	C54T	CAC>CAT	Synonymous	CDS197279
1018387	dd_Smes_g4_49	2497760	T	A	SMEST057619001.1:MSTRG.17335;CDS197279	1	T	A	ATA	AAA	N38K	T114A	AAT>AAA	Missense	CDS197279
1018388	dd_Smes_g4_49	2497772	G	T	SMEST057619001.1:MSTRG.17335;CDS197279	1	G	T	CGA	CTA	A42A	G126T	GCG>GCT	Synonymous	CDS197279
1018389	dd_Smes_g4_49	2498357	T	C	SMEST057619001.1:MSTRG.17335;CDS197280	1	T	C	ATC	ACC	N170N	T510C	AAT>AAC	Synonymous	CDS197280
1018390	dd_Smes_g4_49	2498458	G	A	SMEST057619001.1:MSTRG.17335;CDS197280	1	G	A	CGG	CAG	R204Q	G611A	CGG>CAG	Missense	CDS197280
1018391	dd_Smes_g4_49	2498459	G	T	SMEST057619001.1:MSTRG.17335;CDS197280	1	G	T	GGA	GTA	R204R	G612T	CGG>CGT	Synonymous	CDS197280
1018392	dd_Smes_g4_49	2498461	C	T	SMEST057619001.1:MSTRG.17335;CDS197280	1	C	T	ACG	ATG	T205M	C614T	ACG>ATG	Missense	CDS197280
1018393	dd_Smes_g4_49	2498489	A	C	SMEST057619001.1:MSTRG.17335;CDS197280	1	A	C	AAG	ACG	K214N	A642C	AAA>AAC	Missense	CDS197280
1018394	dd_Smes_g4_49	2498539	T	C	SMEST057619001.1:MSTRG.17335;CDS197280	1	T	C	GTT	GCT	V231A	T692C	GTT>GCT	Missense	CDS197280
10184	dd_Smes_g4_1	6256940	C	A	SMEST027037001.1:MSTRG.267;CDS381269	1	C	A	ACG	AAG	R269S	C805A	CGC>AGC	Missense	CDS381269
1018404	dd_Smes_g4_49	2630321	A	G	SMEST057635001.1:MSTRG.17339;CDS197293	1	A	G	GAA	GGA	G79G	A237G	GGA>GGG	Synonymous	CDS197293
1018405	dd_Smes_g4_49	2630420	T	C	SMEST057635001.1:MSTRG.17339;CDS197293	1	T	C	TTC	TCC	I112I	T336C	ATT>ATC	Synonymous	CDS197293
1018406	dd_Smes_g4_49	2630547	C	T	SMEST057635001.1:MSTRG.17339;CDS197293	1	C	T	CCG	CTG	R155C	C463T	CGC>TGC	Missense	CDS197293
1018407	dd_Smes_g4_49	2630609	T	C	SMEST057635001.1:MSTRG.17339;CDS197293	1	T	C	GTG	GCG	C175C	T525C	TGT>TGC	Synonymous	CDS197293
1018410	dd_Smes_g4_49	2630807	C	T	SMEST057635001.1:MSTRG.17339;CDS197294	1	C	T	TCA	TTA	Q33*	C97T	CAA>TAA	Nonsense	CDS197294
1018488	dd_Smes_g4_49	2751247	T	G	MSTRG.17340.1:MSTRG.17340;CDS197302	1	T	G	GTG	GGG	G3G	T9G	GGT>GGG	Synonymous	CDS197302
1018489	dd_Smes_g4_49	2751394	G	A	MSTRG.17340.1:MSTRG.17340;CDS197302	1	G	A	GGC	GAC	R52R	G156A	CGG>CGA	Synonymous	CDS197302
10185	dd_Smes_g4_1	6257152	T	A	SMEST027037001.1:MSTRG.267;CDS381269	1	T	A	ATA	AAA	H339Q	T1017A	CAT>CAA	Missense	CDS381269
1018523	dd_Smes_g4_49	2753319	C	T	MSTRG.17340.1:MSTRG.17340;CDS197303	1	C	T	ACC	ATC	P24S	C70T	CCC>TCC	Missense	CDS197303
1018533	dd_Smes_g4_49	2756711	C	T	MSTRG.17344.6:MSTRG.17344;CDS197411	1	C	T	GCG	GTG	R35R	C105T	CGC>CGT	Synonymous	CDS197411
1018534	dd_Smes_g4_49	2756792	A	G	MSTRG.17344.6:MSTRG.17344;CDS197411	1	A	G	GAT	GGT	R62R	A186G	AGA>AGG	Synonymous	CDS197411
1018562	dd_Smes_g4_49	2761701	G	T	MSTRG.17344.6:MSTRG.17344;CDS197413	1	G	T	CGA	CTA	A46A	G138T	GCG>GCT	Synonymous	CDS197413
1018563	dd_Smes_g4_49	2761986	A	G	MSTRG.17344.6:MSTRG.17344;CDS197414	1	A	G	CAC	CGC	T75T	A225G	ACA>ACG	Synonymous	CDS197414
1018583	dd_Smes_g4_49	2763783	C	G	MSTRG.17344.6:MSTRG.17344;CDS197417	1	C	G	GCT	GGT	A9G	C26G	GCT>GGT	Missense	CDS197417
1018584	dd_Smes_g4_49	2763829	T	C	MSTRG.17344.6:MSTRG.17344;CDS197417	1	T	C	ATG	ACG	D24D	T72C	GAT>GAC	Synonymous	CDS197417
1018595	dd_Smes_g4_49	2764685	C	T	SMEST057653001.1:MSTRG.17345;CDS197464	-1	G	A	AGG	AAG	K165K	G495A	AAG>AAA	Synonymous	CDS197464
1018596	dd_Smes_g4_49	2764904	C	G	SMEST057653001.1:MSTRG.17345;CDS197464	-1	G	C	TGT	TCT	M92I	G276C	ATG>ATC	Missense	CDS197464
10186	dd_Smes_g4_1	6257266	T	C	SMEST027037001.1:MSTRG.267;CDS381269	1	T	C	GTT	GCT	S377S	T1131C	AGT>AGC	Synonymous	CDS381269
1018630	dd_Smes_g4_49	2882766	T	C	MSTRG.17347.1:MSTRG.17347;CDS197470	-1	A	G	GAT	GGT	R58R	A174G	AGA>AGG	Synonymous	CDS197470
1018641	dd_Smes_g4_49	2884950	T	G	MSTRG.17347.1:MSTRG.17347;CDS197468	-1	A	C	TAG	TCG	L18L	A54C	CTA>CTC	Synonymous	CDS197468
1018672	dd_Smes_g4_49	2932066	G	A	SMEST057667001.1:SMESG000057667.1;CDS587169	-1	C	T	ACA	ATA	D243D	C729T	GAC>GAT	Synonymous	CDS587169
1018673	dd_Smes_g4_49	2932246	C	T	SMEST057667001.1:SMESG000057667.1;CDS587169	-1	G	A	GGG	GAG	G183G	G549A	GGG>GGA	Synonymous	CDS587169
1018674	dd_Smes_g4_49	2932348	C	A	SMEST057667001.1:SMESG000057667.1;CDS587169	-1	G	T	CGG	CTG	T149T	G447T	ACG>ACT	Synonymous	CDS587169
1018675	dd_Smes_g4_49	2932519	T	A	SMEST057667001.1:SMESG000057667.1;CDS587169	-1	A	T	CAA	CTA	P92P	A276T	CCA>CCT	Synonymous	CDS587169
1018676	dd_Smes_g4_49	2932729	T	C	SMEST057667001.1:SMESG000057667.1;CDS587169	-1	A	G	TAT	TGT	L22L	A66G	TTA>TTG	Synonymous	CDS587169
10187	dd_Smes_g4_1	6257286	A	G	SMEST027037001.1:MSTRG.267;CDS381269	1	A	G	GAT	GGT	D384G	A1151G	GAT>GGT	Missense	CDS381269
1018701	dd_Smes_g4_49	2955085	A	G	SMEST057667001.1:SMESG000057667.1;CDS587167	-1	T	C	ATG	ACG	D44D	T132C	GAT>GAC	Synonymous	CDS587167
1018705	dd_Smes_g4_49	2976269	A	G	MSTRG.17350.1:MSTRG.17350;CDS197547	1	A	G	TAT	TGT	I13V	A37G	ATA>GTA	Missense	CDS197547
1018706	dd_Smes_g4_49	2976274	G	A	MSTRG.17350.1:MSTRG.17350;CDS197547	1	G	A	AGT	AAT	K14K	G42A	AAG>AAA	Synonymous	CDS197547
1018707	dd_Smes_g4_49	2976308	T	C	MSTRG.17350.1:MSTRG.17350;CDS197547	1	T	C	ATA	ACA	Y26H	T76C	TAT>CAT	Missense	CDS197547
1018708	dd_Smes_g4_49	2976364	A	G	MSTRG.17350.1:MSTRG.17350;CDS197547	1	A	G	CAA	CGA	S44S	A132G	TCA>TCG	Synonymous	CDS197547
1018789	dd_Smes_g4_49	2987959	A	C	MSTRG.17350.1:MSTRG.17350;CDS197551	1	A	C	TAG	TCG	L66L	A198C	CTA>CTC	Synonymous	CDS197551
1018790	dd_Smes_g4_49	2987985	C	T	MSTRG.17350.1:MSTRG.17350;CDS197551	1	C	T	CCG	CTG	P75L	C224T	CCG>CTG	Missense	CDS197551
1018847	dd_Smes_g4_49	2996288	C	T	MSTRG.17350.1:MSTRG.17350;CDS197553	1	C	T	TCT	TTT	L38L	C114T	CTC>CTT	Synonymous	CDS197553
1018876	dd_Smes_g4_49	3001303	A	G	MSTRG.17350.1:MSTRG.17350;CDS197555	1	A	G	CAC	CGC	T29A	A85G	ACT>GCT	Missense	CDS197555
1018877	dd_Smes_g4_49	3001316	G	A	MSTRG.17350.1:MSTRG.17350;CDS197555	1	G	A	GGT	GAT	G33D	G98A	GGT>GAT	Missense	CDS197555
1018878	dd_Smes_g4_49	3001350	A	G	MSTRG.17350.1:MSTRG.17350;CDS197555	1	A	G	AAT	AGT	Q44Q	A132G	CAA>CAG	Synonymous	CDS197555
1018900	dd_Smes_g4_49	3052051	C	T	SMEST057676001.1:MSTRG.17352;CDS197593	1	C	T	GCA	GTA	S39S	C117T	AGC>AGT	Synonymous	CDS197593
1018943	dd_Smes_g4_49	3059543	C	T	SMEST057676001.1:MSTRG.17352;CDS197595	1	C	T	TCG	TTG	L6L	C18T	CTC>CTT	Synonymous	CDS197595
1018945	dd_Smes_g4_49	3059674	C	A	SMEST057676001.1:MSTRG.17352;CDS197596	1	C	A	TCG	TAG	I3I	C9A	ATC>ATA	Synonymous	CDS197596
1018946	dd_Smes_g4_49	3059704	T	C	SMEST057676001.1:MSTRG.17352;CDS197596	1	T	C	TTC	TCC	I13I	T39C	ATT>ATC	Synonymous	CDS197596
1018985	dd_Smes_g4_49	3064492	T	C	SMEST057676001.1:MSTRG.17352;CDS197598	1	T	C	CTA	CCA	T42T	T126C	ACT>ACC	Synonymous	CDS197598
1018986	dd_Smes_g4_49	3064513	G	A	SMEST057676001.1:MSTRG.17352;CDS197598	1	G	A	AGT	AAT	Q49Q	G147A	CAG>CAA	Synonymous	CDS197598
1019009	dd_Smes_g4_49	3098294	C	G	SMEST057680003.1:MSTRG.17354;CDS197651	1	C	G	TCA	TGA	Q17E	C49G	CAA>GAA	Missense	CDS197651
1019033	dd_Smes_g4_49	3106450	G	A	SMEST057680003.1:MSTRG.17354;CDS197656	1	G	A	TGC	TAC	L2L	G6A	CTG>CTA	Synonymous	CDS197656
1019034	dd_Smes_g4_49	3106465	T	C	SMEST057680003.1:MSTRG.17354;CDS197656	1	T	C	GTA	GCA	C7C	T21C	TGT>TGC	Synonymous	CDS197656
1019035	dd_Smes_g4_49	3106583	C	T	SMEST057680003.1:MSTRG.17354;CDS197657	1	C	T	ACA	ATA	Y9Y	C27T	TAC>TAT	Synonymous	CDS197657
1019036	dd_Smes_g4_49	3106589	C	T	SMEST057680003.1:MSTRG.17354;CDS197657	1	C	T	GCA	GTA	S11S	C33T	AGC>AGT	Synonymous	CDS197657
1019037	dd_Smes_g4_49	3106741	C	T	SMEST057680003.1:MSTRG.17354;CDS197658	1	C	T	TCG	TTG	S13L	C38T	TCG>TTG	Missense	CDS197658
1019101	dd_Smes_g4_49	3221300	T	C	SMEST057711001.1:MSTRG.17370;CDS197874	-1	A	G	AAC	AGC	N14S	A41G	AAC>AGC	Missense	CDS197874
1019102	dd_Smes_g4_49	3221508	A	T	SMEST057711001.1:MSTRG.17370;CDS197873	-1	T	A	TTT	TAT	F25Y	T74A	TTT>TAT	Missense	CDS197873
1019111	dd_Smes_g4_49	3224005	C	T	SMEST057711001.1:MSTRG.17370;CDS197870	-1	G	A	CGT	CAT	P24P	G72A	CCG>CCA	Synonymous	CDS197870
1019136	dd_Smes_g4_49	3238892	G	A	SMEST057711001.1:MSTRG.17370;CDS197868	-1	C	T	TCA	TTA	S59L	C176T	TCA>TTA	Missense	CDS197868
1019137	dd_Smes_g4_49	3239062	A	G	SMEST057711001.1:MSTRG.17370;CDS197868	-1	T	C	ATA	ACA	D2D	T6C	GAT>GAC	Synonymous	CDS197868
1019152	dd_Smes_g4_49	3241139	C	T	SMEST057711001.1:MSTRG.17370;CDS197867	-1	G	A	TGG	TAG	G26R	G76A	GGG>AGG	Missense	CDS197867
1019153	dd_Smes_g4_49	3241270	G	A	SMEST057711001.1:MSTRG.17370;CDS197866	-1	C	T	CCG	CTG	S57S	C171T	TCC>TCT	Synonymous	CDS197866
1019154	dd_Smes_g4_49	3241396	A	C	SMEST057711001.1:MSTRG.17370;CDS197866	-1	T	G	CTT	CGT	T15T	T45G	ACT>ACG	Synonymous	CDS197866
1019170	dd_Smes_g4_49	3248968	G	A	SMEST057712001.1:MSTRG.17371;CDS197885	1	G	A	CGA	CAA	E3K	G7A	GAA>AAA	Missense	CDS197885
1019171	dd_Smes_g4_49	3249070	G	A	SMEST057712001.1:MSTRG.17371;CDS197885	1	G	A	AGG	AAG	G37S	G109A	GGT>AGT	Missense	CDS197885
1019172	dd_Smes_g4_49	3249124	A	T	SMEST057712001.1:MSTRG.17371;CDS197885	1	A	T	AAA	ATA	K55*	A163T	AAA>TAA	Nonsense	CDS197885
1019173	dd_Smes_g4_49	3249159	G	A	SMEST057712001.1:MSTRG.17371;CDS197885	1	G	A	CGT	CAT	T66T	G198A	ACG>ACA	Synonymous	CDS197885
1019174	dd_Smes_g4_49	3249224	T	C	SMEST057712001.1:MSTRG.17371;CDS197885	1	T	C	GTC	GCC	V88A	T263C	GTC>GCC	Missense	CDS197885
1019175	dd_Smes_g4_49	3249292	G	A	SMEST057712001.1:MSTRG.17371;CDS197885	1	G	A	TGT	TAT	V111I	G331A	GTA>ATA	Missense	CDS197885
1019176	dd_Smes_g4_49	3249294	A	G	SMEST057712001.1:MSTRG.17371;CDS197885	1	A	G	TAA	TGA	V111V	A333G	GTA>GTG	Synonymous	CDS197885
1019247	dd_Smes_g4_49	3260384	G	C	SMEST057711001.1:MSTRG.17370;CDS197859	-1	C	G	GCG	GGG	G15G	C45G	GGC>GGG	Synonymous	CDS197859
1019256	dd_Smes_g4_49	3300898	C	A	SMEST057719002.1:MSTRG.17362;CDS197690	1	C	A	CCA	CAA	S27S	C81A	TCC>TCA	Synonymous	CDS197690
1019260	dd_Smes_g4_49	3302127	C	T	SMEST057719002.1:MSTRG.17362;CDS197692	1	C	T	TCG	TTG	I33I	C99T	ATC>ATT	Synonymous	CDS197692
1019262	dd_Smes_g4_49	3302465	G	A	SMEST057719002.1:MSTRG.17362;CDS197694	1	G	A	AGA	AAA	E32E	G96A	GAG>GAA	Synonymous	CDS197694
1019301	dd_Smes_g4_49	3306053	G	T	SMEST057719002.1:MSTRG.17362;CDS197697	1	G	T	AGA	ATA	K37N	G111T	AAG>AAT	Missense	CDS197697
1019302	dd_Smes_g4_49	3306084	G	T	SMEST057719002.1:MSTRG.17362;CDS197697	1	G	T	TGC	TTC	A48S	G142T	GCA>TCA	Missense	CDS197697
1019303	dd_Smes_g4_49	3306211	A	T	SMEST057719002.1:MSTRG.17362;CDS197697	1	A	T	TAC	TTC	Y90F	A269T	TAC>TTC	Missense	CDS197697
1019304	dd_Smes_g4_49	3306234	A	G	SMEST057719002.1:MSTRG.17362;CDS197697	1	A	G	TAT	TGT	I98V	A292G	ATA>GTA	Missense	CDS197697
1019305	dd_Smes_g4_49	3306356	A	G	SMEST057719002.1:MSTRG.17362;CDS197697	1	A	G	GAT	GGT	G138G	A414G	GGA>GGG	Synonymous	CDS197697
1019319	dd_Smes_g4_49	3308436	T	C	SMEST057719002.1:MSTRG.17362;CDS197699	1	T	C	ATA	ACA	N37N	T111C	AAT>AAC	Synonymous	CDS197699
1019373	dd_Smes_g4_49	3321905	C	T	SMEST057720001.1:MSTRG.17363;CDS197716	-1	G	A	TGA	TAA	M101I	G303A	ATG>ATA	Missense	CDS197716
1019374	dd_Smes_g4_49	3321926	T	A	SMEST057720001.1:MSTRG.17363;CDS197716	-1	A	T	TAG	TTG	I94I	A282T	ATA>ATT	Synonymous	CDS197716
1019375	dd_Smes_g4_49	3322088	C	A	SMEST057720001.1:MSTRG.17363;CDS197716	-1	G	T	CGT	CTT	P40P	G120T	CCG>CCT	Synonymous	CDS197716
1019376	dd_Smes_g4_49	3322112	C	T	SMEST057720001.1:MSTRG.17363;CDS197716	-1	G	A	TGG	TAG	M32I	G96A	ATG>ATA	Missense	CDS197716
1019377	dd_Smes_g4_49	3364998	T	C	SMEST057736001.1:SMESG000057736.1;CDS587172	-1	A	G	AAT	AGT	E124E	A372G	GAA>GAG	Synonymous	CDS587172
1019378	dd_Smes_g4_49	3365181	C	T	SMEST057736001.1:SMESG000057736.1;CDS587172	-1	G	A	TGA	TAA	L63L	G189A	TTG>TTA	Synonymous	CDS587172
1019379	dd_Smes_g4_49	3365312	T	A	SMEST057736001.1:SMESG000057736.1;CDS587172	-1	A	T	AAG	ATG	R20W	A58T	AGG>TGG	Missense	CDS587172
1019411	dd_Smes_g4_49	3479220	C	A	SMEST057754001.1:SMESG000057754.1;CDS587174	1	C	A	CCA	CAA	H10N	C28A	CAC>AAC	Missense	CDS587174
1019413	dd_Smes_g4_49	3479517	G	A	SMEST057754001.1:SMESG000057754.1;CDS587175	1	G	A	GGT	GAT	G18D	G53A	GGT>GAT	Missense	CDS587175
1019414	dd_Smes_g4_49	3479531	C	A	SMEST057754001.1:SMESG000057754.1;CDS587175	1	C	A	CCT	CAT	L23M	C67A	CTG>ATG	Missense	CDS587175
1019419	dd_Smes_g4_49	3494821	T	A	SMEST057756001.1:SMESG000057756.1;CDS587178	1	T	A	TTG	TAG	L14*	T41A	TTG>TAG	Nonsense	CDS587178
1019421	dd_Smes_g4_49	3495092	C	G	SMEST057756001.1:SMESG000057756.1;CDS587179	1	C	G	CCT	CGT	L29V	C85G	CTT>GTT	Missense	CDS587179
1019422	dd_Smes_g4_49	3495337	C	A	SMEST057756001.1:SMESG000057756.1;CDS587180	1	C	A	TCA	TAA	Q21K	C61A	CAA>AAA	Missense	CDS587180
1019426	dd_Smes_g4_49	3516205	G	A	SMEST057759001.1:MSTRG.17367;CDS197740	-1	C	T	ACG	ATG	N49N	C147T	AAC>AAT	Synonymous	CDS197740
1019427	dd_Smes_g4_49	3516224	C	G	SMEST057759001.1:MSTRG.17367;CDS197740	-1	G	C	AGC	ACC	S43T	G128C	AGC>ACC	Missense	CDS197740
1019443	dd_Smes_g4_49	3521150	T	A	SMEST057760001.1:SMESG000057760.1;CDS587196	1	T	A	ATA	AAA	Y18N	T52A	TAC>AAC	Missense	CDS587196
1019444	dd_Smes_g4_49	3521170	T	C	SMEST057760001.1:SMESG000057760.1;CDS587196	1	T	C	TTA	TCA	I24I	T72C	ATT>ATC	Synonymous	CDS587196
1019445	dd_Smes_g4_49	3521296	A	G	SMEST057760001.1:SMESG000057760.1;CDS587196	1	A	G	CAG	CGG	T66T	A198G	ACA>ACG	Synonymous	CDS587196
1019446	dd_Smes_g4_49	3521380	T	C	SMEST057760001.1:SMESG000057760.1;CDS587196	1	T	C	ATA	ACA	N94N	T282C	AAT>AAC	Synonymous	CDS587196
1019449	dd_Smes_g4_49	3580537	A	G	SMEST057766001.1:MSTRG.17372;CDS197898	-1	T	C	CTC	CCC	P29P	T87C	CCT>CCC	Synonymous	CDS197898
1019450	dd_Smes_g4_49	3580978	A	C	SMEST057766001.1:MSTRG.17372;CDS197897	-1	T	G	ATC	AGC	S835A	T2503G	TCA>GCA	Missense	CDS197897
1019451	dd_Smes_g4_49	3581450	A	T	SMEST057766001.1:MSTRG.17372;CDS197897	-1	T	A	ATA	AAA	H677Q	T2031A	CAT>CAA	Missense	CDS197897
1019452	dd_Smes_g4_49	3582226	T	C	SMEST057766001.1:MSTRG.17372;CDS197897	-1	A	G	AAA	AGA	K419E	A1255G	AAA>GAA	Missense	CDS197897
1019453	dd_Smes_g4_49	3582462	C	A	SMEST057766001.1:MSTRG.17372;CDS197897	-1	G	T	GGA	GTA	G340V	G1019T	GGA>GTA	Missense	CDS197897
1019454	dd_Smes_g4_49	3582962	G	T	SMEST057766001.1:MSTRG.17372;CDS197897	-1	C	A	CCG	CAG	T173T	C519A	ACC>ACA	Synonymous	CDS197897
1019455	dd_Smes_g4_49	3584029	C	T	SMEST057766001.1:MSTRG.17372;CDS197896	-1	G	A	AGA	AAA	E23E	G69A	GAG>GAA	Synonymous	CDS197896
1019473	dd_Smes_g4_49	3589981	C	A	SMEST057766001.1:MSTRG.17372;CDS197895	-1	G	T	TGC	TTC	A24S	G70T	GCT>TCT	Missense	CDS197895
1019538	dd_Smes_g4_49	3839422	C	A	SMEST057788002.1:MSTRG.17379;CDS197970	1	C	A	ACA	AAA	T17K	C50A	ACA>AAA	Missense	CDS197970
1019539	dd_Smes_g4_49	3839465	T	A	SMEST057788002.1:MSTRG.17379;CDS197970	1	T	A	TTC	TAC	F31L	T93A	TTT>TTA	Missense	CDS197970
1019540	dd_Smes_g4_49	3839495	G	T	SMEST057788002.1:MSTRG.17379;CDS197970	1	G	T	TGC	TTC	L41L	G123T	CTG>CTT	Synonymous	CDS197970
1019541	dd_Smes_g4_49	3839498	T	C	SMEST057788002.1:MSTRG.17379;CDS197970	1	T	C	ATA	ACA	H42H	T126C	CAT>CAC	Synonymous	CDS197970
1019542	dd_Smes_g4_49	3839567	A	T	SMEST057788002.1:MSTRG.17379;CDS197970	1	A	T	AAC	ATC	E65D	A195T	GAA>GAT	Missense	CDS197970
1019543	dd_Smes_g4_49	3839569	G	A	SMEST057788002.1:MSTRG.17379;CDS197970	1	G	A	CGA	CAA	R66Q	G197A	CGA>CAA	Missense	CDS197970
1019544	dd_Smes_g4_49	3839731	C	T	SMEST057788002.1:MSTRG.17379;CDS197971	1	C	T	GCC	GTC	G23G	C69T	GGC>GGT	Synonymous	CDS197971
1019567	dd_Smes_g4_49	3858629	C	T	MSTRG.17380.1:MSTRG.17380;CDS198010	-1	G	A	TGA	TAA	V14V	G42A	GTG>GTA	Synonymous	CDS198010
1019569	dd_Smes_g4_49	3858744	A	G	MSTRG.17380.1:MSTRG.17380;CDS198009	-1	T	C	GTT	GCT	L72L	T214C	TTA>CTA	Synonymous	CDS198009
1019570	dd_Smes_g4_49	3858818	T	A	MSTRG.17380.1:MSTRG.17380;CDS198009	-1	A	T	AAG	ATG	K47M	A140T	AAG>ATG	Missense	CDS198009
1019571	dd_Smes_g4_49	3858826	T	C	MSTRG.17380.1:MSTRG.17380;CDS198009	-1	A	G	AAG	AGG	Q44Q	A132G	CAA>CAG	Synonymous	CDS198009
1019572	dd_Smes_g4_49	3858844	A	T	MSTRG.17380.1:MSTRG.17380;CDS198009	-1	T	A	TTT	TAT	I38I	T114A	ATT>ATA	Synonymous	CDS198009
1019573	dd_Smes_g4_49	3858865	A	C	MSTRG.17380.1:MSTRG.17380;CDS198009	-1	T	G	TTT	TGT	I31M	T93G	ATT>ATG	Missense	CDS198009
1019574	dd_Smes_g4_49	3859056	T	C	MSTRG.17380.1:MSTRG.17380;CDS198008	-1	A	G	AAA	AGA	K21R	A62G	AAA>AGA	Missense	CDS198008
1019598	dd_Smes_g4_49	3872167	G	T	MSTRG.17380.1:MSTRG.17380;CDS198007	-1	C	A	ACC	AAC	N16K	C48A	AAC>AAA	Missense	CDS198007
1019599	dd_Smes_g4_49	3872356	A	T	MSTRG.17380.1:MSTRG.17380;CDS198006	-1	T	A	ATT	AAT	I2N	T5A	ATT>AAT	Missense	CDS198006
1019600	dd_Smes_g4_49	3872509	T	C	MSTRG.17380.1:MSTRG.17380;CDS198005	-1	A	G	GAT	GGT	I69V	A205G	ATC>GTC	Missense	CDS198005
1019601	dd_Smes_g4_49	3872641	G	T	MSTRG.17380.1:MSTRG.17380;CDS198005	-1	C	A	TCA	TAA	Q25K	C73A	CAA>AAA	Missense	CDS198005
1019602	dd_Smes_g4_49	3872667	C	T	MSTRG.17380.1:MSTRG.17380;CDS198005	-1	G	A	AGA	AAA	R16K	G47A	AGA>AAA	Missense	CDS198005
1019687	dd_Smes_g4_49	3962171	C	G	SMEST057804001.1:MSTRG.17382;CDS198121	1	C	G	TCC	TGC	S32C	C95G	TCC>TGC	Missense	CDS198121
1019688	dd_Smes_g4_49	3962214	A	C	SMEST057804001.1:MSTRG.17382;CDS198121	1	A	C	CAA	CCA	S46S	A138C	TCA>TCC	Synonymous	CDS198121
1019689	dd_Smes_g4_49	3962414	C	T	SMEST057804001.1:MSTRG.17382;CDS198122	1	C	T	CCG	CTG	T41T	C123T	ACC>ACT	Synonymous	CDS198122
1019690	dd_Smes_g4_49	3962444	C	T	SMEST057804001.1:MSTRG.17382;CDS198122	1	C	T	TCC	TTC	L51L	C153T	CTC>CTT	Synonymous	CDS198122
1019698	dd_Smes_g4_49	3964506	T	C	SMEST057804001.1:MSTRG.17382;CDS198124	1	T	C	TTT	TCT	F5L	T13C	TTC>CTC	Missense	CDS198124
10197	dd_Smes_g4_1	6451507	T	C	MSTRG.268.2:MSTRG.268;CDS381473	1	T	C	CTG	CCG	C2R	T4C	TGT>CGT	Missense	CDS381473
1019774	dd_Smes_g4_49	3992030	T	C	SMEST057804001.1:MSTRG.17382;CDS198125	1	T	C	TTA	TCA	F13F	T39C	TTT>TTC	Synonymous	CDS198125
1019775	dd_Smes_g4_49	3992069	T	A	SMEST057804001.1:MSTRG.17382;CDS198125	1	T	A	TTG	TAG	F26L	T78A	TTT>TTA	Missense	CDS198125
1019778	dd_Smes_g4_49	3992172	C	T	SMEST057804001.1:MSTRG.17382;CDS198126	1	C	T	ACC	ATC	D8D	C24T	GAC>GAT	Synonymous	CDS198126
1019779	dd_Smes_g4_49	3992250	G	A	SMEST057804001.1:MSTRG.17382;CDS198126	1	G	A	AGG	AAG	E34E	G102A	GAG>GAA	Synonymous	CDS198126
1019780	dd_Smes_g4_49	3992534	T	G	SMEST057804001.1:MSTRG.17382;CDS198127	1	T	G	GTA	GGA	C30W	T90G	TGT>TGG	Missense	CDS198127
[truncated: 128,458 more rows]
