# Supplementary material for: Variation in phenotype, genotype, and somatic diversity among asexual Schmidtea mediterranea planarians
Source: iScience. 2025 Jul 1;28(8):113035. doi: 10.1016/j.isci.2025.113035 (PMC12284295; doi:10.1016/j.isci.2025.113035)
Supplement: Dataset S6. List of susbtrain-specific non-synonymous and nonsense mutations annotated with Human (Hsa) and Drosophila melanogaster (Dmel) orthologues found using OrthoFinder [file mmc7.csv]

	CHROM	ALT	POS	SNP_ID	gene_transcript	ntchange	aachange	impact	substrain	Hsa	Dmel	Orthogroup
1	dd_Smes_g4_1	T	3915084	dd_Smes_g4_1_T_3915084	SMEST026726001.1	C146T	T49I	Missense	FS			OG0000251
2	dd_Smes_g4_1	A	3915088	dd_Smes_g4_1_A_3915088	SMEST026726001.1	G150A	W50*	Nonsense	FS			OG0000251
3	dd_Smes_g4_1	T	3915097	dd_Smes_g4_1_T_3915097	SMEST026726001.1	A159T	E53D	Missense	FS			OG0000251
4	dd_Smes_g4_1	A	3915132	dd_Smes_g4_1_A_3915132	SMEST026726001.1	T194A	I65K	Missense	FS			OG0000251
5	dd_Smes_g4_1	A	3915140	dd_Smes_g4_1_A_3915140	SMEST026726001.1	G202A	D68N	Missense	FS			OG0000251
6	dd_Smes_g4_11	T	131937	dd_Smes_g4_11_T_131937	SMEST005640002.1	G344A	S115N	Missense	FS	Hsa_sp|P07550|ADRB2_HUMAN, Hsa_sp|P08588|ADRB1_HUMAN, Hsa_sp|P08908|5HT1A_HUMAN, Hsa_sp|P08913|ADA2A_HUMAN, Hsa_sp|P13945|ADRB3_HUMAN, Hsa_sp|P14416|DRD2_HUMAN, Hsa_sp|P18089|ADA2B_HUMAN, Hsa_sp|P18825|ADA2C_HUMAN, Hsa_sp|P21728|DRD1_HUMAN, Hsa_sp|P21917|DRD4_HUMAN, Hsa_sp|P21918|DRD5_HUMAN, Hsa_sp|P25021|HRH2_HUMAN, Hsa_sp|P25100|ADA1D_HUMAN, Hsa_sp|P28221|5HT1D_HUMAN, Hsa_sp|P28222|5HT1B_HUMAN,…	Dmel_sp|P20905|5HT1R_DROME, Dmel_sp|P22270|OAR_DROME, Dmel_sp|P28285|5HT2A_DROME, Dmel_sp|P28286|5HT2B_DROME, Dmel_sp|P41596|DOPR1_DROME, Dmel_sp|Q24563|DOPR2_DROME, Dmel_sp|Q4LBB6|OCTB3_DROME, Dmel_sp|Q4LBB9|OCTB2_DROME, Dmel_sp|Q7JQF1|OAMB_DROME, Dmel_sp|Q8IS44|DRD2L_DROME, Dmel_sp|Q9VCZ3|OCTB1_DROME, Dmel_tr|A0A0B4KFU6|A0A0B4KFU6_DROME, Dmel_tr|A0A0B4KHD0|A0A0B4KHD0_DROME, Dmel_tr|Q8IPN2|Q8IPN…	OG0000009
7	dd_Smes_g4_122	T	32137	dd_Smes_g4_122_T_32137	MSTRG.2971.1	C74T	S25L	Missense	FS			OG0007499
8	dd_Smes_g4_122	C	32157	dd_Smes_g4_122_C_32157	MSTRG.2971.1	A94C	K32Q	Missense	FS			OG0007499
9	dd_Smes_g4_129	G	912188	dd_Smes_g4_129_G_912188	SMEST008702001.1	C402G	F134L	Missense	FS	Hsa_sp|P17980|PRS6A_HUMAN	Dmel_tr|Q9V3V6|Q9V3V6_DROME	OG0003401
10	dd_Smes_g4_14	C	5665090	dd_Smes_g4_14_C_5665090	SMEST014761004.1	A2G	D1G	Missense	FS			OG0011192
11	dd_Smes_g4_143	A	511991	dd_Smes_g4_143_A_511991	SMEST013101002.1	G121A	E41K	Missense	FS			OG0009701
12	dd_Smes_g4_155	A	1076344	dd_Smes_g4_155_A_1076344	SMEST015895001.1	G309T	K103N	Missense	FS			OG0010589
13	dd_Smes_g4_160	T	1133642	dd_Smes_g4_160_T_1133642	SMEST017350001.1	C41A	P14Q	Missense	FS			OG0012680
14	dd_Smes_g4_162	T	646965	dd_Smes_g4_162_T_646965	SMEST017744008.1	T248A	L83H	Missense	FS	Hsa_sp|Q9H5P4|PDZD7_HUMAN, Hsa_sp|Q9P202|WHRN_HUMAN, Hsa_sp|Q9Y6N9|USH1C_HUMAN	Dmel_tr|M9PF56|M9PF56_DROME, Dmel_tr|Q9W443|Q9W443_DROME	OG0000930
15	dd_Smes_g4_162	T	646966	dd_Smes_g4_162_T_646966	SMEST017744008.1	C247A	L83I	Missense	FS	Hsa_sp|Q9H5P4|PDZD7_HUMAN, Hsa_sp|Q9P202|WHRN_HUMAN, Hsa_sp|Q9Y6N9|USH1C_HUMAN	Dmel_tr|M9PF56|M9PF56_DROME, Dmel_tr|Q9W443|Q9W443_DROME	OG0000930
16	dd_Smes_g4_191	A	150153	dd_Smes_g4_191_A_150153	MSTRG.8336.4	C136T	R46C	Missense	FS	Hsa_sp|Q7L4I2|RSRC2_HUMAN	Dmel_tr|Q9VXU3|Q9VXU3_DROME	OG0005774
17	dd_Smes_g4_2	T	7497176	dd_Smes_g4_2_T_7497176	SMEST042416001.1	A299T	D100V	Missense	FS			OG0013656
18	dd_Smes_g4_2	G	12844430	dd_Smes_g4_2_G_12844430	SMEST041550001.1	C222G	C74W	Missense	FS			OG0010609
19	dd_Smes_g4_2	G	12844431	dd_Smes_g4_2_G_12844431	SMEST041550001.1	A223G	N75D	Missense	FS			OG0010609
20	dd_Smes_g4_2	C	12844435	dd_Smes_g4_2_C_12844435	SMEST041550001.1	A227C	Y76S	Missense	FS			OG0010609
21	dd_Smes_g4_2	A	12844443	dd_Smes_g4_2_A_12844443	SMEST041550001.1	C235A	P79T	Missense	FS			OG0010609
22	dd_Smes_g4_2	T	12844477	dd_Smes_g4_2_T_12844477	SMEST041550001.1	A269T	D90V	Missense	FS			OG0010609
23	dd_Smes_g4_2	A	12844482	dd_Smes_g4_2_A_12844482	SMEST041550001.1	G274A	A92T	Missense	FS			OG0010609
24	dd_Smes_g4_2	A	12844515	dd_Smes_g4_2_A_12844515	SMEST041550001.1	G307A	V103I	Missense	FS			OG0010609
25	dd_Smes_g4_2	T	12844518	dd_Smes_g4_2_T_12844518	SMEST041550001.1	A310T	I104L	Missense	FS			OG0010609
26	dd_Smes_g4_2	T	12844525	dd_Smes_g4_2_T_12844525	SMEST041550001.1	G317T	W106L	Missense	FS			OG0010609
27	dd_Smes_g4_21	T	6161846	dd_Smes_g4_21_T_6161846	SMEST030853001.1	C99A	F33L	Missense	FS			OG0016631
28	dd_Smes_g4_23	G	3489089	dd_Smes_g4_23_G_3489089	MSTRG.10528.3	T189G	I63M	Missense	FS	Hsa_sp|Q2LD37|K1109_HUMAN	Dmel_tr|X2JA38|X2JA38_DROME	OG0000975
29	dd_Smes_g4_23	G	3489089	dd_Smes_g4_23_G_3489089	MSTRG.10528.3	T189G	I63M	Missense	FS	Hsa_sp|Q6P2Q9|PRP8_HUMAN	Dmel_tr|A1Z8U0|A1Z8U0_DROME	OG0002987
30	dd_Smes_g4_23	T	5806035	dd_Smes_g4_23_T_5806035	SMEST033772001.1	G575A	R192Q	Missense	FS			OG0007945
31	dd_Smes_g4_230	A	548963	dd_Smes_g4_230_A_548963	SMEST032577001.1	G370T	D124Y	Missense	FS			OG0043641
32	dd_Smes_g4_230	G	549002	dd_Smes_g4_230_G_549002	SMEST032577001.1	A331C	S111R	Missense	FS			OG0043641
33	dd_Smes_g4_3	G	896057	dd_Smes_g4_3_G_896057	MSTRG.13021.3	T101C	I34T	Missense	FS	Hsa_sp|P50440|GATM_HUMAN		OG0008315
34	dd_Smes_g4_30	T	479355	dd_Smes_g4_30_T_479355	SMEST043769012.1	C128A	S43*	Nonsense	FS			OG0003741
35	dd_Smes_g4_30	T	479356	dd_Smes_g4_30_T_479356	SMEST043769012.1	T127A	S43T	Missense	FS			OG0003741
36	dd_Smes_g4_30	A	4859266	dd_Smes_g4_30_A_4859266	SMEST043766001.1	C323A	S108*	Nonsense	FS			OG0011177
37	dd_Smes_g4_31	T	1367921	dd_Smes_g4_31_T_1367921	SMEST044253001.1	G76T	G26*	Nonsense	FS			OG0016669
38	dd_Smes_g4_32	G	261302	dd_Smes_g4_32_G_261302	SMEST045109001.1	C325G	H109D	Missense	FS			OG0043501
39	dd_Smes_g4_37	T	1453963	dd_Smes_g4_37_T_1453963	SMEST048767001.1	G82T	G28W	Missense	FS	Hsa_sp|Q8IYT3|CC170_HUMAN	Dmel_tr|M9NDT0|M9NDT0_DROME	OG0005114
40	dd_Smes_g4_4	C	3608671	dd_Smes_g4_4_C_3608671	SMEST058755001.1	A278C	E93A	Missense	FS			OG0011873
41	dd_Smes_g4_4	T	6729927	dd_Smes_g4_4_T_6729927	SMEST059178001.1	C395T	P132L	Missense	FS			OG0000011
42	dd_Smes_g4_4	A	6729938	dd_Smes_g4_4_A_6729938	SMEST059178001.1	T406A	L136I	Missense	FS			OG0000011
43	dd_Smes_g4_44	T	755377	dd_Smes_g4_44_T_755377	SMEST054798001.1	G564T	R188S	Missense	FS			OG0030038
44	dd_Smes_g4_44	T	755378	dd_Smes_g4_44_T_755378	SMEST054798001.1	A565T	M189L	Missense	FS			OG0030038
45	dd_Smes_g4_52	A	2692231	dd_Smes_g4_52_A_2692231	SMEST060689001.1	A156T	K52N	Missense	FS	Hsa_sp|P08684|CP3A4_HUMAN, Hsa_sp|P20815|CP3A5_HUMAN, Hsa_sp|P24462|CP3A7_HUMAN, Hsa_sp|P24557|THAS_HUMAN, Hsa_sp|Q9HB55|CP343_HUMAN	Dmel_sp|P33270|CP6A2_DROME, Dmel_sp|P82711|C6A19_DROME, Dmel_sp|Q27593|CP6A8_DROME, Dmel_sp|Q27594|CP6A9_DROME, Dmel_sp|Q9V4I0|CP9B1_DROME, Dmel_sp|Q9V4I1|CP9B2_DROME, Dmel_sp|Q9V4U7|C6A14_DROME, Dmel_sp|Q9V4U9|C6A13_DROME, Dmel_sp|Q9V674|CP6G1_DROME, Dmel_sp|Q9V675|CP6G2_DROME, Dmel_sp|Q9V676|CP6T3_DROME, Dmel_sp|Q9V6H1|CP9H1_DROME, Dmel_sp|Q9V769|C6A22_DROME, Dmel_sp|Q9V770|C6A17_DROME, Dmel_sp…	OG0000014
46	dd_Smes_g4_6	T	3699498	dd_Smes_g4_6_T_3699498	SMEST069312001.1	C350T	A117V	Missense	FS	Hsa_sp|O43422|P52K_HUMAN, Hsa_sp|Q5SVZ6|ZMYM1_HUMAN, Hsa_sp|Q9UJ78|ZMYM5_HUMAN		OG0000061
47	dd_Smes_g4_65	T	426081	dd_Smes_g4_65_T_426081	SMEST067202001.1	C103T	H35Y	Missense	FS	Hsa_sp|Q9NPB8|GPCP1_HUMAN	Dmel_tr|Q86BI9|Q86BI9_DROME, Dmel_tr|Q9VGB2|Q9VGB2_DROME, Dmel_tr|Q9VQU3|Q9VQU3_DROME, Dmel_tr|Q9VVV4|Q9VVV4_DROME, Dmel_tr|Q9W2L6|Q9W2L6_DROME	OG0002263
48	dd_Smes_g4_77	G	2919156	dd_Smes_g4_77_G_2919156	SMEST072466001.1	T55C	Y19H	Missense	FS	Hsa_sp|O75643|U520_HUMAN, Hsa_sp|Q8N3C0|ASCC3_HUMAN	Dmel_sp|Q9VUV9|U520_DROME, Dmel_tr|Q9VF56|Q9VF56_DROME	OG0001107
49	dd_Smes_g4_87	T	2262347	dd_Smes_g4_87_T_2262347	SMEST076680022.1	T208A	F70I	Missense	FS			OG0003064
50	dd_Smes_g4_9	G	1024930	dd_Smes_g4_9_G_1024930	SMEST081033002.1	T140G	L47*	Nonsense	FS	Hsa_sp|O96028|NSD2_HUMAN, Hsa_sp|Q96L73|NSD1_HUMAN, Hsa_sp|Q9BYW2|SETD2_HUMAN, Hsa_sp|Q9BZ95|NSD3_HUMAN	Dmel_sp|Q8MT36|MES4_DROME, Dmel_sp|Q9VYD1|C1716_DROME	OG0000554
51	dd_Smes_g4_94	C	678617	dd_Smes_g4_94_C_678617	SMEST079668001.1	G142C	D48H	Missense	FS			OG0013756
52	dd_Smes_g4_1	T	65689	dd_Smes_g4_1_T_65689	SMEST025421001.1	G643T	G215W	Missense	PH	Hsa_sp|Q8TC57|M1AP_HUMAN		OG0011428
53	dd_Smes_g4_1	A	65999	dd_Smes_g4_1_A_65999	SMEST025421001.1	G953A	R318K	Missense	PH	Hsa_sp|Q8TC57|M1AP_HUMAN		OG0011428
54	dd_Smes_g4_1	G	66244	dd_Smes_g4_1_G_66244	SMEST025421001.1	A1198G	N400D	Missense	PH	Hsa_sp|Q8TC57|M1AP_HUMAN		OG0011428
55	dd_Smes_g4_1	G	66359	dd_Smes_g4_1_G_66359	SMEST025421001.1	C1313G	A438G	Missense	PH	Hsa_sp|Q8TC57|M1AP_HUMAN		OG0011428
56	dd_Smes_g4_1	A	90608	dd_Smes_g4_1_A_90608	SMEST025865001.1	G139A	G47S	Missense	PH			OG0023049
57	dd_Smes_g4_1	T	277098	dd_Smes_g4_1_T_277098	MSTRG.16.1	G100A	D34N	Missense	PH			OG0011468
58	dd_Smes_g4_1	T	291988	dd_Smes_g4_1_T_291988	MSTRG.17.1	G449A	R150K	Missense	PH	Hsa_sp|O00463|TRAF5_HUMAN, Hsa_sp|Q12933|TRAF2_HUMAN, Hsa_sp|Q13077|TRAF1_HUMAN, Hsa_sp|Q13114|TRAF3_HUMAN, Hsa_sp|Q9BUZ4|TRAF4_HUMAN, Hsa_sp|Q9Y4K3|TRAF6_HUMAN	Dmel_tr|Q9W3I9|Q9W3I9_DROME, Dmel_tr|Q9XYR0|Q9XYR0_DROME	OG0000088
59	dd_Smes_g4_1	A	296842	dd_Smes_g4_1_A_296842	MSTRG.18.3	G119A	C40Y	Missense	PH			OG0029348
60	dd_Smes_g4_1	A	356651	dd_Smes_g4_1_A_356651	SMEST026672001.1	G25T	V9L	Missense	PH			OG0029350
61	dd_Smes_g4_1	A	421054	dd_Smes_g4_1_A_421054	SMEST026828001.1	C77T	P26L	Missense	PH	Hsa_sp|O75132|ZBED4_HUMAN, Hsa_sp|O96006|ZBED1_HUMAN, Hsa_sp|P86452|ZBED6_HUMAN, Hsa_sp|Q96FA7|ZB6CL_HUMAN	Dmel_tr|Q0E8Q6|Q0E8Q6_DROME, Dmel_tr|Q9VM61|Q9VM61_DROME	OG0000090
62	dd_Smes_g4_1	A	428726	dd_Smes_g4_1_A_428726	SMEST026850001.1	G70A	V24M	Missense	PH			OG0011820
63	dd_Smes_g4_1	C	447683	dd_Smes_g4_1_C_447683	SMEST026850001.1	A150C	Q50H	Missense	PH			OG0011820
64	dd_Smes_g4_1	C	576528	dd_Smes_g4_1_C_576528	SMEST027017001.1	T208C	Y70H	Missense	PH			OG0042414
65	dd_Smes_g4_1	T	576687	dd_Smes_g4_1_T_576687	SMEST027017001.1	C367T	H123Y	Missense	PH			OG0042414
66	dd_Smes_g4_1	C	581149	dd_Smes_g4_1_C_581149	SMEST027028001.1	T55C	F19L	Missense	PH			OG0023050
67	dd_Smes_g4_1	A	654715	dd_Smes_g4_1_A_654715	SMEST027094002.1	G61T	V21L	Missense	PH			OG0011821
68	dd_Smes_g4_1	A	678902	dd_Smes_g4_1_A_678902	SMEST027094002.1	G24T	M8I	Missense	PH			OG0011821
69	dd_Smes_g4_1	G	728569	dd_Smes_g4_1_G_728569	MSTRG.39.2	A47G	K16R	Missense	PH			OG0042415
70	dd_Smes_g4_1	A	734862	dd_Smes_g4_1_A_734862	MSTRG.39.2	G257A	R86K	Missense	PH			OG0042415
71	dd_Smes_g4_1	G	814067	dd_Smes_g4_1_G_814067	SMEST027261001.1	A2G	H1R	Missense	PH	Hsa_sp|Q05BV3|EMAL5_HUMAN, Hsa_sp|Q6ZMW3|EMAL6_HUMAN		OG0005526
72	dd_Smes_g4_1	A	827456	dd_Smes_g4_1_A_827456	SMEST027261001.1	G91A	D31N	Missense	PH	Hsa_sp|Q05BV3|EMAL5_HUMAN, Hsa_sp|Q6ZMW3|EMAL6_HUMAN		OG0005526
73	dd_Smes_g4_1	A	836437	dd_Smes_g4_1_A_836437	SMEST027261001.1	G388A	E130K	Missense	PH	Hsa_sp|Q05BV3|EMAL5_HUMAN, Hsa_sp|Q6ZMW3|EMAL6_HUMAN		OG0005526
74	dd_Smes_g4_1	T	861442	dd_Smes_g4_1_T_861442	MSTRG.43.1	G877A	G293S	Missense	PH			OG0023051
75	dd_Smes_g4_1	C	861468	dd_Smes_g4_1_C_861468	MSTRG.43.1	A851G	H284R	Missense	PH			OG0023051
76	dd_Smes_g4_1	A	861496	dd_Smes_g4_1_A_861496	MSTRG.43.1	A823T	T275S	Missense	PH			OG0023051
77	dd_Smes_g4_1	G	898754	dd_Smes_g4_1_G_898754	MSTRG.45.7	A607C	K203Q	Missense	PH			OG0019121
78	dd_Smes_g4_1	A	898835	dd_Smes_g4_1_A_898835	MSTRG.45.7	G526T	V176F	Missense	PH			OG0019121
79	dd_Smes_g4_1	T	899081	dd_Smes_g4_1_T_899081	MSTRG.45.7	G280A	V94I	Missense	PH			OG0019121
80	dd_Smes_g4_1	T	908578	dd_Smes_g4_1_T_908578	MSTRG.45.7	G490A	V164I	Missense	PH			OG0019121
81	dd_Smes_g4_1	C	937358	dd_Smes_g4_1_C_937358	MSTRG.46.1	A154G	I52V	Missense	PH	Hsa_sp|Q9NY64|GTR8_HUMAN, Hsa_sp|Q9UGQ3|GTR6_HUMAN	Dmel_sp|A1Z8N1|TRE11_DROME, Dmel_sp|P53403|GTR3_DROME, Dmel_sp|Q8MKK4|TRE12_DROME, Dmel_tr|A8JQU1|A8JQU1_DROME, Dmel_tr|Q7JVN6|Q7JVN6_DROME, Dmel_tr|Q7K2U8|Q7K2U8_DROME, Dmel_tr|Q7K3P6|Q7K3P6_DROME, Dmel_tr|Q9VU17|Q9VU17_DROME	OG0000087
82	dd_Smes_g4_1	A	949076	dd_Smes_g4_1_A_949076	MSTRG.46.1	A213T	K71N	Missense	PH	Hsa_sp|Q9NY64|GTR8_HUMAN, Hsa_sp|Q9UGQ3|GTR6_HUMAN	Dmel_sp|A1Z8N1|TRE11_DROME, Dmel_sp|P53403|GTR3_DROME, Dmel_sp|Q8MKK4|TRE12_DROME, Dmel_tr|A8JQU1|A8JQU1_DROME, Dmel_tr|Q7JVN6|Q7JVN6_DROME, Dmel_tr|Q7K2U8|Q7K2U8_DROME, Dmel_tr|Q7K3P6|Q7K3P6_DROME, Dmel_tr|Q9VU17|Q9VU17_DROME	OG0000087
83	dd_Smes_g4_1	T	1044386	dd_Smes_g4_1_T_1044386	SMEST025543001.1	A302T	Q101L	Missense	PH	Hsa_sp|Q9BVW5|TIPIN_HUMAN	Dmel_sp|Q8INX3|TIPIN_DROME	OG0005575
84	dd_Smes_g4_1	C	1044394	dd_Smes_g4_1_C_1044394	SMEST025543001.1	A310C	I104L	Missense	PH	Hsa_sp|Q9BVW5|TIPIN_HUMAN	Dmel_sp|Q8INX3|TIPIN_DROME	OG0005575
85	dd_Smes_g4_1	T	1044505	dd_Smes_g4_1_T_1044505	SMEST025543001.1	C421T	P141S	Missense	PH	Hsa_sp|Q9BVW5|TIPIN_HUMAN	Dmel_sp|Q8INX3|TIPIN_DROME	OG0005575
86	dd_Smes_g4_1	T	1044506	dd_Smes_g4_1_T_1044506	SMEST025543001.1	C422T	P141L	Missense	PH	Hsa_sp|Q9BVW5|TIPIN_HUMAN	Dmel_sp|Q8INX3|TIPIN_DROME	OG0005575
87	dd_Smes_g4_1	A	1120134	dd_Smes_g4_1_A_1120134	SMEST025654001.1	C89T	A30V	Missense	PH			OG0006799
88	dd_Smes_g4_1	G	1244824	dd_Smes_g4_1_G_1244824	SMEST025842001.1	C617G	A206G	Missense	PH	Hsa_sp|Q6P3X8|PGBD2_HUMAN, Hsa_sp|Q8N328|PGBD3_HUMAN, Hsa_sp|Q96DM1|PGBD4_HUMAN, Hsa_sp|Q96JS3|PGBD1_HUMAN	Dmel_tr|A1Z917|A1Z917_DROME, Dmel_tr|Q9VHL1|Q9VHL1_DROME	OG0000010
89	dd_Smes_g4_1	G	1244853	dd_Smes_g4_1_G_1244853	SMEST025842001.1	C646G	R216G	Missense	PH	Hsa_sp|Q6P3X8|PGBD2_HUMAN, Hsa_sp|Q8N328|PGBD3_HUMAN, Hsa_sp|Q96DM1|PGBD4_HUMAN, Hsa_sp|Q96JS3|PGBD1_HUMAN	Dmel_tr|A1Z917|A1Z917_DROME, Dmel_tr|Q9VHL1|Q9VHL1_DROME	OG0000010
90	dd_Smes_g4_1	T	1244854	dd_Smes_g4_1_T_1244854	SMEST025842001.1	G647T	R216L	Missense	PH	Hsa_sp|Q6P3X8|PGBD2_HUMAN, Hsa_sp|Q8N328|PGBD3_HUMAN, Hsa_sp|Q96DM1|PGBD4_HUMAN, Hsa_sp|Q96JS3|PGBD1_HUMAN	Dmel_tr|A1Z917|A1Z917_DROME, Dmel_tr|Q9VHL1|Q9VHL1_DROME	OG0000010
91	dd_Smes_g4_1	C	1244865	dd_Smes_g4_1_C_1244865	SMEST025842001.1	G658C	A220P	Missense	PH	Hsa_sp|Q6P3X8|PGBD2_HUMAN, Hsa_sp|Q8N328|PGBD3_HUMAN, Hsa_sp|Q96DM1|PGBD4_HUMAN, Hsa_sp|Q96JS3|PGBD1_HUMAN	Dmel_tr|A1Z917|A1Z917_DROME, Dmel_tr|Q9VHL1|Q9VHL1_DROME	OG0000010
92	dd_Smes_g4_1	T	1332382	dd_Smes_g4_1_T_1332382	MSTRG.64.2	A80T	D27V	Missense	PH			OG0001547
93	dd_Smes_g4_1	T	3885117	dd_Smes_g4_1_T_3885117	SMEST026722001.1	G1364A	S455N	Missense	PH			OG0016633
94	dd_Smes_g4_101	A	153050	dd_Smes_g4_101_A_153050	SMEST000386001.1	G113A	S38N	Missense	PH			OG0042543
95	dd_Smes_g4_101	G	153154	dd_Smes_g4_101_G_153154	SMEST000386001.1	A217G	N73D	Missense	PH			OG0042543
96	dd_Smes_g4_101	C	348731	dd_Smes_g4_101_C_348731	SMEST000507002.1	T79C	F27L	Missense	PH			OG0023087
97	dd_Smes_g4_101	T	348915	dd_Smes_g4_101_T_348915	SMEST000507002.1	C263T	S88F	Missense	PH			OG0023087
98	dd_Smes_g4_101	A	350083	dd_Smes_g4_101_A_350083	SMEST000507002.1	T146A	I49N	Missense	PH			OG0023087
99	dd_Smes_g4_101	G	416593	dd_Smes_g4_101_G_416593	SMEST000519001.1	A191G	K64R	Missense	PH	Hsa_sp|Q4G0J3|LARP7_HUMAN, Hsa_sp|Q9BRS8|LARP6_HUMAN	Dmel_tr|A1Z9R1|A1Z9R1_DROME, Dmel_tr|Q9W362|Q9W362_DROME	OG0001076
100	dd_Smes_g4_101	A	417213	dd_Smes_g4_101_A_417213	SMEST000519001.1	G40A	A14T	Missense	PH	Hsa_sp|Q4G0J3|LARP7_HUMAN, Hsa_sp|Q9BRS8|LARP6_HUMAN	Dmel_tr|A1Z9R1|A1Z9R1_DROME, Dmel_tr|Q9W362|Q9W362_DROME	OG0001076
101	dd_Smes_g4_101	T	422303	dd_Smes_g4_101_T_422303	SMEST000519001.1	G100T	A34S	Missense	PH	Hsa_sp|Q4G0J3|LARP7_HUMAN, Hsa_sp|Q9BRS8|LARP6_HUMAN	Dmel_tr|A1Z9R1|A1Z9R1_DROME, Dmel_tr|Q9W362|Q9W362_DROME	OG0001076
102	dd_Smes_g4_101	C	444211	dd_Smes_g4_101_C_444211	SMEST000522002.1	G184C	E62Q	Missense	PH	Hsa_sp|P00439|PH4H_HUMAN, Hsa_sp|P07101|TY3H_HUMAN, Hsa_sp|P17752|TPH1_HUMAN, Hsa_sp|Q8IWU9|TPH2_HUMAN	Dmel_sp|P17276|PH4H_DROME, Dmel_sp|P18459|TY3H_DROME, Dmel_tr|Q9W0K2|Q9W0K2_DROME	OG0000552
103	dd_Smes_g4_101	A	527781	dd_Smes_g4_101_A_527781	MSTRG.1088.14	C266A	P89H	Missense	PH	Hsa_sp|O00555|CAC1A_HUMAN, Hsa_sp|O60840|CAC1F_HUMAN, Hsa_sp|Q00975|CAC1B_HUMAN, Hsa_sp|Q01668|CAC1D_HUMAN, Hsa_sp|Q13698|CAC1S_HUMAN, Hsa_sp|Q13936|CAC1C_HUMAN, Hsa_sp|Q15878|CAC1E_HUMAN	Dmel_sp|P91645|CAC1A_DROME, Dmel_sp|Q24270|CAC1D_DROME	OG0000185
104	dd_Smes_g4_101	A	539982	dd_Smes_g4_101_A_539982	MSTRG.1088.14	G32A	R11H	Missense	PH	Hsa_sp|O00555|CAC1A_HUMAN, Hsa_sp|O60840|CAC1F_HUMAN, Hsa_sp|Q00975|CAC1B_HUMAN, Hsa_sp|Q01668|CAC1D_HUMAN, Hsa_sp|Q13698|CAC1S_HUMAN, Hsa_sp|Q13936|CAC1C_HUMAN, Hsa_sp|Q15878|CAC1E_HUMAN	Dmel_sp|P91645|CAC1A_DROME, Dmel_sp|Q24270|CAC1D_DROME	OG0000185
105	dd_Smes_g4_101	C	540216	dd_Smes_g4_101_C_540216	MSTRG.1088.14	T119C	F40S	Missense	PH	Hsa_sp|O00555|CAC1A_HUMAN, Hsa_sp|O60840|CAC1F_HUMAN, Hsa_sp|Q00975|CAC1B_HUMAN, Hsa_sp|Q01668|CAC1D_HUMAN, Hsa_sp|Q13698|CAC1S_HUMAN, Hsa_sp|Q13936|CAC1C_HUMAN, Hsa_sp|Q15878|CAC1E_HUMAN	Dmel_sp|P91645|CAC1A_DROME, Dmel_sp|Q24270|CAC1D_DROME	OG0000185
106	dd_Smes_g4_101	T	607678	dd_Smes_g4_101_T_607678	MSTRG.1079.1	G104A	S35N	Missense	PH	Hsa_sp|Q9HAP2|MLXIP_HUMAN, Hsa_sp|Q9NP71|MLXPL_HUMAN	Dmel_tr|Q9VID4|Q9VID4_DROME	OG0002627
107	dd_Smes_g4_101	T	818612	dd_Smes_g4_101_T_818612	SMEST000553001.1	G110A	R37K	Missense	PH			OG0008893
108	dd_Smes_g4_102	A	1933509	dd_Smes_g4_102_A_1933509	MSTRG.1222.3	G76T	D26Y	Missense	PH	Hsa_sp|P21817|RYR1_HUMAN, Hsa_sp|Q15413|RYR3_HUMAN, Hsa_sp|Q92736|RYR2_HUMAN	Dmel_sp|Q24498|RYR_DROME	OG0000772
109	dd_Smes_g4_107	T	1388723	dd_Smes_g4_107_T_1388723	MSTRG.1481.1	T115A	W39R	Missense	PH	Hsa_sp|P30048|PRDX3_HUMAN, Hsa_sp|P32119|PRDX2_HUMAN, Hsa_sp|Q06830|PRDX1_HUMAN, Hsa_sp|Q13162|PRDX4_HUMAN	Dmel_sp|Q9V3P0|PRDX1_DROME, Dmel_tr|Q9V3Q4|Q9V3Q4_DROME, Dmel_tr|Q9VEJ0|Q9VEJ0_DROME, Dmel_tr|Q9VUM4|Q9VUM4_DROME	OG0000617
110	dd_Smes_g4_110	C	135735	dd_Smes_g4_110_C_135735	MSTRG.1912.2	C111G	F37L	Missense	PH			OG0042630
111	dd_Smes_g4_110	T	371508	dd_Smes_g4_110_T_371508	SMEST003693001.1	C957A	N319K	Missense	PH			OG0029460
112	dd_Smes_g4_110	G	371510	dd_Smes_g4_110_G_371510	SMEST003693001.1	A955C	N319H	Missense	PH			OG0029460
113	dd_Smes_g4_110	G	652863	dd_Smes_g4_110_G_652863	SMEST003729001.1	T301C	S101P	Missense	PH	Hsa_sp|Q6P3X8|PGBD2_HUMAN, Hsa_sp|Q8N328|PGBD3_HUMAN, Hsa_sp|Q96DM1|PGBD4_HUMAN, Hsa_sp|Q96JS3|PGBD1_HUMAN	Dmel_tr|A1Z917|A1Z917_DROME, Dmel_tr|Q9VHL1|Q9VHL1_DROME	OG0000010
114	dd_Smes_g4_110	G	653028	dd_Smes_g4_110_G_653028	SMEST003729001.1	G136C	A46P	Missense	PH	Hsa_sp|Q6P3X8|PGBD2_HUMAN, Hsa_sp|Q8N328|PGBD3_HUMAN, Hsa_sp|Q96DM1|PGBD4_HUMAN, Hsa_sp|Q96JS3|PGBD1_HUMAN	Dmel_tr|A1Z917|A1Z917_DROME, Dmel_tr|Q9VHL1|Q9VHL1_DROME	OG0000010
115	dd_Smes_g4_110	G	653134	dd_Smes_g4_110_G_653134	SMEST003729001.1	G30C	R10S	Missense	PH	Hsa_sp|Q6P3X8|PGBD2_HUMAN, Hsa_sp|Q8N328|PGBD3_HUMAN, Hsa_sp|Q96DM1|PGBD4_HUMAN, Hsa_sp|Q96JS3|PGBD1_HUMAN	Dmel_tr|A1Z917|A1Z917_DROME, Dmel_tr|Q9VHL1|Q9VHL1_DROME	OG0000010
116	dd_Smes_g4_110	G	1232511	dd_Smes_g4_110_G_1232511	SMEST003547002.1	A64G	S22G	Missense	PH			OG0013604
117	dd_Smes_g4_110	C	1232670	dd_Smes_g4_110_C_1232670	SMEST003547002.1	G53C	S18T	Missense	PH			OG0013604
118	dd_Smes_g4_110	A	1248744	dd_Smes_g4_110_A_1248744	SMEST003547002.1	C233A	A78D	Missense	PH			OG0013604
119	dd_Smes_g4_110	A	1249888	dd_Smes_g4_110_A_1249888	SMEST003547002.1	C126A	D42E	Missense	PH			OG0013604
120	dd_Smes_g4_110	A	1253367	dd_Smes_g4_110_A_1253367	SMEST003547002.1	G190A	A64T	Missense	PH			OG0013604
121	dd_Smes_g4_110	T	1276818	dd_Smes_g4_110_T_1276818	SMEST003549001.1	G10A	D4N	Missense	PH			OG0010121
122	dd_Smes_g4_110	A	1342358	dd_Smes_g4_110_A_1342358	SMEST003551001.1	T197A	I66K	Missense	PH			OG0003738
123	dd_Smes_g4_116	T	426088	dd_Smes_g4_116_T_426088	SMEST005005001.1	A353T	Y118F	Missense	PH			OG0016680
124	dd_Smes_g4_14	A	2227426	dd_Smes_g4_14_A_2227426	SMEST014298001.1	C4710A	F1570L	Missense	PH	Hsa_sp|P46821|MAP1B_HUMAN, Hsa_sp|P78559|MAP1A_HUMAN, Hsa_sp|Q66K74|MAP1S_HUMAN	Dmel_sp|Q9W596|FUTSC_DROME	OG0002573
125	dd_Smes_g4_145	A	794612	dd_Smes_g4_145_A_794612	SMEST013345001.1	C526T	Q176*	Nonsense	PH			OG0010606
126	dd_Smes_g4_15	C	6939938	dd_Smes_g4_15_C_6939938	MSTRG.5410.1	A304C	M102L	Missense	PH			OG0043032
127	dd_Smes_g4_15	A	6939939	dd_Smes_g4_15_A_6939939	MSTRG.5410.1	T305A	M102K	Missense	PH			OG0043032
128	dd_Smes_g4_160	A	779632	dd_Smes_g4_160_A_779632	MSTRG.6198.1	C113T	S38F	Missense	PH			OG0029710
129	dd_Smes_g4_177	C	67530	dd_Smes_g4_177_C_67530	SMEST020495001.1	G114C	R38S	Missense	PH	Hsa_sp|O95789|ZMYM6_HUMAN, Hsa_sp|P0CF97|F200B_HUMAN, Hsa_sp|Q49AG3|ZBED5_HUMAN, Hsa_sp|Q6R2W3|SCND3_HUMAN, Hsa_sp|Q8IZ13|ZBED8_HUMAN, Hsa_sp|Q8TCP9|F200A_HUMAN		OG0000129
130	dd_Smes_g4_177	A	67990	dd_Smes_g4_177_A_67990	SMEST020495001.1	C574A	H192N	Missense	PH	Hsa_sp|O95789|ZMYM6_HUMAN, Hsa_sp|P0CF97|F200B_HUMAN, Hsa_sp|Q49AG3|ZBED5_HUMAN, Hsa_sp|Q6R2W3|SCND3_HUMAN, Hsa_sp|Q8IZ13|ZBED8_HUMAN, Hsa_sp|Q8TCP9|F200A_HUMAN		OG0000129
131	dd_Smes_g4_177	G	126949	dd_Smes_g4_177_G_126949	SMEST020466003.1	G10C	E4Q	Missense	PH			OG0019339
132	dd_Smes_g4_177	T	136123	dd_Smes_g4_177_T_136123	SMEST020466003.1	G232A	G78R	Missense	PH			OG0019339
133	dd_Smes_g4_18	A	375580	dd_Smes_g4_18_A_375580	SMEST022929001.1	C146A	S49Y	Missense	PH			OG0043248
134	dd_Smes_g4_18	T	415553	dd_Smes_g4_18_T_415553	SMEST022963001.1	C218A	P73Q	Missense	PH	Hsa_sp|A2RU54|HMX2_HUMAN, Hsa_sp|A6NCS4|NKX26_HUMAN, Hsa_sp|A6NHT5|HMX3_HUMAN, Hsa_sp|A6NJ46|NKX63_HUMAN, Hsa_sp|A6NMT0|DBX1_HUMAN, Hsa_sp|A8MTQ0|NOTO_HUMAN, Hsa_sp|O14627|CDX4_HUMAN, Hsa_sp|O15522|NKX28_HUMAN, Hsa_sp|O43364|HXA2_HUMAN, Hsa_sp|O43365|HXA3_HUMAN, Hsa_sp|O43711|TLX3_HUMAN, Hsa_sp|O43763|TLX2_HUMAN, Hsa_sp|O60479|DLX3_HUMAN, Hsa_sp|O95096|NKX22_HUMAN, Hsa_sp|O95231|VENTX_HUMAN, Hsa_…	Dmel_sp|P02833|ANTP_DROME, Dmel_sp|P02835|FTZ_DROME, Dmel_sp|P06602|EVE_DROME, Dmel_sp|P07548|DFD_DROME, Dmel_sp|P09077|SCR_DROME, Dmel_sp|P09085|CAD_DROME, Dmel_sp|P09087|ABDB_DROME, Dmel_sp|P09089|ZEN1_DROME, Dmel_sp|P09090|ZEN2_DROME, Dmel_sp|P10035|HMH2_DROME, Dmel_sp|P10105|LAB_DROME, Dmel_sp|P10181|ROUGH_DROME, Dmel_sp|P18488|EMS_DROME, Dmel_sp|P20009|DLL_DROME, Dmel_sp|P22711|TIN_DROME, Dm…	OG0000002
135	dd_Smes_g4_18	A	473648	dd_Smes_g4_18_A_473648	SMEST022985001.1	G199A	V67M	Missense	PH			OG0016751
136	dd_Smes_g4_18	G	500036	dd_Smes_g4_18_G_500036	SMEST022985001.1	T102G	D34E	Missense	PH			OG0016751
137	dd_Smes_g4_18	C	502599	dd_Smes_g4_18_C_502599	SMEST022985001.1	G128C	C43S	Missense	PH			OG0016751
138	dd_Smes_g4_18	C	517396	dd_Smes_g4_18_C_517396	SMEST022996001.1	G533C	G178A	Missense	PH			OG0043250
139	dd_Smes_g4_18	T	525049	dd_Smes_g4_18_T_525049	SMEST022996001.1	C152T	T51M	Missense	PH			OG0043250
140	dd_Smes_g4_18	A	525058	dd_Smes_g4_18_A_525058	SMEST022996001.1	C161A	T54N	Missense	PH			OG0043250
141	dd_Smes_g4_18	A	525109	dd_Smes_g4_18_A_525109	SMEST022996001.1	G212A	R71K	Missense	PH			OG0043250
142	dd_Smes_g4_18	T	525110	dd_Smes_g4_18_T_525110	SMEST022996001.1	G213T	R71S	Missense	PH			OG0043250
143	dd_Smes_g4_18	A	526749	dd_Smes_g4_18_A_526749	SMEST022996001.1	G7A	V3I	Missense	PH			OG0043250
144	dd_Smes_g4_18	T	526950	dd_Smes_g4_18_T_526950	SMEST022996001.1	C5T	P2L	Missense	PH			OG0043250
145	dd_Smes_g4_18	G	542864	dd_Smes_g4_18_G_542864	MSTRG.7282.2	T197C	L66P	Missense	PH	Hsa_sp|Q86UR5|RIMS1_HUMAN, Hsa_sp|Q9H426|RIMS4_HUMAN, Hsa_sp|Q9UJD0|RIMS3_HUMAN, Hsa_sp|Q9UQ26|RIMS2_HUMAN	Dmel_tr|A0A0B4K6M2|A0A0B4K6M2_DROME	OG0001125
146	dd_Smes_g4_18	T	543120	dd_Smes_g4_18_T_543120	MSTRG.7282.2	C163A	P55T	Missense	PH	Hsa_sp|Q86UR5|RIMS1_HUMAN, Hsa_sp|Q9H426|RIMS4_HUMAN, Hsa_sp|Q9UJD0|RIMS3_HUMAN, Hsa_sp|Q9UQ26|RIMS2_HUMAN	Dmel_tr|A0A0B4K6M2|A0A0B4K6M2_DROME	OG0001125
147	dd_Smes_g4_18	T	555349	dd_Smes_g4_18_T_555349	MSTRG.7282.2	T36A	H12Q	Missense	PH	Hsa_sp|Q86UR5|RIMS1_HUMAN, Hsa_sp|Q9H426|RIMS4_HUMAN, Hsa_sp|Q9UJD0|RIMS3_HUMAN, Hsa_sp|Q9UQ26|RIMS2_HUMAN	Dmel_tr|A0A0B4K6M2|A0A0B4K6M2_DROME	OG0001125
148	dd_Smes_g4_196	C	96529	dd_Smes_g4_196_C_96529	SMEST024172002.1	C10G	Q4E	Missense	PH	Hsa_sp|O43692|PI15_HUMAN, Hsa_sp|P16562|CRIS2_HUMAN, Hsa_sp|P48060|GLIP1_HUMAN, Hsa_sp|P54107|CRIS1_HUMAN, Hsa_sp|P54108|CRIS3_HUMAN, Hsa_sp|Q6UWM5|GPRL1_HUMAN, Hsa_sp|Q6UXB8|PI16_HUMAN, Hsa_sp|Q9H0B8|CRLD2_HUMAN, Hsa_sp|Q9H336|CRLD1_HUMAN, Hsa_sp|Q9H3Y0|CRSPL_HUMAN	Dmel_tr|A0A0B4JCT2|A0A0B4JCT2_DROME, Dmel_tr|A0A0B4K7N3|A0A0B4K7N3_DROME, Dmel_tr|A1Z959|A1Z959_DROME, Dmel_tr|Q2PDZ4|Q2PDZ4_DROME, Dmel_tr|Q8IND6|Q8IND6_DROME, Dmel_tr|Q8IRL3|Q8IRL3_DROME, Dmel_tr|Q8T3W8|Q8T3W8_DROME, Dmel_tr|Q9VFY2|Q9VFY2_DROME, Dmel_tr|Q9VGQ3|Q9VGQ3_DROME, Dmel_tr|Q9VI17|Q9VI17_DROME, Dmel_tr|Q9VIN6|Q9VIN6_DROME, Dmel_tr|Q9VT84|Q9VT84_DROME, Dmel_tr|Q9VY18|Q9VY18_DROME, Dmel_t…	OG0000047
149	dd_Smes_g4_199	A	252758	dd_Smes_g4_199_A_252758	MSTRG.8595.1	C385T	R129W	Missense	PH			OG0043398
150	dd_Smes_g4_2	A	7008461	dd_Smes_g4_2_A_7008461	MSTRG.8800.19	C130T	Q44*	Nonsense	PH	Hsa_sp|A0A0B4J2F2|SIK1B_HUMAN, Hsa_sp|P27448|MARK3_HUMAN, Hsa_sp|P57059|SIK1_HUMAN, Hsa_sp|Q7KZI7|MARK2_HUMAN, Hsa_sp|Q8IY84|NIM1_HUMAN, Hsa_sp|Q96L34|MARK4_HUMAN, Hsa_sp|Q9H0K1|SIK2_HUMAN, Hsa_sp|Q9P0L2|MARK1_HUMAN, Hsa_sp|Q9Y2K2|SIK3_HUMAN	Dmel_tr|A1ZBC4|A1ZBC4_DROME, Dmel_tr|A1ZBL9|A1ZBL9_DROME, Dmel_tr|Q9VGP9|Q9VGP9_DROME, Dmel_tr|Q9VGQ0|Q9VGQ0_DROME, Dmel_tr|Q9VPW3|Q9VPW3_DROME, Dmel_tr|Q9W532|Q9W532_DROME	OG0000216
151	dd_Smes_g4_21	C	4652946	dd_Smes_g4_21_C_4652946	SMEST030625001.1	C134G	S45C	Missense	PH	Hsa_sp|O00305|CACB4_HUMAN, Hsa_sp|P54284|CACB3_HUMAN, Hsa_sp|Q02641|CACB1_HUMAN, Hsa_sp|Q08289|CACB2_HUMAN	Dmel_tr|M9PD84|M9PD84_DROME	OG0001516
152	dd_Smes_g4_21	G	6935257	dd_Smes_g4_21_G_6935257	SMEST030961001.1	A65G	Y22C	Missense	PH	Hsa_sp|Q16878|CDO1_HUMAN	Dmel_tr|A1ZBA8|A1ZBA8_DROME	OG0004421
153	dd_Smes_g4_216	A	93036	dd_Smes_g4_216_A_93036	SMEST029650001.1	G18A	W6*	Nonsense	PH			OG0043415
154	dd_Smes_g4_216	A	97020	dd_Smes_g4_216_A_97020	SMEST029651001.1	C261A	N87K	Missense	PH			OG0029933
155	dd_Smes_g4_216	A	97556	dd_Smes_g4_216_A_97556	SMEST029651001.1	G14A	G5D	Missense	PH			OG0029933
156	dd_Smes_g4_216	T	124428	dd_Smes_g4_216_T_124428	SMEST029653001.1	C191A	S64*	Nonsense	PH			OG0043561
157	dd_Smes_g4_216	T	124431	dd_Smes_g4_216_T_124431	SMEST029653001.1	C188A	S63*	Nonsense	PH			OG0043561
158	dd_Smes_g4_216	T	124471	dd_Smes_g4_216_T_124471	SMEST029653001.1	G148A	G50S	Missense	PH			OG0043561
159	dd_Smes_g4_216	T	145858	dd_Smes_g4_216_T_145858	SMEST029655001.1	G1A	V1I	Missense	PH			OG0029934
160	dd_Smes_g4_216	G	221153	dd_Smes_g4_216_G_221153	SMEST029667004.1	T527C	V176A	Missense	PH	Hsa_sp|P15822|ZEP1_HUMAN, Hsa_sp|P31629|ZEP2_HUMAN, Hsa_sp|Q5T1R4|ZEP3_HUMAN	Dmel_tr|A0A0B4KFC0|A0A0B4KFC0_DROME	OG0002558
161	dd_Smes_g4_216	T	221770	dd_Smes_g4_216_T_221770	SMEST029667004.1	T76A	C26S	Missense	PH	Hsa_sp|P15822|ZEP1_HUMAN, Hsa_sp|P31629|ZEP2_HUMAN, Hsa_sp|Q5T1R4|ZEP3_HUMAN	Dmel_tr|A0A0B4KFC0|A0A0B4KFC0_DROME	OG0002558
162	dd_Smes_g4_216	C	282458	dd_Smes_g4_216_C_282458	MSTRG.9918.2	T149C	V50A	Missense	PH	Hsa_sp|O95081|AGFG2_HUMAN, Hsa_sp|P52594|AGFG1_HUMAN	Dmel_tr|E1JHR0|E1JHR0_DROME	OG0004533
163	dd_Smes_g4_216	C	403678	dd_Smes_g4_216_C_403678	MSTRG.9924.2	T43C	C15R	Missense	PH			OG0043564
164	dd_Smes_g4_216	C	405422	dd_Smes_g4_216_C_405422	MSTRG.9924.2	A55C	K19Q	Missense	PH			OG0043564
165	dd_Smes_g4_216	C	405555	dd_Smes_g4_216_C_405555	MSTRG.9924.2	T37C	S13P	Missense	PH			OG0043564
166	dd_Smes_g4_216	A	405556	dd_Smes_g4_216_A_405556	MSTRG.9924.2	C38A	S13*	Nonsense	PH			OG0043564
167	dd_Smes_g4_216	C	405570	dd_Smes_g4_216_C_405570	MSTRG.9924.2	G52C	A18P	Missense	PH			OG0043564
168	dd_Smes_g4_216	A	405571	dd_Smes_g4_216_A_405571	MSTRG.9924.2	C53A	A18D	Missense	PH			OG0043564
169	dd_Smes_g4_216	C	405579	dd_Smes_g4_216_C_405579	MSTRG.9924.2	G61C	E21Q	Missense	PH			OG0043564
170	dd_Smes_g4_216	C	405580	dd_Smes_g4_216_C_405580	MSTRG.9924.2	A62C	E21A	Missense	PH			OG0043564
171	dd_Smes_g4_216	C	405642	dd_Smes_g4_216_C_405642	MSTRG.9924.2	G10C	V4L	Missense	PH			OG0043564
172	dd_Smes_g4_216	T	405645	dd_Smes_g4_216_T_405645	MSTRG.9924.2	A13T	K5*	Nonsense	PH			OG0043564
173	dd_Smes_g4_216	T	405646	dd_Smes_g4_216_T_405646	MSTRG.9924.2	A14T	K5I	Missense	PH			OG0043564
174	dd_Smes_g4_216	C	405648	dd_Smes_g4_216_C_405648	MSTRG.9924.2	A16C	N6H	Missense	PH			OG0043564
175	dd_Smes_g4_216	G	405653	dd_Smes_g4_216_G_405653	MSTRG.9924.2	T21G	N7K	Missense	PH			OG0043564
176	dd_Smes_g4_216	A	798567	dd_Smes_g4_216_A_798567	MSTRG.9940.1	C257T	P86L	Missense	PH	Hsa_sp|A2A2Y4|FRMD3_HUMAN, Hsa_sp|O43491|E41L2_HUMAN, Hsa_sp|P11171|41_HUMAN, Hsa_sp|Q7Z6J6|FRMD5_HUMAN, Hsa_sp|Q9H329|E41LB_HUMAN, Hsa_sp|Q9H4G0|E41L1_HUMAN, Hsa_sp|Q9HCM4|E41L5_HUMAN, Hsa_sp|Q9HCS5|E41LA_HUMAN, Hsa_sp|Q9Y2J2|E41L3_HUMAN	Dmel_sp|Q9V8R9|41_DROME, Dmel_tr|A8JPC8|A8JPC8_DROME, Dmel_tr|Q9VFU8|Q9VFU8_DROME, Dmel_tr|Q9VKY7|Q9VKY7_DROME	OG0000244
177	dd_Smes_g4_216	A	798753	dd_Smes_g4_216_A_798753	MSTRG.9940.1	A71T	H24L	Missense	PH	Hsa_sp|A2A2Y4|FRMD3_HUMAN, Hsa_sp|O43491|E41L2_HUMAN, Hsa_sp|P11171|41_HUMAN, Hsa_sp|Q7Z6J6|FRMD5_HUMAN, Hsa_sp|Q9H329|E41LB_HUMAN, Hsa_sp|Q9H4G0|E41L1_HUMAN, Hsa_sp|Q9HCM4|E41L5_HUMAN, Hsa_sp|Q9HCS5|E41LA_HUMAN, Hsa_sp|Q9Y2J2|E41L3_HUMAN	Dmel_sp|Q9V8R9|41_DROME, Dmel_tr|A8JPC8|A8JPC8_DROME, Dmel_tr|Q9VFU8|Q9VFU8_DROME, Dmel_tr|Q9VKY7|Q9VKY7_DROME	OG0000244
178	dd_Smes_g4_216	G	802466	dd_Smes_g4_216_G_802466	MSTRG.9940.1	T341C	V114A	Missense	PH	Hsa_sp|A2A2Y4|FRMD3_HUMAN, Hsa_sp|O43491|E41L2_HUMAN, Hsa_sp|P11171|41_HUMAN, Hsa_sp|Q7Z6J6|FRMD5_HUMAN, Hsa_sp|Q9H329|E41LB_HUMAN, Hsa_sp|Q9H4G0|E41L1_HUMAN, Hsa_sp|Q9HCM4|E41L5_HUMAN, Hsa_sp|Q9HCS5|E41LA_HUMAN, Hsa_sp|Q9Y2J2|E41L3_HUMAN	Dmel_sp|Q9V8R9|41_DROME, Dmel_tr|A8JPC8|A8JPC8_DROME, Dmel_tr|Q9VFU8|Q9VFU8_DROME, Dmel_tr|Q9VKY7|Q9VKY7_DROME	OG0000244
179	dd_Smes_g4_216	T	846598	dd_Smes_g4_216_T_846598	SMEST029735001.1	C68T	P23L	Missense	PH			OG0029937
180	dd_Smes_g4_216	A	857932	dd_Smes_g4_216_A_857932	SMEST029735001.1	T201A	H67Q	Missense	PH			OG0029937
181	dd_Smes_g4_22	T	1529058	dd_Smes_g4_22_T_1529058	SMEST031900001.1	G107A	R36K	Missense	PH			OG0015018
182	dd_Smes_g4_22	A	3412208	dd_Smes_g4_22_A_3412208	SMEST032103001.1	A263T	K88M	Missense	PH			OG0023455
183	dd_Smes_g4_22	T	3412214	dd_Smes_g4_22_T_3412214	SMEST032103001.1	T257A	L86H	Missense	PH			OG0023455
184	dd_Smes_g4_22	A	3412215	dd_Smes_g4_22_A_3412215	SMEST032103001.1	C256T	L86F	Missense	PH			OG0023455
185	dd_Smes_g4_221	C	526444	dd_Smes_g4_221_C_526444	MSTRG.10241.1	G1164C	M388I	Missense	PH			OG0010143
186	dd_Smes_g4_231	T	23819	dd_Smes_g4_231_T_23819	SMEST032625001.1	T82A	S28T	Missense	PH	Hsa_sp|P60228|EIF3E_HUMAN	Dmel_sp|O77410|EIF3E_DROME	OG0003433
187	dd_Smes_g4_231	T	31628	dd_Smes_g4_231_T_31628	MSTRG.10658.3	C140T	S47L	Missense	PH	Hsa_sp|A8MPY1|GBRR3_HUMAN, Hsa_sp|O00591|GBRP_HUMAN, Hsa_sp|O14764|GBRD_HUMAN, Hsa_sp|O75311|GLRA3_HUMAN, Hsa_sp|P14867|GBRA1_HUMAN, Hsa_sp|P18505|GBRB1_HUMAN, Hsa_sp|P18507|GBRG2_HUMAN, Hsa_sp|P23415|GLRA1_HUMAN, Hsa_sp|P23416|GLRA2_HUMAN, Hsa_sp|P24046|GBRR1_HUMAN, Hsa_sp|P28472|GBRB3_HUMAN, Hsa_sp|P28476|GBRR2_HUMAN, Hsa_sp|P31644|GBRA5_HUMAN, Hsa_sp|P34903|GBRA3_HUMAN, Hsa_sp|P47869|GBRA2_HUM…	Dmel_sp|P25123|GBRB_DROME, Dmel_sp|Q08832|GBRB3_DROME, Dmel_sp|Q24352|GBRAL_DROME, Dmel_sp|Q94900|GLUCL_DROME, Dmel_tr|Q9VDU9|Q9VDU9_DROME, Dmel_tr|Q9VGI0|Q9VGI0_DROME, Dmel_tr|Q9VXL9|Q9VXL9_DROME	OG0000025
188	dd_Smes_g4_231	G	31672	dd_Smes_g4_231_G_31672	MSTRG.10658.3	A184G	S62G	Missense	PH	Hsa_sp|A8MPY1|GBRR3_HUMAN, Hsa_sp|O00591|GBRP_HUMAN, Hsa_sp|O14764|GBRD_HUMAN, Hsa_sp|O75311|GLRA3_HUMAN, Hsa_sp|P14867|GBRA1_HUMAN, Hsa_sp|P18505|GBRB1_HUMAN, Hsa_sp|P18507|GBRG2_HUMAN, Hsa_sp|P23415|GLRA1_HUMAN, Hsa_sp|P23416|GLRA2_HUMAN, Hsa_sp|P24046|GBRR1_HUMAN, Hsa_sp|P28472|GBRB3_HUMAN, Hsa_sp|P28476|GBRR2_HUMAN, Hsa_sp|P31644|GBRA5_HUMAN, Hsa_sp|P34903|GBRA3_HUMAN, Hsa_sp|P47869|GBRA2_HUM…	Dmel_sp|P25123|GBRB_DROME, Dmel_sp|Q08832|GBRB3_DROME, Dmel_sp|Q24352|GBRAL_DROME, Dmel_sp|Q94900|GLUCL_DROME, Dmel_tr|Q9VDU9|Q9VDU9_DROME, Dmel_tr|Q9VGI0|Q9VGI0_DROME, Dmel_tr|Q9VXL9|Q9VXL9_DROME	OG0000025
189	dd_Smes_g4_231	A	44076	dd_Smes_g4_231_A_44076	MSTRG.10658.3	G67A	V23I	Missense	PH	Hsa_sp|A8MPY1|GBRR3_HUMAN, Hsa_sp|O00591|GBRP_HUMAN, Hsa_sp|O14764|GBRD_HUMAN, Hsa_sp|O75311|GLRA3_HUMAN, Hsa_sp|P14867|GBRA1_HUMAN, Hsa_sp|P18505|GBRB1_HUMAN, Hsa_sp|P18507|GBRG2_HUMAN, Hsa_sp|P23415|GLRA1_HUMAN, Hsa_sp|P23416|GLRA2_HUMAN, Hsa_sp|P24046|GBRR1_HUMAN, Hsa_sp|P28472|GBRB3_HUMAN, Hsa_sp|P28476|GBRR2_HUMAN, Hsa_sp|P31644|GBRA5_HUMAN, Hsa_sp|P34903|GBRA3_HUMAN, Hsa_sp|P47869|GBRA2_HUM…	Dmel_sp|P25123|GBRB_DROME, Dmel_sp|Q08832|GBRB3_DROME, Dmel_sp|Q24352|GBRAL_DROME, Dmel_sp|Q94900|GLUCL_DROME, Dmel_tr|Q9VDU9|Q9VDU9_DROME, Dmel_tr|Q9VGI0|Q9VGI0_DROME, Dmel_tr|Q9VXL9|Q9VXL9_DROME	OG0000025
190	dd_Smes_g4_231	T	93097	dd_Smes_g4_231_T_93097	MSTRG.10659.3	C701T	A234V	Missense	PH	Hsa_sp|A6NE02|BTBDH_HUMAN	Dmel_tr|Q7K187|Q7K187_DROME	OG0003389
191	dd_Smes_g4_231	G	224677	dd_Smes_g4_231_G_224677	SMEST032627002.1	G340C	E114Q	Missense	PH	Hsa_sp|O75487|GPC4_HUMAN, Hsa_sp|P35052|GPC1_HUMAN, Hsa_sp|P51654|GPC3_HUMAN, Hsa_sp|P78333|GPC5_HUMAN, Hsa_sp|Q8N158|GPC2_HUMAN, Hsa_sp|Q9Y625|GPC6_HUMAN	Dmel_sp|Q24114|DALY_DROME, Dmel_tr|Q9VUG1|Q9VUG1_DROME	OG0000767
192	dd_Smes_g4_231	G	228942	dd_Smes_g4_231_G_228942	SMEST032627002.1	T205C	S69P	Missense	PH	Hsa_sp|O75487|GPC4_HUMAN, Hsa_sp|P35052|GPC1_HUMAN, Hsa_sp|P51654|GPC3_HUMAN, Hsa_sp|P78333|GPC5_HUMAN, Hsa_sp|Q8N158|GPC2_HUMAN, Hsa_sp|Q9Y625|GPC6_HUMAN	Dmel_sp|Q24114|DALY_DROME, Dmel_tr|Q9VUG1|Q9VUG1_DROME	OG0000767
193	dd_Smes_g4_231	C	230837	dd_Smes_g4_231_C_230837	SMEST032627002.1	A73G	T25A	Missense	PH	Hsa_sp|O75487|GPC4_HUMAN, Hsa_sp|P35052|GPC1_HUMAN, Hsa_sp|P51654|GPC3_HUMAN, Hsa_sp|P78333|GPC5_HUMAN, Hsa_sp|Q8N158|GPC2_HUMAN, Hsa_sp|Q9Y625|GPC6_HUMAN	Dmel_sp|Q24114|DALY_DROME, Dmel_tr|Q9VUG1|Q9VUG1_DROME	OG0000767
194	dd_Smes_g4_231	T	235564	dd_Smes_g4_231_T_235564	SMEST032627002.1	T126A	D42E	Missense	PH	Hsa_sp|O75487|GPC4_HUMAN, Hsa_sp|P35052|GPC1_HUMAN, Hsa_sp|P51654|GPC3_HUMAN, Hsa_sp|P78333|GPC5_HUMAN, Hsa_sp|Q8N158|GPC2_HUMAN, Hsa_sp|Q9Y625|GPC6_HUMAN	Dmel_sp|Q24114|DALY_DROME, Dmel_tr|Q9VUG1|Q9VUG1_DROME	OG0000767
195	dd_Smes_g4_231	G	276635	dd_Smes_g4_231_G_276635	SMEST032629001.1	A193G	I65V	Missense	PH	Hsa_sp|Q9GZT8|NIF3L_HUMAN	Dmel_sp|Q9NK57|NIF3L_DROME	OG0007314
196	dd_Smes_g4_231	A	276863	dd_Smes_g4_231_A_276863	SMEST032629001.1	G421A	V141I	Missense	PH	Hsa_sp|Q9GZT8|NIF3L_HUMAN	Dmel_sp|Q9NK57|NIF3L_DROME	OG0007314
197	dd_Smes_g4_231	C	391605	dd_Smes_g4_231_C_391605	SMEST032646002.1	T28G	L10V	Missense	PH			OG0029982
198	dd_Smes_g4_231	T	391622	dd_Smes_g4_231_T_391622	SMEST032646002.1	T11A	I4N	Missense	PH			OG0029982
199	dd_Smes_g4_231	G	391623	dd_Smes_g4_231_G_391623	SMEST032646002.1	A10C	I4L	Missense	PH			OG0029982
200	dd_Smes_g4_231	C	391628	dd_Smes_g4_231_C_391628	SMEST032646002.1	C5G	A2G	Missense	PH			OG0029982
201	dd_Smes_g4_231	G	391629	dd_Smes_g4_231_G_391629	SMEST032646002.1	G4C	A2P	Missense	PH			OG0029982
202	dd_Smes_g4_231	T	393472	dd_Smes_g4_231_T_393472	SMEST032646002.1	G41A	S14N	Missense	PH			OG0029982
203	dd_Smes_g4_231	T	393717	dd_Smes_g4_231_T_393717	SMEST032646002.1	G52A	E18K	Missense	PH			OG0029982
204	dd_Smes_g4_231	T	393927	dd_Smes_g4_231_T_393927	SMEST032646002.1	G106A	E36K	Missense	PH			OG0029982
205	dd_Smes_g4_231	T	393928	dd_Smes_g4_231_T_393928	SMEST032646002.1	T105A	S35R	Missense	PH			OG0029982
206	dd_Smes_g4_231	T	393929	dd_Smes_g4_231_T_393929	SMEST032646002.1	G104A	S35N	Missense	PH			OG0029982
207	dd_Smes_g4_231	C	394297	dd_Smes_g4_231_C_394297	SMEST032646002.1	A38G	D13G	Missense	PH			OG0029982
208	dd_Smes_g4_231	T	395752	dd_Smes_g4_231_T_395752	MSTRG.10673.2	C16T	P6S	Missense	PH			OG0011210
209	dd_Smes_g4_231	G	401266	dd_Smes_g4_231_G_401266	MSTRG.10674.5	A185G	Q62R	Missense	PH	Hsa_sp|Q9UK97|FBX9_HUMAN	Dmel_tr|Q9VG61|Q9VG61_DROME	OG0003332
210	dd_Smes_g4_231	A	401939	dd_Smes_g4_231_A_401939	MSTRG.10674.5	T69A	F23L	Missense	PH	Hsa_sp|Q9UK97|FBX9_HUMAN	Dmel_tr|Q9VG61|Q9VG61_DROME	OG0003332
211	dd_Smes_g4_231	C	476313	dd_Smes_g4_231_C_476313	SMEST032664003.1	A20G	D7G	Missense	PH			OG0011210
212	dd_Smes_g4_231	T	483243	dd_Smes_g4_231_T_483243	SMEST032664003.1	C5A	A2D	Missense	PH			OG0011210
213	dd_Smes_g4_231	T	483246	dd_Smes_g4_231_T_483246	SMEST032664003.1	C2A	T1N	Missense	PH			OG0011210
214	dd_Smes_g4_231	C	483581	dd_Smes_g4_231_C_483581	SMEST032664003.1	A35G	E12G	Missense	PH			OG0011210
215	dd_Smes_g4_231	T	484476	dd_Smes_g4_231_T_484476	SMEST032664003.1	G208A	E70K	Missense	PH			OG0011210
216	dd_Smes_g4_231	T	506431	dd_Smes_g4_231_T_506431	MSTRG.10681.1	G122A	S41N	Missense	PH	Hsa_sp|P00519|ABL1_HUMAN, Hsa_sp|P06239|LCK_HUMAN, Hsa_sp|P06241|FYN_HUMAN, Hsa_sp|P07332|FES_HUMAN, Hsa_sp|P07947|YES_HUMAN, Hsa_sp|P07948|LYN_HUMAN, Hsa_sp|P08631|HCK_HUMAN, Hsa_sp|P09769|FGR_HUMAN, Hsa_sp|P12931|SRC_HUMAN, Hsa_sp|P16591|FER_HUMAN, Hsa_sp|P41240|CSK_HUMAN, Hsa_sp|P42679|MATK_HUMAN, Hsa_sp|P42680|TEC_HUMAN, Hsa_sp|P42681|TXK_HUMAN, Hsa_sp|P42684|ABL2_HUMAN, Hsa_sp|P42685|FRK_HUM…	Dmel_sp|P00522|ABL_DROME, Dmel_sp|P00528|SRC64_DROME, Dmel_sp|P08630|BTKL_DROME, Dmel_sp|P18106|FER_DROME, Dmel_sp|Q24145|SHARK_DROME, Dmel_sp|Q9V9J3|SRC42_DROME, Dmel_tr|Q8INJ8|Q8INJ8_DROME	OG0000036
217	dd_Smes_g4_231	C	508722	dd_Smes_g4_231_C_508722	MSTRG.10681.1	A20G	D7G	Missense	PH	Hsa_sp|P00519|ABL1_HUMAN, Hsa_sp|P06239|LCK_HUMAN, Hsa_sp|P06241|FYN_HUMAN, Hsa_sp|P07332|FES_HUMAN, Hsa_sp|P07947|YES_HUMAN, Hsa_sp|P07948|LYN_HUMAN, Hsa_sp|P08631|HCK_HUMAN, Hsa_sp|P09769|FGR_HUMAN, Hsa_sp|P12931|SRC_HUMAN, Hsa_sp|P16591|FER_HUMAN, Hsa_sp|P41240|CSK_HUMAN, Hsa_sp|P42679|MATK_HUMAN, Hsa_sp|P42680|TEC_HUMAN, Hsa_sp|P42681|TXK_HUMAN, Hsa_sp|P42684|ABL2_HUMAN, Hsa_sp|P42685|FRK_HUM…	Dmel_sp|P00522|ABL_DROME, Dmel_sp|P00528|SRC64_DROME, Dmel_sp|P08630|BTKL_DROME, Dmel_sp|P18106|FER_DROME, Dmel_sp|Q24145|SHARK_DROME, Dmel_sp|Q9V9J3|SRC42_DROME, Dmel_tr|Q8INJ8|Q8INJ8_DROME	OG0000036
218	dd_Smes_g4_231	T	587256	dd_Smes_g4_231_T_587256	SMEST032676001.1	C167T	T56I	Missense	PH	Hsa_sp|P19525|E2AK2_HUMAN, Hsa_sp|Q9BQI3|E2AK1_HUMAN, Hsa_sp|Q9NZJ5|E2AK3_HUMAN	Dmel_sp|Q9NIV1|E2AK3_DROME	OG0000753
219	dd_Smes_g4_231	T	587386	dd_Smes_g4_231_T_587386	SMEST032676001.1	G297T	L99F	Missense	PH	Hsa_sp|P19525|E2AK2_HUMAN, Hsa_sp|Q9BQI3|E2AK1_HUMAN, Hsa_sp|Q9NZJ5|E2AK3_HUMAN	Dmel_sp|Q9NIV1|E2AK3_DROME	OG0000753
220	dd_Smes_g4_234	A	184609	dd_Smes_g4_234_A_184609	MSTRG.10767.1	C5T	A2V	Missense	PH			OG0023326
221	dd_Smes_g4_239	C	298544	dd_Smes_g4_239_C_298544	MSTRG.10850.1	C328G	L110V	Missense	PH	Hsa_sp|Q8NF64|ZMIZ2_HUMAN, Hsa_sp|Q9ULJ6|ZMIZ1_HUMAN	Dmel_tr|Q7KUE4|Q7KUE4_DROME	OG0003451
222	dd_Smes_g4_24	C	1444025	dd_Smes_g4_24_C_1444025	SMEST034758001.1	A83G	H28R	Missense	PH			OG0017956
223	dd_Smes_g4_24	C	1506909	dd_Smes_g4_24_C_1506909	MSTRG.10926.2	A1000G	M334V	Missense	PH			OG0013678
224	dd_Smes_g4_24	T	3551485	dd_Smes_g4_24_T_3551485	SMEST035028001.1	C30A	D10E	Missense	PH	Hsa_sp|Q3MIR4|CC50B_HUMAN, Hsa_sp|Q9NV96|CC50A_HUMAN	Dmel_tr|Q9VXG0|Q9VXG0_DROME	OG0001494
225	dd_Smes_g4_24	G	3554934	dd_Smes_g4_24_G_3554934	SMEST035028001.1	G61C	D21H	Missense	PH	Hsa_sp|Q3MIR4|CC50B_HUMAN, Hsa_sp|Q9NV96|CC50A_HUMAN	Dmel_tr|Q9VXG0|Q9VXG0_DROME	OG0001494
226	dd_Smes_g4_24	A	3608738	dd_Smes_g4_24_A_3608738	SMEST035035001.1	A776T	K259I	Missense	PH			OG0007936
227	dd_Smes_g4_24	T	3613507	dd_Smes_g4_24_T_3613507	SMEST035036001.1	G728T	C243F	Missense	PH			OG0007936
228	dd_Smes_g4_24	G	3618080	dd_Smes_g4_24_G_3618080	SMEST035037001.1	A542G	K181R	Missense	PH			OG0007936
229	dd_Smes_g4_24	A	3618274	dd_Smes_g4_24_A_3618274	SMEST035037001.1	C736A	L246I	Missense	PH			OG0007936
230	dd_Smes_g4_24	T	3632084	dd_Smes_g4_24_T_3632084	SMEST035040001.1	A664T	I222L	Missense	PH			OG0007936
231	dd_Smes_g4_24	A	3639661	dd_Smes_g4_24_A_3639661	SMEST035045001.1	G43A	E15K	Missense	PH	Hsa_sp|O75794|CD123_HUMAN		OG0005712
232	dd_Smes_g4_24	A	3639679	dd_Smes_g4_24_A_3639679	SMEST035045001.1	T61A	C21S	Missense	PH	Hsa_sp|O75794|CD123_HUMAN		OG0005712
233	dd_Smes_g4_24	G	3640465	dd_Smes_g4_24_G_3640465	SMEST035046001.1	C163G	L55V	Missense	PH	Hsa_sp|P40855|PEX19_HUMAN	Dmel_tr|Q8IP97|Q8IP97_DROME	OG0004975
234	dd_Smes_g4_24	T	3711083	dd_Smes_g4_24_T_3711083	MSTRG.11010.1	G223A	G75S	Missense	PH			OG0007936
235	dd_Smes_g4_24	A	3714456	dd_Smes_g4_24_A_3714456	SMEST035058001.1	A661T	N221Y	Missense	PH			OG0007936
236	dd_Smes_g4_24	A	3788411	dd_Smes_g4_24_A_3788411	SMEST035077001.1	G1379A	G460D	Missense	PH			OG0011695
237	dd_Smes_g4_24	T	3852965	dd_Smes_g4_24_T_3852965	MSTRG.11018.2	T536A	F179Y	Missense	PH	Hsa_sp|Q8N567|ZCHC9_HUMAN		OG0007169
238	dd_Smes_g4_24	T	3853074	dd_Smes_g4_24_T_3853074	MSTRG.11018.2	T427A	S143T	Missense	PH	Hsa_sp|Q8N567|ZCHC9_HUMAN		OG0007169
239	dd_Smes_g4_24	C	3853075	dd_Smes_g4_24_C_3853075	MSTRG.11018.2	A143G	D48G	Missense	PH	Hsa_sp|Q8N567|ZCHC9_HUMAN		OG0007169
240	dd_Smes_g4_24	C	3853121	dd_Smes_g4_24_C_3853121	MSTRG.11018.2	C380G	A127G	Missense	PH	Hsa_sp|Q8N567|ZCHC9_HUMAN		OG0007169
241	dd_Smes_g4_24	T	3927160	dd_Smes_g4_24_T_3927160	SMEST035096001.1	T261A	D87E	Missense	PH			OG0007936
242	dd_Smes_g4_24	C	4069926	dd_Smes_g4_24_C_4069926	MSTRG.11022.2	A45G	I15M	Missense	PH	Hsa_sp|O75911|DHRS3_HUMAN, Hsa_sp|Q7Z5P4|DHB13_HUMAN, Hsa_sp|Q8IZV5|RDH10_HUMAN, Hsa_sp|Q8N3Y7|RDHE2_HUMAN, Hsa_sp|Q8NBQ5|DHB11_HUMAN	Dmel_tr|Q9VCR9|Q9VCR9_DROME, Dmel_tr|Q9VCS2|Q9VCS2_DROME, Dmel_tr|Q9VIG6|Q9VIG6_DROME, Dmel_tr|Q9VKB8|Q9VKB8_DROME, Dmel_tr|Q9VR28|Q9VR28_DROME, Dmel_tr|Q9W3K9|Q9W3K9_DROME	OG0000291
243	dd_Smes_g4_24	T	4069952	dd_Smes_g4_24_T_4069952	MSTRG.11022.2	G19A	D7N	Missense	PH	Hsa_sp|O75911|DHRS3_HUMAN, Hsa_sp|Q7Z5P4|DHB13_HUMAN, Hsa_sp|Q8IZV5|RDH10_HUMAN, Hsa_sp|Q8N3Y7|RDHE2_HUMAN, Hsa_sp|Q8NBQ5|DHB11_HUMAN	Dmel_tr|Q9VCR9|Q9VCR9_DROME, Dmel_tr|Q9VCS2|Q9VCS2_DROME, Dmel_tr|Q9VIG6|Q9VIG6_DROME, Dmel_tr|Q9VKB8|Q9VKB8_DROME, Dmel_tr|Q9VR28|Q9VR28_DROME, Dmel_tr|Q9W3K9|Q9W3K9_DROME	OG0000291
244	dd_Smes_g4_24	T	4076427	dd_Smes_g4_24_T_4076427	MSTRG.11023.3	C175T	L59F	Missense	PH	Hsa_sp|Q96ES7|SGF29_HUMAN	Dmel_tr|Q9W2I4|Q9W2I4_DROME	OG0004479
245	dd_Smes_g4_24	A	4111526	dd_Smes_g4_24_A_4111526	MSTRG.11026.1	G156T	L52F	Missense	PH		Dmel_sp|Q8MQJ9|BRAT_DROME, Dmel_tr|A0A4D6K5H4|A0A4D6K5H4_DROME	OG0001738
246	dd_Smes_g4_24	A	4205832	dd_Smes_g4_24_A_4205832	SMEST035129001.1	G100A	E34K	Missense	PH			OG0006580
247	dd_Smes_g4_24	G	4240393	dd_Smes_g4_24_G_4240393	SMEST035132001.1	A145G	I49V	Missense	PH	Hsa_sp|Q6PL24|TMED8_HUMAN, Hsa_sp|Q9H3P7|GCP60_HUMAN	Dmel_tr|Q9VWD5|Q9VWD5_DROME	OG0002542
248	dd_Smes_g4_24	A	4259310	dd_Smes_g4_24_A_4259310	SMEST035134001.1	A642T	K214N	Missense	PH	Hsa_sp|Q8TCD6|PHOP2_HUMAN, Hsa_sp|Q8TCT1|PHOP1_HUMAN	Dmel_tr|Q9VWF0|Q9VWF0_DROME, Dmel_tr|Q9VWF3|Q9VWF3_DROME	OG0003337
249	dd_Smes_g4_24	C	4366113	dd_Smes_g4_24_C_4366113	SMEST035155002.1	A26G	D9G	Missense	PH	Hsa_sp|Q5W0A0|ERI6B_HUMAN, Hsa_sp|Q7L0X2|ERIP6_HUMAN		OG0008807
250	dd_Smes_g4_24	A	4532871	dd_Smes_g4_24_A_4532871	MSTRG.11046.2	G692T	R231L	Missense	PH	Hsa_sp|A0AV96|RBM47_HUMAN, Hsa_sp|O43390|HNRPR_HUMAN, Hsa_sp|O60506|HNRPQ_HUMAN, Hsa_sp|Q8IYX4|DND1_HUMAN, Hsa_sp|Q8TBY0|RBM46_HUMAN, Hsa_sp|Q9NQ94|A1CF_HUMAN	Dmel_tr|A0A0B4KHI4|A0A0B4KHI4_DROME, Dmel_tr|Q8IQA2|Q8IQA2_DROME	OG0000547
251	dd_Smes_g4_24	A	4548509	dd_Smes_g4_24_A_4548509	SMEST035184001.1	G107A	R36K	Missense	PH			OG0016802
252	dd_Smes_g4_24	T	4552329	dd_Smes_g4_24_T_4552329	SMEST035184001.1	A343T	T115S	Missense	PH			OG0016802
253	dd_Smes_g4_24	C	4567570	dd_Smes_g4_24_C_4567570	SMEST035186002.1	T116C	M39T	Missense	PH			OG0002751
254	dd_Smes_g4_24	T	4570471	dd_Smes_g4_24_T_4570471	SMEST035186002.1	G22T	D8Y	Missense	PH			OG0002751
255	dd_Smes_g4_24	A	4571376	dd_Smes_g4_24_A_4571376	SMEST035186002.1	T63A	H21Q	Missense	PH			OG0002751
256	dd_Smes_g4_24	T	4577369	dd_Smes_g4_24_T_4577369	SMEST035186002.1	G28T	D10Y	Missense	PH			OG0002751
257	dd_Smes_g4_24	A	4629359	dd_Smes_g4_24_A_4629359	SMEST035189002.1	A543T	E181D	Missense	PH	Hsa_sp|Q5T3I0|GPTC4_HUMAN, Hsa_sp|Q96BK5|PINX1_HUMAN	Dmel_tr|A1ZBW6|A1ZBW6_DROME, Dmel_tr|Q9V9Z8|Q9V9Z8_DROME	OG0001665
258	dd_Smes_g4_24	C	4661584	dd_Smes_g4_24_C_4661584	SMEST035193001.1	C225G	D75E	Missense	PH			OG0016803
259	dd_Smes_g4_24	C	4704657	dd_Smes_g4_24_C_4704657	MSTRG.11055.5	G152C	C51S	Missense	PH	Hsa_sp|O15374|MOT5_HUMAN, Hsa_sp|O15375|MOT6_HUMAN, Hsa_sp|O15403|MOT7_HUMAN, Hsa_sp|O15427|MOT4_HUMAN, Hsa_sp|O60669|MOT2_HUMAN, Hsa_sp|O95907|MOT3_HUMAN, Hsa_sp|P36021|MOT8_HUMAN, Hsa_sp|P53985|MOT1_HUMAN, Hsa_sp|Q6ZSM3|MOT12_HUMAN, Hsa_sp|Q7RTX9|MOT14_HUMAN, Hsa_sp|Q7RTY0|MOT13_HUMAN, Hsa_sp|Q7RTY1|MOT9_HUMAN, Hsa_sp|Q8NCK7|MOT11_HUMAN, Hsa_sp|Q8TF71|MOT10_HUMAN	Dmel_tr|A0A0B4LFF4|A0A0B4LFF4_DROME, Dmel_tr|A8JUR0|A8JUR0_DROME, Dmel_tr|C8VV48|C8VV48_DROME, Dmel_tr|Q0E960|Q0E960_DROME, Dmel_tr|Q5U154|Q5U154_DROME, Dmel_tr|Q7JWI7|Q7JWI7_DROME, Dmel_tr|Q7K1L4|Q7K1L4_DROME, Dmel_tr|Q8T043|Q8T043_DROME, Dmel_tr|Q9V3F9|Q9V3F9_DROME, Dmel_tr|Q9VWJ0|Q9VWJ0_DROME, Dmel_tr|Q9VWJ1|Q9VWJ1_DROME, Dmel_tr|Q9VWK0|Q9VWK0_DROME, Dmel_tr|Q9W0L6|Q9W0L6_DROME, Dmel_tr|Q9W509…	OG0000031
260	dd_Smes_g4_24	T	4715548	dd_Smes_g4_24_T_4715548	SMEST035201001.1	C43A	H15N	Missense	PH			OG0043687
261	dd_Smes_g4_24	T	4735956	dd_Smes_g4_24_T_4735956	SMEST035204001.1	A839T	Q280L	Missense	PH	Hsa_sp|Q6L8Q7|PDE12_HUMAN	Dmel_tr|Q8IP91|Q8IP91_DROME	OG0003814
262	dd_Smes_g4_24	T	4956865	dd_Smes_g4_24_T_4956865	MSTRG.11064.1	C62T	T21I	Missense	PH			OG0043689
263	dd_Smes_g4_24	G	4958359	dd_Smes_g4_24_G_4958359	MSTRG.11064.1	A292G	M98V	Missense	PH			OG0043689
264	dd_Smes_g4_24	A	4964106	dd_Smes_g4_24_A_4964106	MSTRG.11064.1	G41A	S14N	Missense	PH			OG0043689
265	dd_Smes_g4_24	T	4986216	dd_Smes_g4_24_T_4986216	SMEST035238001.1	A32T	Y11F	Missense	PH			OG0023489
266	dd_Smes_g4_24	T	4986505	dd_Smes_g4_24_T_4986505	SMEST035238001.1	C181T	P61S	Missense	PH			OG0023489
267	dd_Smes_g4_24	A	5095681	dd_Smes_g4_24_A_5095681	SMEST035255001.1	G102T	E34D	Missense	PH	Hsa_sp|Q86YM7|HOME1_HUMAN, Hsa_sp|Q9NSB8|HOME2_HUMAN, Hsa_sp|Q9NSC5|HOME3_HUMAN	Dmel_tr|Q0E8S7|Q0E8S7_DROME	OG0004047
268	dd_Smes_g4_24	T	5261107	dd_Smes_g4_24_T_5261107	SMEST035281001.1	C2650A	H884N	Missense	PH	Hsa_sp|Q92547|TOPB1_HUMAN, Hsa_sp|Q9BQI6|SLF1_HUMAN	Dmel_tr|Q9VY97|Q9VY97_DROME	OG0001339
269	dd_Smes_g4_24	A	5261562	dd_Smes_g4_24_A_5261562	SMEST035281001.1	C2195T	S732L	Missense	PH	Hsa_sp|Q92547|TOPB1_HUMAN, Hsa_sp|Q9BQI6|SLF1_HUMAN	Dmel_tr|Q9VY97|Q9VY97_DROME	OG0001339
270	dd_Smes_g4_24	T	5262082	dd_Smes_g4_24_T_5262082	SMEST035281001.1	G1675A	E559K	Missense	PH	Hsa_sp|Q92547|TOPB1_HUMAN, Hsa_sp|Q9BQI6|SLF1_HUMAN	Dmel_tr|Q9VY97|Q9VY97_DROME	OG0001339
271	dd_Smes_g4_24	C	5262162	dd_Smes_g4_24_C_5262162	SMEST035281001.1	C1595G	S532C	Missense	PH	Hsa_sp|Q92547|TOPB1_HUMAN, Hsa_sp|Q9BQI6|SLF1_HUMAN	Dmel_tr|Q9VY97|Q9VY97_DROME	OG0001339
272	dd_Smes_g4_24	A	5263147	dd_Smes_g4_24_A_5263147	SMEST035281001.1	C610T	P204S	Missense	PH	Hsa_sp|Q92547|TOPB1_HUMAN, Hsa_sp|Q9BQI6|SLF1_HUMAN	Dmel_tr|Q9VY97|Q9VY97_DROME	OG0001339
273	dd_Smes_g4_24	C	5306969	dd_Smes_g4_24_C_5306969	SMEST035291001.1	T1347G	D449E	Missense	PH	Hsa_sp|Q6L8Q7|PDE12_HUMAN	Dmel_tr|Q8IP91|Q8IP91_DROME	OG0003814
274	dd_Smes_g4_24	T	5402249	dd_Smes_g4_24_T_5402249	MSTRG.11082.4	A87T	Q29H	Missense	PH			OG0019426
275	dd_Smes_g4_24	A	5409247	dd_Smes_g4_24_A_5409247	SMEST035313002.1	A13T	I5F	Missense	PH			OG0023491
276	dd_Smes_g4_24	T	5435721	dd_Smes_g4_24_T_5435721	MSTRG.11084.2	C68A	T23N	Missense	PH			OG0043692
277	dd_Smes_g4_24	A	5773141	dd_Smes_g4_24_A_5773141	MSTRG.11100.3	A1T	N1Y	Missense	PH	Hsa_sp|Q9NQ89|CL004_HUMAN	Dmel_tr|Q9VAU6|Q9VAU6_DROME	OG0005384
278	dd_Smes_g4_24	C	6326249	dd_Smes_g4_24_C_6326249	SMEST035418001.1	A21C	E7D	Missense	PH	Hsa_sp|O15195|VILL_HUMAN, Hsa_sp|O75366|AVIL_HUMAN, Hsa_sp|P06396|GELS_HUMAN, Hsa_sp|P09327|VILI_HUMAN, Hsa_sp|P40121|CAPG_HUMAN, Hsa_sp|Q9Y6U3|ADSV_HUMAN	Dmel_sp|Q07171|GELS_DROME, Dmel_sp|Q23989|QUAI_DROME	OG0000416
279	dd_Smes_g4_24	T	6327800	dd_Smes_g4_24_T_6327800	SMEST035418001.1	C61T	H21Y	Missense	PH	Hsa_sp|O15195|VILL_HUMAN, Hsa_sp|O75366|AVIL_HUMAN, Hsa_sp|P06396|GELS_HUMAN, Hsa_sp|P09327|VILI_HUMAN, Hsa_sp|P40121|CAPG_HUMAN, Hsa_sp|Q9Y6U3|ADSV_HUMAN	Dmel_sp|Q07171|GELS_DROME, Dmel_sp|Q23989|QUAI_DROME	OG0000416
280	dd_Smes_g4_24	A	6358964	dd_Smes_g4_24_A_6358964	SMEST035423001.1	G161A	R54K	Missense	PH			OG0043695
281	dd_Smes_g4_241	T	298648	dd_Smes_g4_241_T_298648	MSTRG.11150.5	G500A	S167N	Missense	PH	Hsa_sp|O75417|DPOLQ_HUMAN, Hsa_sp|Q7Z5Q5|DPOLN_HUMAN, Hsa_sp|Q8TDG4|HELQ_HUMAN	Dmel_sp|O18475|DPOLQ_DROME, Dmel_tr|Q9VSE2|Q9VSE2_DROME	OG0000667
282	dd_Smes_g4_241	T	298648	dd_Smes_g4_241_T_298648	MSTRG.11150.5	G500A	S167N	Missense	PH	Hsa_sp|Q8TDW4|ST7L_HUMAN, Hsa_sp|Q9NRC1|ST7_HUMAN	Dmel_sp|Q9VPB1|ST7_DROME	OG0004119
283	dd_Smes_g4_241	G	449687	dd_Smes_g4_241_G_449687	SMEST034034002.1	A239G	K80R	Missense	PH	Hsa_sp|O14508|SOCS2_HUMAN, Hsa_sp|O14512|SOCS7_HUMAN, Hsa_sp|O14543|SOCS3_HUMAN, Hsa_sp|O14544|SOCS6_HUMAN, Hsa_sp|O15524|SOCS1_HUMAN, Hsa_sp|O75159|SOCS5_HUMAN, Hsa_sp|Q8WXH5|SOCS4_HUMAN, Hsa_sp|Q9NSE2|CISH_HUMAN	Dmel_tr|M9PHY7|M9PHY7_DROME, Dmel_tr|Q7JVF1|Q7JVF1_DROME, Dmel_tr|Q8INY1|Q8INY1_DROME	OG0000320
284	dd_Smes_g4_241	A	461808	dd_Smes_g4_241_A_461808	SMEST034034002.1	C140A	T47N	Missense	PH	Hsa_sp|O14508|SOCS2_HUMAN, Hsa_sp|O14512|SOCS7_HUMAN, Hsa_sp|O14543|SOCS3_HUMAN, Hsa_sp|O14544|SOCS6_HUMAN, Hsa_sp|O15524|SOCS1_HUMAN, Hsa_sp|O75159|SOCS5_HUMAN, Hsa_sp|Q8WXH5|SOCS4_HUMAN, Hsa_sp|Q9NSE2|CISH_HUMAN	Dmel_tr|M9PHY7|M9PHY7_DROME, Dmel_tr|Q7JVF1|Q7JVF1_DROME, Dmel_tr|Q8INY1|Q8INY1_DROME	OG0000320
285	dd_Smes_g4_241	A	462155	dd_Smes_g4_241_A_462155	SMEST034034002.1	G68A	G23D	Missense	PH	Hsa_sp|O14508|SOCS2_HUMAN, Hsa_sp|O14512|SOCS7_HUMAN, Hsa_sp|O14543|SOCS3_HUMAN, Hsa_sp|O14544|SOCS6_HUMAN, Hsa_sp|O15524|SOCS1_HUMAN, Hsa_sp|O75159|SOCS5_HUMAN, Hsa_sp|Q8WXH5|SOCS4_HUMAN, Hsa_sp|Q9NSE2|CISH_HUMAN	Dmel_tr|M9PHY7|M9PHY7_DROME, Dmel_tr|Q7JVF1|Q7JVF1_DROME, Dmel_tr|Q8INY1|Q8INY1_DROME	OG0000320
286	dd_Smes_g4_245	G	148147	dd_Smes_g4_245_G_148147	MSTRG.11212.14	A58G	M20V	Missense	PH			OG0010591
287	dd_Smes_g4_30	G	2672411	dd_Smes_g4_30_G_2672411	SMEST043489001.1	G181C	D61H	Missense	PH	Hsa_sp|Q15311|RBP1_HUMAN	Dmel_sp|Q9VDG2|RLIP_DROME	OG0003160
288	dd_Smes_g4_30	T	2672429	dd_Smes_g4_30_T_2672429	SMEST043489001.1	G163A	V55M	Missense	PH	Hsa_sp|Q15311|RBP1_HUMAN	Dmel_sp|Q9VDG2|RLIP_DROME	OG0003160
289	dd_Smes_g4_30	C	2680645	dd_Smes_g4_30_C_2680645	SMEST043489001.1	C364G	P122A	Missense	PH	Hsa_sp|Q15311|RBP1_HUMAN	Dmel_sp|Q9VDG2|RLIP_DROME	OG0003160
290	dd_Smes_g4_30	G	2680803	dd_Smes_g4_30_G_2680803	SMEST043489001.1	A206C	Q69P	Missense	PH	Hsa_sp|Q15311|RBP1_HUMAN	Dmel_sp|Q9VDG2|RLIP_DROME	OG0003160
291	dd_Smes_g4_30	A	2698379	dd_Smes_g4_30_A_2698379	SMEST043490001.1	C49T	H17Y	Missense	PH			OG0019471
292	dd_Smes_g4_30	T	2698734	dd_Smes_g4_30_T_2698734	SMEST043490001.1	G224A	G75E	Missense	PH			OG0019471
293	dd_Smes_g4_30	A	2699933	dd_Smes_g4_30_A_2699933	SMEST043490001.1	C28T	L10F	Missense	PH			OG0019471
294	dd_Smes_g4_30	G	2700045	dd_Smes_g4_30_G_2700045	SMEST043490001.1	T181C	S61P	Missense	PH			OG0019471
295	dd_Smes_g4_30	C	2700889	dd_Smes_g4_30_C_2700889	SMEST043490001.1	A61G	N21D	Missense	PH			OG0019471
296	dd_Smes_g4_30	T	2720404	dd_Smes_g4_30_T_2720404	SMEST043490001.1	G266A	R89K	Missense	PH			OG0019471
297	dd_Smes_g4_30	G	2724477	dd_Smes_g4_30_G_2724477	SMEST043490001.1	T116C	I39T	Missense	PH			OG0019471
298	dd_Smes_g4_30	G	2728409	dd_Smes_g4_30_G_2728409	SMEST043490001.1	T260C	L87S	Missense	PH			OG0019471
299	dd_Smes_g4_30	T	2728514	dd_Smes_g4_30_T_2728514	SMEST043490001.1	T155A	M52K	Missense	PH			OG0019471
300	dd_Smes_g4_30	A	2735726	dd_Smes_g4_30_A_2735726	SMEST043490001.1	A26T	Y9F	Missense	PH			OG0019471
301	dd_Smes_g4_30	G	2736645	dd_Smes_g4_30_G_2736645	SMEST043490001.1	A8C	D3A	Missense	PH			OG0019471
302	dd_Smes_g4_30	T	2737824	dd_Smes_g4_30_T_2737824	SMEST043490001.1	T108A	H36Q	Missense	PH			OG0019471
303	dd_Smes_g4_30	G	2750572	dd_Smes_g4_30_G_2750572	SMEST043491001.1	C70G	Q24E	Missense	PH			OG0023566
304	dd_Smes_g4_30	T	2754139	dd_Smes_g4_30_T_2754139	SMEST043491001.1	C154T	L52F	Missense	PH			OG0023566
305	dd_Smes_g4_30	T	2847439	dd_Smes_g4_30_T_2847439	SMEST043504001.1	G274A	D92N	Missense	PH	Hsa_sp|Q9BRK5|CAB45_HUMAN	Dmel_tr|Q9VDY9|Q9VDY9_DROME	OG0003545
306	dd_Smes_g4_30	A	2947052	dd_Smes_g4_30_A_2947052	SMEST043519001.1	G14A	R5K	Missense	PH	Hsa_sp|Q16851|UGPA_HUMAN	Dmel_tr|Q9VSW1|Q9VSW1_DROME	OG0002140
307	dd_Smes_g4_30	C	3057306	dd_Smes_g4_30_C_3057306	MSTRG.13557.2	A743C	E248A	Missense	PH			OG0030121
308	dd_Smes_g4_30	C	3058513	dd_Smes_g4_30_C_3058513	MSTRG.13557.2	A335C	N112T	Missense	PH			OG0030121
309	dd_Smes_g4_30	T	3065804	dd_Smes_g4_30_T_3065804	SMEST043534001.1	G17A	S6N	Missense	PH			OG0023567
310	dd_Smes_g4_30	A	3120034	dd_Smes_g4_30_A_3120034	SMEST043541001.1	G598A	V200M	Missense	PH	Hsa_sp|O75387|LAT3_HUMAN, Hsa_sp|Q8N370|LAT4_HUMAN, Hsa_sp|Q8NBI5|S43A3_HUMAN		OG0001318
311	dd_Smes_g4_30	T	3156694	dd_Smes_g4_30_T_3156694	SMEST043544001.1	G716T	G239V	Missense	PH	Hsa_sp|O75387|LAT3_HUMAN, Hsa_sp|Q8N370|LAT4_HUMAN, Hsa_sp|Q8NBI5|S43A3_HUMAN		OG0001318
312	dd_Smes_g4_30	T	3156715	dd_Smes_g4_30_T_3156715	SMEST043544001.1	G737T	G246V	Missense	PH	Hsa_sp|O75387|LAT3_HUMAN, Hsa_sp|Q8N370|LAT4_HUMAN, Hsa_sp|Q8NBI5|S43A3_HUMAN		OG0001318
313	dd_Smes_g4_30	A	3166852	dd_Smes_g4_30_A_3166852	MSTRG.13567.2	G584T	C195F	Missense	PH	Hsa_sp|O75387|LAT3_HUMAN, Hsa_sp|Q8N370|LAT4_HUMAN, Hsa_sp|Q8NBI5|S43A3_HUMAN		OG0001318
314	dd_Smes_g4_30	A	3167277	dd_Smes_g4_30_A_3167277	MSTRG.13567.2	G159T	K53N	Missense	PH	Hsa_sp|O75387|LAT3_HUMAN, Hsa_sp|Q8N370|LAT4_HUMAN, Hsa_sp|Q8NBI5|S43A3_HUMAN		OG0001318
315	dd_Smes_g4_30	A	3169656	dd_Smes_g4_30_A_3169656	MSTRG.13567.2	C383T	S128L	Missense	PH	Hsa_sp|O75387|LAT3_HUMAN, Hsa_sp|Q8N370|LAT4_HUMAN, Hsa_sp|Q8NBI5|S43A3_HUMAN		OG0001318
316	dd_Smes_g4_30	T	3432254	dd_Smes_g4_30_T_3432254	SMEST043585001.1	G1T	G1C	Missense	PH	Hsa_sp|Q9H307|PININ_HUMAN	Dmel_tr|A8JQW3|A8JQW3_DROME	OG0005676
317	dd_Smes_g4_30	A	3432357	dd_Smes_g4_30_A_3432357	SMEST043585001.1	G104A	C35Y	Missense	PH	Hsa_sp|Q9H307|PININ_HUMAN	Dmel_tr|A8JQW3|A8JQW3_DROME	OG0005676
318	dd_Smes_g4_30	T	3432651	dd_Smes_g4_30_T_3432651	SMEST043585001.1	C398T	T133I	Missense	PH	Hsa_sp|Q9H307|PININ_HUMAN	Dmel_tr|A8JQW3|A8JQW3_DROME	OG0005676
319	dd_Smes_g4_30	G	3433052	dd_Smes_g4_30_G_3433052	SMEST043585001.1	C799G	P267A	Missense	PH	Hsa_sp|Q9H307|PININ_HUMAN	Dmel_tr|A8JQW3|A8JQW3_DROME	OG0005676
320	dd_Smes_g4_30	T	3502529	dd_Smes_g4_30_T_3502529	SMEST043597002.1	T228A	N76K	Missense	PH			OG0043916
321	dd_Smes_g4_30	T	3514623	dd_Smes_g4_30_T_3514623	SMEST043597002.1	G1810A	E604K	Missense	PH			OG0043916
322	dd_Smes_g4_30	C	3515139	dd_Smes_g4_30_C_3515139	SMEST043597002.1	C1294G	R432G	Missense	PH			OG0043916
323	dd_Smes_g4_30	T	3515396	dd_Smes_g4_30_T_3515396	SMEST043597002.1	G1037A	R346Q	Missense	PH			OG0043916
324	dd_Smes_g4_30	T	3516200	dd_Smes_g4_30_T_3516200	SMEST043597002.1	T233A	V78E	Missense	PH			OG0043916
325	dd_Smes_g4_30	C	3552759	dd_Smes_g4_30_C_3552759	MSTRG.13586.2	T65C	L22P	Missense	PH	Hsa_sp|O15258|RER1_HUMAN	Dmel_tr|A0A140SRF8|A0A140SRF8_DROME	OG0003511
326	dd_Smes_g4_30	C	3992567	dd_Smes_g4_30_C_3992567	MSTRG.13614.1	C71G	S24W	Missense	PH			OG0008445
327	dd_Smes_g4_30	C	3992567	dd_Smes_g4_30_C_3992567	MSTRG.13614.1	C71G	S24W	Missense	PH			OG0043919
328	dd_Smes_g4_32	G	3362289	dd_Smes_g4_32_G_3362289	SMEST045255001.1	G269C	G90A	Missense	PH			OG0030146
329	dd_Smes_g4_32	C	3362292	dd_Smes_g4_32_C_3362292	SMEST045255001.1	A266G	N89S	Missense	PH			OG0030146
330	dd_Smes_g4_32	T	3362295	dd_Smes_g4_32_T_3362295	SMEST045255001.1	C263A	S88Y	Missense	PH			OG0030146
331	dd_Smes_g4_32	G	3362304	dd_Smes_g4_32_G_3362304	SMEST045255001.1	T254C	M85T	Missense	PH			OG0030146
332	dd_Smes_g4_327	T	101251	dd_Smes_g4_327_T_101251	MSTRG.14195.2	C68T	A23V	Missense	PH			OG0023584
333	dd_Smes_g4_327	A	168138	dd_Smes_g4_327_A_168138	SMEST044930003.1	G350A	S117N	Missense	PH	Hsa_sp|A0AV96|RBM47_HUMAN, Hsa_sp|O43390|HNRPR_HUMAN, Hsa_sp|O60506|HNRPQ_HUMAN, Hsa_sp|Q8IYX4|DND1_HUMAN, Hsa_sp|Q8TBY0|RBM46_HUMAN, Hsa_sp|Q9NQ94|A1CF_HUMAN	Dmel_tr|A0A0B4KHI4|A0A0B4KHI4_DROME, Dmel_tr|Q8IQA2|Q8IQA2_DROME	OG0000547
334	dd_Smes_g4_327	G	178805	dd_Smes_g4_327_G_178805	SMEST044931001.1	A136G	I46V	Missense	PH	Hsa_sp|P53677|AP3M2_HUMAN, Hsa_sp|Q9Y2T2|AP3M1_HUMAN	Dmel_tr|O76928|O76928_DROME	OG0002795
335	dd_Smes_g4_327	A	188077	dd_Smes_g4_327_A_188077	SMEST044931001.1	G256A	V86I	Missense	PH	Hsa_sp|P53677|AP3M2_HUMAN, Hsa_sp|Q9Y2T2|AP3M1_HUMAN	Dmel_tr|O76928|O76928_DROME	OG0002795
336	dd_Smes_g4_33	G	2536801	dd_Smes_g4_33_G_2536801	SMEST045978001.1	T127C	F43L	Missense	PH	Hsa_sp|Q9HD26|GOPC_HUMAN		OG0006570
337	dd_Smes_g4_33	C	2536876	dd_Smes_g4_33_C_2536876	SMEST045978001.1	C52G	L18V	Missense	PH	Hsa_sp|Q9HD26|GOPC_HUMAN		OG0006570
338	dd_Smes_g4_33	T	2632627	dd_Smes_g4_33_T_2632627	SMEST045994001.1	C3905T	S1302L	Missense	PH			OG0013588
339	dd_Smes_g4_38	T	281507	dd_Smes_g4_38_T_281507	SMEST049719001.1	G101A	R34K	Missense	PH	Hsa_sp|O00744|WN10B_HUMAN, Hsa_sp|O00755|WNT7A_HUMAN, Hsa_sp|O14904|WNT9A_HUMAN, Hsa_sp|O14905|WNT9B_HUMAN, Hsa_sp|O96014|WNT11_HUMAN, Hsa_sp|P04628|WNT1_HUMAN, Hsa_sp|P09544|WNT2_HUMAN, Hsa_sp|P41221|WNT5A_HUMAN, Hsa_sp|P56703|WNT3_HUMAN, Hsa_sp|P56704|WNT3A_HUMAN, Hsa_sp|P56705|WNT4_HUMAN, Hsa_sp|P56706|WNT7B_HUMAN, Hsa_sp|Q93097|WNT2B_HUMAN, Hsa_sp|Q93098|WNT8B_HUMAN, Hsa_sp|Q9GZT5|WN10A_HUMAN…	Dmel_sp|P09615|WNTG_DROME, Dmel_sp|P28465|WNT2_DROME, Dmel_sp|P28466|WNT5_DROME, Dmel_sp|P40589|WNT4_DROME, Dmel_tr|Q9VM25|Q9VM25_DROME, Dmel_tr|Q9VM26|Q9VM26_DROME	OG0000078
340	dd_Smes_g4_38	C	393680	dd_Smes_g4_38_C_393680	SMEST049852001.1	A226C	I76L	Missense	PH			OG0030203
341	dd_Smes_g4_38	T	876043	dd_Smes_g4_38_T_876043	SMEST049955002.1	G166A	V56I	Missense	PH			OG0019501
342	dd_Smes_g4_38	T	877100	dd_Smes_g4_38_T_877100	SMEST049955002.1	G227A	R76K	Missense	PH			OG0019501
343	dd_Smes_g4_38	G	915610	dd_Smes_g4_38_G_915610	SMEST049959002.1	G88C	V30L	Missense	PH			OG0030206
344	dd_Smes_g4_44	T	2025188	dd_Smes_g4_44_T_2025188	SMEST054982001.1	C229T	P77S	Missense	PH			OG0014981
345	dd_Smes_g4_49	A	1155333	dd_Smes_g4_49_A_1155333	SMEST057448002.1	C29T	T10I	Missense	PH			OG0012680
346	dd_Smes_g4_5	C	7792903	dd_Smes_g4_5_C_7792903	MSTRG.17650.4	A6C	L2F	Missense	PH	Hsa_sp|O43815|STRN_HUMAN, Hsa_sp|Q13033|STRN3_HUMAN, Hsa_sp|Q9NRL3|STRN4_HUMAN	Dmel_tr|D3DML3|D3DML3_DROME	OG0001617
347	dd_Smes_g4_51	T	3476035	dd_Smes_g4_51_T_3476035	SMEST060292001.1	C236T	S79F	Missense	PH	Hsa_sp|P67870|CSK2B_HUMAN	Dmel_sp|O96863|CSK2C_DROME, Dmel_sp|P08182|CSK2B_DROME	OG0002516
348	dd_Smes_g4_57	T	1853782	dd_Smes_g4_57_T_1853782	SMEST062707001.1	G83A	S28N	Missense	PH	Hsa_sp|Q92502|STAR8_HUMAN, Hsa_sp|Q96QB1|RHG07_HUMAN, Hsa_sp|Q9Y3M8|STA13_HUMAN	Dmel_tr|A8JR05|A8JR05_DROME	OG0001825
349	dd_Smes_g4_57	A	2002671	dd_Smes_g4_57_A_2002671	MSTRG.18717.1	G70A	A24T	Missense	PH	Hsa_sp|P26885|FKBP2_HUMAN, Hsa_sp|P62942|FKB1A_HUMAN, Hsa_sp|P68106|FKB1B_HUMAN, Hsa_sp|Q9NWM8|FKB14_HUMAN, Hsa_tr|Q5VVH2|Q5VVH2_HUMAN	Dmel_sp|P48375|FKB12_DROME, Dmel_sp|P54397|FKB39_DROME, Dmel_tr|A0A0B4K7C5|A0A0B4K7C5_DROME, Dmel_tr|Q9VGK3|Q9VGK3_DROME	OG0000385
350	dd_Smes_g4_57	C	2018513	dd_Smes_g4_57_C_2018513	SMEST062714001.1	T166C	S56P	Missense	PH	Hsa_sp|A2RU54|HMX2_HUMAN, Hsa_sp|A6NCS4|NKX26_HUMAN, Hsa_sp|A6NHT5|HMX3_HUMAN, Hsa_sp|A6NJ46|NKX63_HUMAN, Hsa_sp|A6NMT0|DBX1_HUMAN, Hsa_sp|A8MTQ0|NOTO_HUMAN, Hsa_sp|O14627|CDX4_HUMAN, Hsa_sp|O15522|NKX28_HUMAN, Hsa_sp|O43364|HXA2_HUMAN, Hsa_sp|O43365|HXA3_HUMAN, Hsa_sp|O43711|TLX3_HUMAN, Hsa_sp|O43763|TLX2_HUMAN, Hsa_sp|O60479|DLX3_HUMAN, Hsa_sp|O95096|NKX22_HUMAN, Hsa_sp|O95231|VENTX_HUMAN, Hsa_…	Dmel_sp|P02833|ANTP_DROME, Dmel_sp|P02835|FTZ_DROME, Dmel_sp|P06602|EVE_DROME, Dmel_sp|P07548|DFD_DROME, Dmel_sp|P09077|SCR_DROME, Dmel_sp|P09085|CAD_DROME, Dmel_sp|P09087|ABDB_DROME, Dmel_sp|P09089|ZEN1_DROME, Dmel_sp|P09090|ZEN2_DROME, Dmel_sp|P10035|HMH2_DROME, Dmel_sp|P10105|LAB_DROME, Dmel_sp|P10181|ROUGH_DROME, Dmel_sp|P18488|EMS_DROME, Dmel_sp|P20009|DLL_DROME, Dmel_sp|P22711|TIN_DROME, Dm…	OG0000002
351	dd_Smes_g4_57	C	2018836	dd_Smes_g4_57_C_2018836	SMEST062714001.1	A489C	E163D	Missense	PH	Hsa_sp|A2RU54|HMX2_HUMAN, Hsa_sp|A6NCS4|NKX26_HUMAN, Hsa_sp|A6NHT5|HMX3_HUMAN, Hsa_sp|A6NJ46|NKX63_HUMAN, Hsa_sp|A6NMT0|DBX1_HUMAN, Hsa_sp|A8MTQ0|NOTO_HUMAN, Hsa_sp|O14627|CDX4_HUMAN, Hsa_sp|O15522|NKX28_HUMAN, Hsa_sp|O43364|HXA2_HUMAN, Hsa_sp|O43365|HXA3_HUMAN, Hsa_sp|O43711|TLX3_HUMAN, Hsa_sp|O43763|TLX2_HUMAN, Hsa_sp|O60479|DLX3_HUMAN, Hsa_sp|O95096|NKX22_HUMAN, Hsa_sp|O95231|VENTX_HUMAN, Hsa_…	Dmel_sp|P02833|ANTP_DROME, Dmel_sp|P02835|FTZ_DROME, Dmel_sp|P06602|EVE_DROME, Dmel_sp|P07548|DFD_DROME, Dmel_sp|P09077|SCR_DROME, Dmel_sp|P09085|CAD_DROME, Dmel_sp|P09087|ABDB_DROME, Dmel_sp|P09089|ZEN1_DROME, Dmel_sp|P09090|ZEN2_DROME, Dmel_sp|P10035|HMH2_DROME, Dmel_sp|P10105|LAB_DROME, Dmel_sp|P10181|ROUGH_DROME, Dmel_sp|P18488|EMS_DROME, Dmel_sp|P20009|DLL_DROME, Dmel_sp|P22711|TIN_DROME, Dm…	OG0000002
352	dd_Smes_g4_57	G	2018879	dd_Smes_g4_57_G_2018879	SMEST062714001.1	A532G	R178G	Missense	PH	Hsa_sp|A2RU54|HMX2_HUMAN, Hsa_sp|A6NCS4|NKX26_HUMAN, Hsa_sp|A6NHT5|HMX3_HUMAN, Hsa_sp|A6NJ46|NKX63_HUMAN, Hsa_sp|A6NMT0|DBX1_HUMAN, Hsa_sp|A8MTQ0|NOTO_HUMAN, Hsa_sp|O14627|CDX4_HUMAN, Hsa_sp|O15522|NKX28_HUMAN, Hsa_sp|O43364|HXA2_HUMAN, Hsa_sp|O43365|HXA3_HUMAN, Hsa_sp|O43711|TLX3_HUMAN, Hsa_sp|O43763|TLX2_HUMAN, Hsa_sp|O60479|DLX3_HUMAN, Hsa_sp|O95096|NKX22_HUMAN, Hsa_sp|O95231|VENTX_HUMAN, Hsa_…	Dmel_sp|P02833|ANTP_DROME, Dmel_sp|P02835|FTZ_DROME, Dmel_sp|P06602|EVE_DROME, Dmel_sp|P07548|DFD_DROME, Dmel_sp|P09077|SCR_DROME, Dmel_sp|P09085|CAD_DROME, Dmel_sp|P09087|ABDB_DROME, Dmel_sp|P09089|ZEN1_DROME, Dmel_sp|P09090|ZEN2_DROME, Dmel_sp|P10035|HMH2_DROME, Dmel_sp|P10105|LAB_DROME, Dmel_sp|P10181|ROUGH_DROME, Dmel_sp|P18488|EMS_DROME, Dmel_sp|P20009|DLL_DROME, Dmel_sp|P22711|TIN_DROME, Dm…	OG0000002
353	dd_Smes_g4_57	A	2063441	dd_Smes_g4_57_A_2063441	MSTRG.18715.1	G334A	E112K	Missense	PH	Hsa_sp|P62495|ERF1_HUMAN	Dmel_sp|Q9VPH7|ERF1_DROME	OG0003903
354	dd_Smes_g4_57	T	2080035	dd_Smes_g4_57_T_2080035	SMEST062719003.1	G566A	C189Y	Missense	PH			OG0011223
355	dd_Smes_g4_57	T	2080407	dd_Smes_g4_57_T_2080407	SMEST062719003.1	C194A	A65E	Missense	PH			OG0011223
356	dd_Smes_g4_57	C	2080599	dd_Smes_g4_57_C_2080599	SMEST062719003.1	A2G	N1S	Missense	PH			OG0011223
357	dd_Smes_g4_57	T	2094526	dd_Smes_g4_57_T_2094526	SMEST062722001.1	G665A	S222N	Missense	PH			OG0043722
358	dd_Smes_g4_57	C	2094677	dd_Smes_g4_57_C_2094677	SMEST062722001.1	A514G	I172V	Missense	PH			OG0043722
359	dd_Smes_g4_57	A	2094758	dd_Smes_g4_57_A_2094758	SMEST062722001.1	G433T	G145*	Nonsense	PH			OG0043722
360	dd_Smes_g4_57	A	2104020	dd_Smes_g4_57_A_2104020	MSTRG.18719.4	C8A	T3K	Missense	PH	Hsa_sp|C9JRZ8|AK1BF_HUMAN, Hsa_sp|O60218|AK1BA_HUMAN, Hsa_sp|P14550|AK1A1_HUMAN, Hsa_sp|P15121|ALDR_HUMAN, Hsa_sp|P17516|AK1C4_HUMAN, Hsa_sp|P42330|AK1C3_HUMAN, Hsa_sp|P51857|AK1D1_HUMAN, Hsa_sp|P52895|AK1C2_HUMAN, Hsa_sp|Q04828|AK1C1_HUMAN, Hsa_sp|Q5T2L2|AKCL1_HUMAN, Hsa_sp|Q96JD6|AKCL2_HUMAN	Dmel_tr|D2A6K3|D2A6K3_DROME, Dmel_tr|M9PF61|M9PF61_DROME, Dmel_tr|Q7JVH6|Q7JVH6_DROME, Dmel_tr|Q9VHX4|Q9VHX4_DROME, Dmel_tr|Q9VTL0|Q9VTL0_DROME, Dmel_tr|Q9VTY2|Q9VTY2_DROME, Dmel_tr|Q9VZK8|Q9VZK8_DROME, Dmel_tr|Q9Y112|Q9Y112_DROME	OG0000105
361	dd_Smes_g4_57	T	2104548	dd_Smes_g4_57_T_2104548	MSTRG.18719.4	A209T	K70M	Missense	PH	Hsa_sp|C9JRZ8|AK1BF_HUMAN, Hsa_sp|O60218|AK1BA_HUMAN, Hsa_sp|P14550|AK1A1_HUMAN, Hsa_sp|P15121|ALDR_HUMAN, Hsa_sp|P17516|AK1C4_HUMAN, Hsa_sp|P42330|AK1C3_HUMAN, Hsa_sp|P51857|AK1D1_HUMAN, Hsa_sp|P52895|AK1C2_HUMAN, Hsa_sp|Q04828|AK1C1_HUMAN, Hsa_sp|Q5T2L2|AKCL1_HUMAN, Hsa_sp|Q96JD6|AKCL2_HUMAN	Dmel_tr|D2A6K3|D2A6K3_DROME, Dmel_tr|M9PF61|M9PF61_DROME, Dmel_tr|Q7JVH6|Q7JVH6_DROME, Dmel_tr|Q9VHX4|Q9VHX4_DROME, Dmel_tr|Q9VTL0|Q9VTL0_DROME, Dmel_tr|Q9VTY2|Q9VTY2_DROME, Dmel_tr|Q9VZK8|Q9VZK8_DROME, Dmel_tr|Q9Y112|Q9Y112_DROME	OG0000105
362	dd_Smes_g4_57	C	2107539	dd_Smes_g4_57_C_2107539	MSTRG.18719.4	A27C	E9D	Missense	PH	Hsa_sp|C9JRZ8|AK1BF_HUMAN, Hsa_sp|O60218|AK1BA_HUMAN, Hsa_sp|P14550|AK1A1_HUMAN, Hsa_sp|P15121|ALDR_HUMAN, Hsa_sp|P17516|AK1C4_HUMAN, Hsa_sp|P42330|AK1C3_HUMAN, Hsa_sp|P51857|AK1D1_HUMAN, Hsa_sp|P52895|AK1C2_HUMAN, Hsa_sp|Q04828|AK1C1_HUMAN, Hsa_sp|Q5T2L2|AKCL1_HUMAN, Hsa_sp|Q96JD6|AKCL2_HUMAN	Dmel_tr|D2A6K3|D2A6K3_DROME, Dmel_tr|M9PF61|M9PF61_DROME, Dmel_tr|Q7JVH6|Q7JVH6_DROME, Dmel_tr|Q9VHX4|Q9VHX4_DROME, Dmel_tr|Q9VTL0|Q9VTL0_DROME, Dmel_tr|Q9VTY2|Q9VTY2_DROME, Dmel_tr|Q9VZK8|Q9VZK8_DROME, Dmel_tr|Q9Y112|Q9Y112_DROME	OG0000105
363	dd_Smes_g4_57	C	2114649	dd_Smes_g4_57_C_2114649	MSTRG.18724.2	A264C	Q88H	Missense	PH	Hsa_sp|O43889|CREB3_HUMAN, Hsa_sp|Q68CJ9|CR3L3_HUMAN, Hsa_sp|Q70SY1|CR3L2_HUMAN, Hsa_sp|Q8TEY5|CR3L4_HUMAN, Hsa_sp|Q96BA8|CR3L1_HUMAN	Dmel_sp|P29747|CREBA_DROME	OG0000972
364	dd_Smes_g4_57	T	2114782	dd_Smes_g4_57_T_2114782	MSTRG.18724.2	G397T	V133L	Missense	PH	Hsa_sp|O43889|CREB3_HUMAN, Hsa_sp|Q68CJ9|CR3L3_HUMAN, Hsa_sp|Q70SY1|CR3L2_HUMAN, Hsa_sp|Q8TEY5|CR3L4_HUMAN, Hsa_sp|Q96BA8|CR3L1_HUMAN	Dmel_sp|P29747|CREBA_DROME	OG0000972
365	dd_Smes_g4_57	A	2116845	dd_Smes_g4_57_A_2116845	MSTRG.18724.2	T58A	S20T	Missense	PH	Hsa_sp|O43889|CREB3_HUMAN, Hsa_sp|Q68CJ9|CR3L3_HUMAN, Hsa_sp|Q70SY1|CR3L2_HUMAN, Hsa_sp|Q8TEY5|CR3L4_HUMAN, Hsa_sp|Q96BA8|CR3L1_HUMAN	Dmel_sp|P29747|CREBA_DROME	OG0000972
366	dd_Smes_g4_57	T	2126418	dd_Smes_g4_57_T_2126418	SMEST062727001.1	A10T	T4S	Missense	PH			OG0044411
367	dd_Smes_g4_57	A	2150461	dd_Smes_g4_57_A_2150461	SMEST062730002.1	T505A	S169T	Missense	PH	Hsa_sp|Q5BKT4|AG10A_HUMAN, Hsa_sp|Q5I7T1|AG10B_HUMAN	Dmel_sp|Q8T8L8|ALG10_DROME	OG0005132
368	dd_Smes_g4_57	T	2150927	dd_Smes_g4_57_T_2150927	SMEST062730002.1	C971T	T324I	Missense	PH	Hsa_sp|Q5BKT4|AG10A_HUMAN, Hsa_sp|Q5I7T1|AG10B_HUMAN	Dmel_sp|Q8T8L8|ALG10_DROME	OG0005132
369	dd_Smes_g4_57	G	2151042	dd_Smes_g4_57_G_2151042	SMEST062730002.1	C1086G	I362M	Missense	PH	Hsa_sp|Q5BKT4|AG10A_HUMAN, Hsa_sp|Q5I7T1|AG10B_HUMAN	Dmel_sp|Q8T8L8|ALG10_DROME	OG0005132
370	dd_Smes_g4_57	G	2151367	dd_Smes_g4_57_G_2151367	SMEST062730002.1	A1411G	I471V	Missense	PH	Hsa_sp|Q5BKT4|AG10A_HUMAN, Hsa_sp|Q5I7T1|AG10B_HUMAN	Dmel_sp|Q8T8L8|ALG10_DROME	OG0005132
371	dd_Smes_g4_57	C	2152708	dd_Smes_g4_57_C_2152708	SMEST062730002.1	T116C	L39P	Missense	PH	Hsa_sp|Q5BKT4|AG10A_HUMAN, Hsa_sp|Q5I7T1|AG10B_HUMAN	Dmel_sp|Q8T8L8|ALG10_DROME	OG0005132
372	dd_Smes_g4_57	C	2152723	dd_Smes_g4_57_C_2152723	SMEST062730002.1	G131C	G44A	Missense	PH	Hsa_sp|Q5BKT4|AG10A_HUMAN, Hsa_sp|Q5I7T1|AG10B_HUMAN	Dmel_sp|Q8T8L8|ALG10_DROME	OG0005132
373	dd_Smes_g4_57	C	2191822	dd_Smes_g4_57_C_2191822	MSTRG.18726.5	A98G	Y33C	Missense	PH	Hsa_sp|Q5JXM2|MET24_HUMAN		OG0000265
374	dd_Smes_g4_57	G	2311119	dd_Smes_g4_57_G_2311119	MSTRG.18732.4	A247G	I83V	Missense	PH			OG0019557
375	dd_Smes_g4_57	T	2381943	dd_Smes_g4_57_T_2381943	SMEST062756001.1	G250A	V84I	Missense	PH			OG0044402
376	dd_Smes_g4_57	C	2493235	dd_Smes_g4_57_C_2493235	SMEST062774004.1	A143G	N48S	Missense	PH	Hsa_sp|A3KMH1|VWA8_HUMAN	Dmel_tr|M9PHH0|M9PHH0_DROME	OG0002852
377	dd_Smes_g4_57	A	2495886	dd_Smes_g4_57_A_2495886	SMEST062774004.1	A61T	T21S	Missense	PH	Hsa_sp|A3KMH1|VWA8_HUMAN	Dmel_tr|M9PHH0|M9PHH0_DROME	OG0002852
378	dd_Smes_g4_57	T	2499074	dd_Smes_g4_57_T_2499074	SMEST062774004.1	C29A	T10K	Missense	PH	Hsa_sp|A3KMH1|VWA8_HUMAN	Dmel_tr|M9PHH0|M9PHH0_DROME	OG0002852
379	dd_Smes_g4_57	T	2499448	dd_Smes_g4_57_T_2499448	SMEST062774004.1	T196A	L66M	Missense	PH	Hsa_sp|A3KMH1|VWA8_HUMAN	Dmel_tr|M9PHH0|M9PHH0_DROME	OG0002852
380	dd_Smes_g4_57	A	2541016	dd_Smes_g4_57_A_2541016	SMEST062778001.1	G1357T	G453*	Nonsense	PH			OG0023407
381	dd_Smes_g4_57	T	2541108	dd_Smes_g4_57_T_2541108	SMEST062778001.1	C1265A	P422Q	Missense	PH			OG0023407
382	dd_Smes_g4_57	A	2541113	dd_Smes_g4_57_A_2541113	SMEST062778001.1	G1260T	L420F	Missense	PH			OG0023407
383	dd_Smes_g4_57	T	2541156	dd_Smes_g4_57_T_2541156	SMEST062778001.1	G1217A	R406K	Missense	PH			OG0023407
384	dd_Smes_g4_57	T	2541179	dd_Smes_g4_57_T_2541179	SMEST062778001.1	T1194A	N398K	Missense	PH			OG0023407
385	dd_Smes_g4_57	A	2541204	dd_Smes_g4_57_A_2541204	SMEST062778001.1	G1169T	G390V	Missense	PH			OG0023407
386	dd_Smes_g4_57	G	2541205	dd_Smes_g4_57_G_2541205	SMEST062778001.1	G1168C	G390R	Missense	PH			OG0023407
387	dd_Smes_g4_57	G	2541347	dd_Smes_g4_57_G_2541347	SMEST062778001.1	G1026C	K342N	Missense	PH			OG0023407
388	dd_Smes_g4_57	A	2541700	dd_Smes_g4_57_A_2541700	SMEST062778001.1	G673T	V225L	Missense	PH			OG0023407
389	dd_Smes_g4_57	A	2541964	dd_Smes_g4_57_A_2541964	SMEST062778001.1	A409T	I137L	Missense	PH			OG0023407
390	dd_Smes_g4_57	G	2541988	dd_Smes_g4_57_G_2541988	SMEST062778001.1	A385C	N129H	Missense	PH			OG0023407
391	dd_Smes_g4_57	T	2541996	dd_Smes_g4_57_T_2541996	SMEST062778001.1	C377A	S126Y	Missense	PH			OG0023407
392	dd_Smes_g4_57	G	2542224	dd_Smes_g4_57_G_2542224	SMEST062778001.1	T149C	V50A	Missense	PH			OG0023407
393	dd_Smes_g4_57	A	2542264	dd_Smes_g4_57_A_2542264	SMEST062778001.1	A109T	I37F	Missense	PH			OG0023407
394	dd_Smes_g4_57	G	2542275	dd_Smes_g4_57_G_2542275	SMEST062778001.1	T98C	I33T	Missense	PH			OG0023407
395	dd_Smes_g4_57	G	2542300	dd_Smes_g4_57_G_2542300	SMEST062778001.1	G73C	D25H	Missense	PH			OG0023407
396	dd_Smes_g4_57	T	2542370	dd_Smes_g4_57_T_2542370	SMEST062778001.1	G3A	M1I	Missense	PH			OG0023407
397	dd_Smes_g4_57	T	2572771	dd_Smes_g4_57_T_2572771	SMEST062783001.1	G1457A	R486K	Missense	PH			OG0012734
398	dd_Smes_g4_57	A	2573593	dd_Smes_g4_57_A_2573593	SMEST062783001.1	C635T	A212V	Missense	PH			OG0012734
399	dd_Smes_g4_57	G	2573717	dd_Smes_g4_57_G_2573717	SMEST062783001.1	T511C	Y171H	Missense	PH			OG0012734
400	dd_Smes_g4_57	T	2573958	dd_Smes_g4_57_T_2573958	SMEST062783001.1	C270A	D90E	Missense	PH			OG0012734
401	dd_Smes_g4_57	T	2574089	dd_Smes_g4_57_T_2574089	SMEST062783001.1	G139A	V47I	Missense	PH			OG0012734
402	dd_Smes_g4_57	C	2663675	dd_Smes_g4_57_C_2663675	SMEST062791001.1	A1351G	S451G	Missense	PH			OG0019560
403	dd_Smes_g4_57	A	2663966	dd_Smes_g4_57_A_2663966	SMEST062791001.1	G1060T	G354C	Missense	PH			OG0019560
404	dd_Smes_g4_57	G	2664650	dd_Smes_g4_57_G_2664650	SMEST062791001.1	G376C	E126Q	Missense	PH			OG0019560
405	dd_Smes_g4_57	T	2683437	dd_Smes_g4_57_T_2683437	MSTRG.18762.1	A14T	N5I	Missense	PH			OG0030400
406	dd_Smes_g4_57	C	2741312	dd_Smes_g4_57_C_2741312	SMEST062801001.1	A350G	N117S	Missense	PH			OG0044419
407	dd_Smes_g4_57	C	2741416	dd_Smes_g4_57_C_2741416	SMEST062801001.1	A246G	I82M	Missense	PH			OG0044419
408	dd_Smes_g4_57	T	2741655	dd_Smes_g4_57_T_2741655	SMEST062801001.1	T7A	L3I	Missense	PH			OG0044419
409	dd_Smes_g4_57	T	2755678	dd_Smes_g4_57_T_2755678	MSTRG.18766.1	A169T	I57F	Missense	PH	Hsa_sp|P36873|PP1G_HUMAN, Hsa_sp|P62136|PP1A_HUMAN, Hsa_sp|P62140|PP1B_HUMAN	Dmel_sp|P11612|PPY_DROME, Dmel_sp|P12982|PP12_DROME, Dmel_sp|P48461|PP11_DROME, Dmel_sp|P48462|PP1B_DROME, Dmel_sp|Q05547|PP13_DROME, Dmel_tr|A8QI94|A8QI94_DROME, Dmel_tr|Q5LJN2|Q5LJN2_DROME, Dmel_tr|Q7KVM5|Q7KVM5_DROME, Dmel_tr|Q9VQL9|Q9VQL9_DROME, Dmel_tr|Q9W2A5|Q9W2A5_DROME	OG0000386
410	dd_Smes_g4_57	A	2765251	dd_Smes_g4_57_A_2765251	SMEST062806002.1	C173A	T58K	Missense	PH			OG0012350
411	dd_Smes_g4_57	A	2765269	dd_Smes_g4_57_A_2765269	SMEST062806002.1	C191A	A64D	Missense	PH			OG0012350
412	dd_Smes_g4_57	T	2803508	dd_Smes_g4_57_T_2803508	SMEST062807001.1	C119T	P40L	Missense	PH	Hsa_sp|P48739|PIPNB_HUMAN, Hsa_sp|Q00169|PIPNA_HUMAN, Hsa_sp|Q9UKF7|PITC1_HUMAN	Dmel_sp|Q9U9P7|PITC1_DROME, Dmel_tr|A0A0B4KGG5|A0A0B4KGG5_DROME	OG0000834
413	dd_Smes_g4_57	T	2943191	dd_Smes_g4_57_T_2943191	SMEST062835001.1	G570T	E190D	Missense	PH			OG0000258
414	dd_Smes_g4_57	T	2943210	dd_Smes_g4_57_T_2943210	SMEST062835001.1	A589T	N197Y	Missense	PH			OG0000258
415	dd_Smes_g4_57	T	2967733	dd_Smes_g4_57_T_2967733	SMEST062836001.1	C249A	N83K	Missense	PH			OG0030401
416	dd_Smes_g4_57	C	2967753	dd_Smes_g4_57_C_2967753	SMEST062836001.1	A229G	I77V	Missense	PH			OG0030401
417	dd_Smes_g4_57	G	2967884	dd_Smes_g4_57_G_2967884	SMEST062836001.1	T98C	L33S	Missense	PH			OG0030401
418	dd_Smes_g4_57	T	2967887	dd_Smes_g4_57_T_2967887	SMEST062836001.1	C95A	P32H	Missense	PH			OG0030401
419	dd_Smes_g4_57	A	2967888	dd_Smes_g4_57_A_2967888	SMEST062836001.1	C94T	P32S	Missense	PH			OG0030401
420	dd_Smes_g4_57	C	2981273	dd_Smes_g4_57_C_2981273	SMEST062838001.1	A61G	I21V	Missense	PH			OG0016894
421	dd_Smes_g4_58	C	2525995	dd_Smes_g4_58_C_2525995	MSTRG.18882.1	A250C	T84P	Missense	PH			OG0030408
422	dd_Smes_g4_61	T	114502	dd_Smes_g4_61_T_114502	MSTRG.19471.5	G61A	V21I	Missense	PH	Hsa_sp|O60244|MED14_HUMAN	Dmel_sp|Q9W0P8|MED14_DROME	OG0001860
423	dd_Smes_g4_61	G	160189	dd_Smes_g4_61_G_160189	MSTRG.19472.5	A133C	I45L	Missense	PH			OG0019576
424	dd_Smes_g4_61	C	161227	dd_Smes_g4_61_C_161227	SMEST065597001.1	T365C	V122A	Missense	PH	Hsa_sp|Q7LGA3|HS2ST_HUMAN, Hsa_sp|Q9Y2C2|UST_HUMAN	Dmel_sp|P25722|HS2ST_DROME, Dmel_sp|Q86BJ3|PIPE_DROME	OG0000647
425	dd_Smes_g4_61	T	161374	dd_Smes_g4_61_T_161374	SMEST065597001.1	C512T	A171V	Missense	PH	Hsa_sp|Q7LGA3|HS2ST_HUMAN, Hsa_sp|Q9Y2C2|UST_HUMAN	Dmel_sp|P25722|HS2ST_DROME, Dmel_sp|Q86BJ3|PIPE_DROME	OG0000647
426	dd_Smes_g4_61	T	180139	dd_Smes_g4_61_T_180139	SMEST065653001.1	A1253T	K418I	Missense	PH			OG0023740
427	dd_Smes_g4_61	G	182334	dd_Smes_g4_61_G_182334	SMEST065653001.1	C3448G	Q1150E	Missense	PH			OG0023740
428	dd_Smes_g4_61	A	182616	dd_Smes_g4_61_A_182616	SMEST065653001.1	T3730A	L1244I	Missense	PH			OG0023740
429	dd_Smes_g4_61	A	183183	dd_Smes_g4_61_A_183183	SMEST065653001.1	C4297A	Q1433K	Missense	PH			OG0023740
430	dd_Smes_g4_61	T	203460	dd_Smes_g4_61_T_203460	SMEST065664001.1	G4126A	A1376T	Missense	PH			OG0023740
431	dd_Smes_g4_61	G	204040	dd_Smes_g4_61_G_204040	SMEST065664001.1	G3546C	L1182F	Missense	PH			OG0023740
432	dd_Smes_g4_61	A	204624	dd_Smes_g4_61_A_204624	SMEST065664001.1	C2962T	P988S	Missense	PH			OG0023740
433	dd_Smes_g4_61	C	205238	dd_Smes_g4_61_C_205238	SMEST065664001.1	A2348G	N783S	Missense	PH			OG0023740
434	dd_Smes_g4_61	G	1206960	dd_Smes_g4_61_G_1206960	SMEST065539003.1	A13G	I5V	Missense	PH			OG0044485
435	dd_Smes_g4_61	T	1207021	dd_Smes_g4_61_T_1207021	SMEST065539003.1	C74T	T25I	Missense	PH			OG0044485
436	dd_Smes_g4_61	T	1359250	dd_Smes_g4_61_T_1359250	SMEST065556005.1	C130T	R44C	Missense	PH			OG0000011
437	dd_Smes_g4_61	C	1371712	dd_Smes_g4_61_C_1371712	SMEST065558001.1	A29G	N10S	Missense	PH	Hsa_sp|O60784|TOM1_HUMAN, Hsa_sp|O75674|TM1L1_HUMAN, Hsa_sp|Q6ZVM7|TM1L2_HUMAN	Dmel_tr|Q9VSZ1|Q9VSZ1_DROME	OG0002815
438	dd_Smes_g4_61	T	1782577	dd_Smes_g4_61_T_1782577	SMEST065607001.1	G205T	D69Y	Missense	PH	Hsa_sp|Q9HCE9|ANO8_HUMAN, Hsa_sp|Q9NW15|ANO10_HUMAN	Dmel_tr|O97132|O97132_DROME, Dmel_tr|Q9V416|Q9V416_DROME	OG0001354
439	dd_Smes_g4_61	A	2130243	dd_Smes_g4_61_A_2130243	SMEST065648001.1	C192A	N64K	Missense	PH			OG0044486
440	dd_Smes_g4_61	G	2259155	dd_Smes_g4_61_G_2259155	MSTRG.19539.1	T7C	Y3H	Missense	PH	Hsa_sp|A0A1W2PRP0|FOXL3_HUMAN, Hsa_sp|A8MTJ6|FOXI3_HUMAN, Hsa_sp|O00358|FOXE1_HUMAN, Hsa_sp|O00409|FOXN3_HUMAN, Hsa_sp|O15353|FOXN1_HUMAN, Hsa_sp|O43638|FOXS1_HUMAN, Hsa_sp|O60548|FOXD2_HUMAN, Hsa_sp|O75593|FOXH1_HUMAN, Hsa_sp|P32314|FOXN2_HUMAN, Hsa_sp|P55316|FOXG1_HUMAN, Hsa_sp|P55317|FOXA1_HUMAN, Hsa_sp|P55318|FOXA3_HUMAN, Hsa_sp|P58012|FOXL2_HUMAN, Hsa_sp|P85037|FOXK1_HUMAN, Hsa_sp|Q01167|FOX…	Dmel_sp|P14734|FKH_DROME, Dmel_sp|P32027|CROC_DROME, Dmel_sp|P32028|FD4_DROME, Dmel_sp|P32029|FD5_DROME, Dmel_sp|P32030|SLP1_DROME, Dmel_sp|P32031|SLP2_DROME, Dmel_sp|Q02360|FD2_DROME, Dmel_sp|Q02361|FD3_DROME, Dmel_sp|Q9VS05|FOXF_DROME, Dmel_tr|A0A4D6K5G3|A0A4D6K5G3_DROME, Dmel_tr|M9PF47|M9PF47_DROME, Dmel_tr|Q8IMA2|Q8IMA2_DROME, Dmel_tr|Q9V481|Q9V481_DROME, Dmel_tr|Q9W3Q5|Q9W3Q5_DROME, Dmel_tr|…	OG0000019
441	dd_Smes_g4_61	G	2284062	dd_Smes_g4_61_G_2284062	MSTRG.19539.1	G124C	V42L	Missense	PH	Hsa_sp|A0A1W2PRP0|FOXL3_HUMAN, Hsa_sp|A8MTJ6|FOXI3_HUMAN, Hsa_sp|O00358|FOXE1_HUMAN, Hsa_sp|O00409|FOXN3_HUMAN, Hsa_sp|O15353|FOXN1_HUMAN, Hsa_sp|O43638|FOXS1_HUMAN, Hsa_sp|O60548|FOXD2_HUMAN, Hsa_sp|O75593|FOXH1_HUMAN, Hsa_sp|P32314|FOXN2_HUMAN, Hsa_sp|P55316|FOXG1_HUMAN, Hsa_sp|P55317|FOXA1_HUMAN, Hsa_sp|P55318|FOXA3_HUMAN, Hsa_sp|P58012|FOXL2_HUMAN, Hsa_sp|P85037|FOXK1_HUMAN, Hsa_sp|Q01167|FOX…	Dmel_sp|P14734|FKH_DROME, Dmel_sp|P32027|CROC_DROME, Dmel_sp|P32028|FD4_DROME, Dmel_sp|P32029|FD5_DROME, Dmel_sp|P32030|SLP1_DROME, Dmel_sp|P32031|SLP2_DROME, Dmel_sp|Q02360|FD2_DROME, Dmel_sp|Q02361|FD3_DROME, Dmel_sp|Q9VS05|FOXF_DROME, Dmel_tr|A0A4D6K5G3|A0A4D6K5G3_DROME, Dmel_tr|M9PF47|M9PF47_DROME, Dmel_tr|Q8IMA2|Q8IMA2_DROME, Dmel_tr|Q9V481|Q9V481_DROME, Dmel_tr|Q9W3Q5|Q9W3Q5_DROME, Dmel_tr|…	OG0000019
442	dd_Smes_g4_61	C	2284096	dd_Smes_g4_61_C_2284096	MSTRG.19539.1	T90G	I30M	Missense	PH	Hsa_sp|A0A1W2PRP0|FOXL3_HUMAN, Hsa_sp|A8MTJ6|FOXI3_HUMAN, Hsa_sp|O00358|FOXE1_HUMAN, Hsa_sp|O00409|FOXN3_HUMAN, Hsa_sp|O15353|FOXN1_HUMAN, Hsa_sp|O43638|FOXS1_HUMAN, Hsa_sp|O60548|FOXD2_HUMAN, Hsa_sp|O75593|FOXH1_HUMAN, Hsa_sp|P32314|FOXN2_HUMAN, Hsa_sp|P55316|FOXG1_HUMAN, Hsa_sp|P55317|FOXA1_HUMAN, Hsa_sp|P55318|FOXA3_HUMAN, Hsa_sp|P58012|FOXL2_HUMAN, Hsa_sp|P85037|FOXK1_HUMAN, Hsa_sp|Q01167|FOX…	Dmel_sp|P14734|FKH_DROME, Dmel_sp|P32027|CROC_DROME, Dmel_sp|P32028|FD4_DROME, Dmel_sp|P32029|FD5_DROME, Dmel_sp|P32030|SLP1_DROME, Dmel_sp|P32031|SLP2_DROME, Dmel_sp|Q02360|FD2_DROME, Dmel_sp|Q02361|FD3_DROME, Dmel_sp|Q9VS05|FOXF_DROME, Dmel_tr|A0A4D6K5G3|A0A4D6K5G3_DROME, Dmel_tr|M9PF47|M9PF47_DROME, Dmel_tr|Q8IMA2|Q8IMA2_DROME, Dmel_tr|Q9V481|Q9V481_DROME, Dmel_tr|Q9W3Q5|Q9W3Q5_DROME, Dmel_tr|…	OG0000019
443	dd_Smes_g4_61	T	2299584	dd_Smes_g4_61_T_2299584	MSTRG.19539.1	T21A	N7K	Missense	PH	Hsa_sp|A0A1W2PRP0|FOXL3_HUMAN, Hsa_sp|A8MTJ6|FOXI3_HUMAN, Hsa_sp|O00358|FOXE1_HUMAN, Hsa_sp|O00409|FOXN3_HUMAN, Hsa_sp|O15353|FOXN1_HUMAN, Hsa_sp|O43638|FOXS1_HUMAN, Hsa_sp|O60548|FOXD2_HUMAN, Hsa_sp|O75593|FOXH1_HUMAN, Hsa_sp|P32314|FOXN2_HUMAN, Hsa_sp|P55316|FOXG1_HUMAN, Hsa_sp|P55317|FOXA1_HUMAN, Hsa_sp|P55318|FOXA3_HUMAN, Hsa_sp|P58012|FOXL2_HUMAN, Hsa_sp|P85037|FOXK1_HUMAN, Hsa_sp|Q01167|FOX…	Dmel_sp|P14734|FKH_DROME, Dmel_sp|P32027|CROC_DROME, Dmel_sp|P32028|FD4_DROME, Dmel_sp|P32029|FD5_DROME, Dmel_sp|P32030|SLP1_DROME, Dmel_sp|P32031|SLP2_DROME, Dmel_sp|Q02360|FD2_DROME, Dmel_sp|Q02361|FD3_DROME, Dmel_sp|Q9VS05|FOXF_DROME, Dmel_tr|A0A4D6K5G3|A0A4D6K5G3_DROME, Dmel_tr|M9PF47|M9PF47_DROME, Dmel_tr|Q8IMA2|Q8IMA2_DROME, Dmel_tr|Q9V481|Q9V481_DROME, Dmel_tr|Q9W3Q5|Q9W3Q5_DROME, Dmel_tr|…	OG0000019
444	dd_Smes_g4_61	C	2320926	dd_Smes_g4_61_C_2320926	MSTRG.19539.1	A58G	I20V	Missense	PH	Hsa_sp|A0A1W2PRP0|FOXL3_HUMAN, Hsa_sp|A8MTJ6|FOXI3_HUMAN, Hsa_sp|O00358|FOXE1_HUMAN, Hsa_sp|O00409|FOXN3_HUMAN, Hsa_sp|O15353|FOXN1_HUMAN, Hsa_sp|O43638|FOXS1_HUMAN, Hsa_sp|O60548|FOXD2_HUMAN, Hsa_sp|O75593|FOXH1_HUMAN, Hsa_sp|P32314|FOXN2_HUMAN, Hsa_sp|P55316|FOXG1_HUMAN, Hsa_sp|P55317|FOXA1_HUMAN, Hsa_sp|P55318|FOXA3_HUMAN, Hsa_sp|P58012|FOXL2_HUMAN, Hsa_sp|P85037|FOXK1_HUMAN, Hsa_sp|Q01167|FOX…	Dmel_sp|P14734|FKH_DROME, Dmel_sp|P32027|CROC_DROME, Dmel_sp|P32028|FD4_DROME, Dmel_sp|P32029|FD5_DROME, Dmel_sp|P32030|SLP1_DROME, Dmel_sp|P32031|SLP2_DROME, Dmel_sp|Q02360|FD2_DROME, Dmel_sp|Q02361|FD3_DROME, Dmel_sp|Q9VS05|FOXF_DROME, Dmel_tr|A0A4D6K5G3|A0A4D6K5G3_DROME, Dmel_tr|M9PF47|M9PF47_DROME, Dmel_tr|Q8IMA2|Q8IMA2_DROME, Dmel_tr|Q9V481|Q9V481_DROME, Dmel_tr|Q9W3Q5|Q9W3Q5_DROME, Dmel_tr|…	OG0000019
445	dd_Smes_g4_61	G	3135310	dd_Smes_g4_61_G_3135310	SMEST065771001.1	G647C	G216A	Missense	PH			OG0019578
446	dd_Smes_g4_65	A	74124	dd_Smes_g4_65_A_74124	SMEST067330002.1	T235A	S79T	Missense	PH			OG0044526
447	dd_Smes_g4_65	C	96021	dd_Smes_g4_65_C_96021	SMEST066980005.1	A1481G	K494R	Missense	PH			OG0013729
448	dd_Smes_g4_65	A	102874	dd_Smes_g4_65_A_102874	SMEST066980005.1	G226T	A76S	Missense	PH			OG0013729
449	dd_Smes_g4_65	A	107004	dd_Smes_g4_65_A_107004	SMEST066980005.1	G49T	D17Y	Missense	PH			OG0013729
450	dd_Smes_g4_65	A	116281	dd_Smes_g4_65_A_116281	SMEST066980005.1	G58T	A20S	Missense	PH			OG0013729
451	dd_Smes_g4_65	T	117752	dd_Smes_g4_65_T_117752	SMEST066991002.1	G169T	V57F	Missense	PH			OG0000258
452	dd_Smes_g4_65	A	118273	dd_Smes_g4_65_A_118273	SMEST066991002.1	C131A	S44*	Nonsense	PH			OG0000258
453	dd_Smes_g4_65	A	131534	dd_Smes_g4_65_A_131534	SMEST066980005.1	G91T	A31S	Missense	PH			OG0013729
454	dd_Smes_g4_65	T	154295	dd_Smes_g4_65_T_154295	SMEST066980005.1	C199A	P67T	Missense	PH			OG0013729
455	dd_Smes_g4_65	C	154470	dd_Smes_g4_65_C_154470	SMEST066980005.1	A24G	I8M	Missense	PH			OG0013729
456	dd_Smes_g4_65	A	162126	dd_Smes_g4_65_A_162126	SMEST066980005.1	C253T	P85S	Missense	PH			OG0013729
457	dd_Smes_g4_65	T	162135	dd_Smes_g4_65_T_162135	SMEST066980005.1	G244A	V82I	Missense	PH			OG0013729
458	dd_Smes_g4_65	G	1515117	dd_Smes_g4_65_G_1515117	SMEST067021004.1	T499C	C167R	Missense	PH	Hsa_sp|Q13569|TDG_HUMAN	Dmel_tr|Q9V4D8|Q9V4D8_DROME	OG0002236
459	dd_Smes_g4_65	G	1869346	dd_Smes_g4_65_G_1869346	SMEST067066001.1	G44C	S15T	Missense	PH			OG0044538
460	dd_Smes_g4_69	G	773253	dd_Smes_g4_69_G_773253	MSTRG.20313.2	A3923C	Q1308P	Missense	PH			OG0015106
461	dd_Smes_g4_77	G	39222	dd_Smes_g4_77_G_39222	SMEST072479023.1	C38G	T13S	Missense	PH			OG0016655
462	dd_Smes_g4_77	A	45804	dd_Smes_g4_77_A_45804	SMEST072479023.1	C161A	A54D	Missense	PH			OG0016655
463	dd_Smes_g4_77	A	45846	dd_Smes_g4_77_A_45846	SMEST072479023.1	G203A	S68N	Missense	PH			OG0016655
464	dd_Smes_g4_77	T	50602	dd_Smes_g4_77_T_50602	SMEST072479023.1	C98T	S33L	Missense	PH			OG0016655
465	dd_Smes_g4_77	T	51970	dd_Smes_g4_77_T_51970	SMEST072479023.1	A265T	I89L	Missense	PH			OG0016655
466	dd_Smes_g4_77	A	57625	dd_Smes_g4_77_A_57625	SMEST072479023.1	G32A	R11Q	Missense	PH			OG0016655
467	dd_Smes_g4_77	A	57639	dd_Smes_g4_77_A_57639	SMEST072479023.1	T46A	Y16N	Missense	PH			OG0016655
468	dd_Smes_g4_77	G	57657	dd_Smes_g4_77_G_57657	SMEST072479023.1	A64G	K22E	Missense	PH			OG0016655
469	dd_Smes_g4_77	T	57690	dd_Smes_g4_77_T_57690	SMEST072479023.1	A97T	T33S	Missense	PH			OG0016655
470	dd_Smes_g4_77	G	57735	dd_Smes_g4_77_G_57735	SMEST072479023.1	C142G	Q48E	Missense	PH			OG0016655
471	dd_Smes_g4_77	C	57774	dd_Smes_g4_77_C_57774	SMEST072479023.1	T181C	S61P	Missense	PH			OG0016655
472	dd_Smes_g4_77	A	110762	dd_Smes_g4_77_A_110762	SMEST072512001.1	C7A	P3T	Missense	PH	Hsa_sp|Q15334|L2GL1_HUMAN, Hsa_sp|Q6P1M3|L2GL2_HUMAN	Dmel_sp|P08111|L2GL_DROME	OG0002466
473	dd_Smes_g4_77	T	112088	dd_Smes_g4_77_T_112088	SMEST072512001.1	A22T	T8S	Missense	PH	Hsa_sp|Q15334|L2GL1_HUMAN, Hsa_sp|Q6P1M3|L2GL2_HUMAN	Dmel_sp|P08111|L2GL_DROME	OG0002466
474	dd_Smes_g4_77	C	118715	dd_Smes_g4_77_C_118715	SMEST072523001.1	A509C	K170T	Missense	PH			OG0044650
475	dd_Smes_g4_77	T	141573	dd_Smes_g4_77_T_141573	MSTRG.21208.3	C14T	T5M	Missense	PH	Hsa_sp|Q6ICG8|WBP2L_HUMAN, Hsa_sp|Q969T9|WBP2_HUMAN	Dmel_tr|Q9VU19|Q9VU19_DROME	OG0003330
476	dd_Smes_g4_77	A	147218	dd_Smes_g4_77_A_147218	MSTRG.21209.1	C32T	T11M	Missense	PH			OG0023784
477	dd_Smes_g4_77	G	158513	dd_Smes_g4_77_G_158513	MSTRG.21209.5	A125C	D42A	Missense	PH			OG0023784
478	dd_Smes_g4_77	C	158600	dd_Smes_g4_77_C_158600	MSTRG.21209.5	A38G	H13R	Missense	PH			OG0023784
479	dd_Smes_g4_77	A	167390	dd_Smes_g4_77_A_167390	SMEST072312002.1	G256A	V86I	Missense	PH			OG0023277
480	dd_Smes_g4_77	C	174301	dd_Smes_g4_77_C_174301	MSTRG.21210.5	A37G	M13V	Missense	PH	Hsa_sp|Q9H1E5|TMX4_HUMAN, Hsa_sp|Q9H3N1|TMX1_HUMAN	Dmel_tr|A0A0B4LHC9|A0A0B4LHC9_DROME	OG0003547
481	dd_Smes_g4_77	T	197080	dd_Smes_g4_77_T_197080	SMEST072345002.1	G2692A	G898R	Missense	PH			OG0044651
482	dd_Smes_g4_77	A	198702	dd_Smes_g4_77_A_198702	SMEST072345002.1	C1070T	T357I	Missense	PH			OG0044651
483	dd_Smes_g4_77	A	199623	dd_Smes_g4_77_A_199623	SMEST072345002.1	A149T	Y50F	Missense	PH			OG0044651
484	dd_Smes_g4_77	G	320538	dd_Smes_g4_77_G_320538	SMEST072467001.1	T166C	F56L	Missense	PH			OG0044654
485	dd_Smes_g4_77	T	320565	dd_Smes_g4_77_T_320565	SMEST072467001.1	G139A	V47I	Missense	PH			OG0044654
486	dd_Smes_g4_77	A	321794	dd_Smes_g4_77_A_321794	SMEST072467001.1	A756T	Q252H	Missense	PH			OG0044654
487	dd_Smes_g4_77	A	345962	dd_Smes_g4_77_A_345962	SMEST072478001.1	G106A	G36R	Missense	PH			OG0030524
488	dd_Smes_g4_77	A	345966	dd_Smes_g4_77_A_345966	SMEST072478001.1	C110A	P37H	Missense	PH			OG0030524
489	dd_Smes_g4_77	T	346916	dd_Smes_g4_77_T_346916	SMEST072478001.1	C20T	A7V	Missense	PH			OG0030524
490	dd_Smes_g4_77	G	346931	dd_Smes_g4_77_G_346931	SMEST072478001.1	C35G	A12G	Missense	PH			OG0030524
491	dd_Smes_g4_77	T	349042	dd_Smes_g4_77_T_349042	SMEST072478001.1	C113T	S38L	Missense	PH			OG0030524
492	dd_Smes_g4_77	C	379803	dd_Smes_g4_77_C_379803	MSTRG.21220.2	A28G	I10V	Missense	PH			OG0019616
493	dd_Smes_g4_77	T	383439	dd_Smes_g4_77_T_383439	MSTRG.21220.2	C571A	Q191K	Missense	PH			OG0019616
494	dd_Smes_g4_77	T	383583	dd_Smes_g4_77_T_383583	MSTRG.21220.2	C427A	L143I	Missense	PH			OG0019616
495	dd_Smes_g4_77	T	383740	dd_Smes_g4_77_T_383740	MSTRG.21220.2	T270A	D90E	Missense	PH			OG0019616
496	dd_Smes_g4_77	T	545574	dd_Smes_g4_77_T_545574	MSTRG.21223.1	T123A	D41E	Missense	PH	Hsa_sp|Q6UWP2|DHR11_HUMAN	Dmel_tr|Q5LJT3|Q5LJT3_DROME, Dmel_tr|Q6NNV7|Q6NNV7_DROME, Dmel_tr|Q8IRN0|Q8IRN0_DROME, Dmel_tr|Q9VD30|Q9VD30_DROME, Dmel_tr|Q9VDC0|Q9VDC0_DROME, Dmel_tr|Q9VMH9|Q9VMH9_DROME, Dmel_tr|Q9VU92|Q9VU92_DROME, Dmel_tr|Q9VYU9|Q9VYU9_DROME, Dmel_tr|Q9VZ19|Q9VZ19_DROME	OG0000259
497	dd_Smes_g4_77	T	545584	dd_Smes_g4_77_T_545584	MSTRG.21223.1	C113A	P38H	Missense	PH	Hsa_sp|Q6UWP2|DHR11_HUMAN	Dmel_tr|Q5LJT3|Q5LJT3_DROME, Dmel_tr|Q6NNV7|Q6NNV7_DROME, Dmel_tr|Q8IRN0|Q8IRN0_DROME, Dmel_tr|Q9VD30|Q9VD30_DROME, Dmel_tr|Q9VDC0|Q9VDC0_DROME, Dmel_tr|Q9VMH9|Q9VMH9_DROME, Dmel_tr|Q9VU92|Q9VU92_DROME, Dmel_tr|Q9VYU9|Q9VYU9_DROME, Dmel_tr|Q9VZ19|Q9VZ19_DROME	OG0000259
498	dd_Smes_g4_77	A	545585	dd_Smes_g4_77_A_545585	MSTRG.21223.1	C112T	P38S	Missense	PH	Hsa_sp|Q6UWP2|DHR11_HUMAN	Dmel_tr|Q5LJT3|Q5LJT3_DROME, Dmel_tr|Q6NNV7|Q6NNV7_DROME, Dmel_tr|Q8IRN0|Q8IRN0_DROME, Dmel_tr|Q9VD30|Q9VD30_DROME, Dmel_tr|Q9VDC0|Q9VDC0_DROME, Dmel_tr|Q9VMH9|Q9VMH9_DROME, Dmel_tr|Q9VU92|Q9VU92_DROME, Dmel_tr|Q9VYU9|Q9VYU9_DROME, Dmel_tr|Q9VZ19|Q9VZ19_DROME	OG0000259
499	dd_Smes_g4_77	A	545593	dd_Smes_g4_77_A_545593	MSTRG.21223.1	G104T	R35I	Missense	PH	Hsa_sp|Q6UWP2|DHR11_HUMAN	Dmel_tr|Q5LJT3|Q5LJT3_DROME, Dmel_tr|Q6NNV7|Q6NNV7_DROME, Dmel_tr|Q8IRN0|Q8IRN0_DROME, Dmel_tr|Q9VD30|Q9VD30_DROME, Dmel_tr|Q9VDC0|Q9VDC0_DROME, Dmel_tr|Q9VMH9|Q9VMH9_DROME, Dmel_tr|Q9VU92|Q9VU92_DROME, Dmel_tr|Q9VYU9|Q9VYU9_DROME, Dmel_tr|Q9VZ19|Q9VZ19_DROME	OG0000259
500	dd_Smes_g4_77	T	548278	dd_Smes_g4_77_T_548278	MSTRG.21223.1	G217A	V73I	Missense	PH	Hsa_sp|Q6UWP2|DHR11_HUMAN	Dmel_tr|Q5LJT3|Q5LJT3_DROME, Dmel_tr|Q6NNV7|Q6NNV7_DROME, Dmel_tr|Q8IRN0|Q8IRN0_DROME, Dmel_tr|Q9VD30|Q9VD30_DROME, Dmel_tr|Q9VDC0|Q9VDC0_DROME, Dmel_tr|Q9VMH9|Q9VMH9_DROME, Dmel_tr|Q9VU92|Q9VU92_DROME, Dmel_tr|Q9VYU9|Q9VYU9_DROME, Dmel_tr|Q9VZ19|Q9VZ19_DROME	OG0000259
501	dd_Smes_g4_77	T	548457	dd_Smes_g4_77_T_548457	MSTRG.21223.1	T38A	I13K	Missense	PH	Hsa_sp|Q6UWP2|DHR11_HUMAN	Dmel_tr|Q5LJT3|Q5LJT3_DROME, Dmel_tr|Q6NNV7|Q6NNV7_DROME, Dmel_tr|Q8IRN0|Q8IRN0_DROME, Dmel_tr|Q9VD30|Q9VD30_DROME, Dmel_tr|Q9VDC0|Q9VDC0_DROME, Dmel_tr|Q9VMH9|Q9VMH9_DROME, Dmel_tr|Q9VU92|Q9VU92_DROME, Dmel_tr|Q9VYU9|Q9VYU9_DROME, Dmel_tr|Q9VZ19|Q9VZ19_DROME	OG0000259
502	dd_Smes_g4_77	A	548671	dd_Smes_g4_77_A_548671	MSTRG.21223.1	A161T	N54I	Missense	PH	Hsa_sp|Q6UWP2|DHR11_HUMAN	Dmel_tr|Q5LJT3|Q5LJT3_DROME, Dmel_tr|Q6NNV7|Q6NNV7_DROME, Dmel_tr|Q8IRN0|Q8IRN0_DROME, Dmel_tr|Q9VD30|Q9VD30_DROME, Dmel_tr|Q9VDC0|Q9VDC0_DROME, Dmel_tr|Q9VMH9|Q9VMH9_DROME, Dmel_tr|Q9VU92|Q9VU92_DROME, Dmel_tr|Q9VYU9|Q9VYU9_DROME, Dmel_tr|Q9VZ19|Q9VZ19_DROME	OG0000259
503	dd_Smes_g4_81	T	376471	dd_Smes_g4_81_T_376471	SMEST074826001.1	G22A	A8T	Missense	PH	Hsa_sp|Q96DV4|RM38_HUMAN	Dmel_tr|Q9VY48|Q9VY48_DROME	OG0003836
504	dd_Smes_g4_84	A	429862	dd_Smes_g4_84_A_429862	SMEST075822003.1	G104T	G35V	Missense	PH			OG0030570
505	dd_Smes_g4_94	T	103501	dd_Smes_g4_94_T_103501	SMEST079489001.1	G43A	E15K	Missense	PH			OG0023563
506	dd_Smes_g4_94	G	220471	dd_Smes_g4_94_G_220471	SMEST079614001.1	A244G	I82V	Missense	PH	Hsa_sp|Q6P3S6|FBX42_HUMAN	Dmel_tr|Q9W281|Q9W281_DROME	OG0005073
507	dd_Smes_g4_94	T	220560	dd_Smes_g4_94_T_220560	SMEST079614001.1	G31T	G11*	Nonsense	PH	Hsa_sp|Q6P3S6|FBX42_HUMAN	Dmel_tr|Q9W281|Q9W281_DROME	OG0005073
508	dd_Smes_g4_94	A	220570	dd_Smes_g4_94_A_220570	SMEST079614001.1	T41A	F14Y	Missense	PH	Hsa_sp|Q6P3S6|FBX42_HUMAN	Dmel_tr|Q9W281|Q9W281_DROME	OG0005073
509	dd_Smes_g4_94	G	517115	dd_Smes_g4_94_G_517115	SMEST079651001.1	A550G	I184V	Missense	PH			OG0044832
510	dd_Smes_g4_94	G	517115	dd_Smes_g4_94_G_517115	SMEST079651001.1	A550G	I184V	Missense	PH			OG0044833
511	dd_Smes_g4_94	G	517163	dd_Smes_g4_94_G_517163	SMEST079651001.1	A598G	N200D	Missense	PH			OG0044832
512	dd_Smes_g4_94	G	517163	dd_Smes_g4_94_G_517163	SMEST079651001.1	A598G	N200D	Missense	PH			OG0044833
513	dd_Smes_g4_94	A	517235	dd_Smes_g4_94_A_517235	SMEST079651001.1	G670A	G224S	Missense	PH			OG0044832
514	dd_Smes_g4_94	A	517235	dd_Smes_g4_94_A_517235	SMEST079651001.1	G670A	G224S	Missense	PH			OG0044833
515	dd_Smes_g4_94	A	517349	dd_Smes_g4_94_A_517349	SMEST079651001.1	G784A	D262N	Missense	PH			OG0044832
516	dd_Smes_g4_94	A	517349	dd_Smes_g4_94_A_517349	SMEST079651001.1	G784A	D262N	Missense	PH			OG0044833
517	dd_Smes_g4_94	T	517575	dd_Smes_g4_94_T_517575	SMEST079651001.1	C1010T	S337L	Missense	PH			OG0044832
518	dd_Smes_g4_94	T	517575	dd_Smes_g4_94_T_517575	SMEST079651001.1	C1010T	S337L	Missense	PH			OG0044833
519	dd_Smes_g4_94	T	590136	dd_Smes_g4_94_T_590136	MSTRG.23261.1	C1165T	H389Y	Missense	PH			OG0044833
520	dd_Smes_g4_94	T	991703	dd_Smes_g4_94_T_991703	MSTRG.23283.4	G10A	A4T	Missense	PH	Hsa_sp|Q5W041|ARMC3_HUMAN	Dmel_tr|Q7JYM7|Q7JYM7_DROME	OG0006282
521	dd_Smes_g4_94	C	1150109	dd_Smes_g4_94_C_1150109	MSTRG.23281.1	C1134G	N378K	Missense	PH			OG0001547
522	dd_Smes_g4_94	C	2306213	dd_Smes_g4_94_C_2306213	SMEST079569003.1	C55G	P19A	Missense	PH			OG0004264
523	dd_Smes_g4_94	C	2569341	dd_Smes_g4_94_C_2569341	SMEST079606001.1	G71C	G24A	Missense	PH			OG0004264
524	dd_Smes_g4_11	T	5539924	dd_Smes_g4_11_T_5539924	SMEST006125001.1	C43T	H15Y	Missense	FS			OG0019177
525	dd_Smes_g4_110	C	895846	dd_Smes_g4_110_C_895846	SMEST003494001.1	T110C	V37A	Missense	FS			OG0003738
526	dd_Smes_g4_135	T	1246116	dd_Smes_g4_135_T_1246116	SMEST010652001.1	A32T	E11V	Missense	FS	Hsa_sp|Q9Y6N5|SQOR_HUMAN	Dmel_tr|Q9VZF6|Q9VZF6_DROME	OG0003669
527	dd_Smes_g4_14	T	3751783	dd_Smes_g4_14_T_3751783	SMEST014496001.1	G241T	V81L	Missense	FS			OG0003065
528	dd_Smes_g4_14	T	3751789	dd_Smes_g4_14_T_3751789	SMEST014496001.1	A247T	T83S	Missense	FS			OG0003065
529	dd_Smes_g4_14	C	3751799	dd_Smes_g4_14_C_3751799	SMEST014496001.1	T257C	M86T	Missense	FS			OG0003065
530	dd_Smes_g4_14	A	3751800	dd_Smes_g4_14_A_3751800	SMEST014496001.1	G258A	M86I	Missense	FS			OG0003065
531	dd_Smes_g4_14	T	5484729	dd_Smes_g4_14_T_5484729	SMEST014741002.1	G7T	G3*	Nonsense	FS	Hsa_sp|P02708|ACHA_HUMAN, Hsa_sp|P17787|ACHB2_HUMAN, Hsa_sp|P30532|ACHA5_HUMAN, Hsa_sp|P30926|ACHB4_HUMAN, Hsa_sp|P32297|ACHA3_HUMAN, Hsa_sp|P36544|ACHA7_HUMAN, Hsa_sp|P43681|ACHA4_HUMAN, Hsa_sp|Q05901|ACHB3_HUMAN, Hsa_sp|Q15822|ACHA2_HUMAN, Hsa_sp|Q15825|ACHA6_HUMAN, Hsa_sp|Q494W8|CRFM7_HUMAN, Hsa_sp|Q9GZZ6|ACH10_HUMAN, Hsa_sp|Q9UGM1|ACHA9_HUMAN, Hsa_tr|A0A1W2PN81|A0A1W2PN81_HUMAN	Dmel_sp|P04755|ACH3_DROME, Dmel_sp|P09478|ACH1_DROME, Dmel_sp|P17644|ACH2_DROME, Dmel_sp|P25162|ACH4_DROME, Dmel_tr|A0A0S0WNY8|A0A0S0WNY8_DROME, Dmel_tr|A0A499GGQ3|A0A499GGQ3_DROME, Dmel_tr|E1JJR2|E1JJR2_DROME, Dmel_tr|Q7KTF8|Q7KTF8_DROME, Dmel_tr|Q9W3G6|Q9W3G6_DROME	OG0000037
532	dd_Smes_g4_142	A	787754	dd_Smes_g4_142_A_787754	MSTRG.4658.1	G178T	A60S	Missense	FS	Hsa_sp|Q6XUX3|DUSTY_HUMAN		OG0003030
533	dd_Smes_g4_149	C	425920	dd_Smes_g4_149_C_425920	MSTRG.5012.4	A197G	E66G	Missense	FS	Hsa_sp|Q8IYW2|CFA46_HUMAN		OG0008567
534	dd_Smes_g4_149	C	425920	dd_Smes_g4_149_C_425920	MSTRG.5012.4	A197G	E66G	Missense	FS			OG0019281
535	dd_Smes_g4_172	T	985422	dd_Smes_g4_172_T_985422	SMEST019758001.1	C590T	T197I	Missense	FS	Hsa_sp|O43603|GALR2_HUMAN, Hsa_sp|O43613|OX1R_HUMAN, Hsa_sp|O43614|OX2R_HUMAN, Hsa_sp|O60755|GALR3_HUMAN, Hsa_sp|P0DQD5|NPY42_HUMAN, Hsa_sp|P21452|NK2R_HUMAN, Hsa_sp|P25103|NK1R_HUMAN, Hsa_sp|P25929|NPY1R_HUMAN, Hsa_sp|P28336|NMBR_HUMAN, Hsa_sp|P29371|NK3R_HUMAN, Hsa_sp|P30550|GRPR_HUMAN, Hsa_sp|P30556|AGTR1_HUMAN, Hsa_sp|P30872|SSR1_HUMAN, Hsa_sp|P30874|SSR2_HUMAN, Hsa_sp|P31391|SSR4_HUMAN, Hsa_…	Dmel_sp|A1ZAX0|CCH1R_DROME, Dmel_sp|P25931|RYAR_DROME, Dmel_sp|P30974|TLR1_DROME, Dmel_sp|P30975|TLR2_DROME, Dmel_sp|Q4V622|CCH2R_DROME, Dmel_sp|Q8IN35|SIFAR_DROME, Dmel_sp|Q9VML9|TRISR_DROME, Dmel_sp|Q9VNM1|NPFR_DROME, Dmel_tr|A0A0S0WMT8|A0A0S0WMT8_DROME, Dmel_tr|A8JUP8|A8JUP8_DROME, Dmel_tr|Q7M3J6|Q7M3J6_DROME, Dmel_tr|Q9NBC8|Q9NBC8_DROME, Dmel_tr|Q9U721|Q9U721_DROME, Dmel_tr|Q9VRM0|Q9VRM0_DROM…	OG0000005
536	dd_Smes_g4_172	A	985432	dd_Smes_g4_172_A_985432	SMEST019758001.1	T600A	N200K	Missense	FS	Hsa_sp|O43603|GALR2_HUMAN, Hsa_sp|O43613|OX1R_HUMAN, Hsa_sp|O43614|OX2R_HUMAN, Hsa_sp|O60755|GALR3_HUMAN, Hsa_sp|P0DQD5|NPY42_HUMAN, Hsa_sp|P21452|NK2R_HUMAN, Hsa_sp|P25103|NK1R_HUMAN, Hsa_sp|P25929|NPY1R_HUMAN, Hsa_sp|P28336|NMBR_HUMAN, Hsa_sp|P29371|NK3R_HUMAN, Hsa_sp|P30550|GRPR_HUMAN, Hsa_sp|P30556|AGTR1_HUMAN, Hsa_sp|P30872|SSR1_HUMAN, Hsa_sp|P30874|SSR2_HUMAN, Hsa_sp|P31391|SSR4_HUMAN, Hsa_…	Dmel_sp|A1ZAX0|CCH1R_DROME, Dmel_sp|P25931|RYAR_DROME, Dmel_sp|P30974|TLR1_DROME, Dmel_sp|P30975|TLR2_DROME, Dmel_sp|Q4V622|CCH2R_DROME, Dmel_sp|Q8IN35|SIFAR_DROME, Dmel_sp|Q9VML9|TRISR_DROME, Dmel_sp|Q9VNM1|NPFR_DROME, Dmel_tr|A0A0S0WMT8|A0A0S0WMT8_DROME, Dmel_tr|A8JUP8|A8JUP8_DROME, Dmel_tr|Q7M3J6|Q7M3J6_DROME, Dmel_tr|Q9NBC8|Q9NBC8_DROME, Dmel_tr|Q9U721|Q9U721_DROME, Dmel_tr|Q9VRM0|Q9VRM0_DROM…	OG0000005
537	dd_Smes_g4_172	T	985434	dd_Smes_g4_172_T_985434	SMEST019758001.1	C602T	S201F	Missense	FS	Hsa_sp|O43603|GALR2_HUMAN, Hsa_sp|O43613|OX1R_HUMAN, Hsa_sp|O43614|OX2R_HUMAN, Hsa_sp|O60755|GALR3_HUMAN, Hsa_sp|P0DQD5|NPY42_HUMAN, Hsa_sp|P21452|NK2R_HUMAN, Hsa_sp|P25103|NK1R_HUMAN, Hsa_sp|P25929|NPY1R_HUMAN, Hsa_sp|P28336|NMBR_HUMAN, Hsa_sp|P29371|NK3R_HUMAN, Hsa_sp|P30550|GRPR_HUMAN, Hsa_sp|P30556|AGTR1_HUMAN, Hsa_sp|P30872|SSR1_HUMAN, Hsa_sp|P30874|SSR2_HUMAN, Hsa_sp|P31391|SSR4_HUMAN, Hsa_…	Dmel_sp|A1ZAX0|CCH1R_DROME, Dmel_sp|P25931|RYAR_DROME, Dmel_sp|P30974|TLR1_DROME, Dmel_sp|P30975|TLR2_DROME, Dmel_sp|Q4V622|CCH2R_DROME, Dmel_sp|Q8IN35|SIFAR_DROME, Dmel_sp|Q9VML9|TRISR_DROME, Dmel_sp|Q9VNM1|NPFR_DROME, Dmel_tr|A0A0S0WMT8|A0A0S0WMT8_DROME, Dmel_tr|A8JUP8|A8JUP8_DROME, Dmel_tr|Q7M3J6|Q7M3J6_DROME, Dmel_tr|Q9NBC8|Q9NBC8_DROME, Dmel_tr|Q9U721|Q9U721_DROME, Dmel_tr|Q9VRM0|Q9VRM0_DROM…	OG0000005
538	dd_Smes_g4_18	C	1854215	dd_Smes_g4_18_C_1854215	SMEST022780001.1	T367C	W123R	Missense	FS			OG0023371
539	dd_Smes_g4_2	T	8318782	dd_Smes_g4_2_T_8318782	MSTRG.8835.2	G168A	M56I	Missense	FS	Hsa_sp|O75155|CAND2_HUMAN, Hsa_sp|Q86VP6|CAND1_HUMAN	Dmel_sp|Q9VKY2|CAND1_DROME	OG0002953
540	dd_Smes_g4_2	A	9328921	dd_Smes_g4_2_A_9328921	SMEST042616001.1	T100A	Y34N	Missense	FS			OG0043180
541	dd_Smes_g4_24	C	4659296	dd_Smes_g4_24_C_4659296	SMEST035193001.1	C45G	C15W	Missense	FS			OG0016803
542	dd_Smes_g4_24	C	4659298	dd_Smes_g4_24_C_4659298	SMEST035193001.1	T43G	C15G	Missense	FS			OG0016803
543	dd_Smes_g4_24	C	4659299	dd_Smes_g4_24_C_4659299	SMEST035193001.1	T42G	N14K	Missense	FS			OG0016803
544	dd_Smes_g4_255	A	309290	dd_Smes_g4_255_A_309290	MSTRG.11554.1	C758T	A253V	Missense	FS	Hsa_sp|O00144|FZD9_HUMAN, Hsa_sp|O60353|FZD6_HUMAN, Hsa_sp|O75084|FZD7_HUMAN, Hsa_sp|Q13467|FZD5_HUMAN, Hsa_sp|Q14332|FZD2_HUMAN, Hsa_sp|Q6FHJ7|SFRP4_HUMAN, Hsa_sp|Q92765|SFRP3_HUMAN, Hsa_sp|Q9H461|FZD8_HUMAN, Hsa_sp|Q9NPG1|FZD3_HUMAN, Hsa_sp|Q9ULV1|FZD4_HUMAN, Hsa_sp|Q9ULW2|FZD10_HUMAN, Hsa_sp|Q9UP38|FZD1_HUMAN	Dmel_sp|P18537|FRIZ_DROME, Dmel_sp|Q9NBW1|FRIZ4_DROME, Dmel_sp|Q9VVX3|FRIZ2_DROME	OG0000236
545	dd_Smes_g4_47	C	4510716	dd_Smes_g4_47_C_4510716	SMEST056847004.1	A138C	Q46H	Missense	FS			OG0007736
546	dd_Smes_g4_50	A	1442334	dd_Smes_g4_50_A_1442334	SMEST059568001.1	C242A	P81H	Missense	FS			OG0009689
547	dd_Smes_g4_8	A	1869756	dd_Smes_g4_8_A_1869756	MSTRG.21549.1	C335T	A112V	Missense	FS			OG0016945
548	dd_Smes_g4_8	G	6389150	dd_Smes_g4_8_G_6389150	MSTRG.21701.4	G241C	D81H	Missense	FS	Hsa_sp|P11498|PYC_HUMAN	Dmel_tr|Q0E9E2|Q0E9E2_DROME	OG0002921
549	dd_Smes_g4_8	C	6990506	dd_Smes_g4_8_C_6990506	SMEST077989001.1	A637G	N213D	Missense	FS	Hsa_sp|P0DMV8|HS71A_HUMAN, Hsa_sp|P0DMV9|HS71B_HUMAN, Hsa_sp|P11021|BIP_HUMAN, Hsa_sp|P11142|HSP7C_HUMAN, Hsa_sp|P17066|HSP76_HUMAN, Hsa_sp|P34931|HS71L_HUMAN, Hsa_sp|P38646|GRP75_HUMAN, Hsa_sp|P48741|HSP77_HUMAN, Hsa_sp|P54652|HSP72_HUMAN, Hsa_sp|Q0VDF9|HSP7E_HUMAN	Dmel_sp|O97125|HSP68_DROME, Dmel_sp|P02825|HSP71_DROME, Dmel_sp|P11146|HSP7B_DROME, Dmel_sp|P11147|HSP7D_DROME, Dmel_sp|P29843|HSP7A_DROME, Dmel_sp|P29844|BIP_DROME, Dmel_sp|P29845|HSP7E_DROME, Dmel_sp|P82910|HSP70_DROME, Dmel_sp|Q8INI8|HSP72_DROME, Dmel_sp|Q9BIR7|HSP75_DROME, Dmel_sp|Q9BIS2|HSP73_DROME, Dmel_sp|Q9VG58|HSP74_DROME, Dmel_tr|Q9VSI1|Q9VSI1_DROME	OG0000077
550	dd_Smes_g4_8	G	6990517	dd_Smes_g4_8_G_6990517	SMEST077989001.1	T626C	L209S	Missense	FS	Hsa_sp|P0DMV8|HS71A_HUMAN, Hsa_sp|P0DMV9|HS71B_HUMAN, Hsa_sp|P11021|BIP_HUMAN, Hsa_sp|P11142|HSP7C_HUMAN, Hsa_sp|P17066|HSP76_HUMAN, Hsa_sp|P34931|HS71L_HUMAN, Hsa_sp|P38646|GRP75_HUMAN, Hsa_sp|P48741|HSP77_HUMAN, Hsa_sp|P54652|HSP72_HUMAN, Hsa_sp|Q0VDF9|HSP7E_HUMAN	Dmel_sp|O97125|HSP68_DROME, Dmel_sp|P02825|HSP71_DROME, Dmel_sp|P11146|HSP7B_DROME, Dmel_sp|P11147|HSP7D_DROME, Dmel_sp|P29843|HSP7A_DROME, Dmel_sp|P29844|BIP_DROME, Dmel_sp|P29845|HSP7E_DROME, Dmel_sp|P82910|HSP70_DROME, Dmel_sp|Q8INI8|HSP72_DROME, Dmel_sp|Q9BIR7|HSP75_DROME, Dmel_sp|Q9BIS2|HSP73_DROME, Dmel_sp|Q9VG58|HSP74_DROME, Dmel_tr|Q9VSI1|Q9VSI1_DROME	OG0000077
551	dd_Smes_g4_8	A	6990521	dd_Smes_g4_8_A_6990521	SMEST077989001.1	G622T	V208F	Missense	FS	Hsa_sp|P0DMV8|HS71A_HUMAN, Hsa_sp|P0DMV9|HS71B_HUMAN, Hsa_sp|P11021|BIP_HUMAN, Hsa_sp|P11142|HSP7C_HUMAN, Hsa_sp|P17066|HSP76_HUMAN, Hsa_sp|P34931|HS71L_HUMAN, Hsa_sp|P38646|GRP75_HUMAN, Hsa_sp|P48741|HSP77_HUMAN, Hsa_sp|P54652|HSP72_HUMAN, Hsa_sp|Q0VDF9|HSP7E_HUMAN	Dmel_sp|O97125|HSP68_DROME, Dmel_sp|P02825|HSP71_DROME, Dmel_sp|P11146|HSP7B_DROME, Dmel_sp|P11147|HSP7D_DROME, Dmel_sp|P29843|HSP7A_DROME, Dmel_sp|P29844|BIP_DROME, Dmel_sp|P29845|HSP7E_DROME, Dmel_sp|P82910|HSP70_DROME, Dmel_sp|Q8INI8|HSP72_DROME, Dmel_sp|Q9BIR7|HSP75_DROME, Dmel_sp|Q9BIS2|HSP73_DROME, Dmel_sp|Q9VG58|HSP74_DROME, Dmel_tr|Q9VSI1|Q9VSI1_DROME	OG0000077
552	dd_Smes_g4_81	T	2060871	dd_Smes_g4_81_T_2060871	MSTRG.21960.2	T76A	W26R	Missense	FS			OG0011232
553	dd_Smes_g4_88	G	1817114	dd_Smes_g4_88_G_1817114	SMEST076927001.1	T89C	I30T	Missense	FS			OG0044772
554	dd_Smes_g4_94	C	1968299	dd_Smes_g4_94_C_1968299	SMEST079529001.1	G22C	A8P	Missense	FS			OG0004264
555	dd_Smes_g4_96	T	1921028	dd_Smes_g4_96_T_1921028	SMEST080049001.1	C655A	L219I	Missense	FS	Hsa_sp|Q5SY16|NOL9_HUMAN	Dmel_sp|A1ZA92|NOL9_DROME	OG0004719
556	dd_Smes_g4_10	C	17476	dd_Smes_g4_10_C_17476	MSTRG.679.1	T7C	S3P	Missense	PH			OG0023072
557	dd_Smes_g4_10	C	17515	dd_Smes_g4_10_C_17515	MSTRG.679.1	T46C	W16R	Missense	PH			OG0023072
558	dd_Smes_g4_127	G	1790475	dd_Smes_g4_127_G_1790475	SMEST008192001.1	G469C	G157R	Missense	PH			OG0008988
559	dd_Smes_g4_19	G	1196048	dd_Smes_g4_19_G_1196048	MSTRG.8078.1	T292C	F98L	Missense	PH			OG0016661
560	dd_Smes_g4_19	T	1510565	dd_Smes_g4_19_T_1510565	SMEST024557006.1	T118A	L40M	Missense	PH			OG0003738
561	dd_Smes_g4_2	G	8276872	dd_Smes_g4_2_G_8276872	SMEST042513001.1	A99G	I33M	Missense	PH	Hsa_sp|Q8IY34|S15A3_HUMAN, Hsa_sp|Q8N697|S15A4_HUMAN		OG0002735
562	dd_Smes_g4_20	A	5416790	dd_Smes_g4_20_A_5416790	SMEST028865005.1	G142A	E48K	Missense	PH	Hsa_sp|O00468|AGRIN_HUMAN, Hsa_sp|O95633|FSTL3_HUMAN, Hsa_sp|P19883|FST_HUMAN, Hsa_sp|P98160|PGBM_HUMAN, Hsa_sp|Q5T1H1|EYS_HUMAN, Hsa_sp|Q63HQ2|EGFLA_HUMAN, Hsa_sp|Q8IYR6|TEFF1_HUMAN, Hsa_sp|Q9UIK5|TEFF2_HUMAN	Dmel_sp|A0A1F4|EYS_DROME, Dmel_tr|A1ZA87|A1ZA87_DROME, Dmel_tr|Q86NV3|Q86NV3_DROME, Dmel_tr|Q9VSK1|Q9VSK1_DROME, Dmel_tr|Q9W4Y3|Q9W4Y3_DROME	OG0000124
563	dd_Smes_g4_208	C	668863	dd_Smes_g4_208_C_668863	MSTRG.9515.4	T29C	L10S	Missense	PH	Hsa_sp|P84090|ERH_HUMAN	Dmel_sp|Q24337|ER_DROME	OG0003127
564	dd_Smes_g4_21	A	70051	dd_Smes_g4_21_A_70051	SMEST030145001.1	T103A	F35I	Missense	PH			OG0023439
565	dd_Smes_g4_21	A	70054	dd_Smes_g4_21_A_70054	SMEST030145001.1	C106A	Q36K	Missense	PH			OG0023439
566	dd_Smes_g4_22	G	5538355	dd_Smes_g4_22_G_5538355	MSTRG.10163.7	G6C	M2I	Missense	PH			OG0019409
567	dd_Smes_g4_22	A	5538360	dd_Smes_g4_22_A_5538360	MSTRG.10163.7	G1T	V1F	Missense	PH			OG0019409
568	dd_Smes_g4_23	C	520363	dd_Smes_g4_23_C_520363	SMEST033796002.1	C24G	Y8*	Nonsense	PH	Hsa_sp|Q14D33|RTP5_HUMAN, Hsa_sp|Q96DX8|RTP4_HUMAN, Hsa_sp|Q9BQQ7|RTP3_HUMAN		OG0003719
569	dd_Smes_g4_23	T	520365	dd_Smes_g4_23_T_520365	SMEST033796002.1	T22A	Y8N	Missense	PH	Hsa_sp|Q14D33|RTP5_HUMAN, Hsa_sp|Q96DX8|RTP4_HUMAN, Hsa_sp|Q9BQQ7|RTP3_HUMAN		OG0003719
570	dd_Smes_g4_250	T	540117	dd_Smes_g4_250_T_540117	MSTRG.11468.1	C154T	R52C	Missense	PH			OG0043731
571	dd_Smes_g4_259	T	203531	dd_Smes_g4_259_T_203531	SMEST036051002.1	G47T	G16V	Missense	PH			OG0030030
572	dd_Smes_g4_30	A	3992335	dd_Smes_g4_30_A_3992335	MSTRG.13614.1	A96T	K32N	Missense	PH			OG0008445
573	dd_Smes_g4_30	A	3992335	dd_Smes_g4_30_A_3992335	MSTRG.13614.1	A96T	K32N	Missense	PH			OG0043919
574	dd_Smes_g4_30	G	4951041	dd_Smes_g4_30_G_4951041	SMEST043792001.1	A102G	I34M	Missense	PH			OG0011177
575	dd_Smes_g4_31	C	4293073	dd_Smes_g4_31_C_4293073	SMEST044524006.1	G11C	G4A	Missense	PH			OG0009349
576	dd_Smes_g4_35	T	703572	dd_Smes_g4_35_T_703572	MSTRG.14628.3	A22T	K8*	Nonsense	PH	Hsa_sp|O43707|ACTN4_HUMAN, Hsa_sp|P12814|ACTN1_HUMAN, Hsa_sp|P35609|ACTN2_HUMAN, Hsa_sp|Q08043|ACTN3_HUMAN, Hsa_sp|Q96JQ2|CLMN_HUMAN	Dmel_sp|P18091|ACTN_DROME	OG0000568
577	dd_Smes_g4_354	G	176391	dd_Smes_g4_354_G_176391	MSTRG.14796.2	G422C	R141P	Missense	PH			OG0005239
578	dd_Smes_g4_354	T	176397	dd_Smes_g4_354_T_176397	MSTRG.14796.2	G416A	S139N	Missense	PH			OG0005239
579	dd_Smes_g4_39	G	4432832	dd_Smes_g4_39_G_4432832	SMEST050553001.1	T121C	Y41H	Missense	PH			OG0044103
580	dd_Smes_g4_44	T	2872181	dd_Smes_g4_44_T_2872181	SMEST055037001.1	C94T	Q32*	Nonsense	PH			OG0019523
581	dd_Smes_g4_45	G	2949618	dd_Smes_g4_45_G_2949618	SMEST055640001.1	T11G	M4R	Missense	PH	Hsa_sp|P23975|SC6A2_HUMAN, Hsa_sp|P30531|SC6A1_HUMAN, Hsa_sp|P31641|SC6A6_HUMAN, Hsa_sp|P31645|SC6A4_HUMAN, Hsa_sp|P48029|SC6A8_HUMAN, Hsa_sp|P48065|S6A12_HUMAN, Hsa_sp|P48066|S6A11_HUMAN, Hsa_sp|P48067|SC6A9_HUMAN, Hsa_sp|Q01959|SC6A3_HUMAN, Hsa_sp|Q99884|SC6A7_HUMAN, Hsa_sp|Q9NSD5|S6A13_HUMAN, Hsa_sp|Q9UN76|S6A14_HUMAN, Hsa_sp|Q9Y345|SC6A5_HUMAN	Dmel_sp|P51905|SC6A4_DROME, Dmel_sp|Q7K4Y6|DAT_DROME, Dmel_sp|Q9VR07|INE_DROME, Dmel_sp|Q9W4C5|NAAT1_DROME, Dmel_tr|A1Z8V9|A1Z8V9_DROME, Dmel_tr|A1ZBC7|A1ZBC7_DROME, Dmel_tr|Q7K330|Q7K330_DROME, Dmel_tr|Q9V4E7|Q9V4E7_DROME, Dmel_tr|Q9VJR4|Q9VJR4_DROME, Dmel_tr|Q9VLY6|Q9VLY6_DROME, Dmel_tr|Q9VSV2|Q9VSV2_DROME, Dmel_tr|Q9W1J0|Q9W1J0_DROME	OG0000028
582	dd_Smes_g4_57	C	741068	dd_Smes_g4_57_C_741068	SMEST062973002.1	A13G	R5G	Missense	PH	Hsa_sp|A6NDR6|ME3L1_HUMAN, Hsa_sp|A8K0S8|ME3L2_HUMAN, Hsa_sp|O00470|MEIS1_HUMAN, Hsa_sp|O14770|MEIS2_HUMAN, Hsa_sp|P55347|PKNX1_HUMAN, Hsa_sp|Q15583|TGIF1_HUMAN, Hsa_sp|Q8IUE0|TF2LY_HUMAN, Hsa_sp|Q8IUE1|TF2LX_HUMAN, Hsa_sp|Q96KN3|PKNX2_HUMAN, Hsa_sp|Q99687|MEIS3_HUMAN, Hsa_sp|Q9GZN2|TGIF2_HUMAN	Dmel_sp|O46339|HTH_DROME, Dmel_tr|A1Z913|A1Z913_DROME, Dmel_tr|A1Z916|A1Z916_DROME	OG0000363
583	dd_Smes_g4_58	A	2646204	dd_Smes_g4_58_A_2646204	SMEST063214002.1	T131A	L44*	Nonsense	PH	Hsa_sp|O15554|KCNN4_HUMAN, Hsa_sp|Q92952|KCNN1_HUMAN, Hsa_sp|Q9H2S1|KCNN2_HUMAN, Hsa_sp|Q9UGI6|KCNN3_HUMAN	Dmel_sp|Q7KVW5|KCNN_DROME	OG0000700
584	dd_Smes_g4_62	A	837044	dd_Smes_g4_62_A_837044	SMEST066258001.1	A89T	D30V	Missense	PH			OG0023743
585	dd_Smes_g4_70	T	850661	dd_Smes_g4_70_T_850661	MSTRG.20649.4	C16T	H6Y	Missense	PH			OG0015116
586	dd_Smes_g4_70	T	850661	dd_Smes_g4_70_T_850661	MSTRG.20649.4	C16T	H6Y	Missense	PH			OG0030491
587	dd_Smes_g4_77	T	50709	dd_Smes_g4_77_T_50709	SMEST072479023.1	A205T	K69*	Nonsense	PH			OG0016655
588	dd_Smes_g4_77	C	50711	dd_Smes_g4_77_C_50711	SMEST072479023.1	A207C	K69N	Missense	PH			OG0016655
589	dd_Smes_g4_9	G	764137	dd_Smes_g4_9_G_764137	SMEST081995003.1	G3C	W1C	Missense	PH	Hsa_sp|Q6DD88|ATLA3_HUMAN, Hsa_sp|Q8NHH9|ATLA2_HUMAN, Hsa_sp|Q8WXF7|ATLA1_HUMAN, Hsa_sp|Q9ULX5|RN112_HUMAN	Dmel_sp|Q9VC57|ATLAS_DROME	OG0000417
590	dd_Smes_g4_9	A	764138	dd_Smes_g4_9_A_764138	SMEST081995003.1	G2T	W1L	Missense	PH	Hsa_sp|Q6DD88|ATLA3_HUMAN, Hsa_sp|Q8NHH9|ATLA2_HUMAN, Hsa_sp|Q8WXF7|ATLA1_HUMAN, Hsa_sp|Q9ULX5|RN112_HUMAN	Dmel_sp|Q9VC57|ATLAS_DROME	OG0000417
591	dd_Smes_g4_94	T	517500	dd_Smes_g4_94_T_517500	SMEST079651001.1	A935T	E312V	Missense	PH			OG0044832
592	dd_Smes_g4_94	T	517500	dd_Smes_g4_94_T_517500	SMEST079651001.1	A935T	E312V	Missense	PH			OG0044833
593	dd_Smes_g4_13	G	1765970	dd_Smes_g4_13_G_1765970	MSTRG.3438.3	A275C	N92T	Missense	FS			OG0023210
594	dd_Smes_g4_19	C	1504373	dd_Smes_g4_19_C_1504373	SMEST024557006.1	A112G	I38V	Missense	FS			OG0003738
595	dd_Smes_g4_21	T	6384781	dd_Smes_g4_21_T_6384781	MSTRG.9742.1	G2179A	V727I	Missense	FS			OG0019172
596	dd_Smes_g4_21	C	6384786	dd_Smes_g4_21_C_6384786	MSTRG.9742.1	C2174G	T725R	Missense	FS			OG0019172
597	dd_Smes_g4_224	A	672188	dd_Smes_g4_224_A_672188	SMEST031406002.1	C41T	P14L	Missense	FS	Hsa_sp|Q5JXM2|MET24_HUMAN		OG0000265
598	dd_Smes_g4_224	G	672192	dd_Smes_g4_224_G_672192	SMEST031406002.1	A37C	K13Q	Missense	FS	Hsa_sp|Q5JXM2|MET24_HUMAN		OG0000265
599	dd_Smes_g4_278	C	132725	dd_Smes_g4_278_C_132725	MSTRG.12387.1	A260G	E87G	Missense	FS			OG0023536
600	dd_Smes_g4_3	A	499585	dd_Smes_g4_3_A_499585	SMEST051531001.1	G100A	D34N	Missense	FS			OG0030093
601	dd_Smes_g4_362	C	109433	dd_Smes_g4_362_C_109433	SMEST047829001.1	T440C	V147A	Missense	FS	Hsa_sp|A3KN83|SBNO1_HUMAN, Hsa_sp|Q9Y2G9|SBNO2_HUMAN	Dmel_sp|A8JUV0|SBNO_DROME, Dmel_tr|Q9V453|Q9V453_DROME	OG0001004
602	dd_Smes_g4_362	A	109444	dd_Smes_g4_362_A_109444	SMEST047829001.1	C451A	H151N	Missense	FS	Hsa_sp|A3KN83|SBNO1_HUMAN, Hsa_sp|Q9Y2G9|SBNO2_HUMAN	Dmel_sp|A8JUV0|SBNO_DROME, Dmel_tr|Q9V453|Q9V453_DROME	OG0001004
603	dd_Smes_g4_362	G	109446	dd_Smes_g4_362_G_109446	SMEST047829001.1	C453G	H151Q	Missense	FS	Hsa_sp|A3KN83|SBNO1_HUMAN, Hsa_sp|Q9Y2G9|SBNO2_HUMAN	Dmel_sp|A8JUV0|SBNO_DROME, Dmel_tr|Q9V453|Q9V453_DROME	OG0001004
604	dd_Smes_g4_362	G	109447	dd_Smes_g4_362_G_109447	SMEST047829001.1	A454G	I152V	Missense	FS	Hsa_sp|A3KN83|SBNO1_HUMAN, Hsa_sp|Q9Y2G9|SBNO2_HUMAN	Dmel_sp|A8JUV0|SBNO_DROME, Dmel_tr|Q9V453|Q9V453_DROME	OG0001004
605	dd_Smes_g4_49	C	2976308	dd_Smes_g4_49_C_2976308	MSTRG.17350.1	T76C	Y26H	Missense	FS	Hsa_sp|P15882|CHIN_HUMAN, Hsa_sp|P52757|CHIO_HUMAN, Hsa_sp|Q53QZ3|RHG15_HUMAN, Hsa_sp|Q5T5U3|RHG21_HUMAN, Hsa_sp|Q6ZUM4|RHG27_HUMAN, Hsa_sp|Q8IWW6|RHG12_HUMAN, Hsa_sp|Q9BRR9|RHG09_HUMAN, Hsa_sp|Q9P227|RHG23_HUMAN	Dmel_tr|Q9VWL7|Q9VWL7_DROME, Dmel_tr|Q9W4A9|Q9W4A9_DROME, Dmel_tr|X2JCF3|X2JCF3_DROME, Dmel_tr|X2JEI9|X2JEI9_DROME	OG0000319
606	dd_Smes_g4_5	T	5099098	dd_Smes_g4_5_T_5099098	MSTRG.17565.3	G13T	G5C	Missense	FS	Hsa_sp|O15040|TCPR2_HUMAN	Dmel_sp|Q6NLL1|Y1411_DROME	OG0003567
607	dd_Smes_g4_56	T	2681122	dd_Smes_g4_56_T_2681122	SMEST062402004.1	G48T	W16C	Missense	FS	Hsa_sp|Q8TDJ6|DMXL2_HUMAN, Hsa_sp|Q9Y485|DMXL1_HUMAN	Dmel_tr|Q9W425|Q9W425_DROME	OG0001753
608	dd_Smes_g4_59	T	2437451	dd_Smes_g4_59_T_2437451	SMEST063621001.1	G30T	M10I	Missense	FS	Hsa_sp|P0CG47|UBB_HUMAN, Hsa_sp|P0CG48|UBC_HUMAN, Hsa_sp|P11441|UBL4A_HUMAN, Hsa_sp|P62979|RS27A_HUMAN, Hsa_sp|P62987|RL40_HUMAN, Hsa_sp|Q15843|NEDD8_HUMAN, Hsa_sp|Q8N7F7|UBL4B_HUMAN, Hsa_tr|A0A2R8Y422|A0A2R8Y422_HUMAN	Dmel_sp|P0CG69|UBIQP_DROME, Dmel_sp|P15357|RS27A_DROME, Dmel_sp|P18101|RL40_DROME, Dmel_sp|Q9VJ33|NEDD8_DROME, Dmel_tr|Q9VEC8|Q9VEC8_DROME, Dmel_tr|Q9W418|Q9W418_DROME, Dmel_tr|R9PY16|R9PY16_DROME	OG0000101
609	dd_Smes_g4_6	A	3699515	dd_Smes_g4_6_A_3699515	SMEST069312001.1	C367A	L123I	Missense	FS	Hsa_sp|O43422|P52K_HUMAN, Hsa_sp|Q5SVZ6|ZMYM1_HUMAN, Hsa_sp|Q9UJ78|ZMYM5_HUMAN		OG0000061
610	dd_Smes_g4_128	T	707250	dd_Smes_g4_128_T_707250	MSTRG.3290.3	G357T	K119N	Missense	PH			OG0011811
611	dd_Smes_g4_178	A	958409	dd_Smes_g4_178_A_958409	MSTRG.7206.2	T46A	F16I	Missense	PH			OG0043237
612	dd_Smes_g4_250	C	540359	dd_Smes_g4_250_C_540359	MSTRG.11468.1	A28C	N10H	Missense	PH			OG0043731
613	dd_Smes_g4_250	A	540393	dd_Smes_g4_250_A_540393	MSTRG.11468.1	T62A	L21*	Nonsense	PH			OG0043731
614	dd_Smes_g4_250	C	540401	dd_Smes_g4_250_C_540401	MSTRG.11468.1	G70C	V24L	Missense	PH			OG0043731
615	dd_Smes_g4_28	T	615641	dd_Smes_g4_28_T_615641	SMEST040165001.1	A140T	K47I	Missense	PH			OG0003737
616	dd_Smes_g4_296	T	314486	dd_Smes_g4_296_T_314486	SMEST040565001.1	C27A	S9R	Missense	PH			OG0016833
617	dd_Smes_g4_3	G	13303039	dd_Smes_g4_3_G_13303039	SMEST051078002.1	A82C	N28H	Missense	PH	Hsa_sp|O00408|PDE2A_HUMAN, Hsa_sp|O76074|PDE5A_HUMAN, Hsa_sp|Q9HCR9|PDE11_HUMAN, Hsa_sp|Q9Y233|PDE10_HUMAN	Dmel_sp|Q9VFI9|PDE6_DROME, Dmel_sp|Q9VJ79|PDE11_DROME	OG0000212
618	dd_Smes_g4_3	A	13303054	dd_Smes_g4_3_A_13303054	SMEST051078002.1	A67T	K23*	Nonsense	PH	Hsa_sp|O00408|PDE2A_HUMAN, Hsa_sp|O76074|PDE5A_HUMAN, Hsa_sp|Q9HCR9|PDE11_HUMAN, Hsa_sp|Q9Y233|PDE10_HUMAN	Dmel_sp|Q9VFI9|PDE6_DROME, Dmel_sp|Q9VJ79|PDE11_DROME	OG0000212
619	dd_Smes_g4_44	G	2025099	dd_Smes_g4_44_G_2025099	SMEST054982001.1	C140G	P47R	Missense	PH			OG0014981
620	dd_Smes_g4_44	A	2025128	dd_Smes_g4_44_A_2025128	SMEST054982001.1	C169A	L57I	Missense	PH			OG0014981
621	dd_Smes_g4_5	A	7792920	dd_Smes_g4_5_A_7792920	MSTRG.17650.4	T23A	V8D	Missense	PH	Hsa_sp|O43815|STRN_HUMAN, Hsa_sp|Q13033|STRN3_HUMAN, Hsa_sp|Q9NRL3|STRN4_HUMAN	Dmel_tr|D3DML3|D3DML3_DROME	OG0001617
622	dd_Smes_g4_6	A	9204043	dd_Smes_g4_6_A_9204043	SMEST069889001.1	G76A	A26T	Missense	PH			OG0010849
623	dd_Smes_g4_87	T	2262394	dd_Smes_g4_87_T_2262394	SMEST076680022.1	C161A	P54H	Missense	PH			OG0003064
624	dd_Smes_g4_10	A	5628019	dd_Smes_g4_10_A_5628019	SMEST003058001.1	G733A	V245I	Missense	FS			OG0019146
625	dd_Smes_g4_10	G	5628020	dd_Smes_g4_10_G_5628020	SMEST003058001.1	T734G	V245G	Missense	FS			OG0019146
626	dd_Smes_g4_146	A	250357	dd_Smes_g4_146_A_250357	SMEST013579002.1	T642A	F214L	Missense	FS			OG0003065
627	dd_Smes_g4_2	A	4566305	dd_Smes_g4_2_A_4566305	SMEST042145001.1	G284A	G95D	Missense	FS			OG0008193
628	dd_Smes_g4_20	G	7153511	dd_Smes_g4_20_G_7153511	MSTRG.9278.1	T280G	W94G	Missense	FS			OG0007938
629	dd_Smes_g4_20	G	7153511	dd_Smes_g4_20_G_7153511	MSTRG.9278.1	T280G	W94G	Missense	FS			OG0008948
630	dd_Smes_g4_214	G	527911	dd_Smes_g4_214_G_527911	SMEST029489001.1	C20G	P7R	Missense	FS	Hsa_sp|O43422|P52K_HUMAN, Hsa_sp|Q5SVZ6|ZMYM1_HUMAN, Hsa_sp|Q9UJ78|ZMYM5_HUMAN		OG0000061
631	dd_Smes_g4_214	T	527916	dd_Smes_g4_214_T_527916	SMEST029489001.1	C25T	L9F	Missense	FS	Hsa_sp|O43422|P52K_HUMAN, Hsa_sp|Q5SVZ6|ZMYM1_HUMAN, Hsa_sp|Q9UJ78|ZMYM5_HUMAN		OG0000061
632	dd_Smes_g4_214	A	527917	dd_Smes_g4_214_A_527917	SMEST029489001.1	T26A	L9H	Missense	FS	Hsa_sp|O43422|P52K_HUMAN, Hsa_sp|Q5SVZ6|ZMYM1_HUMAN, Hsa_sp|Q9UJ78|ZMYM5_HUMAN		OG0000061
633	dd_Smes_g4_214	C	527928	dd_Smes_g4_214_C_527928	SMEST029489001.1	G37C	E13Q	Missense	FS	Hsa_sp|O43422|P52K_HUMAN, Hsa_sp|Q5SVZ6|ZMYM1_HUMAN, Hsa_sp|Q9UJ78|ZMYM5_HUMAN		OG0000061
634	dd_Smes_g4_214	A	527937	dd_Smes_g4_214_A_527937	SMEST029489001.1	G46A	D16N	Missense	FS	Hsa_sp|O43422|P52K_HUMAN, Hsa_sp|Q5SVZ6|ZMYM1_HUMAN, Hsa_sp|Q9UJ78|ZMYM5_HUMAN		OG0000061
635	dd_Smes_g4_216	A	496711	dd_Smes_g4_216_A_496711	SMEST029688001.1	G33T	Q11H	Missense	FS	Hsa_sp|O95343|SIX3_HUMAN, Hsa_sp|O95475|SIX6_HUMAN, Hsa_sp|Q15475|SIX1_HUMAN, Hsa_sp|Q9NPC8|SIX2_HUMAN	Dmel_sp|Q27350|SO_DROME, Dmel_sp|Q95RW8|OPTIX_DROME, Dmel_tr|Q9Y1P6|Q9Y1P6_DROME	OG0000448
636	dd_Smes_g4_26	A	3888515	dd_Smes_g4_26_A_3888515	SMEST037711001.1	G113A	R38Q	Missense	FS			OG0043757
637	dd_Smes_g4_28	G	3969740	dd_Smes_g4_28_G_3969740	MSTRG.12534.12	C733G	L245V	Missense	FS			OG0003981
638	dd_Smes_g4_41	A	1533289	dd_Smes_g4_41_A_1533289	SMEST053055001.1	T353A	L118Q	Missense	FS			OG0044169
639	dd_Smes_g4_7	G	1634077	dd_Smes_g4_7_G_1634077	SMEST073411002.1	A208G	K70E	Missense	FS			OG0003979
640	dd_Smes_g4_7	A	1634089	dd_Smes_g4_7_A_1634089	SMEST073411002.1	G220A	A74T	Missense	FS			OG0003979
641	dd_Smes_g4_100	T	1787650	dd_Smes_g4_100_T_1787650	SMEST000119004.1	C206A	S69*	Nonsense	PH	Hsa_sp|Q96AQ8|MCUR1_HUMAN, Hsa_sp|Q9GZT6|CC90B_HUMAN		OG0008324
642	dd_Smes_g4_101	A	117040	dd_Smes_g4_101_A_117040	SMEST000309001.1	C31A	L11I	Missense	PH	Hsa_sp|Q9Y5Q8|TF3C5_HUMAN	Dmel_tr|Q9VIZ2|Q9VIZ2_DROME	OG0003387
643	dd_Smes_g4_114	G	1771201	dd_Smes_g4_114_G_1771201	SMEST004535001.1	T325G	L109V	Missense	PH			OG0029478
644	dd_Smes_g4_114	A	1771208	dd_Smes_g4_114_A_1771208	SMEST004535001.1	G332A	R111H	Missense	PH			OG0029478
645	dd_Smes_g4_129	T	456781	dd_Smes_g4_129_T_456781	MSTRG.3340.1	G35A	R12K	Missense	PH	Hsa_sp|Q8WUD6|CHPT1_HUMAN, Hsa_sp|Q9Y6K0|CEPT1_HUMAN	Dmel_tr|A0A0B4K7Y4|A0A0B4K7Y4_DROME	OG0002005
646	dd_Smes_g4_129	A	456784	dd_Smes_g4_129_A_456784	MSTRG.3340.1	C32T	T11M	Missense	PH	Hsa_sp|Q8WUD6|CHPT1_HUMAN, Hsa_sp|Q9Y6K0|CEPT1_HUMAN	Dmel_tr|A0A0B4K7Y4|A0A0B4K7Y4_DROME	OG0002005
647	dd_Smes_g4_143	A	511974	dd_Smes_g4_143_A_511974	SMEST013101002.1	T104A	V35D	Missense	PH			OG0009701
648	dd_Smes_g4_164	T	565318	dd_Smes_g4_164_T_565318	MSTRG.6372.4	G31T	E11*	Nonsense	PH			OG0012695
649	dd_Smes_g4_176	G	1135622	dd_Smes_g4_176_G_1135622	SMEST020356005.1	A76G	K26E	Missense	PH			OG0043227
650	dd_Smes_g4_183	C	314762	dd_Smes_g4_183_C_314762	MSTRG.7796.1	T119G	V40G	Missense	PH			OG0011187
651	dd_Smes_g4_183	A	314763	dd_Smes_g4_183_A_314763	MSTRG.7796.1	G118T	V40L	Missense	PH			OG0011187
652	dd_Smes_g4_183	C	314768	dd_Smes_g4_183_C_314768	MSTRG.7796.1	T113G	L38W	Missense	PH			OG0011187
653	dd_Smes_g4_183	T	314774	dd_Smes_g4_183_T_314774	MSTRG.7796.1	T107A	F36Y	Missense	PH			OG0011187
654	dd_Smes_g4_183	C	314801	dd_Smes_g4_183_C_314801	MSTRG.7796.1	C80G	T27R	Missense	PH			OG0011187
655	dd_Smes_g4_183	G	314846	dd_Smes_g4_183_G_314846	MSTRG.7796.1	A35C	Y12S	Missense	PH			OG0011187
656	dd_Smes_g4_2	A	8318850	dd_Smes_g4_2_A_8318850	MSTRG.8835.2	G100T	A34S	Missense	PH	Hsa_sp|O75155|CAND2_HUMAN, Hsa_sp|Q86VP6|CAND1_HUMAN	Dmel_sp|Q9VKY2|CAND1_DROME	OG0002953
657	dd_Smes_g4_2	G	8318857	dd_Smes_g4_2_G_8318857	MSTRG.8835.2	A93C	R31S	Missense	PH	Hsa_sp|O75155|CAND2_HUMAN, Hsa_sp|Q86VP6|CAND1_HUMAN	Dmel_sp|Q9VKY2|CAND1_DROME	OG0002953
658	dd_Smes_g4_2	C	8318862	dd_Smes_g4_2_C_8318862	MSTRG.8835.2	A88G	K30E	Missense	PH	Hsa_sp|O75155|CAND2_HUMAN, Hsa_sp|Q86VP6|CAND1_HUMAN	Dmel_sp|Q9VKY2|CAND1_DROME	OG0002953
659	dd_Smes_g4_269	T	255461	dd_Smes_g4_269_T_255461	SMEST037351002.1	C152A	T51K	Missense	PH	Hsa_sp|O60503|ADCY9_HUMAN	Dmel_tr|M9PEP2|M9PEP2_DROME	OG0002770
660	dd_Smes_g4_28	G	3583325	dd_Smes_g4_28_G_3583325	SMEST039967002.1	A173G	K58R	Missense	PH	Hsa_sp|Q6NXE6|ARMC6_HUMAN	Dmel_sp|Q7K486|ARMC6_DROME	OG0006958
661	dd_Smes_g4_28	T	3583328	dd_Smes_g4_28_T_3583328	SMEST039967002.1	A176T	Y59F	Missense	PH	Hsa_sp|Q6NXE6|ARMC6_HUMAN	Dmel_sp|Q7K486|ARMC6_DROME	OG0006958
662	dd_Smes_g4_28	C	3583336	dd_Smes_g4_28_C_3583336	SMEST039967002.1	T184C	S62P	Missense	PH	Hsa_sp|Q6NXE6|ARMC6_HUMAN	Dmel_sp|Q7K486|ARMC6_DROME	OG0006958
663	dd_Smes_g4_28	T	3583345	dd_Smes_g4_28_T_3583345	SMEST039967002.1	G193T	A65S	Missense	PH	Hsa_sp|Q6NXE6|ARMC6_HUMAN	Dmel_sp|Q7K486|ARMC6_DROME	OG0006958
664	dd_Smes_g4_31	A	1660739	dd_Smes_g4_31_A_1660739	SMEST044282002.1	G34A	E12K	Missense	PH			OG0011188
665	dd_Smes_g4_32	T	4547357	dd_Smes_g4_32_T_4547357	MSTRG.14111.31	C44T	S15L	Missense	PH			OG0007951
666	dd_Smes_g4_4	T	183555	dd_Smes_g4_4_T_183555	SMEST058440001.1	G113T	R38I	Missense	PH			OG0011761
667	dd_Smes_g4_59	T	584261	dd_Smes_g4_59_T_584261	SMEST063810001.1	C190A	P64T	Missense	PH	Hsa_sp|P22090|RS4Y1_HUMAN, Hsa_sp|P62701|RS4X_HUMAN, Hsa_sp|Q8TD47|RS4Y2_HUMAN	Dmel_sp|P41042|RS4_DROME	OG0003542
668	dd_Smes_g4_59	T	584264	dd_Smes_g4_59_T_584264	SMEST063810001.1	G187A	D63N	Missense	PH	Hsa_sp|P22090|RS4Y1_HUMAN, Hsa_sp|P62701|RS4X_HUMAN, Hsa_sp|Q8TD47|RS4Y2_HUMAN	Dmel_sp|P41042|RS4_DROME	OG0003542
669	dd_Smes_g4_59	G	2437431	dd_Smes_g4_59_G_2437431	SMEST063621001.1	C10G	L4V	Missense	PH	Hsa_sp|P0CG47|UBB_HUMAN, Hsa_sp|P0CG48|UBC_HUMAN, Hsa_sp|P11441|UBL4A_HUMAN, Hsa_sp|P62979|RS27A_HUMAN, Hsa_sp|P62987|RL40_HUMAN, Hsa_sp|Q15843|NEDD8_HUMAN, Hsa_sp|Q8N7F7|UBL4B_HUMAN, Hsa_tr|A0A2R8Y422|A0A2R8Y422_HUMAN	Dmel_sp|P0CG69|UBIQP_DROME, Dmel_sp|P15357|RS27A_DROME, Dmel_sp|P18101|RL40_DROME, Dmel_sp|Q9VJ33|NEDD8_DROME, Dmel_tr|Q9VEC8|Q9VEC8_DROME, Dmel_tr|Q9W418|Q9W418_DROME, Dmel_tr|R9PY16|R9PY16_DROME	OG0000101
670	dd_Smes_g4_59	C	2437432	dd_Smes_g4_59_C_2437432	SMEST063621001.1	T11C	L4P	Missense	PH	Hsa_sp|P0CG47|UBB_HUMAN, Hsa_sp|P0CG48|UBC_HUMAN, Hsa_sp|P11441|UBL4A_HUMAN, Hsa_sp|P62979|RS27A_HUMAN, Hsa_sp|P62987|RL40_HUMAN, Hsa_sp|Q15843|NEDD8_HUMAN, Hsa_sp|Q8N7F7|UBL4B_HUMAN, Hsa_tr|A0A2R8Y422|A0A2R8Y422_HUMAN	Dmel_sp|P0CG69|UBIQP_DROME, Dmel_sp|P15357|RS27A_DROME, Dmel_sp|P18101|RL40_DROME, Dmel_sp|Q9VJ33|NEDD8_DROME, Dmel_tr|Q9VEC8|Q9VEC8_DROME, Dmel_tr|Q9W418|Q9W418_DROME, Dmel_tr|R9PY16|R9PY16_DROME	OG0000101
671	dd_Smes_g4_6	T	1588165	dd_Smes_g4_6_T_1588165	SMEST069022001.1	T39A	N13K	Missense	PH	Hsa_sp|Q96L94|SNX22_HUMAN, Hsa_sp|Q9Y343|SNX24_HUMAN		OG0006290
672	dd_Smes_g4_6	G	1588172	dd_Smes_g4_6_G_1588172	SMEST069022001.1	T32C	M11T	Missense	PH	Hsa_sp|Q96L94|SNX22_HUMAN, Hsa_sp|Q9Y343|SNX24_HUMAN		OG0006290
673	dd_Smes_g4_6	C	1588175	dd_Smes_g4_6_C_1588175	SMEST069022001.1	T29G	L10R	Missense	PH	Hsa_sp|Q96L94|SNX22_HUMAN, Hsa_sp|Q9Y343|SNX24_HUMAN		OG0006290
674	dd_Smes_g4_6	C	1588200	dd_Smes_g4_6_C_1588200	SMEST069022001.1	A4G	T2A	Missense	PH	Hsa_sp|Q96L94|SNX22_HUMAN, Hsa_sp|Q9Y343|SNX24_HUMAN		OG0006290
675	dd_Smes_g4_60	A	3283964	dd_Smes_g4_60_A_3283964	MSTRG.19453.3	A836T	E279V	Missense	PH			OG0006607
676	dd_Smes_g4_63	T	1803826	dd_Smes_g4_63_T_1803826	SMEST066313001.1	C23A	A8E	Missense	PH	Hsa_sp|Q96AG4|LRC59_HUMAN	Dmel_tr|Q9VT05|Q9VT05_DROME	OG0007589
677	dd_Smes_g4_68	A	1659107	dd_Smes_g4_68_A_1659107	SMEST068156001.1	C445T	Q149*	Nonsense	PH			OG0004581
678	dd_Smes_g4_1	A	3915119	dd_Smes_g4_1_A_3915119	SMEST026726001.1	G181A	D61N	Missense	FS			OG0000251
679	dd_Smes_g4_1	A	3915134	dd_Smes_g4_1_A_3915134	SMEST026726001.1	C196A	L66M	Missense	FS			OG0000251
680	dd_Smes_g4_10	C	921429	dd_Smes_g4_10_C_921429	MSTRG.703.3	G215C	C72S	Missense	FS	Hsa_sp|P0C7U1|ASA2B_HUMAN, Hsa_sp|Q9NR71|ASAH2_HUMAN	Dmel_sp|Q9VA70|NCASE_DROME	OG0002823
681	dd_Smes_g4_10	A	5455271	dd_Smes_g4_10_A_5455271	SMEST003033001.1	G427A	A143T	Missense	FS	Hsa_sp|Q7L8W6|DPH6_HUMAN	Dmel_tr|Q8MRI4|Q8MRI4_DROME	OG0004114
682	dd_Smes_g4_10	C	5628101	dd_Smes_g4_10_C_5628101	SMEST003058001.1	T815C	V272A	Missense	FS			OG0019146
683	dd_Smes_g4_10	G	6945345	dd_Smes_g4_10_G_6945345	SMEST003184002.1	A87G	I29M	Missense	FS	Hsa_sp|P21359|NF1_HUMAN	Dmel_tr|Q9VBJ2|Q9VBJ2_DROME	OG0001201
684	dd_Smes_g4_106	A	816516	dd_Smes_g4_106_A_816516	SMEST001725002.1	C235T	Q79*	Nonsense	FS			OG0000873
685	dd_Smes_g4_106	A	816516	dd_Smes_g4_106_A_816516	SMEST001725002.1	C235T	Q79*	Nonsense	FS			OG0001010
686	dd_Smes_g4_13	T	4237344	dd_Smes_g4_13_T_4237344	SMEST011901003.1	G68T	G23V	Missense	FS			OG0013615
687	dd_Smes_g4_172	A	66908	dd_Smes_g4_172_A_66908	SMEST019751002.1	G130A	D44N	Missense	FS	Hsa_sp|O00555|CAC1A_HUMAN, Hsa_sp|O60840|CAC1F_HUMAN, Hsa_sp|Q00975|CAC1B_HUMAN, Hsa_sp|Q01668|CAC1D_HUMAN, Hsa_sp|Q13698|CAC1S_HUMAN, Hsa_sp|Q13936|CAC1C_HUMAN, Hsa_sp|Q15878|CAC1E_HUMAN	Dmel_sp|P91645|CAC1A_DROME, Dmel_sp|Q24270|CAC1D_DROME	OG0000185
688	dd_Smes_g4_173	C	334943	dd_Smes_g4_173_C_334943	SMEST019959001.1	G55C	V19L	Missense	FS			OG0000656
689	dd_Smes_g4_196	C	152548	dd_Smes_g4_196_C_152548	SMEST024103001.1	G76C	E26Q	Missense	FS	Hsa_sp|O43692|PI15_HUMAN, Hsa_sp|P16562|CRIS2_HUMAN, Hsa_sp|P48060|GLIP1_HUMAN, Hsa_sp|P54107|CRIS1_HUMAN, Hsa_sp|P54108|CRIS3_HUMAN, Hsa_sp|Q6UWM5|GPRL1_HUMAN, Hsa_sp|Q6UXB8|PI16_HUMAN, Hsa_sp|Q9H0B8|CRLD2_HUMAN, Hsa_sp|Q9H336|CRLD1_HUMAN, Hsa_sp|Q9H3Y0|CRSPL_HUMAN	Dmel_tr|A0A0B4JCT2|A0A0B4JCT2_DROME, Dmel_tr|A0A0B4K7N3|A0A0B4K7N3_DROME, Dmel_tr|A1Z959|A1Z959_DROME, Dmel_tr|Q2PDZ4|Q2PDZ4_DROME, Dmel_tr|Q8IND6|Q8IND6_DROME, Dmel_tr|Q8IRL3|Q8IRL3_DROME, Dmel_tr|Q8T3W8|Q8T3W8_DROME, Dmel_tr|Q9VFY2|Q9VFY2_DROME, Dmel_tr|Q9VGQ3|Q9VGQ3_DROME, Dmel_tr|Q9VI17|Q9VI17_DROME, Dmel_tr|Q9VIN6|Q9VIN6_DROME, Dmel_tr|Q9VT84|Q9VT84_DROME, Dmel_tr|Q9VY18|Q9VY18_DROME, Dmel_t…	OG0000047
690	dd_Smes_g4_230	A	549090	dd_Smes_g4_230_A_549090	SMEST032577001.1	A243T	K81N	Missense	FS			OG0043641
691	dd_Smes_g4_230	C	549092	dd_Smes_g4_230_C_549092	SMEST032577001.1	A241G	K81E	Missense	FS			OG0043641
692	dd_Smes_g4_30	T	4515046	dd_Smes_g4_30_T_4515046	SMEST043711001.1	G2130A	M710I	Missense	FS			OG0011177
693	dd_Smes_g4_30	A	4515048	dd_Smes_g4_30_A_4515048	SMEST043711001.1	A2128T	M710L	Missense	FS			OG0011177
694	dd_Smes_g4_30	C	4515071	dd_Smes_g4_30_C_4515071	SMEST043711001.1	C2105G	S702C	Missense	FS			OG0011177
695	dd_Smes_g4_30	T	4515073	dd_Smes_g4_30_T_4515073	SMEST043711001.1	C2103A	N701K	Missense	FS			OG0011177
696	dd_Smes_g4_30	G	4952136	dd_Smes_g4_30_G_4952136	SMEST043792001.1	A1197G	I399M	Missense	FS			OG0011177
697	dd_Smes_g4_30	A	4952146	dd_Smes_g4_30_A_4952146	SMEST043792001.1	G1207A	V403I	Missense	FS			OG0011177
698	dd_Smes_g4_30	G	4952152	dd_Smes_g4_30_G_4952152	SMEST043792001.1	C1213G	Q405E	Missense	FS			OG0011177
699	dd_Smes_g4_30	T	4952154	dd_Smes_g4_30_T_4952154	SMEST043792001.1	A1215T	Q405H	Missense	FS			OG0011177
700	dd_Smes_g4_30	C	4952167	dd_Smes_g4_30_C_4952167	SMEST043792001.1	A1228C	K410Q	Missense	FS			OG0011177
701	dd_Smes_g4_322	C	75584	dd_Smes_g4_322_C_75584	SMEST044783005.1	A88G	I30V	Missense	FS			OG0007736
702	dd_Smes_g4_322	A	75586	dd_Smes_g4_322_A_75586	SMEST044783005.1	A86T	N29I	Missense	FS			OG0007736
703	dd_Smes_g4_322	C	75587	dd_Smes_g4_322_C_75587	SMEST044783005.1	A85G	N29D	Missense	FS			OG0007736
704	dd_Smes_g4_34	A	4760749	dd_Smes_g4_34_A_4760749	SMEST046963001.1	T292A	C98S	Missense	FS			OG0005853
705	dd_Smes_g4_37	A	931750	dd_Smes_g4_37_A_931750	MSTRG.15023.1	C74T	A25V	Missense	FS	Hsa_sp|O75899|GABR2_HUMAN, Hsa_sp|Q9UBS5|GABR1_HUMAN	Dmel_tr|A0A0B4LHR4|A0A0B4LHR4_DROME, Dmel_tr|Q9V3Q9|Q9V3Q9_DROME, Dmel_tr|Q9VPS7|Q9VPS7_DROME	OG0000205
706	dd_Smes_g4_47	A	1062159	dd_Smes_g4_47_A_1062159	SMEST056430002.1	G423T	W141C	Missense	FS		Dmel_sp|P27716|INX1_DROME, Dmel_sp|P33085|SHAKB_DROME, Dmel_sp|Q9V3W6|INX7_DROME, Dmel_sp|Q9V427|INX2_DROME, Dmel_sp|Q9VAS7|INX3_DROME, Dmel_sp|Q9VR82|INX6_DROME, Dmel_sp|Q9VRX6|INX4_DROME, Dmel_sp|Q9VWL5|INX5_DROME	OG0000053
707	dd_Smes_g4_69	C	876319	dd_Smes_g4_69_C_876319	SMEST068428001.1	A1007C	E336A	Missense	FS			OG0016923
708	dd_Smes_g4_97	T	314974	dd_Smes_g4_97_T_314974	SMEST080324001.1	G231T	K77N	Missense	FS			OG0014892
709	dd_Smes_g4_1	C	1244784	dd_Smes_g4_1_C_1244784	SMEST025842001.1	A577C	T193P	Missense	PH	Hsa_sp|Q6P3X8|PGBD2_HUMAN, Hsa_sp|Q8N328|PGBD3_HUMAN, Hsa_sp|Q96DM1|PGBD4_HUMAN, Hsa_sp|Q96JS3|PGBD1_HUMAN	Dmel_tr|A1Z917|A1Z917_DROME, Dmel_tr|Q9VHL1|Q9VHL1_DROME	OG0000010
710	dd_Smes_g4_106	T	192887	dd_Smes_g4_106_T_192887	MSTRG.1396.1	T25A	S9T	Missense	PH			OG0008711
711	dd_Smes_g4_106	T	1072096	dd_Smes_g4_106_T_1072096	SMEST001510002.1	C53A	S18Y	Missense	PH	Hsa_sp|Q92805|GOGA1_HUMAN	Dmel_tr|Q7K4K7|Q7K4K7_DROME	OG0006163
712	dd_Smes_g4_106	T	1072111	dd_Smes_g4_106_T_1072111	SMEST001510002.1	C38A	A13D	Missense	PH	Hsa_sp|Q92805|GOGA1_HUMAN	Dmel_tr|Q7K4K7|Q7K4K7_DROME	OG0006163
713	dd_Smes_g4_106	G	1072114	dd_Smes_g4_106_G_1072114	SMEST001510002.1	G35C	S12T	Missense	PH	Hsa_sp|Q92805|GOGA1_HUMAN	Dmel_tr|Q7K4K7|Q7K4K7_DROME	OG0006163
714	dd_Smes_g4_106	T	1072121	dd_Smes_g4_106_T_1072121	SMEST001510002.1	G28A	E10K	Missense	PH	Hsa_sp|Q92805|GOGA1_HUMAN	Dmel_tr|Q7K4K7|Q7K4K7_DROME	OG0006163
715	dd_Smes_g4_14	A	4243264	dd_Smes_g4_14_A_4243264	MSTRG.4400.5	A12T	Q4H	Missense	PH			OG0003065
716	dd_Smes_g4_19	A	1510585	dd_Smes_g4_19_A_1510585	SMEST024557006.1	G98T	S33I	Missense	PH			OG0003738
717	dd_Smes_g4_28	T	3382912	dd_Smes_g4_28_T_3382912	SMEST039958001.1	T126A	S42R	Missense	PH	Hsa_sp|Q6P3X8|PGBD2_HUMAN, Hsa_sp|Q8N328|PGBD3_HUMAN, Hsa_sp|Q96DM1|PGBD4_HUMAN, Hsa_sp|Q96JS3|PGBD1_HUMAN	Dmel_tr|A1Z917|A1Z917_DROME, Dmel_tr|Q9VHL1|Q9VHL1_DROME	OG0000010
718	dd_Smes_g4_28	T	3382913	dd_Smes_g4_28_T_3382913	SMEST039958001.1	G125A	S42N	Missense	PH	Hsa_sp|Q6P3X8|PGBD2_HUMAN, Hsa_sp|Q8N328|PGBD3_HUMAN, Hsa_sp|Q96DM1|PGBD4_HUMAN, Hsa_sp|Q96JS3|PGBD1_HUMAN	Dmel_tr|A1Z917|A1Z917_DROME, Dmel_tr|Q9VHL1|Q9VHL1_DROME	OG0000010
719	dd_Smes_g4_28	T	3382925	dd_Smes_g4_28_T_3382925	SMEST039958001.1	T113A	F38Y	Missense	PH	Hsa_sp|Q6P3X8|PGBD2_HUMAN, Hsa_sp|Q8N328|PGBD3_HUMAN, Hsa_sp|Q96DM1|PGBD4_HUMAN, Hsa_sp|Q96JS3|PGBD1_HUMAN	Dmel_tr|A1Z917|A1Z917_DROME, Dmel_tr|Q9VHL1|Q9VHL1_DROME	OG0000010
720	dd_Smes_g4_28	A	3785622	dd_Smes_g4_28_A_3785622	MSTRG.12528.3	C683A	S228Y	Missense	PH			OG0010146
721	dd_Smes_g4_4	A	3608491	dd_Smes_g4_4_A_3608491	SMEST058755001.1	G98A	G33D	Missense	PH			OG0011873
722	dd_Smes_g4_4	T	3608502	dd_Smes_g4_4_T_3608502	SMEST058755001.1	A109T	K37*	Nonsense	PH			OG0011873
723	dd_Smes_g4_4	C	3608507	dd_Smes_g4_4_C_3608507	SMEST058755001.1	A114C	E38D	Missense	PH			OG0011873
724	dd_Smes_g4_4	A	3608521	dd_Smes_g4_4_A_3608521	SMEST058755001.1	G128A	C43Y	Missense	PH			OG0011873
725	dd_Smes_g4_4	T	3772870	dd_Smes_g4_4_T_3772870	SMEST058775001.1	G391A	G131S	Missense	PH			OG0006317
726	dd_Smes_g4_4	G	3772871	dd_Smes_g4_4_G_3772871	SMEST058775001.1	A390C	K130N	Missense	PH			OG0006317
727	dd_Smes_g4_41	T	585093	dd_Smes_g4_41_T_585093	SMEST053446003.1	A231T	E77D	Missense	PH	Hsa_sp|P37088|SCNNA_HUMAN, Hsa_sp|P51168|SCNNB_HUMAN, Hsa_sp|P51170|SCNNG_HUMAN, Hsa_sp|P51172|SCNND_HUMAN, Hsa_sp|P78348|ASIC1_HUMAN, Hsa_sp|Q16515|ASIC2_HUMAN, Hsa_sp|Q96FT7|ASIC4_HUMAN, Hsa_sp|Q9NY37|ASIC5_HUMAN, Hsa_sp|Q9UHC3|ASIC3_HUMAN, Hsa_tr|A0A0G2JLG4|A0A0G2JLG4_HUMAN	Dmel_sp|O61365|NACH_DROME, Dmel_sp|Q86LG1|PPK28_DROME, Dmel_sp|Q9VAJ3|PPK19_DROME, Dmel_sp|Q9VL84|PPK11_DROME, Dmel_tr|A0A0B4K691|A0A0B4K691_DROME, Dmel_tr|A1Z6S4|A1Z6S4_DROME, Dmel_tr|A8DYP1|A8DYP1_DROME, Dmel_tr|A8JPJ8|A8JPJ8_DROME, Dmel_tr|A8JV41|A8JV41_DROME, Dmel_tr|Q0KHW3|Q0KHW3_DROME, Dmel_tr|Q7KT94|Q7KT94_DROME, Dmel_tr|Q7KTW2|Q7KTW2_DROME, Dmel_tr|Q86LG7|Q86LG7_DROME, Dmel_tr|Q86LG9|Q86L…	OG0000033
728	dd_Smes_g4_41	T	3953018	dd_Smes_g4_41_T_3953018	SMEST053338006.1	A254T	K85I	Missense	PH	Hsa_sp|O75695|XRP2_HUMAN		OG0006796
729	dd_Smes_g4_462	T	29502	dd_Smes_g4_462_T_29502	MSTRG.17007.1	T4A	L2I	Missense	PH			OG0028584
730	dd_Smes_g4_59	C	1612555	dd_Smes_g4_59_C_1612555	MSTRG.18965.2	A190G	T64A	Missense	PH	Hsa_sp|O14994|SYN3_HUMAN, Hsa_sp|P17600|SYN1_HUMAN, Hsa_sp|Q92777|SYN2_HUMAN	Dmel_sp|Q24546|SYN_DROME	OG0002001
731	dd_Smes_g4_71	T	1799301	dd_Smes_g4_71_T_1799301	SMEST070400003.1	G52A	V18I	Missense	PH			OG0005564
732	dd_Smes_g4_77	A	51721	dd_Smes_g4_77_A_51721	SMEST072479023.1	G16A	V6I	Missense	PH			OG0016655
733	dd_Smes_g4_136	T	806668	dd_Smes_g4_136_T_806668	SMEST010788001.1	C74A	A25E	Missense	FS	Hsa_sp|O00748|EST2_HUMAN, Hsa_sp|P06276|CHLE_HUMAN, Hsa_sp|P19835|CEL_HUMAN, Hsa_sp|P22303|ACES_HUMAN, Hsa_sp|P23141|EST1_HUMAN, Hsa_sp|Q5XG92|EST4A_HUMAN, Hsa_sp|Q6NT32|EST5A_HUMAN, Hsa_sp|Q6UWW8|EST3_HUMAN, Hsa_sp|Q9UKY3|CES1P_HUMAN	Dmel_sp|P07140|ACES_DROME, Dmel_sp|P08171|EST6_DROME, Dmel_sp|P18167|ESTP_DROME, Dmel_sp|P23654|NRT_DROME, Dmel_tr|A0A0B4K6L1|A0A0B4K6L1_DROME, Dmel_tr|A0A0B4K6V8|A0A0B4K6V8_DROME, Dmel_tr|A0A0B4LHM3|A0A0B4LHM3_DROME, Dmel_tr|A1ZA97|A1ZA97_DROME, Dmel_tr|A1ZA98|A1ZA98_DROME, Dmel_tr|Q8SZW5|Q8SZW5_DROME, Dmel_tr|Q8T016|Q8T016_DROME, Dmel_tr|Q961N0|Q961N0_DROME, Dmel_tr|Q9VIB1|Q9VIB1_DROME, Dmel_tr…	OG0000017
734	dd_Smes_g4_14	G	3751792	dd_Smes_g4_14_G_3751792	SMEST014496001.1	A250G	K84E	Missense	FS			OG0003065
735	dd_Smes_g4_145	A	996685	dd_Smes_g4_145_A_996685	SMEST013361001.1	G12T	Q4H	Missense	FS			OG0013627
736	dd_Smes_g4_176	A	1066363	dd_Smes_g4_176_A_1066363	SMEST020344001.1	A151T	T51S	Missense	FS	Hsa_sp|Q2M385|MPEG1_HUMAN		OG0001275
737	dd_Smes_g4_183	A	362642	dd_Smes_g4_183_A_362642	SMEST021917001.1	A187T	M63L	Missense	FS	Hsa_sp|P0CB38|PAB4L_HUMAN, Hsa_sp|P11940|PABP1_HUMAN, Hsa_sp|Q13310|PABP4_HUMAN, Hsa_sp|Q4VXU2|PAP1L_HUMAN, Hsa_sp|Q5JQF8|PAP1M_HUMAN, Hsa_sp|Q96DU9|PABP5_HUMAN, Hsa_sp|Q9H361|PABP3_HUMAN	Dmel_sp|P21187|PABP_DROME, Dmel_tr|Q9W158|Q9W158_DROME	OG0000964
738	dd_Smes_g4_2	T	12279712	dd_Smes_g4_2_T_12279712	SMEST041513001.1	T37A	C13S	Missense	FS			OG0009332
739	dd_Smes_g4_237	T	67506	dd_Smes_g4_237_T_67506	SMEST033128002.1	G115T	D39Y	Missense	FS	Hsa_sp|Q0VDD8|DYH14_HUMAN, Hsa_sp|Q6ZR08|DYH12_HUMAN, Hsa_sp|Q8IVF4|DYH10_HUMAN, Hsa_sp|Q8TD57|DYH3_HUMAN, Hsa_sp|Q8TE73|DYH5_HUMAN, Hsa_sp|Q8WXX0|DYH7_HUMAN, Hsa_sp|Q96DT5|DYH11_HUMAN, Hsa_sp|Q96JB1|DYH8_HUMAN, Hsa_sp|Q9C0G6|DYH6_HUMAN, Hsa_sp|Q9NYC9|DYH9_HUMAN, Hsa_sp|Q9P225|DYH2_HUMAN, Hsa_sp|Q9P2D7|DYH1_HUMAN, Hsa_sp|Q9UFH2|DYH17_HUMAN	Dmel_tr|A0A0B4KHJ4|A0A0B4KHJ4_DROME, Dmel_tr|A0A0B4LH20|A0A0B4LH20_DROME, Dmel_tr|A0A6H2EJG3|A0A6H2EJG3_DROME, Dmel_tr|A8Y5B7|A8Y5B7_DROME, Dmel_tr|Q0KI05|Q0KI05_DROME, Dmel_tr|Q5LJN5|Q5LJN5_DROME, Dmel_tr|Q5LJP0|Q5LJP0_DROME, Dmel_tr|Q7KVA7|Q7KVA7_DROME, Dmel_tr|Q9VAV5|Q9VAV5_DROME, Dmel_tr|Q9VN30|Q9VN30_DROME, Dmel_tr|Q9VWZ3|Q9VWZ3_DROME, Dmel_tr|Q9VZ77|Q9VZ77_DROME	OG0000030
740	dd_Smes_g4_239	T	100438	dd_Smes_g4_239_T_100438	SMEST033322001.1	C149A	T50K	Missense	FS			OG0005239
741	dd_Smes_g4_239	G	100440	dd_Smes_g4_239_G_100440	SMEST033322001.1	G147C	K49N	Missense	FS			OG0005239
742	dd_Smes_g4_239	A	100445	dd_Smes_g4_239_A_100445	SMEST033322001.1	G142T	V48F	Missense	FS			OG0005239
743	dd_Smes_g4_3	A	3332649	dd_Smes_g4_3_A_3332649	SMEST051384001.1	G4A	A2T	Missense	FS	Hsa_sp|Q8IYT3|CC170_HUMAN	Dmel_tr|M9NDT0|M9NDT0_DROME	OG0005114
744	dd_Smes_g4_32	T	494768	dd_Smes_g4_32_T_494768	SMEST045419001.1	G553A	D185N	Missense	FS	Hsa_sp|Q6EKJ0|GTD2B_HUMAN, Hsa_sp|Q7L775|EPMIP_HUMAN, Hsa_sp|Q86UP8|GTD2A_HUMAN		OG0000245
745	dd_Smes_g4_322	A	227575	dd_Smes_g4_322_A_227575	MSTRG.14167.1	G115A	G39R	Missense	FS			OG0004915
746	dd_Smes_g4_322	A	227575	dd_Smes_g4_322_A_227575	MSTRG.14167.1	G115A	G39R	Missense	FS			OG0023186
747	dd_Smes_g4_41	C	2461434	dd_Smes_g4_41_C_2461434	SMEST053146001.1	T905C	L302P	Missense	FS			OG0013208
748	dd_Smes_g4_41	T	2461502	dd_Smes_g4_41_T_2461502	SMEST053146001.1	A973T	T325S	Missense	FS			OG0013208
749	dd_Smes_g4_42	A	3403332	dd_Smes_g4_42_A_3403332	MSTRG.16357.1	A58T	R20*	Nonsense	FS			OG0019520
750	dd_Smes_g4_5	A	1464950	dd_Smes_g4_5_A_1464950	SMEST064089001.1	G8A	G3D	Missense	FS			OG0015077
751	dd_Smes_g4_6	C	7471033	dd_Smes_g4_6_C_7471033	MSTRG.19219.2	T69G	N23K	Missense	FS			OG0023733
752	dd_Smes_g4_63	T	628591	dd_Smes_g4_63_T_628591	SMEST066485001.1	G151T	A51S	Missense	FS	Hsa_sp|O15020|SPTN2_HUMAN, Hsa_sp|P11277|SPTB1_HUMAN, Hsa_sp|Q01082|SPTB2_HUMAN, Hsa_sp|Q9H254|SPTN4_HUMAN, Hsa_sp|Q9NRC6|SPTN5_HUMAN	Dmel_sp|Q00963|SPTCB_DROME, Dmel_tr|A8JNJ6|A8JNJ6_DROME	OG0000631
753	dd_Smes_g4_65	G	2562782	dd_Smes_g4_65_G_2562782	SMEST067156001.1	A62G	D21G	Missense	FS	Hsa_sp|P50570|DYN2_HUMAN, Hsa_sp|Q05193|DYN1_HUMAN, Hsa_sp|Q9UQ16|DYN3_HUMAN	Dmel_sp|P27619|DYN_DROME	OG0000819
754	dd_Smes_g4_73	A	1334831	dd_Smes_g4_73_A_1334831	SMEST070969001.1	G16T	G6*	Nonsense	FS	Hsa_sp|O95954|FTCD_HUMAN		OG0006992
755	dd_Smes_g4_8	G	4579160	dd_Smes_g4_8_G_4579160	SMEST077752001.1	A94G	I32V	Missense	FS	Hsa_sp|O43930|PRKY_HUMAN, Hsa_sp|P17612|KAPCA_HUMAN, Hsa_sp|P22612|KAPCG_HUMAN, Hsa_sp|P22694|KAPCB_HUMAN, Hsa_sp|P51817|PRKX_HUMAN, Hsa_sp|Q96LW2|KS6R_HUMAN	Dmel_sp|P12370|KAPC1_DROME, Dmel_sp|P16911|KAPC2_DROME, Dmel_sp|P16912|KAPC3_DROME, Dmel_sp|Q9VWQ2|S6KL_DROME, Dmel_tr|Q9VA47|Q9VA47_DROME	OG0000262
756	dd_Smes_g4_8	C	4579165	dd_Smes_g4_8_C_4579165	SMEST077752001.1	A99C	L33F	Missense	FS	Hsa_sp|O43930|PRKY_HUMAN, Hsa_sp|P17612|KAPCA_HUMAN, Hsa_sp|P22612|KAPCG_HUMAN, Hsa_sp|P22694|KAPCB_HUMAN, Hsa_sp|P51817|PRKX_HUMAN, Hsa_sp|Q96LW2|KS6R_HUMAN	Dmel_sp|P12370|KAPC1_DROME, Dmel_sp|P16911|KAPC2_DROME, Dmel_sp|P16912|KAPC3_DROME, Dmel_sp|Q9VWQ2|S6KL_DROME, Dmel_tr|Q9VA47|Q9VA47_DROME	OG0000262
757	dd_Smes_g4_80	T	1518298	dd_Smes_g4_80_T_1518298	MSTRG.21840.7	G89A	R30K	Missense	FS	Hsa_sp|P36404|ARL2_HUMAN, Hsa_sp|P36405|ARL3_HUMAN, Hsa_sp|Q3SXY8|AR13B_HUMAN, Hsa_sp|Q5H913|AR13A_HUMAN	Dmel_sp|Q06849|ARL2_DROME, Dmel_tr|Q9VD64|Q9VD64_DROME	OG0000817
758	dd_Smes_g4_94	A	678236	dd_Smes_g4_94_A_678236	SMEST079668001.1	T99A	S33R	Missense	FS			OG0013756
759	dd_Smes_g4_1	A	10438243	dd_Smes_g4_1_A_10438243	SMEST025545011.1	G748T	V250L	Missense	FS			OG0012650
760	dd_Smes_g4_100	T	1416489	dd_Smes_g4_100_T_1416489	SMEST000064002.1	C280A	Q94K	Missense	FS			OG0003737
761	dd_Smes_g4_100	T	1416504	dd_Smes_g4_100_T_1416504	SMEST000064002.1	G265A	E89K	Missense	FS			OG0003737
762	dd_Smes_g4_16	T	408576	dd_Smes_g4_16_T_408576	SMEST019238001.1	C1307T	A436V	Missense	FS	Hsa_sp|O95789|ZMYM6_HUMAN, Hsa_sp|P0CF97|F200B_HUMAN, Hsa_sp|Q49AG3|ZBED5_HUMAN, Hsa_sp|Q6R2W3|SCND3_HUMAN, Hsa_sp|Q8IZ13|ZBED8_HUMAN, Hsa_sp|Q8TCP9|F200A_HUMAN		OG0000129
763	dd_Smes_g4_18	A	3533835	dd_Smes_g4_18_A_3533835	SMEST022927002.1	G130T	G44*	Nonsense	FS	Hsa_sp|Q96MT7|CFA44_HUMAN	Dmel_tr|Q0E8T7|Q0E8T7_DROME	OG0004806
764	dd_Smes_g4_18	T	3533856	dd_Smes_g4_18_T_3533856	SMEST022927002.1	G109A	G37R	Missense	FS	Hsa_sp|Q96MT7|CFA44_HUMAN	Dmel_tr|Q0E8T7|Q0E8T7_DROME	OG0004806
765	dd_Smes_g4_226	T	436106	dd_Smes_g4_226_T_436106	MSTRG.10336.1	G121T	A41S	Missense	FS	Hsa_sp|P55010|IF5_HUMAN	Dmel_sp|Q9VXK6|IF5_DROME	OG0004300
766	dd_Smes_g4_321	A	221610	dd_Smes_g4_321_A_221610	MSTRG.14161.1	A159T	R53S	Missense	FS	Hsa_sp|O60721|NCKX1_HUMAN, Hsa_sp|Q71RS6|NCKX5_HUMAN, Hsa_sp|Q8NFF2|NCKX4_HUMAN, Hsa_sp|Q9HC58|NCKX3_HUMAN, Hsa_sp|Q9UI40|NCKX2_HUMAN	Dmel_sp|Q9U6A0|NCKX_DROME, Dmel_sp|Q9VN12|NCKXH_DROME, Dmel_tr|A8Y5A2|A8Y5A2_DROME, Dmel_tr|Q5LJX8|Q5LJX8_DROME, Dmel_tr|Q7PLW4|Q7PLW4_DROME	OG0000277
767	dd_Smes_g4_37	A	4750190	dd_Smes_g4_37_A_4750190	SMEST049178001.1	C247A	L83I	Missense	FS			OG0000656
768	dd_Smes_g4_4	G	9454956	dd_Smes_g4_4_G_9454956	SMEST057926001.1	A280G	K94E	Missense	FS			OG0011873
769	dd_Smes_g4_4	G	9454957	dd_Smes_g4_4_G_9454957	SMEST057926001.1	A281G	K94R	Missense	FS			OG0011873
770	dd_Smes_g4_47	T	4476465	dd_Smes_g4_47_T_4476465	SMEST056845004.1	A85T	I29F	Missense	FS			OG0004915
771	dd_Smes_g4_48	T	3366737	dd_Smes_g4_48_T_3366737	SMEST057237001.1	G239A	C80Y	Missense	FS	Hsa_sp|O14756|H17B6_HUMAN, Hsa_sp|O75452|RDH16_HUMAN, Hsa_sp|P37059|DHB2_HUMAN, Hsa_sp|P80365|DHI2_HUMAN, Hsa_sp|Q02338|BDH_HUMAN, Hsa_sp|Q8NEX9|DR9C7_HUMAN, Hsa_sp|Q92781|RDH5_HUMAN, Hsa_sp|Q9BPW9|DHRS9_HUMAN	Dmel_tr|Q7K3N4|Q7K3N4_DROME, Dmel_tr|Q9VAH3|Q9VAH3_DROME	OG0000155
772	dd_Smes_g4_48	G	3366743	dd_Smes_g4_48_G_3366743	SMEST057237001.1	T233C	L78P	Missense	FS	Hsa_sp|O14756|H17B6_HUMAN, Hsa_sp|O75452|RDH16_HUMAN, Hsa_sp|P37059|DHB2_HUMAN, Hsa_sp|P80365|DHI2_HUMAN, Hsa_sp|Q02338|BDH_HUMAN, Hsa_sp|Q8NEX9|DR9C7_HUMAN, Hsa_sp|Q92781|RDH5_HUMAN, Hsa_sp|Q9BPW9|DHRS9_HUMAN	Dmel_tr|Q7K3N4|Q7K3N4_DROME, Dmel_tr|Q9VAH3|Q9VAH3_DROME	OG0000155
773	dd_Smes_g4_48	C	3366746	dd_Smes_g4_48_C_3366746	SMEST057237001.1	T230G	I77R	Missense	FS	Hsa_sp|O14756|H17B6_HUMAN, Hsa_sp|O75452|RDH16_HUMAN, Hsa_sp|P37059|DHB2_HUMAN, Hsa_sp|P80365|DHI2_HUMAN, Hsa_sp|Q02338|BDH_HUMAN, Hsa_sp|Q8NEX9|DR9C7_HUMAN, Hsa_sp|Q92781|RDH5_HUMAN, Hsa_sp|Q9BPW9|DHRS9_HUMAN	Dmel_tr|Q7K3N4|Q7K3N4_DROME, Dmel_tr|Q9VAH3|Q9VAH3_DROME	OG0000155
774	dd_Smes_g4_48	C	3366749	dd_Smes_g4_48_C_3366749	SMEST057237001.1	C227G	S76C	Missense	FS	Hsa_sp|O14756|H17B6_HUMAN, Hsa_sp|O75452|RDH16_HUMAN, Hsa_sp|P37059|DHB2_HUMAN, Hsa_sp|P80365|DHI2_HUMAN, Hsa_sp|Q02338|BDH_HUMAN, Hsa_sp|Q8NEX9|DR9C7_HUMAN, Hsa_sp|Q92781|RDH5_HUMAN, Hsa_sp|Q9BPW9|DHRS9_HUMAN	Dmel_tr|Q7K3N4|Q7K3N4_DROME, Dmel_tr|Q9VAH3|Q9VAH3_DROME	OG0000155
775	dd_Smes_g4_48	C	3366754	dd_Smes_g4_48_C_3366754	SMEST057237001.1	T222G	S74R	Missense	FS	Hsa_sp|O14756|H17B6_HUMAN, Hsa_sp|O75452|RDH16_HUMAN, Hsa_sp|P37059|DHB2_HUMAN, Hsa_sp|P80365|DHI2_HUMAN, Hsa_sp|Q02338|BDH_HUMAN, Hsa_sp|Q8NEX9|DR9C7_HUMAN, Hsa_sp|Q92781|RDH5_HUMAN, Hsa_sp|Q9BPW9|DHRS9_HUMAN	Dmel_tr|Q7K3N4|Q7K3N4_DROME, Dmel_tr|Q9VAH3|Q9VAH3_DROME	OG0000155
776	dd_Smes_g4_48	T	3366757	dd_Smes_g4_48_T_3366757	SMEST057237001.1	T219A	H73Q	Missense	FS	Hsa_sp|O14756|H17B6_HUMAN, Hsa_sp|O75452|RDH16_HUMAN, Hsa_sp|P37059|DHB2_HUMAN, Hsa_sp|P80365|DHI2_HUMAN, Hsa_sp|Q02338|BDH_HUMAN, Hsa_sp|Q8NEX9|DR9C7_HUMAN, Hsa_sp|Q92781|RDH5_HUMAN, Hsa_sp|Q9BPW9|DHRS9_HUMAN	Dmel_tr|Q7K3N4|Q7K3N4_DROME, Dmel_tr|Q9VAH3|Q9VAH3_DROME	OG0000155
777	dd_Smes_g4_48	A	3366762	dd_Smes_g4_48_A_3366762	SMEST057237001.1	A214T	S72C	Missense	FS	Hsa_sp|O14756|H17B6_HUMAN, Hsa_sp|O75452|RDH16_HUMAN, Hsa_sp|P37059|DHB2_HUMAN, Hsa_sp|P80365|DHI2_HUMAN, Hsa_sp|Q02338|BDH_HUMAN, Hsa_sp|Q8NEX9|DR9C7_HUMAN, Hsa_sp|Q92781|RDH5_HUMAN, Hsa_sp|Q9BPW9|DHRS9_HUMAN	Dmel_tr|Q7K3N4|Q7K3N4_DROME, Dmel_tr|Q9VAH3|Q9VAH3_DROME	OG0000155
778	dd_Smes_g4_48	C	3366765	dd_Smes_g4_48_C_3366765	SMEST057237001.1	A211G	T71A	Missense	FS	Hsa_sp|O14756|H17B6_HUMAN, Hsa_sp|O75452|RDH16_HUMAN, Hsa_sp|P37059|DHB2_HUMAN, Hsa_sp|P80365|DHI2_HUMAN, Hsa_sp|Q02338|BDH_HUMAN, Hsa_sp|Q8NEX9|DR9C7_HUMAN, Hsa_sp|Q92781|RDH5_HUMAN, Hsa_sp|Q9BPW9|DHRS9_HUMAN	Dmel_tr|Q7K3N4|Q7K3N4_DROME, Dmel_tr|Q9VAH3|Q9VAH3_DROME	OG0000155
779	dd_Smes_g4_48	A	3366768	dd_Smes_g4_48_A_3366768	SMEST057237001.1	C208T	H70Y	Missense	FS	Hsa_sp|O14756|H17B6_HUMAN, Hsa_sp|O75452|RDH16_HUMAN, Hsa_sp|P37059|DHB2_HUMAN, Hsa_sp|P80365|DHI2_HUMAN, Hsa_sp|Q02338|BDH_HUMAN, Hsa_sp|Q8NEX9|DR9C7_HUMAN, Hsa_sp|Q92781|RDH5_HUMAN, Hsa_sp|Q9BPW9|DHRS9_HUMAN	Dmel_tr|Q7K3N4|Q7K3N4_DROME, Dmel_tr|Q9VAH3|Q9VAH3_DROME	OG0000155
780	dd_Smes_g4_48	A	3366773	dd_Smes_g4_48_A_3366773	SMEST057237001.1	G203T	R68M	Missense	FS	Hsa_sp|O14756|H17B6_HUMAN, Hsa_sp|O75452|RDH16_HUMAN, Hsa_sp|P37059|DHB2_HUMAN, Hsa_sp|P80365|DHI2_HUMAN, Hsa_sp|Q02338|BDH_HUMAN, Hsa_sp|Q8NEX9|DR9C7_HUMAN, Hsa_sp|Q92781|RDH5_HUMAN, Hsa_sp|Q9BPW9|DHRS9_HUMAN	Dmel_tr|Q7K3N4|Q7K3N4_DROME, Dmel_tr|Q9VAH3|Q9VAH3_DROME	OG0000155
781	dd_Smes_g4_48	G	3366801	dd_Smes_g4_48_G_3366801	SMEST057237001.1	G175C	E59Q	Missense	FS	Hsa_sp|O14756|H17B6_HUMAN, Hsa_sp|O75452|RDH16_HUMAN, Hsa_sp|P37059|DHB2_HUMAN, Hsa_sp|P80365|DHI2_HUMAN, Hsa_sp|Q02338|BDH_HUMAN, Hsa_sp|Q8NEX9|DR9C7_HUMAN, Hsa_sp|Q92781|RDH5_HUMAN, Hsa_sp|Q9BPW9|DHRS9_HUMAN	Dmel_tr|Q7K3N4|Q7K3N4_DROME, Dmel_tr|Q9VAH3|Q9VAH3_DROME	OG0000155
782	dd_Smes_g4_48	T	3366806	dd_Smes_g4_48_T_3366806	SMEST057237001.1	C170A	T57K	Missense	FS	Hsa_sp|O14756|H17B6_HUMAN, Hsa_sp|O75452|RDH16_HUMAN, Hsa_sp|P37059|DHB2_HUMAN, Hsa_sp|P80365|DHI2_HUMAN, Hsa_sp|Q02338|BDH_HUMAN, Hsa_sp|Q8NEX9|DR9C7_HUMAN, Hsa_sp|Q92781|RDH5_HUMAN, Hsa_sp|Q9BPW9|DHRS9_HUMAN	Dmel_tr|Q7K3N4|Q7K3N4_DROME, Dmel_tr|Q9VAH3|Q9VAH3_DROME	OG0000155
783	dd_Smes_g4_48	A	3366849	dd_Smes_g4_48_A_3366849	SMEST057237001.1	A127T	T43S	Missense	FS	Hsa_sp|O14756|H17B6_HUMAN, Hsa_sp|O75452|RDH16_HUMAN, Hsa_sp|P37059|DHB2_HUMAN, Hsa_sp|P80365|DHI2_HUMAN, Hsa_sp|Q02338|BDH_HUMAN, Hsa_sp|Q8NEX9|DR9C7_HUMAN, Hsa_sp|Q92781|RDH5_HUMAN, Hsa_sp|Q9BPW9|DHRS9_HUMAN	Dmel_tr|Q7K3N4|Q7K3N4_DROME, Dmel_tr|Q9VAH3|Q9VAH3_DROME	OG0000155
784	dd_Smes_g4_52	C	3098488	dd_Smes_g4_52_C_3098488	SMEST060720001.1	A644C	K215T	Missense	FS	Hsa_sp|Q5T5N4|CF118_HUMAN		OG0011345
785	dd_Smes_g4_92	T	2087488	dd_Smes_g4_92_T_2087488	MSTRG.23140.1	T237A	D79E	Missense	FS	Hsa_sp|Q9BXS5|AP1M1_HUMAN, Hsa_sp|Q9Y6Q5|AP1M2_HUMAN	Dmel_tr|O62531|O62531_DROME	OG0002448
786	dd_Smes_g4_96	T	2040857	dd_Smes_g4_96_T_2040857	SMEST080058001.1	A1T	K1*	Nonsense	FS	Hsa_sp|O95789|ZMYM6_HUMAN, Hsa_sp|P0CF97|F200B_HUMAN, Hsa_sp|Q49AG3|ZBED5_HUMAN, Hsa_sp|Q6R2W3|SCND3_HUMAN, Hsa_sp|Q8IZ13|ZBED8_HUMAN, Hsa_sp|Q8TCP9|F200A_HUMAN		OG0000129
787	dd_Smes_g4_96	T	2040870	dd_Smes_g4_96_T_2040870	SMEST080058001.1	C14T	P5L	Missense	FS	Hsa_sp|O95789|ZMYM6_HUMAN, Hsa_sp|P0CF97|F200B_HUMAN, Hsa_sp|Q49AG3|ZBED5_HUMAN, Hsa_sp|Q6R2W3|SCND3_HUMAN, Hsa_sp|Q8IZ13|ZBED8_HUMAN, Hsa_sp|Q8TCP9|F200A_HUMAN		OG0000129
788	dd_Smes_g4_96	C	2040872	dd_Smes_g4_96_C_2040872	SMEST080058001.1	G16C	A6P	Missense	FS	Hsa_sp|O95789|ZMYM6_HUMAN, Hsa_sp|P0CF97|F200B_HUMAN, Hsa_sp|Q49AG3|ZBED5_HUMAN, Hsa_sp|Q6R2W3|SCND3_HUMAN, Hsa_sp|Q8IZ13|ZBED8_HUMAN, Hsa_sp|Q8TCP9|F200A_HUMAN		OG0000129
789	dd_Smes_g4_171	A	783975	dd_Smes_g4_171_A_783975	SMEST019713001.1	A71T	D24V	Missense	PH	Hsa_sp|P23975|SC6A2_HUMAN, Hsa_sp|P30531|SC6A1_HUMAN, Hsa_sp|P31641|SC6A6_HUMAN, Hsa_sp|P31645|SC6A4_HUMAN, Hsa_sp|P48029|SC6A8_HUMAN, Hsa_sp|P48065|S6A12_HUMAN, Hsa_sp|P48066|S6A11_HUMAN, Hsa_sp|P48067|SC6A9_HUMAN, Hsa_sp|Q01959|SC6A3_HUMAN, Hsa_sp|Q99884|SC6A7_HUMAN, Hsa_sp|Q9NSD5|S6A13_HUMAN, Hsa_sp|Q9UN76|S6A14_HUMAN, Hsa_sp|Q9Y345|SC6A5_HUMAN	Dmel_sp|P51905|SC6A4_DROME, Dmel_sp|Q7K4Y6|DAT_DROME, Dmel_sp|Q9VR07|INE_DROME, Dmel_sp|Q9W4C5|NAAT1_DROME, Dmel_tr|A1Z8V9|A1Z8V9_DROME, Dmel_tr|A1ZBC7|A1ZBC7_DROME, Dmel_tr|Q7K330|Q7K330_DROME, Dmel_tr|Q9V4E7|Q9V4E7_DROME, Dmel_tr|Q9VJR4|Q9VJR4_DROME, Dmel_tr|Q9VLY6|Q9VLY6_DROME, Dmel_tr|Q9VSV2|Q9VSV2_DROME, Dmel_tr|Q9W1J0|Q9W1J0_DROME	OG0000028
790	dd_Smes_g4_214	A	257749	dd_Smes_g4_214_A_257749	MSTRG.9879.2	A84T	L28F	Missense	PH	Hsa_sp|Q14203|DCTN1_HUMAN	Dmel_sp|P13496|DCTN1_DROME, Dmel_tr|Q7JQV2|Q7JQV2_DROME	OG0002084
791	dd_Smes_g4_214	A	257769	dd_Smes_g4_214_A_257769	MSTRG.9879.2	C64T	R22C	Missense	PH	Hsa_sp|Q14203|DCTN1_HUMAN	Dmel_sp|P13496|DCTN1_DROME, Dmel_tr|Q7JQV2|Q7JQV2_DROME	OG0002084
792	dd_Smes_g4_239	T	30463	dd_Smes_g4_239_T_30463	MSTRG.10841.1	T185A	V62D	Missense	PH			OG0005239
793	dd_Smes_g4_239	A	30469	dd_Smes_g4_239_A_30469	MSTRG.10841.1	A179T	D60V	Missense	PH			OG0005239
794	dd_Smes_g4_29	A	1501159	dd_Smes_g4_29_A_1501159	MSTRG.12770.2	C296T	A99V	Missense	PH	Hsa_sp|Q5RKV6|EXOS6_HUMAN, Hsa_sp|Q9NPD3|EXOS4_HUMAN	Dmel_tr|Q9VK19|Q9VK19_DROME, Dmel_tr|Q9VW53|Q9VW53_DROME	OG0001104
795	dd_Smes_g4_315	T	178257	dd_Smes_g4_315_T_178257	SMEST044056003.1	C90A	C30*	Nonsense	PH	Hsa_sp|O43692|PI15_HUMAN, Hsa_sp|P16562|CRIS2_HUMAN, Hsa_sp|P48060|GLIP1_HUMAN, Hsa_sp|P54107|CRIS1_HUMAN, Hsa_sp|P54108|CRIS3_HUMAN, Hsa_sp|Q6UWM5|GPRL1_HUMAN, Hsa_sp|Q6UXB8|PI16_HUMAN, Hsa_sp|Q9H0B8|CRLD2_HUMAN, Hsa_sp|Q9H336|CRLD1_HUMAN, Hsa_sp|Q9H3Y0|CRSPL_HUMAN	Dmel_tr|A0A0B4JCT2|A0A0B4JCT2_DROME, Dmel_tr|A0A0B4K7N3|A0A0B4K7N3_DROME, Dmel_tr|A1Z959|A1Z959_DROME, Dmel_tr|Q2PDZ4|Q2PDZ4_DROME, Dmel_tr|Q8IND6|Q8IND6_DROME, Dmel_tr|Q8IRL3|Q8IRL3_DROME, Dmel_tr|Q8T3W8|Q8T3W8_DROME, Dmel_tr|Q9VFY2|Q9VFY2_DROME, Dmel_tr|Q9VGQ3|Q9VGQ3_DROME, Dmel_tr|Q9VI17|Q9VI17_DROME, Dmel_tr|Q9VIN6|Q9VIN6_DROME, Dmel_tr|Q9VT84|Q9VT84_DROME, Dmel_tr|Q9VY18|Q9VY18_DROME, Dmel_t…	OG0000047
796	dd_Smes_g4_379	T	106137	dd_Smes_g4_379_T_106137	SMEST048717001.1	C820A	H274N	Missense	PH	Hsa_sp|Q96B21|TM45B_HUMAN, Hsa_sp|Q9NWC5|TM45A_HUMAN		OG0001032
797	dd_Smes_g4_44	A	2812570	dd_Smes_g4_44_A_2812570	SMEST055035001.1	G232A	G78S	Missense	PH	Hsa_sp|O00744|WN10B_HUMAN, Hsa_sp|O00755|WNT7A_HUMAN, Hsa_sp|O14904|WNT9A_HUMAN, Hsa_sp|O14905|WNT9B_HUMAN, Hsa_sp|O96014|WNT11_HUMAN, Hsa_sp|P04628|WNT1_HUMAN, Hsa_sp|P09544|WNT2_HUMAN, Hsa_sp|P41221|WNT5A_HUMAN, Hsa_sp|P56703|WNT3_HUMAN, Hsa_sp|P56704|WNT3A_HUMAN, Hsa_sp|P56705|WNT4_HUMAN, Hsa_sp|P56706|WNT7B_HUMAN, Hsa_sp|Q93097|WNT2B_HUMAN, Hsa_sp|Q93098|WNT8B_HUMAN, Hsa_sp|Q9GZT5|WN10A_HUMAN…	Dmel_sp|P09615|WNTG_DROME, Dmel_sp|P28465|WNT2_DROME, Dmel_sp|P28466|WNT5_DROME, Dmel_sp|P40589|WNT4_DROME, Dmel_tr|Q9VM25|Q9VM25_DROME, Dmel_tr|Q9VM26|Q9VM26_DROME	OG0000078
798	dd_Smes_g4_44	G	2812593	dd_Smes_g4_44_G_2812593	SMEST055035001.1	A255G	I85M	Missense	PH	Hsa_sp|O00744|WN10B_HUMAN, Hsa_sp|O00755|WNT7A_HUMAN, Hsa_sp|O14904|WNT9A_HUMAN, Hsa_sp|O14905|WNT9B_HUMAN, Hsa_sp|O96014|WNT11_HUMAN, Hsa_sp|P04628|WNT1_HUMAN, Hsa_sp|P09544|WNT2_HUMAN, Hsa_sp|P41221|WNT5A_HUMAN, Hsa_sp|P56703|WNT3_HUMAN, Hsa_sp|P56704|WNT3A_HUMAN, Hsa_sp|P56705|WNT4_HUMAN, Hsa_sp|P56706|WNT7B_HUMAN, Hsa_sp|Q93097|WNT2B_HUMAN, Hsa_sp|Q93098|WNT8B_HUMAN, Hsa_sp|Q9GZT5|WN10A_HUMAN…	Dmel_sp|P09615|WNTG_DROME, Dmel_sp|P28465|WNT2_DROME, Dmel_sp|P28466|WNT5_DROME, Dmel_sp|P40589|WNT4_DROME, Dmel_tr|Q9VM25|Q9VM25_DROME, Dmel_tr|Q9VM26|Q9VM26_DROME	OG0000078
799	dd_Smes_g4_56	T	3343912	dd_Smes_g4_56_T_3343912	SMEST062473001.1	T422A	F141Y	Missense	PH			OG0044396
800	dd_Smes_g4_56	T	3343913	dd_Smes_g4_56_T_3343913	SMEST062473001.1	T421A	F141I	Missense	PH			OG0044396
801	dd_Smes_g4_6	A	11680574	dd_Smes_g4_6_A_11680574	SMEST068971011.1	C68T	S23L	Missense	PH			OG0009366
802	dd_Smes_g4_65	G	956646	dd_Smes_g4_65_G_956646	SMEST067334001.1	A421C	S141R	Missense	PH			OG0000534
803	dd_Smes_g4_83	C	1577816	dd_Smes_g4_83_C_1577816	SMEST075344001.1	A16G	K6E	Missense	PH			OG0004587
804	dd_Smes_g4_10	G	1210051	dd_Smes_g4_10_G_1210051	SMEST002539002.1	T167C	F56S	Missense	FS	Hsa_sp|Q0VF49|K2012_HUMAN		OG0007006
805	dd_Smes_g4_10	T	2392206	dd_Smes_g4_10_T_2392206	SMEST002694001.1	G154T	A52S	Missense	FS	Hsa_sp|P42357|HUTH_HUMAN		OG0002588
806	dd_Smes_g4_11	A	2297618	dd_Smes_g4_11_A_2297618	SMEST005752001.1	C1727T	A576V	Missense	FS			OG0023119
807	dd_Smes_g4_144	A	174231	dd_Smes_g4_144_A_174231	SMEST013251001.1	C422A	T141N	Missense	FS			OG0001417
808	dd_Smes_g4_144	T	174240	dd_Smes_g4_144_T_174240	SMEST013251001.1	C431T	T144I	Missense	FS			OG0001417
809	dd_Smes_g4_148	A	1019562	dd_Smes_g4_148_A_1019562	MSTRG.4978.3	T109A	F37I	Missense	FS	Hsa_sp|Q9NRD5|PICK1_HUMAN	Dmel_tr|X2JDZ1|X2JDZ1_DROME	OG0001726
810	dd_Smes_g4_15	T	585593	dd_Smes_g4_15_T_585593	SMEST016975003.1	G571A	E191K	Missense	FS			OG0014959
811	dd_Smes_g4_15	A	585595	dd_Smes_g4_15_A_585595	SMEST016975003.1	C569T	T190I	Missense	FS			OG0014959
812	dd_Smes_g4_167	G	556248	dd_Smes_g4_167_G_556248	SMEST018435001.1	A47C	K16T	Missense	FS			OG0029720
813	dd_Smes_g4_167	C	556250	dd_Smes_g4_167_C_556250	SMEST018435001.1	T45G	D15E	Missense	FS			OG0029720
814	dd_Smes_g4_167	G	556255	dd_Smes_g4_167_G_556255	SMEST018435001.1	T40C	F14L	Missense	FS			OG0029720
815	dd_Smes_g4_183	T	362647	dd_Smes_g4_183_T_362647	SMEST021917001.1	G182A	G61E	Missense	FS	Hsa_sp|P0CB38|PAB4L_HUMAN, Hsa_sp|P11940|PABP1_HUMAN, Hsa_sp|Q13310|PABP4_HUMAN, Hsa_sp|Q4VXU2|PAP1L_HUMAN, Hsa_sp|Q5JQF8|PAP1M_HUMAN, Hsa_sp|Q96DU9|PABP5_HUMAN, Hsa_sp|Q9H361|PABP3_HUMAN	Dmel_sp|P21187|PABP_DROME, Dmel_tr|Q9W158|Q9W158_DROME	OG0000964
816	dd_Smes_g4_23	A	3884470	dd_Smes_g4_23_A_3884470	SMEST033597001.1	A208T	R70*	Nonsense	FS			OG0023471
817	dd_Smes_g4_23	T	3884471	dd_Smes_g4_23_T_3884471	SMEST033597001.1	C207A	D69E	Missense	FS			OG0023471
818	dd_Smes_g4_4	C	9463589	dd_Smes_g4_4_C_9463589	SMEST057926001.1	A2C	N1T	Missense	FS			OG0011873
819	dd_Smes_g4_42	C	1563699	dd_Smes_g4_42_C_1563699	MSTRG.16348.4	A16G	K6E	Missense	FS			OG0000561
820	dd_Smes_g4_42	C	1563703	dd_Smes_g4_42_C_1563703	MSTRG.16348.4	A12G	I4M	Missense	FS			OG0000561
821	dd_Smes_g4_57	T	613723	dd_Smes_g4_57_T_613723	MSTRG.18643.1	A41T	K14I	Missense	FS	Hsa_sp|Q7Z3E2|CC186_HUMAN	Dmel_tr|Q9VV40|Q9VV40_DROME	OG0003928
822	dd_Smes_g4_61	G	3135348	dd_Smes_g4_61_G_3135348	SMEST065771001.1	G609C	M203I	Missense	FS			OG0019578
823	dd_Smes_g4_61	A	3135350	dd_Smes_g4_61_A_3135350	SMEST065771001.1	A607T	M203L	Missense	FS			OG0019578
824	dd_Smes_g4_61	A	3135376	dd_Smes_g4_61_A_3135376	SMEST065771001.1	G581T	G194V	Missense	FS			OG0019578
825	dd_Smes_g4_61	G	3135382	dd_Smes_g4_61_G_3135382	SMEST065771001.1	T575C	F192S	Missense	FS			OG0019578
826	dd_Smes_g4_61	T	3135383	dd_Smes_g4_61_T_3135383	SMEST065771001.1	T574A	F192I	Missense	FS			OG0019578
827	dd_Smes_g4_61	T	3135389	dd_Smes_g4_61_T_3135389	SMEST065771001.1	G568A	E190K	Missense	FS			OG0019578
828	dd_Smes_g4_61	G	3135394	dd_Smes_g4_61_G_3135394	SMEST065771001.1	G563C	S188T	Missense	FS			OG0019578
829	dd_Smes_g4_61	T	3135416	dd_Smes_g4_61_T_3135416	SMEST065771001.1	G541A	V181I	Missense	FS			OG0019578
830	dd_Smes_g4_68	C	499804	dd_Smes_g4_68_C_499804	MSTRG.20232.3	T2C	I1T	Missense	FS	Hsa_sp|O95835|LATS1_HUMAN, Hsa_sp|Q15208|STK38_HUMAN, Hsa_sp|Q9NRM7|LATS2_HUMAN, Hsa_sp|Q9Y2H1|ST38L_HUMAN	Dmel_sp|Q9NBK5|TRC_DROME, Dmel_sp|Q9VA38|WARTS_DROME, Dmel_tr|M9PI41|M9PI41_DROME	OG0000726
831	dd_Smes_g4_10	C	7351237	dd_Smes_g4_10_C_7351237	MSTRG.897.1	A167G	N56S	Missense	PH			OG0023082
832	dd_Smes_g4_10	C	7351240	dd_Smes_g4_10_C_7351240	MSTRG.897.1	A164G	K55R	Missense	PH			OG0023082
833	dd_Smes_g4_10	G	7351253	dd_Smes_g4_10_G_7351253	MSTRG.897.1	G151C	D51H	Missense	PH			OG0023082
834	dd_Smes_g4_10	T	7351259	dd_Smes_g4_10_T_7351259	MSTRG.897.1	G145A	E49K	Missense	PH			OG0023082
835	dd_Smes_g4_10	T	7351269	dd_Smes_g4_10_T_7351269	MSTRG.897.1	C135A	F45L	Missense	PH			OG0023082
836	dd_Smes_g4_10	G	7351273	dd_Smes_g4_10_G_7351273	MSTRG.897.1	A131C	H44P	Missense	PH			OG0023082
837	dd_Smes_g4_10	G	7351289	dd_Smes_g4_10_G_7351289	MSTRG.897.1	G115C	V39L	Missense	PH			OG0023082
838	dd_Smes_g4_106	C	1056124	dd_Smes_g4_106_C_1056124	SMEST001510002.1	A31G	N11D	Missense	PH	Hsa_sp|Q92805|GOGA1_HUMAN	Dmel_tr|Q7K4K7|Q7K4K7_DROME	OG0006163
839	dd_Smes_g4_117	T	633943	dd_Smes_g4_117_T_633943	SMEST005237028.1	G63T	K21N	Missense	PH			OG0002607
840	dd_Smes_g4_119	A	1166445	dd_Smes_g4_119_A_1166445	SMEST005445002.1	C97T	L33F	Missense	PH	Hsa_sp|P16066|ANPRA_HUMAN, Hsa_sp|P17342|ANPRC_HUMAN, Hsa_sp|P20594|ANPRB_HUMAN, Hsa_sp|P51841|GUC2F_HUMAN, Hsa_sp|Q02846|GUC2D_HUMAN	Dmel_sp|Q07553|GCY3E_DROME, Dmel_sp|Q7JQ32|GC76C_DROME, Dmel_tr|A0A4D6K026|A0A4D6K026_DROME, Dmel_tr|A1ZB47|A1ZB47_DROME, Dmel_tr|Q8MLX0|Q8MLX0_DROME, Dmel_tr|Q9VF17|Q9VF17_DROME, Dmel_tr|Q9VU79|Q9VU79_DROME	OG0000058
841	dd_Smes_g4_119	A	1166461	dd_Smes_g4_119_A_1166461	SMEST005445002.1	A81T	E27D	Missense	PH	Hsa_sp|P16066|ANPRA_HUMAN, Hsa_sp|P17342|ANPRC_HUMAN, Hsa_sp|P20594|ANPRB_HUMAN, Hsa_sp|P51841|GUC2F_HUMAN, Hsa_sp|Q02846|GUC2D_HUMAN	Dmel_sp|Q07553|GCY3E_DROME, Dmel_sp|Q7JQ32|GC76C_DROME, Dmel_tr|A0A4D6K026|A0A4D6K026_DROME, Dmel_tr|A1ZB47|A1ZB47_DROME, Dmel_tr|Q8MLX0|Q8MLX0_DROME, Dmel_tr|Q9VF17|Q9VF17_DROME, Dmel_tr|Q9VU79|Q9VU79_DROME	OG0000058
842	dd_Smes_g4_119	T	1166466	dd_Smes_g4_119_T_1166466	SMEST005445002.1	T76A	S26T	Missense	PH	Hsa_sp|P16066|ANPRA_HUMAN, Hsa_sp|P17342|ANPRC_HUMAN, Hsa_sp|P20594|ANPRB_HUMAN, Hsa_sp|P51841|GUC2F_HUMAN, Hsa_sp|Q02846|GUC2D_HUMAN	Dmel_sp|Q07553|GCY3E_DROME, Dmel_sp|Q7JQ32|GC76C_DROME, Dmel_tr|A0A4D6K026|A0A4D6K026_DROME, Dmel_tr|A1ZB47|A1ZB47_DROME, Dmel_tr|Q8MLX0|Q8MLX0_DROME, Dmel_tr|Q9VF17|Q9VF17_DROME, Dmel_tr|Q9VU79|Q9VU79_DROME	OG0000058
843	dd_Smes_g4_12	T	5231466	dd_Smes_g4_12_T_5231466	SMEST009171001.1	G42T	M14I	Missense	PH	Hsa_sp|Q8WVD5|RN141_HUMAN		OG0007522
844	dd_Smes_g4_136	A	882023	dd_Smes_g4_136_A_882023	SMEST010790001.1	A114T	K38N	Missense	PH			OG0023242
845	dd_Smes_g4_16	A	4912010	dd_Smes_g4_16_A_4912010	SMEST019093002.1	A188T	D63V	Missense	PH	Hsa_sp|P54219|VMAT1_HUMAN, Hsa_sp|Q05940|VMAT2_HUMAN	Dmel_tr|Q8IH57|Q8IH57_DROME, Dmel_tr|Q9VCJ5|Q9VCJ5_DROME	OG0000815
846	dd_Smes_g4_2	T	7609624	dd_Smes_g4_2_T_7609624	SMEST042437001.1	A163T	I55F	Missense	PH			OG0042474
847	dd_Smes_g4_2	T	7660132	dd_Smes_g4_2_T_7660132	SMEST042446001.1	G153T	W51C	Missense	PH			OG0042961
848	dd_Smes_g4_21	T	70073	dd_Smes_g4_21_T_70073	SMEST030145001.1	A125T	D42V	Missense	PH			OG0023439
849	dd_Smes_g4_21	T	5250032	dd_Smes_g4_21_T_5250032	SMEST030735001.1	G373T	G125*	Nonsense	PH	Hsa_sp|O43422|P52K_HUMAN, Hsa_sp|Q5SVZ6|ZMYM1_HUMAN, Hsa_sp|Q9UJ78|ZMYM5_HUMAN		OG0000061
850	dd_Smes_g4_21	G	5250044	dd_Smes_g4_21_G_5250044	SMEST030735001.1	C385G	R129G	Missense	PH	Hsa_sp|O43422|P52K_HUMAN, Hsa_sp|Q5SVZ6|ZMYM1_HUMAN, Hsa_sp|Q9UJ78|ZMYM5_HUMAN		OG0000061
851	dd_Smes_g4_250	T	539965	dd_Smes_g4_250_T_539965	MSTRG.11468.1	C2T	S1F	Missense	PH			OG0043731
852	dd_Smes_g4_250	A	539976	dd_Smes_g4_250_A_539976	MSTRG.11468.1	G13A	G5S	Missense	PH			OG0043731
853	dd_Smes_g4_250	G	539986	dd_Smes_g4_250_G_539986	MSTRG.11468.1	A23G	K8R	Missense	PH			OG0043731
854	dd_Smes_g4_29	A	2618222	dd_Smes_g4_29_A_2618222	SMEST041025001.1	G97T	G33C	Missense	PH		Dmel_sp|M9NDE3|BARK_DROME	OG0004070
855	dd_Smes_g4_3	G	6177811	dd_Smes_g4_3_G_6177811	SMEST051710002.1	T89C	L30P	Missense	PH	Hsa_sp|O75912|DGKI_HUMAN, Hsa_sp|Q13574|DGKZ_HUMAN	Dmel_sp|Q09103|DGK2_DROME	OG0001373
856	dd_Smes_g4_30	C	480273	dd_Smes_g4_30_C_480273	SMEST043769012.1	A89G	K30R	Missense	PH			OG0003741
857	dd_Smes_g4_30	G	480274	dd_Smes_g4_30_G_480274	SMEST043769012.1	A88C	K30Q	Missense	PH			OG0003741
858	dd_Smes_g4_36	C	4541711	dd_Smes_g4_36_C_4541711	MSTRG.14945.5	A217G	N73D	Missense	PH			OG0013698
859	dd_Smes_g4_40	T	2464739	dd_Smes_g4_40_T_2464739	MSTRG.16007.1	C134T	T45M	Missense	PH	Hsa_sp|P50416|CPT1A_HUMAN, Hsa_sp|Q8TCG5|CPT1C_HUMAN, Hsa_sp|Q92523|CPT1B_HUMAN	Dmel_tr|Q9V3K9|Q9V3K9_DROME	OG0000683
860	dd_Smes_g4_43	T	3313637	dd_Smes_g4_43_T_3313637	SMEST054509001.1	A118T	I40F	Missense	PH	Hsa_sp|O94761|RECQ4_HUMAN	Dmel_tr|Q9VSE6|Q9VSE6_DROME	OG0003683
861	dd_Smes_g4_48	G	3535156	dd_Smes_g4_48_G_3535156	SMEST057252001.1	A33C	E11D	Missense	PH	Hsa_sp|O15438|MRP3_HUMAN, Hsa_sp|O15439|MRP4_HUMAN, Hsa_sp|O15440|MRP5_HUMAN, Hsa_sp|O60706|ABCC9_HUMAN, Hsa_sp|O95255|MRP6_HUMAN, Hsa_sp|P33527|MRP1_HUMAN, Hsa_sp|Q09428|ABCC8_HUMAN, Hsa_sp|Q5T3U5|MRP7_HUMAN, Hsa_sp|Q92887|MRP2_HUMAN, Hsa_sp|Q96J65|MRP9_HUMAN, Hsa_sp|Q96J66|ABCCB_HUMAN	Dmel_sp|P91660|L259_DROME, Dmel_sp|Q9VL32|SUR_DROME, Dmel_tr|A0A0B4KGI0|A0A0B4KGI0_DROME, Dmel_tr|Q7KT22|Q7KT22_DROME, Dmel_tr|Q7KTC0|Q7KTC0_DROME, Dmel_tr|Q8MT77|Q8MT77_DROME, Dmel_tr|Q961D3|Q961D3_DROME, Dmel_tr|Q9VAN4|Q9VAN4_DROME, Dmel_tr|Q9VC63|Q9VC63_DROME, Dmel_tr|Q9VGM1|Q9VGM1_DROME, Dmel_tr|Q9VJ21|Q9VJ21_DROME, Dmel_tr|Q9VLN6|Q9VLN6_DROME, Dmel_tr|Q9VLP5|Q9VLP5_DROME, Dmel_tr|Q9W2I5|Q9W2…	OG0000023
862	dd_Smes_g4_7	A	2628558	dd_Smes_g4_7_A_2628558	SMEST073554001.1	G100A	V34I	Missense	PH	Hsa_sp|P69849|NOMO3_HUMAN, Hsa_sp|Q15155|NOMO1_HUMAN, Hsa_sp|Q5JPE7|NOMO2_HUMAN	Dmel_tr|A1Z843|A1Z843_DROME	OG0003783
863	dd_Smes_g4_83	C	1593614	dd_Smes_g4_83_C_1593614	MSTRG.22133.1	T90G	N30K	Missense	PH			OG0044738
864	dd_Smes_g4_9	G	840729	dd_Smes_g4_9_G_840729	SMEST080965001.1	G77C	G26A	Missense	PH		Dmel_tr|A0A0B4K760|A0A0B4K760_DROME	OG0001884
865	dd_Smes_g4_10	C	53920	dd_Smes_g4_10_C_53920	SMEST002973003.1	T107C	L36P	Missense	FS			OG0014900
866	dd_Smes_g4_110	A	895840	dd_Smes_g4_110_A_895840	SMEST003494001.1	G104A	G35E	Missense	FS			OG0003738
867	dd_Smes_g4_110	A	895845	dd_Smes_g4_110_A_895845	SMEST003494001.1	G109A	V37I	Missense	FS			OG0003738
868	dd_Smes_g4_113	T	415593	dd_Smes_g4_113_T_415593	SMEST004406002.1	G659A	R220Q	Missense	FS			OG0014920
869	dd_Smes_g4_165	G	557371	dd_Smes_g4_165_G_557371	SMEST018130001.1	T178C	S60P	Missense	FS	Hsa_sp|Q6PII3|CC174_HUMAN	Dmel_tr|Q9VEB6|Q9VEB6_DROME	OG0004136
870	dd_Smes_g4_173	G	516868	dd_Smes_g4_173_G_516868	SMEST019979001.1	A440C	N147T	Missense	FS			OG0029744
871	dd_Smes_g4_189	A	568163	dd_Smes_g4_189_A_568163	MSTRG.8011.7	C73A	L25I	Missense	FS			OG0000258
872	dd_Smes_g4_31	T	365547	dd_Smes_g4_31_T_365547	SMEST044636001.1	C864A	S288R	Missense	FS			OG0000153
873	dd_Smes_g4_33	A	2536580	dd_Smes_g4_33_A_2536580	SMEST045978001.1	C88T	Q30*	Nonsense	FS	Hsa_sp|Q9HD26|GOPC_HUMAN		OG0006570
874	dd_Smes_g4_33	A	2536586	dd_Smes_g4_33_A_2536586	SMEST045978001.1	A82T	I28F	Missense	FS	Hsa_sp|Q9HD26|GOPC_HUMAN		OG0006570
875	dd_Smes_g4_33	G	2536609	dd_Smes_g4_33_G_2536609	SMEST045978001.1	A59C	Q20P	Missense	FS	Hsa_sp|Q9HD26|GOPC_HUMAN		OG0006570
876	dd_Smes_g4_33	G	2536732	dd_Smes_g4_33_G_2536732	SMEST045978001.1	G196C	E66Q	Missense	FS	Hsa_sp|Q9HD26|GOPC_HUMAN		OG0006570
877	dd_Smes_g4_2	C	11909289	dd_Smes_g4_2_C_11909289	SMEST041483001.1	C175G	P59A	Missense	PH	Hsa_sp|P40429|RL13A_HUMAN, Hsa_sp|Q6NVV1|R13P3_HUMAN	Dmel_sp|Q9VNE9|RL13A_DROME	OG0005607
878	dd_Smes_g4_2	G	11909303	dd_Smes_g4_2_G_11909303	SMEST041483001.1	A161C	E54A	Missense	PH	Hsa_sp|P40429|RL13A_HUMAN, Hsa_sp|Q6NVV1|R13P3_HUMAN	Dmel_sp|Q9VNE9|RL13A_DROME	OG0005607
879	dd_Smes_g4_2	T	11909304	dd_Smes_g4_2_T_11909304	SMEST041483001.1	G160A	E54K	Missense	PH	Hsa_sp|P40429|RL13A_HUMAN, Hsa_sp|Q6NVV1|R13P3_HUMAN	Dmel_sp|Q9VNE9|RL13A_DROME	OG0005607
880	dd_Smes_g4_2	G	11909313	dd_Smes_g4_2_G_11909313	SMEST041483001.1	A151C	K51Q	Missense	PH	Hsa_sp|P40429|RL13A_HUMAN, Hsa_sp|Q6NVV1|R13P3_HUMAN	Dmel_sp|Q9VNE9|RL13A_DROME	OG0005607
881	dd_Smes_g4_23	G	4673374	dd_Smes_g4_23_G_4673374	SMEST033673014.1	A89G	Q30R	Missense	PH			OG0011209
882	dd_Smes_g4_37	C	1943641	dd_Smes_g4_37_C_1943641	SMEST048839002.1	A17G	Q6R	Missense	PH	Hsa_sp|Q69YG0|TMM42_HUMAN	Dmel_tr|A2VER2|A2VER2_DROME	OG0006633
883	dd_Smes_g4_38	T	191911	dd_Smes_g4_38_T_191911	SMEST049586001.1	T377A	L126*	Nonsense	PH			OG0013600
884	dd_Smes_g4_38	G	191938	dd_Smes_g4_38_G_191938	SMEST049586001.1	A350C	Q117P	Missense	PH			OG0013600
885	dd_Smes_g4_58	T	2526007	dd_Smes_g4_58_T_2526007	MSTRG.18882.1	C262T	L88F	Missense	PH			OG0030408
886	dd_Smes_g4_6	T	8483225	dd_Smes_g4_6_T_8483225	SMEST069797001.1	C296T	T99I	Missense	PH			OG0004581
887	dd_Smes_g4_6	T	8483230	dd_Smes_g4_6_T_8483230	SMEST069797001.1	G301T	A101S	Missense	PH			OG0004581
